# Supplementary material for: Hybrid de novo genome assembly of red gromwell (Lithospermum erythrorhizon) reveals evolutionary insight into shikonin biosynthesis
Source: Hortic Res. 2020 Jun 1;7:82. doi: 10.1038/s41438-020-0301-9 (PMC7261806; doi:10.1038/s41438-020-0301-9)
Supplement: Supplementary file 7 — Supplementary Tables [file 41438_2020_301_MOESM7_ESM.xlsx]

## Sheet: Supplementary Table S1
Supplementary Table S1: L. erythrorhizon repetative elements
Repeat type	Number of elements	Length occupied (bp)	Percentage of Sequence
SINEs	8115	1357678	0.37
ALUs	0	0	0
MIRs	0	0	0
LINEs	5055	2749368	0.75
LINE1	3258	2545453	0.69
LINE2	0	0	0
L3/CR1	0	0	0
LTR elements	76988	86092832	23.43
ERVL	0	0	0
ERVL-MaLRs	0	0	0
ERV_classI	0	0	0
ERV_classII	0	0	0
DNA elements	43636	16359804	4.45
hAT-Charlie	197	341649	0.09
TcMar-Tigger	0	0	0
Unclassified	251976	77149634	21
Small RNA	3030	1025835	0.28
Satellites	0	0	0
Simple repeats	55954	5712128	1.55
Low complexity	9936	540014	0.15

## Sheet: Supplementary Table S2
Supplementary Table S2: Alignment rates of gDNA and RNA-seq libraries to L. erythrorhizon assembly
Library	SRA Run ID	Library Type	Overall Alignment
Unknown	PRJNA386534	gDNA	0.9597
Whole Root	PRJNA331015	RNAseq - polyA	0.9015
Leaves/stems	PRJNA331015	RNAseq - polyA	0.8861
Root Periderm 1	PRJNA596998	RNAseq - ribo depleted	0.6429
Root Periderm 2	PRJNA596998	RNAseq - ribo depleted	0.5829
Root Periderm 3	PRJNA596998	RNAseq - ribo depleted	0.603
Root Vascular 1	PRJNA596998	RNAseq - ribo depleted	0.7271
Root Vascular 2	PRJNA596998	RNAseq - ribo depleted	0.6717
Root Vascular 3	PRJNA596998	RNAseq - ribo depleted	0.6587
Hairy Root Light 1	PRJNA596998	RNAseq - polyA	0.8674
Hairy Root Light 2	PRJNA596998	RNAseq - polyA	0.8886
Hairy Root Light 3	PRJNA596998	RNAseq - polyA	0.8857
Hairy Root Dark 1	PRJNA596998	RNAseq - polyA	0.8674
Hairy Root Dark 2	PRJNA596998	RNAseq - polyA	0.8816
Hairy Root Dark 3	PRJNA596998	RNAseq - polyA	0.8838

## Sheet: Supplementary Table S3
Supplementary Table S3: BUSCO assessment scores of L. erythrorhizon assembly proteins
Lineage	Complete	Single-copy	Duplicated	Fragmented	Missing	Total
Eukaryota_odb9	279(92.1%)	218(71.9%)	61(20.1%)	17(5.6%)	7(2.3%)	303
Embryophyta_odb9	1142(79.3%)	1067(74.1)	75(5.2%)	101(7.0%)	197(13.7%)	1440

## Sheet: Supplementary Table S4
Supplementary Table S4: Species used in OrthoFinder gene family analysis
Taxonomic information taken from angiosperm phylogeny website, v14 http://www.mobot.org/MOBOT/research/APweb/
OneKP: http://www.onekp.com/public_data.html
PLAZA: https://bioinformatics.psb.ugent.be/plaza/versions/plaza_v4_dicots/
Species	Family	Order	Proteome source
Lithospermum erythrorhizon	Boraginaceae	Boraginales	This analysis - genome
Lithospermum officinale	Boraginaceae	Boraginales	This analysis - transcriptome
Arnebia euchroma	Boraginaceae	Boraginales	This analysis - transcriptome
Echium plantagineum	Boraginaceae	Boraginales	This analysis - transcriptome
Mertensia paniculata	Boraginaceae	Boraginales	OneKP - transcriptome
Ehretia acuminata	Ehretiaceae	Boraginales	OneKP - transcriptome
Heliotropium calcicola	Heliotropaceae	Boraginales	OneKP - transcriptome
Heliotropium convolvulaceum	Heliotropaceae	Boraginales	OneKP - transcriptome
Heliotropium filiforme	Heliotropaceae	Boraginales	OneKP - transcriptome
Heliotropium greggii	Heliotropaceae	Boraginales	OneKP - transcriptome
Heliotropium karwinsky	Heliotropaceae	Boraginales	OneKP - transcriptome
Heliotropium mendocinum	Heliotropaceae	Boraginales	OneKP - transcriptome
Heliotropium racemosum	Heliotropaceae	Boraginales	OneKP - transcriptome
Heliotropium sp	Heliotropaceae	Boraginales	OneKP - transcriptome
Heliotropium tenellum	Heliotropaceae	Boraginales	OneKP - transcriptome
Heliotropium texanum	Heliotropaceae	Boraginales	OneKP - transcriptome
Phacelia campanularia	Hydrophyllaceae	Boraginales	OneKP - transcriptome
Lennoa madreporoides	Lennoaceae	Boraginales	OneKP - transcriptome
Pholisma arenarium	Lennoaceae	Boraginales	OneKP - transcriptome
Actinidia chinensis	Actinidiaceae	Ericales	PLAZA - genome
Amaranthus hypochondriacus	Amaranthaceae	Caryophyllales	PLAZA - genome
Beta vulgaris	Amaranthaceae	Caryophyllales	PLAZA - genome
Chenopodium quinoa	Amaranthaceae	Caryophyllales	PLAZA - genome
Daucus carota	Apiaceae	Apiales	PLAZA - genome
Utricularia gibba	Lentibulariaceae	Lamiales	PLAZA - genome
Erythranthe guttata	Phrymaceae	Lamiales	PLAZA - genome
Coffea canephora	Rubiaceae	Gentianales	PLAZA - genome
Capsicum annuum	Solanaceae	Solanales	PLAZA - genome
Petunia axillaris	Solanaceae	Solanales	PLAZA - genome
Solanum lycopersicum	Solanaceae	Solanales	PLAZA - genome
Solanum tuberosum	Solanaceae	Solanales	PLAZA - genome
Arabidopsis thaliana	Brassicaceae	Brassicales	PLAZA - genome

## Sheet: Supplementary Table S5
Supplementary Table S5: OrthoFinder gene counts per orthogroup
Gene family	Actinidia chinensis	Amaranthus hypochondriacus	Arabidopsis thaliana	Arnebia euchroma	Beta vulgaris	Capsicum annuum	Chenopodium quinoa	Coffea canephora	Daucus carota	Echium plantagineum	Ehretia acuminata	Erythranthe guttata	Heliotropium calcicola	Heliotropium convolvulaceum	Heliotropium filiforme	Heliotropium greggii	Heliotropium karwinsky	Heliotropium mendocinum	Heliotropium racemosum	Heliotropium sp	Heliotropium tenellum	Heliotropium texanum	Lennoa madreporoides	Lithospermum erythrorhizon	Lithospermum officinale	Mertensia paniculata	Petunia axillaris	Phacelia campanularia	Pholisma arenarium	Solanum lycopersicum	Solanum tuberosum	Utricularia gibba	Total sequences	Total species count
OG0000000	42	2	21	429	319	77	179	2	48	69	29	44	77	11	45	74	65	76	46	38	18	43	30	18	60	10	32	2	68	72	80	1	2127	32
OG0000001	7	0	2	337	206	256	215	2	40	69	48	10	69	23	53	23	73	18	42	10	29	47	52	0	37	17	1	0	147	59	149	83	2124	29
OG0000002	79	48	115	82	61	90	93	68	109	75	17	86	30	19	27	10	16	20	15	15	18	24	16	86	82	25	98	10	23	90	92	63	1702	32
OG0000003	14	0	0	380	133	129	155	1	131	28	7	130	0	2	5	0	0	3	4	0	0	5	19	13	5	13	0	0	22	147	93	168	1607	23
OG0000004	19	0	3	173	153	67	246	6	178	115	1	148	1	0	0	8	2	1	0	0	0	13	6	3	56	0	7	0	0	21	33	0	1260	22
OG0000005	12	3	3	439	91	8	141	6	35	89	10	55	4	4	14	22	10	20	34	4	5	29	21	3	40	30	5	2	54	4	4	2	1203	32
OG0000006	3	0	0	237	131	70	150	1	53	15	39	31	11	5	34	9	14	9	10	11	12	7	33	1	22	0	0	0	91	47	64	82	1192	27
OG0000007	6	3	0	58	8	51	6	107	17	71	44	123	46	12	64	58	39	52	22	20	21	48	1	31	66	34	50	7	1	27	62	22	1177	31
OG0000008	10	31	78	119	46	33	74	48	64	83	38	37	36	6	17	19	22	5	2	9	6	18	10	25	107	38	17	16	11	22	19	12	1078	32
OG0000009	3	1	1	178	82	112	145	0	19	12	15	16	21	5	12	5	20	6	5	6	19	9	37	0	12	1	1	0	59	57	102	49	1010	29
OG0000010	2	3	0	347	42	54	31	2	5	40	33	6	18	5	23	6	16	14	13	3	4	17	26	1	47	21	0	1	95	13	27	84	999	30
OG0000011	10	3	0	46	140	49	311	0	157	30	4	60	3	1	7	3	6	5	0	2	1	0	4	2	6	1	3	0	20	24	68	2	968	27
OG0000012	20	11	78	86	37	60	45	31	87	55	12	28	9	1	14	9	12	5	5	3	2	13	3	43	65	23	28	1	6	53	45	1	891	32
OG0000013	6	0	1	105	111	90	101	2	48	18	1	26	9	5	9	1	3	1	5	0	2	3	3	10	21	5	2	0	2	84	105	29	808	29
OG0000014	17	6	8	75	41	61	64	21	65	24	8	97	9	3	13	2	4	7	6	8	5	8	8	16	18	5	86	4	5	33	70	10	807	32
OG0000015	27	11	38	77	20	33	30	26	68	69	9	20	12	10	11	13	8	17	16	3	14	14	7	64	46	14	21	9	10	32	27	13	789	32
OG0000016	32	14	36	50	17	27	30	29	31	49	13	21	25	18	22	16	25	17	17	16	21	29	21	28	53	13	20	17	15	24	21	9	776	32
OG0000017	26	0	12	25	68	105	247	0	53	13	3	44	4	1	2	0	4	0	3	1	3	5	10	1	15	2	1	0	10	3	84	2	747	27
OG0000018	0	0	1	4	79	227	175	0	29	0	0	31	1	0	2	1	1	4	0	0	0	1	3	0	1	0	0	0	4	17	99	62	742	19
OG0000019	58	1	3	208	86	14	40	0	6	43	5	13	12	2	9	10	9	15	12	9	4	6	14	8	30	6	62	1	22	11	13	0	732	30
OG0000020	0	0	0	9	48	126	136	0	26	2	10	47	1	1	6	1	8	5	0	1	0	0	5	0	0	0	0	0	6	19	90	152	699	20
OG0000021	24	23	33	28	18	28	31	22	35	43	6	36	23	12	16	7	15	11	12	8	7	11	11	28	47	18	28	1	14	34	33	33	696	32
OG0000022	35	29	35	31	24	33	41	20	48	51	6	25	14	5	9	5	3	5	5	8	4	5	9	29	29	17	36	7	13	33	36	37	687	32
OG0000023	2	0	0	202	25	49	47	0	5	27	13	8	11	6	14	7	22	9	9	7	6	11	28	0	19	6	0	1	46	8	15	76	679	27
OG0000024	4	17	14	37	16	27	34	36	31	64	16	24	11	7	7	8	11	6	10	10	12	16	1	30	92	17	21	6	4	27	40	13	669	32
OG0000025	4	6	29	34	17	28	29	22	24	56	20	14	14	11	20	20	15	13	10	9	11	27	4	23	79	9	25	11	4	23	43	3	657	32
OG0000026	19	8	38	57	12	17	13	10	34	61	9	15	23	14	8	10	9	6	7	10	17	15	6	39	52	26	15	11	14	20	26	18	639	32
OG0000027	5	9	45	5	61	25	75	22	105	24	2	45	13	5	14	10	6	10	2	5	4	3	0	5	10	3	44	0	1	19	38	5	620	30
OG0000028	11	0	0	57	0	104	0	94	8	30	10	25	8	6	14	12	9	9	5	4	4	12	0	20	43	14	6	2	0	33	61	12	613	26
OG0000029	15	29	20	70	58	11	70	16	36	51	13	52	1	6	9	8	3	2	7	5	3	9	0	13	23	16	19	9	0	10	19	0	603	29
OG0000030	12	9	23	76	8	19	17	7	19	82	12	13	14	8	9	9	11	9	10	13	15	15	7	17	81	20	13	10	6	19	11	7	601	32
OG0000031	9	32	51	17	14	41	40	17	106	28	2	11	9	2	11	3	1	5	2	1	3	10	1	6	11	9	40	8	4	41	65	0	600	31
OG0000032	27	1	35	92	13	21	25	30	25	58	15	20	7	6	12	11	0	11	4	4	14	5	7	12	65	4	3	15	10	15	14	15	596	31
OG0000033	15	1	10	56	20	15	43	14	35	52	14	13	12	14	8	9	19	8	14	9	9	12	12	10	70	17	15	16	14	9	11	14	590	32
OG0000034	15	13	27	52	12	22	25	11	26	45	3	21	21	10	12	10	13	16	13	11	16	14	7	23	30	12	18	7	8	28	20	18	579	32
OG0000035	16	12	22	54	18	20	38	11	26	29	9	18	16	10	12	11	11	14	9	9	11	14	13	30	34	11	19	11	11	24	17	14	574	32
OG0000036	22	9	27	44	8	19	14	16	22	39	15	17	12	18	12	11	11	8	16	13	16	7	8	21	66	9	17	8	12	22	19	15	573	32
OG0000037	19	10	38	39	8	21	16	12	24	45	10	17	19	11	13	12	17	16	11	10	14	11	12	22	32	12	16	17	11	19	22	17	573	32
OG0000038	24	16	33	32	16	28	21	36	50	26	12	26	11	7	6	7	7	7	4	7	11	15	7	20	29	18	21	6	10	16	18	5	552	32
OG0000039	15	0	1	95	116	40	51	2	4	8	2	7	7	2	11	13	2	9	12	2	2	5	3	12	15	1	29	0	12	26	39	0	543	29
OG0000040	10	28	3	27	19	24	32	42	59	29	22	12	17	5	13	14	8	13	4	6	6	30	2	13	14	9	18	9	2	11	36	0	537	31
OG0000041	36	0	6	41	51	18	126	19	29	2	4	47	4	3	2	3	8	3	2	3	1	5	16	3	7	0	9	0	3	12	21	50	534	29
OG0000042	19	19	25	28	11	25	21	12	26	31	3	18	11	18	9	7	10	7	11	7	21	9	6	31	21	19	21	14	9	22	22	20	533	32
OG0000043	12	8	144	56	25	1	63	18	64	11	4	55	4	1	13	8	1	4	2	4	0	1	6	5	9	3	2	1	2	1	1	1	530	31
OG0000044	7	8	19	96	24	14	19	10	42	55	20	15	6	3	4	2	4	2	3	4	2	4	4	28	65	8	6	7	8	12	21	7	529	32
OG0000045	3	6	58	12	25	28	39	27	41	37	5	2	4	5	6	7	9	6	3	1	3	6	1	14	84	1	23	4	3	17	27	12	519	32
OG0000046	15	5	3	23	41	72	42	48	2	47	26	1	5	0	2	2	3	6	2	1	0	0	0	10	59	9	25	2	0	19	46	2	518	27
OG0000047	27	11	19	22	32	29	65	20	25	23	4	20	5	0	1	2	2	1	1	2	0	0	5	16	11	7	39	6	5	40	48	28	516	29
OG0000048	5	2	19	19	4	29	23	40	70	11	11	57	22	5	16	7	5	10	2	6	7	10	2	7	12	14	22	11	0	24	41	0	513	30
OG0000049	13	12	22	54	12	23	19	7	23	32	9	12	13	7	13	10	13	10	9	9	11	11	10	27	23	17	15	11	13	21	16	9	506	32
OG0000050	18	10	41	47	12	21	24	7	20	36	7	11	9	8	6	7	13	14	12	7	8	14	6	29	24	13	10	5	12	25	21	8	505	32
OG0000051	26	17	33	29	12	27	36	16	24	19	3	13	12	6	13	11	18	8	13	5	7	11	8	22	17	18	15	4	6	25	14	12	500	32
OG0000052	2	3	23	34	12	14	31	11	21	48	3	16	12	9	12	8	13	10	12	7	18	9	6	25	37	14	17	17	8	16	14	17	499	32
OG0000053	10	11	30	104	14	13	15	5	21	43	6	6	12	6	7	8	11	8	11	8	9	8	3	22	37	8	6	6	3	19	18	7	495	32
OG0000054	6	20	17	27	17	24	22	15	34	47	16	18	7	5	12	6	2	5	7	3	4	10	4	14	44	9	18	6	4	19	32	5	479	32
OG0000055	20	9	25	26	13	23	18	8	25	27	4	24	15	12	12	8	5	9	7	6	8	8	5	28	29	8	11	8	7	28	23	17	476	32
OG0000056	11	10	27	51	17	14	15	16	25	27	3	10	5	7	12	10	8	11	7	10	8	5	3	18	39	10	28	2	3	26	27	9	474	32
OG0000057	10	5	9	41	5	10	13	5	13	61	11	6	16	11	8	10	16	8	14	14	17	9	6	32	66	14	5	6	8	11	7	7	474	32
OG0000058	6	19	7	11	27	15	49	69	80	7	7	30	20	3	16	7	6	9	2	4	8	8	0	3	2	4	20	2	0	13	18	0	472	29
OG0000059	7	24	20	18	51	26	40	25	31	19	1	21	10	6	9	11	5	15	4	4	7	5	1	14	12	3	32	2	4	17	20	0	464	31
OG0000060	11	6	29	34	10	17	16	7	14	28	14	12	9	12	10	13	14	9	17	0	19	11	8	13	42	15	9	11	9	19	16	9	463	31
OG0000061	10	8	18	34	5	12	12	14	17	45	1	12	12	11	12	9	18	10	10	15	9	10	9	36	51	10	9	5	10	10	9	9	462	32
OG0000062	27	0	2	16	9	27	12	0	21	24	17	35	16	11	9	11	16	9	14	12	19	11	12	9	49	15	0	11	10	15	18	4	461	29
OG0000063	21	8	21	28	7	25	26	8	18	30	9	15	16	11	7	7	12	8	9	9	8	7	8	17	26	6	16	5	7	19	15	27	456	32
OG0000064	20	12	21	37	20	21	17	14	17	21	14	27	13	10	4	0	10	7	8	5	7	8	6	19	26	12	21	7	6	15	19	12	456	31
OG0000065	6	0	3	10	71	0	224	1	51	7	3	34	4	2	2	1	2	1	2	2	1	0	5	0	0	2	0	0	4	0	3	9	450	24
OG0000066	0	0	0	25	50	42	113	0	57	4	0	54	0	0	1	0	1	0	0	0	0	1	4	0	4	1	0	0	3	53	31	0	444	16
OG0000067	8	9	43	30	13	14	28	38	11	45	14	18	9	6	8	5	5	13	6	2	2	9	2	18	28	11	17	2	0	11	10	8	443	31
OG0000068	19	15	22	25	15	16	29	15	21	38	11	15	10	3	6	2	2	3	5	1	5	5	5	20	42	9	21	5	5	20	18	14	442	32
OG0000069	17	7	25	22	10	14	14	5	15	29	9	11	14	12	11	11	13	11	19	6	12	9	8	14	46	13	9	8	9	16	14	8	441	32
OG0000070	11	9	9	33	6	20	21	5	7	29	5	9	15	14	6	5	12	11	12	10	15	9	12	33	53	8	8	6	11	11	13	6	434	32
OG0000071	20	8	19	23	7	15	10	8	14	30	9	18	18	12	6	8	12	4	4	8	12	7	13	18	30	17	14	5	10	18	20	14	431	32
OG0000072	12	10	21	42	9	21	16	6	20	32	3	17	12	6	5	7	11	8	9	7	4	9	7	40	23	13	11	6	11	14	12	7	431	32
OG0000073	21	10	16	27	8	14	15	11	26	23	13	10	15	7	9	9	6	8	5	8	15	7	9	17	32	11	13	7	8	16	17	14	427	32
OG0000074	10	9	18	36	7	11	16	7	12	36	9	9	10	11	9	8	11	8	13	7	8	10	6	17	54	12	12	9	8	11	16	4	424	32
OG0000075	16	17	42	16	24	14	52	29	23	38	7	15	10	1	3	3	3	9	3	2	2	4	1	8	20	6	8	2	1	12	26	6	423	32
OG0000076	12	6	28	58	8	14	10	6	13	53	2	12	10	7	6	4	8	7	14	5	9	11	5	27	20	11	11	4	6	15	14	6	422	32
OG0000077	20	10	12	22	11	13	25	6	23	44	2	15	11	9	6	5	5	8	8	3	12	7	8	18	40	3	13	1	11	19	15	17	422	32
OG0000078	10	7	21	45	8	24	16	6	14	37	2	7	12	10	5	4	3	6	7	7	9	9	7	20	55	10	7	2	7	17	19	9	422	32
OG0000079	2	3	72	21	4	5	16	6	21	42	20	0	19	6	21	13	28	1	10	6	13	13	0	33	24	14	2	0	0	3	3	1	422	28
OG0000080	35	0	0	2	33	0	172	0	2	2	0	124	4	5	2	1	9	4	9	0	2	8	3	0	0	0	0	1	2	0	0	0	420	19
OG0000081	6	5	20	49	4	17	13	5	13	38	7	8	8	7	8	9	9	6	11	7	11	6	5	21	57	6	8	5	8	23	11	9	420	32
OG0000082	6	6	23	65	12	20	16	11	21	45	2	13	9	3	9	1	10	8	3	3	2	10	4	20	20	6	14	1	5	21	22	7	418	32
OG0000083	12	8	8	26	7	12	13	8	9	36	5	7	19	12	13	5	12	7	16	9	13	17	6	13	34	19	9	11	9	15	19	6	415	32
OG0000084	13	9	38	38	6	17	29	21	21	44	5	16	8	4	6	9	7	6	4	3	4	7	3	13	23	7	7	4	2	15	17	9	415	32
OG0000085	0	4	0	18	116	22	82	0	62	0	6	6	2	0	0	0	0	2	1	0	0	1	11	0	0	1	0	0	2	65	13	1	415	18
OG0000086	18	12	10	35	10	11	15	7	16	40	7	9	8	9	10	10	10	12	10	8	14	8	6	8	40	15	8	12	7	10	10	8	413	32
OG0000087	8	4	10	44	6	9	7	4	6	35	6	3	17	4	19	17	11	9	5	7	13	20	5	32	56	13	11	4	6	9	10	0	410	31
OG0000088	28	14	23	16	12	28	27	15	32	20	2	20	5	4	5	3	0	4	1	1	1	5	3	23	17	6	28	2	2	22	27	13	409	31
OG0000089	20	9	10	42	6	19	11	8	32	39	7	14	5	2	2	2	1	1	2	3	2	5	4	25	29	9	28	8	5	25	24	7	406	32
OG0000090	31	0	0	27	19	62	12	0	7	17	11	21	10	1	6	7	6	4	10	1	3	9	20	1	2	2	14	0	41	7	44	10	405	28
OG0000091	10	5	18	27	5	14	10	44	17	38	7	7	12	5	11	9	9	15	8	5	7	8	3	15	26	8	16	11	5	11	11	5	402	32
OG0000092	8	15	27	17	16	19	29	10	7	34	5	16	12	6	8	8	10	10	6	3	4	8	1	10	8	2	23	1	1	25	50	1	400	32
OG0000093	9	5	18	24	7	6	14	6	17	25	15	7	14	8	7	6	8	6	14	10	12	9	4	22	53	14	6	9	8	13	9	12	397	32
OG0000094	9	7	21	28	13	17	18	11	19	28	2	10	16	8	10	6	10	8	10	9	8	10	5	23	21	7	10	6	6	16	16	7	395	32
OG0000095	11	6	25	74	5	9	11	5	23	36	2	10	6	7	4	4	4	9	8	3	4	9	3	31	37	7	6	4	5	6	14	6	394	32
OG0000096	9	0	0	65	24	9	117	2	19	14	9	38	3	0	1	1	0	0	0	2	0	0	6	5	1	0	7	0	33	2	14	13	394	22
OG0000097	15	7	23	31	6	15	16	5	13	42	12	10	6	4	10	10	7	7	6	6	4	3	6	10	39	6	12	9	11	20	16	7	394	32
OG0000098	10	4	11	39	5	11	9	7	25	48	4	9	8	8	8	3	7	5	11	12	14	8	7	18	35	10	5	4	11	16	12	8	392	32
OG0000099	15	17	15	29	20	13	35	13	9	28	1	18	8	6	6	4	5	9	7	5	5	6	4	11	32	4	13	6	4	17	17	8	390	32
OG0000100	14	7	18	23	11	12	23	7	8	32	4	10	10	7	7	6	10	5	9	10	9	12	5	18	39	6	8	6	6	21	20	7	390	32
OG0000101	0	0	0	8	0	180	1	0	8	13	0	1	3	0	4	1	1	2	0	0	0	0	0	0	0	2	18	0	0	106	42	0	390	15
OG0000102	4	15	32	8	13	42	19	16	27	17	1	26	7	3	5	4	3	3	1	2	6	4	2	13	4	2	19	0	2	33	38	17	388	31
OG0000103	33	3	17	24	13	23	24	9	17	26	8	11	8	7	3	5	10	6	9	3	5	6	2	8	17	3	26	10	2	17	25	7	387	32
OG0000104	10	6	23	44	8	11	10	6	21	43	7	11	6	3	5	7	9	6	7	2	4	7	5	32	36	12	7	6	9	9	8	6	386	32
OG0000105	2	0	0	46	64	31	96	1	27	2	4	4	2	0	0	0	0	0	0	0	0	0	12	2	0	0	5	0	48	12	22	6	386	18
OG0000106	7	5	43	30	3	9	8	44	52	44	23	12	6	5	12	5	12	11	2	2	2	9	0	5	7	18	6	0	0	3	1	0	386	28
OG0000107	13	9	10	32	9	19	18	7	11	30	5	9	11	5	8	4	8	4	5	4	9	2	4	20	47	15	13	6	10	12	15	10	384	32
OG0000108	2	1	0	41	0	20	0	3	26	42	5	0	18	11	9	14	8	17	15	6	2	4	1	15	12	4	49	0	5	23	31	0	384	26
OG0000109	16	10	20	31	9	14	20	11	10	32	2	15	12	9	5	4	7	9	9	7	8	8	6	13	18	12	16	10	3	12	16	9	383	32
OG0000110	3	9	14	62	8	15	13	9	8	40	4	5	12	9	9	8	7	7	4	8	10	11	2	5	36	15	11	6	2	11	12	8	383	32
OG0000111	18	4	8	14	9	16	12	27	34	17	12	10	15	8	6	12	11	9	8	10	10	16	5	10	22	10	11	4	4	13	14	3	382	32
OG0000112	13	4	14	35	5	15	7	9	33	32	6	10	4	5	6	6	4	5	6	6	8	9	3	16	32	7	7	9	6	36	17	7	382	32
OG0000113	1	3	2	45	70	10	154	0	1	11	1	31	0	0	0	0	0	0	0	0	0	0	12	3	7	2	9	0	3	9	6	2	382	20
OG0000114	14	13	28	16	8	20	21	9	20	18	5	23	4	5	5	6	8	6	10	7	7	6	8	15	18	5	16	7	6	18	23	6	381	32
OG0000115	24	11	20	18	10	12	18	11	14	20	6	10	15	10	8	7	8	8	5	6	9	9	4	23	11	9	15	3	6	14	13	22	379	32
OG0000116	11	6	7	27	5	15	8	4	8	49	7	14	10	14	6	4	9	9	8	6	9	16	5	17	56	6	4	8	6	9	8	7	378	32
OG0000117	5	0	2	46	13	88	12	0	32	5	2	35	4	1	1	1	3	1	1	2	1	6	7	0	8	3	0	0	8	18	24	49	378	27
OG0000118	8	11	10	36	14	21	20	3	23	32	3	6	5	3	5	7	5	6	4	2	7	9	3	13	43	10	8	3	3	24	30	1	378	32
OG0000119	11	10	16	31	13	20	17	9	24	26	5	14	8	11	5	4	5	9	9	6	9	6	5	16	19	14	9	7	4	14	11	8	375	32
OG0000120	16	6	18	29	8	13	20	7	16	22	11	8	12	6	5	7	1	5	9	4	14	11	4	16	41	10	8	7	9	12	12	7	374	32
OG0000121	8	8	18	41	11	26	19	6	27	35	3	9	7	4	2	2	5	5	5	6	7	3	6	17	31	4	11	5	6	16	10	10	373	32
OG0000122	11	7	12	23	9	9	14	7	15	18	3	8	9	12	9	10	12	12	12	8	9	8	4	22	41	10	9	8	6	11	10	11	369	32
OG0000123	29	1	2	74	11	43	35	7	0	2	16	16	2	0	1	2	0	0	0	0	0	0	9	3	4	4	70	0	12	10	15	0	368	22
OG0000124	4	7	42	30	15	5	16	8	21	22	4	3	11	5	4	5	10	5	10	6	5	6	3	4	68	4	9	1	3	18	6	3	363	32
OG0000125	21	10	35	25	10	17	20	15	22	31	0	20	2	3	2	2	3	3	1	1	1	5	9	16	8	4	17	1	8	21	15	14	362	31
OG0000126	9	24	15	15	15	17	37	12	32	20	1	13	6	3	5	3	5	5	1	2	2	4	1	19	10	3	23	2	1	24	25	8	362	32
OG0000127	15	5	8	15	4	8	6	6	10	24	8	5	26	10	9	8	13	8	15	13	13	10	11	10	35	8	11	10	9	8	9	12	362	32
OG0000128	0	0	0	26	22	0	153	0	8	9	0	82	9	7	2	3	7	4	9	4	3	7	2	1	4	0	0	0	0	0	0	0	362	19
OG0000129	13	9	13	37	8	10	12	9	10	39	4	10	12	6	6	6	6	5	5	7	5	8	2	25	23	7	14	7	3	20	17	3	361	32
OG0000130	19	7	5	19	16	19	45	7	31	28	10	5	9	5	8	4	4	7	3	6	4	9	5	9	20	4	18	0	5	11	18	0	360	30
OG0000131	8	8	8	31	8	16	23	10	14	40	6	4	6	5	8	8	10	5	10	4	7	10	6	33	27	9	5	2	3	10	12	4	360	32
OG0000132	9	3	18	25	5	8	11	5	20	38	9	8	15	7	6	4	9	7	14	8	11	11	7	15	31	14	8	9	3	6	9	5	358	32
OG0000133	11	6	8	39	6	7	18	4	20	22	3	7	10	8	5	5	8	5	9	4	6	6	5	43	54	6	6	4	4	8	4	5	356	32
OG0000134	4	12	44	14	11	9	22	31	12	17	4	3	12	6	16	6	9	7	9	4	7	12	1	9	16	5	22	4	4	9	10	5	356	32
OG0000135	33	3	11	14	8	19	18	20	21	15	3	8	10	4	6	10	4	7	3	5	3	5	3	10	19	5	61	0	3	9	13	1	354	31
OG0000136	16	13	18	30	17	16	24	9	19	29	5	10	3	1	6	4	5	6	0	2	3	6	3	12	23	2	16	8	8	13	15	12	354	31
OG0000137	13	5	23	17	5	15	6	5	10	27	11	10	10	9	6	5	9	9	9	9	8	10	7	12	34	12	7	8	10	14	10	8	353	32
OG0000138	10	18	20	19	14	14	27	13	28	23	1	10	8	7	10	1	0	4	6	5	5	6	5	14	8	10	16	4	5	15	15	11	352	31
OG0000139	11	4	6	42	9	8	10	4	18	22	7	6	13	7	5	5	6	4	11	8	8	9	8	10	52	4	3	6	9	20	12	4	351	32
OG0000140	27	0	1	0	19	9	118	24	20	0	2	14	0	1	0	2	1	3	0	0	2	0	2	0	0	0	60	2	2	19	18	4	350	21
OG0000141	14	1	22	8	21	12	28	24	27	5	7	24	11	3	7	10	8	7	2	6	6	9	1	3	25	7	8	4	1	14	23	2	350	32
OG0000142	6	3	7	57	3	7	5	2	8	26	6	3	11	8	9	8	9	7	8	5	9	6	7	27	62	11	4	4	3	9	7	3	350	32
OG0000143	7	9	17	29	7	17	14	6	12	19	6	11	6	3	3	5	4	5	5	4	5	7	5	24	43	5	12	3	5	23	19	8	348	32
OG0000144	6	19	17	20	7	11	17	17	32	33	1	17	8	0	4	2	3	7	1	2	2	0	2	11	24	3	23	2	1	23	26	6	347	30
OG0000145	11	6	15	21	8	18	19	5	18	18	4	9	7	6	9	9	5	7	5	9	6	4	6	12	44	5	9	2	8	18	15	9	347	32
OG0000146	14	7	3	35	14	9	58	19	20	28	6	10	6	2	5	4	3	5	1	2	6	8	4	9	18	13	10	7	1	5	13	1	346	32
OG0000147	7	8	10	22	8	12	13	12	10	19	3	22	12	8	7	5	10	6	5	8	6	13	8	15	36	7	16	7	7	9	9	6	346	32
OG0000148	19	10	20	9	25	15	27	24	24	14	2	17	2	5	3	4	3	1	8	3	1	4	0	3	3	9	29	6	1	25	21	8	345	31
OG0000149	6	4	15	34	6	9	8	5	14	32	6	20	8	4	4	6	6	4	4	6	3	7	4	16	72	5	3	3	4	7	15	3	343	32
OG0000150	11	6	14	27	6	12	10	6	12	23	4	14	8	6	5	7	7	5	5	3	5	9	5	22	53	4	11	6	7	12	11	5	341	32
OG0000151	7	5	32	54	9	25	14	4	16	20	3	6	4	6	2	3	4	5	2	4	4	7	3	12	34	4	12	4	5	12	13	3	338	32
OG0000152	18	17	20	21	11	10	19	34	12	12	5	10	10	3	5	5	3	7	6	5	6	12	4	8	13	10	19	3	5	9	11	4	337	32
OG0000153	3	0	0	14	41	2	126	0	10	0	2	7	0	0	0	2	4	1	0	0	0	1	1	0	7	0	0	0	0	3	13	100	337	17
OG0000154	5	5	7	42	14	5	8	5	6	46	12	5	13	5	6	5	3	4	5	8	9	6	2	21	50	7	4	4	5	5	11	4	337	32
OG0000155	18	9	11	17	11	11	23	12	13	18	1	10	12	7	9	6	6	7	10	7	8	5	2	14	26	8	15	7	3	13	14	3	336	32
OG0000156	9	8	7	25	7	15	19	8	32	37	2	14	4	4	5	3	2	5	4	1	2	4	2	14	22	8	15	10	2	19	20	7	336	32
OG0000157	4	5	10	27	5	12	11	3	5	34	8	8	15	7	6	9	11	7	8	9	8	10	9	13	34	8	4	9	5	13	13	6	336	32
OG0000158	28	10	16	32	9	17	17	10	28	24	2	11	2	0	1	1	3	1	2	1	1	0	3	16	28	3	14	0	4	14	16	21	335	29
OG0000159	0	8	11	29	6	17	9	10	15	26	7	23	13	1	6	5	6	6	5	3	9	6	0	6	33	4	21	4	0	12	23	11	335	29
OG0000160	12	7	11	48	7	5	19	17	9	39	5	11	10	4	7	4	6	6	7	2	4	5	1	9	37	8	6	6	3	8	10	1	334	32
OG0000161	6	7	21	32	10	12	23	2	10	38	11	4	14	10	5	5	8	4	6	6	7	10	3	15	16	8	7	8	5	8	7	6	334	32
OG0000162	14	9	8	40	12	16	17	8	15	27	6	6	12	6	7	5	3	3	2	5	11	8	5	13	22	6	10	3	7	10	9	9	334	32
OG0000163	10	5	14	34	5	17	4	18	32	13	1	15	5	3	8	7	4	5	8	2	6	5	0	18	35	5	18	2	0	16	17	2	334	30
OG0000164	13	7	13	18	7	7	13	6	14	25	6	10	16	8	6	6	8	7	10	12	7	12	7	10	38	6	6	5	4	8	8	10	333	32
OG0000165	14	8	27	18	11	10	25	9	30	11	5	16	7	3	6	6	4	6	5	7	5	4	3	22	19	2	12	9	4	8	9	8	333	32
OG0000166	19	6	16	17	15	28	12	11	26	11	6	13	12	2	5	5	7	9	10	5	12	8	2	11	11	0	12	0	3	13	14	11	332	30
OG0000167	10	5	19	21	12	7	16	5	14	20	13	8	3	6	10	11	8	12	8	7	5	8	5	14	33	4	2	4	6	13	16	6	331	32
OG0000168	4	2	28	39	4	13	10	3	17	48	6	7	6	3	5	4	9	4	4	9	7	7	2	6	43	5	3	5	3	10	10	5	331	32
OG0000169	9	2	35	34	5	15	6	9	17	19	9	36	0	0	4	1	0	2	2	1	3	7	4	19	36	12	7	4	0	14	11	7	330	28
OG0000170	10	8	19	30	8	10	17	6	8	26	11	7	5	7	9	10	9	8	6	9	10	3	8	7	20	5	8	11	8	8	8	10	329	32
OG0000171	12	13	14	9	18	4	36	19	36	17	11	11	8	2	3	4	1	9	2	0	3	2	1	9	47	2	9	1	0	10	14	2	329	30
OG0000172	8	1	1	7	17	31	34	13	16	1	2	4	2	1	8	1	0	3	3	2	0	2	0	1	3	1	57	1	0	52	57	0	329	27
OG0000173	8	7	18	25	8	11	17	6	14	34	5	9	8	9	8	6	6	6	7	7	7	6	3	13	19	3	11	6	5	15	12	10	329	32
OG0000174	14	8	17	28	7	9	19	5	15	29	7	6	5	8	6	8	8	6	5	7	6	1	3	16	36	8	8	6	5	7	7	8	328	32
OG0000175	11	22	28	2	15	39	32	20	21	5	3	17	6	1	3	0	2	3	2	0	4	4	1	3	0	0	35	0	0	16	33	0	328	25
OG0000176	14	8	16	20	10	12	23	10	15	27	5	13	9	6	4	5	7	4	4	5	7	6	7	18	8	7	12	7	7	13	13	5	327	32
OG0000177	3	2	13	39	5	8	6	3	10	17	11	4	7	2	4	4	7	2	6	3	7	5	3	28	88	4	3	4	4	11	11	2	326	32
OG0000178	5	5	13	21	14	34	19	6	31	17	4	12	10	2	4	3	7	7	4	6	6	6	2	7	11	3	7	2	4	28	22	3	325	32
OG0000179	21	5	5	11	9	31	16	14	23	30	8	5	3	3	0	3	2	3	3	0	1	2	1	10	23	4	16	7	3	28	34	0	324	29
OG0000180	3	5	18	30	11	13	26	3	15	35	6	8	4	6	4	5	6	5	2	6	10	2	2	9	57	4	5	1	2	8	8	4	323	32
OG0000181	6	4	14	96	6	6	12	3	16	26	5	6	8	5	3	5	10	5	5	2	6	6	3	14	11	7	5	2	4	10	9	2	322	32
OG0000182	27	12	16	21	9	15	17	10	16	19	1	14	6	2	2	4	4	3	4	1	5	6	3	14	14	10	17	2	2	12	19	15	322	32
OG0000183	18	7	15	17	10	23	13	13	20	11	3	7	10	5	7	3	6	6	3	1	5	2	6	9	19	6	15	1	3	25	23	10	322	32
OG0000184	6	2	18	36	10	5	5	2	6	32	7	8	8	4	8	8	3	7	7	8	6	6	3	16	55	8	4	5	9	7	10	3	322	32
OG0000185	4	6	19	40	4	9	17	3	10	39	4	7	7	8	8	6	8	6	6	6	6	4	5	15	38	9	5	3	2	7	6	4	321	32
OG0000186	9	10	13	11	12	15	23	9	16	29	2	11	10	4	6	2	5	3	4	2	2	4	5	17	33	10	12	4	2	16	17	3	321	32
OG0000187	9	6	8	30	9	9	10	4	8	35	8	14	9	7	7	7	5	8	6	6	9	5	6	20	34	5	6	6	5	8	7	5	321	32
OG0000188	11	5	24	32	5	17	9	6	16	15	3	9	11	5	6	4	4	5	4	4	4	5	6	24	24	8	7	3	8	17	12	7	320	32
OG0000189	3	4	6	63	5	4	7	4	8	29	14	5	15	8	7	9	9	11	13	7	11	12	4	7	17	12	3	4	7	5	5	1	319	32
OG0000190	14	8	20	27	7	18	16	11	9	26	3	8	6	5	6	5	3	5	10	3	8	7	1	16	25	3	11	3	3	8	12	9	316	32
OG0000191	19	4	8	22	6	8	10	9	13	17	10	8	13	8	10	9	7	7	5	6	9	8	7	11	28	7	8	5	7	9	9	8	315	32
OG0000192	8	1	0	46	1	1	2	42	3	15	26	24	8	0	15	20	11	23	2	7	0	11	2	8	16	12	3	0	0	2	5	0	314	26
OG0000193	3	6	20	19	10	9	12	10	15	33	4	6	2	2	3	1	2	4	4	1	5	1	1	15	76	7	10	4	1	11	11	5	313	32
OG0000194	7	10	28	29	5	12	16	5	11	24	5	7	8	6	5	3	7	5	7	4	9	6	5	12	17	7	11	10	5	8	10	8	312	32
OG0000195	8	3	26	13	17	16	23	0	21	20	7	9	12	5	5	4	8	3	6	7	9	9	5	10	14	2	3	2	5	13	24	3	312	31
OG0000196	15	13	11	11	5	16	19	35	8	18	10	3	6	5	9	4	5	4	6	4	7	10	4	8	24	5	5	4	3	11	18	5	311	32
OG0000197	7	6	8	26	4	8	8	4	10	29	6	6	7	10	9	9	11	4	9	6	8	8	8	17	20	5	6	10	12	11	13	6	311	32
OG0000198	9	9	22	28	8	18	11	7	9	17	9	5	2	5	5	7	2	6	4	3	3	4	6	11	24	8	14	5	9	16	13	12	311	32
OG0000199	7	6	48	13	9	13	23	5	17	14	5	11	6	3	3	4	3	4	5	4	9	2	2	8	28	8	8	4	4	16	14	5	311	32
OG0000200	10	3	5	36	5	11	8	4	7	28	12	6	8	6	5	7	8	6	7	7	8	5	8	16	38	6	3	6	12	8	8	3	310	32
OG0000201	4	4	19	33	7	8	9	4	5	28	7	6	10	4	6	7	5	10	2	7	7	4	4	5	71	4	4	4	5	7	8	2	310	32
OG0000202	2	7	29	12	11	20	19	22	22	13	11	2	5	4	9	5	7	3	4	6	4	7	2	9	13	4	13	3	2	19	20	1	310	32
OG0000203	15	10	10	5	7	46	16	12	36	3	1	23	1	0	0	0	0	1	1	0	0	0	1	11	3	0	29	0	0	36	37	5	309	22
OG0000204	15	6	35	11	9	10	37	13	31	20	8	11	7	5	5	5	3	4	8	2	5	3	1	4	5	5	3	1	1	11	22	3	309	32
OG0000205	6	0	1	23	0	33	0	15	3	25	5	36	11	6	2	2	3	1	5	1	3	4	1	18	7	4	23	9	2	26	30	4	309	29
OG0000206	4	13	16	19	17	11	23	36	20	8	5	14	15	0	8	0	5	3	3	0	2	6	2	9	16	8	16	1	1	14	11	2	308	29
OG0000207	6	3	21	21	5	16	9	2	8	36	8	11	5	6	6	5	8	4	6	4	9	4	3	9	35	9	4	6	7	14	13	5	308	32
OG0000208	6	0	14	25	5	29	4	0	0	17	5	0	2	1	5	3	0	4	1	1	0	3	0	4	22	9	61	0	0	41	46	0	308	22
OG0000209	2	0	41	10	0	48	0	16	35	37	5	0	0	0	0	0	0	0	1	0	0	0	0	3	14	3	8	0	0	19	65	0	307	15
OG0000210	13	4	12	21	8	10	16	8	11	22	5	9	11	9	6	7	3	5	12	6	4	8	7	13	10	10	10	11	5	10	12	9	307	32
OG0000211	9	6	8	23	6	20	8	5	19	13	3	12	6	5	5	6	4	4	5	4	5	8	6	13	48	5	8	4	6	15	13	5	307	32
OG0000212	1	19	17	13	20	14	37	16	23	18	0	15	7	4	3	2	5	3	1	1	3	1	2	11	11	1	18	4	2	14	16	5	307	31
OG0000213	21	11	17	10	6	18	15	8	23	16	4	18	12	4	3	2	4	2	1	1	5	0	1	18	13	8	16	5	3	16	19	6	306	31
OG0000214	14	9	7	36	11	6	12	5	14	25	6	4	4	9	4	1	10	3	3	7	7	10	3	9	36	6	11	5	4	14	9	2	306	32
OG0000215	6	10	5	18	7	16	9	8	15	24	6	11	10	4	5	7	10	5	4	2	8	6	5	9	21	6	17	4	7	14	12	15	306	32
OG0000216	9	3	9	11	6	11	12	10	9	19	5	12	7	6	9	7	4	6	7	8	6	10	8	12	37	7	13	5	10	9	10	9	306	32
OG0000217	12	7	8	18	9	12	9	14	20	15	6	9	13	8	12	5	8	14	8	7	4	6	3	9	18	7	8	5	4	10	11	6	305	32
OG0000218	13	7	0	6	11	35	25	10	19	6	2	9	4	5	2	2	0	2	7	2	5	6	1	2	5	4	29	1	1	28	48	7	304	30
OG0000219	22	0	0	20	0	2	0	11	94	39	6	1	15	7	10	1	11	16	1	2	4	9	0	8	9	10	0	6	0	0	0	0	304	22
OG0000220	11	4	16	34	7	12	15	3	17	38	0	10	10	2	6	5	7	5	7	4	6	2	3	9	25	5	8	2	2	11	9	8	303	31
OG0000221	4	2	6	63	5	10	11	1	10	71	5	5	11	4	4	4	4	4	7	3	6	8	4	7	18	1	3	4	4	4	7	3	303	32
OG0000222	20	12	28	5	14	27	27	29	21	4	1	32	2	1	2	0	1	1	1	2	1	1	0	5	0	0	20	0	2	13	28	3	303	27
OG0000223	9	6	22	19	6	15	12	23	7	21	9	12	8	2	6	3	4	4	4	1	3	5	2	10	38	4	13	4	5	10	14	2	303	32
OG0000224	5	8	7	17	5	16	10	8	15	16	2	9	6	6	6	6	4	6	9	7	6	4	6	27	17	8	20	6	6	13	16	6	303	32
OG0000225	5	0	0	19	0	12	0	12	1	35	14	1	17	10	27	31	6	11	12	5	6	12	0	6	19	6	18	0	0	5	6	4	300	25
OG0000226	9	4	17	25	8	17	13	3	15	19	10	8	10	6	5	6	4	9	9	7	6	6	8	7	29	5	5	5	4	8	8	5	300	32
OG0000227	8	7	7	19	5	8	14	4	12	21	8	6	8	7	8	5	11	6	9	10	9	7	4	12	28	9	10	7	6	11	10	4	300	32
OG0000228	0	1	4	18	1	6	3	6	19	23	4	5	20	20	12	21	16	10	20	12	9	12	1	10	15	4	7	2	1	4	9	3	298	31
OG0000229	8	9	11	12	19	7	13	9	9	55	16	12	11	3	7	2	6	9	4	1	12	9	2	10	7	4	4	7	3	5	8	3	297	32
OG0000230	9	11	23	13	11	18	15	8	13	39	2	11	5	2	3	2	4	4	3	5	5	5	2	16	11	5	13	1	3	17	12	6	297	32
OG0000231	13	2	22	15	3	19	4	6	18	15	2	15	5	3	5	2	2	3	1	1	3	4	2	14	16	5	30	4	4	22	29	7	296	32
OG0000232	12	7	16	19	9	10	16	5	27	18	8	9	6	6	7	9	7	7	7	9	4	5	7	3	7	7	5	7	15	6	6	10	296	32
OG0000233	18	5	19	18	9	11	17	7	17	15	8	14	10	1	3	2	2	0	1	4	2	4	2	18	26	4	15	5	5	10	10	13	295	31
OG0000234	13	5	10	24	5	23	10	7	9	30	4	7	7	5	6	10	6	6	7	4	5	7	5	13	21	6	9	7	3	10	9	2	295	32
OG0000235	8	3	22	16	5	11	14	5	13	26	10	8	9	7	5	6	5	6	7	5	7	9	7	10	30	5	5	5	4	9	6	6	294	32
OG0000236	8	6	10	13	11	6	14	6	25	21	7	35	9	5	7	8	6	5	9	4	5	5	5	15	12	7	6	3	3	10	5	2	293	32
OG0000237	7	5	28	19	9	9	22	4	12	8	4	8	7	4	4	3	9	3	7	4	5	4	4	21	23	5	9	5	7	19	11	4	293	32
OG0000238	9	6	15	18	9	7	9	4	14	21	9	7	9	7	6	6	6	6	9	7	9	8	3	14	28	8	6	7	5	8	9	3	292	32
OG0000239	4	12	17	24	13	15	22	9	14	16	1	10	10	4	3	1	1	6	2	3	4	4	8	16	14	5	11	2	8	12	11	10	292	32
OG0000240	7	2	9	22	3	21	9	2	9	28	7	5	8	10	4	4	11	4	13	8	12	10	3	19	26	4	5	5	3	8	6	4	291	32
OG0000241	10	5	19	17	8	12	15	10	12	20	5	7	9	8	5	4	5	5	6	4	8	8	6	7	30	5	6	4	6	10	11	4	291	32
OG0000242	8	2	3	5	7	24	14	41	19	2	5	14	3	4	3	4	2	4	3	4	1	3	1	3	3	1	36	0	2	27	43	0	291	30
OG0000243	3	6	12	31	6	7	8	4	10	20	9	5	14	7	6	5	5	8	8	7	6	11	4	17	34	7	5	6	3	6	5	6	291	32
OG0000244	10	6	18	24	7	13	10	6	14	14	9	5	6	6	6	8	3	5	9	7	5	6	6	12	19	8	6	5	7	11	14	6	291	32
OG0000245	47	55	0	4	16	5	54	10	23	0	0	19	1	0	0	0	1	0	0	0	0	0	6	1	2	0	0	0	0	5	3	38	290	17
OG0000246	5	15	15	14	8	19	14	7	10	19	4	16	6	3	5	2	1	3	1	3	7	5	2	10	16	4	15	8	2	16	22	12	289	32
OG0000247	4	2	12	23	5	11	10	2	10	12	6	17	11	6	6	7	7	7	9	8	6	5	3	8	56	3	6	4	4	8	8	2	288	32
OG0000248	4	2	9	34	5	4	9	2	8	48	3	3	9	5	3	2	3	3	3	4	5	3	5	26	36	7	4	1	5	19	13	1	288	32
OG0000249	6	5	10	33	8	8	11	2	18	26	5	5	11	4	4	5	5	3	4	6	8	9	3	14	31	7	6	5	5	10	8	3	288	32
OG0000250	1	0	0	98	0	4	0	2	0	19	0	5	0	0	0	2	0	1	0	0	3	0	9	16	82	1	36	0	1	2	6	0	288	17
OG0000251	4	12	7	13	9	11	23	13	11	8	5	23	8	5	5	6	7	5	2	4	8	5	3	12	16	2	16	4	6	11	18	4	286	32
OG0000252	13	8	14	16	6	9	10	8	14	17	4	15	9	7	5	3	4	7	4	3	8	8	7	11	20	7	11	3	8	10	8	8	285	32
OG0000253	12	5	10	19	10	15	16	10	12	21	8	7	12	7	5	3	1	4	2	3	0	4	3	11	22	9	15	7	3	11	16	2	285	31
OG0000254	6	6	30	29	5	13	17	3	13	19	2	9	4	4	1	3	3	2	3	2	6	3	6	17	26	8	6	6	10	10	9	4	285	32
OG0000255	2	4	23	32	2	12	6	5	7	30	2	16	4	4	5	4	4	4	2	3	2	4	3	11	27	11	10	9	4	9	11	12	284	32
OG0000256	6	4	23	30	6	8	19	3	15	23	3	5	6	4	6	3	6	5	6	6	6	6	6	8	21	7	5	7	7	10	10	4	284	32
OG0000257	10	8	17	20	10	10	20	4	9	22	4	11	7	4	7	5	5	5	6	6	6	4	2	10	32	5	10	1	2	8	9	4	283	32
OG0000258	6	1	11	35	1	11	3	3	9	20	9	11	8	6	6	5	8	8	4	6	8	9	3	10	35	4	4	4	6	15	12	2	283	32
OG0000259	8	4	1	23	15	3	15	86	1	24	13	7	2	0	2	5	1	6	0	4	0	2	0	13	19	12	5	4	0	3	5	0	283	26
OG0000260	16	5	4	15	4	12	23	26	15	20	1	32	3	1	6	4	2	4	4	2	5	1	2	8	17	4	15	6	1	8	13	4	283	32
OG0000261	1	0	0	1	26	48	116	0	10	0	0	4	0	0	1	0	1	1	0	0	0	0	1	0	0	0	0	0	0	19	31	23	283	14
OG0000262	14	9	9	33	9	10	16	6	15	17	6	11	6	1	2	1	2	0	4	1	0	1	6	15	36	2	10	0	6	11	11	12	282	29
OG0000263	1	0	0	27	81	16	105	0	24	1	0	5	0	0	0	0	0	0	0	0	0	0	3	3	2	0	0	0	2	0	12	0	282	13
OG0000264	62	1	2	4	56	16	34	0	4	0	5	21	3	0	3	0	1	3	0	4	1	3	1	0	0	0	0	0	1	0	2	54	281	21
OG0000265	16	11	15	18	9	8	20	8	20	15	3	12	8	1	5	5	3	6	2	2	3	4	5	10	15	10	10	3	7	13	9	5	281	32
OG0000266	14	11	14	12	17	9	24	9	9	13	5	13	7	0	3	4	5	6	4	3	4	5	1	16	17	5	13	3	3	10	12	10	281	31
OG0000267	8	4	19	20	4	5	6	5	14	40	0	7	10	7	5	5	7	4	5	6	6	5	6	12	22	8	4	8	4	6	11	8	281	31
OG0000268	13	4	10	43	10	10	24	3	18	10	4	10	5	4	6	5	6	5	5	2	4	4	2	17	12	6	5	1	3	12	14	3	280	32
OG0000269	17	7	6	16	6	21	14	11	12	22	9	9	5	1	6	4	4	2	6	0	3	10	1	8	18	5	18	5	1	10	18	5	280	31
OG0000270	11	12	11	14	10	11	17	9	13	13	2	8	12	5	4	6	5	5	8	5	7	4	5	11	12	6	11	6	5	12	11	9	280	32
OG0000271	11	5	16	26	5	7	15	4	13	18	5	9	11	7	7	5	6	5	5	5	4	8	4	9	22	6	7	6	4	8	8	9	280	32
OG0000272	9	3	8	17	9	6	7	4	8	16	11	6	14	10	3	5	9	4	10	5	10	7	7	20	28	7	4	2	3	12	10	6	280	32
OG0000273	1	8	16	18	9	15	13	8	39	26	0	11	6	2	4	2	0	4	3	4	1	1	3	10	12	4	14	3	2	25	13	3	280	30
OG0000274	4	5	12	19	4	17	11	7	9	22	8	12	5	4	4	3	5	6	4	4	4	2	4	15	29	3	7	1	4	23	19	3	279	32
OG0000275	0	0	1	84	45	0	52	3	27	19	0	16	0	0	0	3	0	1	2	0	1	0	5	0	11	0	2	0	5	0	2	0	279	17
OG0000276	8	3	13	49	3	9	9	5	8	44	1	7	4	2	5	3	2	1	1	3	3	4	2	18	28	6	8	2	2	11	8	6	278	32
OG0000277	5	6	14	25	6	12	15	3	13	19	1	5	9	4	5	6	7	4	6	8	7	10	3	24	22	8	5	3	3	11	6	2	277	32
OG0000278	6	3	7	29	8	5	9	3	14	18	2	5	16	8	6	7	12	5	9	8	10	10	3	20	17	5	5	4	3	10	6	3	276	32
OG0000279	7	2	6	26	4	8	10	2	14	24	3	6	9	7	2	3	5	2	7	4	6	7	4	17	38	4	3	2	3	22	15	3	275	32
OG0000280	5	4	24	16	10	19	15	2	6	25	6	7	7	6	4	5	4	4	3	3	5	3	1	3	42	2	4	5	3	16	13	3	275	32
OG0000281	5	2	8	16	5	4	5	3	3	57	8	5	3	4	2	3	4	2	6	3	4	5	2	3	81	4	3	5	7	8	3	2	275	32
OG0000282	3	3	8	20	3	6	10	5	10	21	5	32	8	5	4	7	2	3	6	3	6	6	1	7	14	6	6	1	1	28	31	3	274	32
OG0000283	2	9	21	15	5	24	9	14	8	24	1	7	2	2	1	4	2	2	3	1	4	2	1	6	23	3	10	1	1	23	41	3	274	32
OG0000284	9	7	17	24	8	8	17	7	13	19	4	14	10	2	6	4	5	7	5	4	5	5	5	8	10	6	9	6	5	9	7	8	273	32
OG0000285	9	5	22	17	9	8	19	5	12	31	3	7	6	5	3	2	3	4	6	2	5	9	3	12	25	6	6	1	8	8	9	3	273	32
OG0000286	4	8	8	18	15	12	16	6	13	25	6	5	11	5	8	7	6	5	7	6	4	5	8	7	19	6	7	5	6	7	6	2	273	32
OG0000287	14	3	12	13	7	9	18	5	18	17	3	6	10	6	4	2	6	6	4	2	3	5	5	9	18	6	8	2	6	18	16	11	272	32
OG0000288	5	3	12	29	4	4	6	3	12	32	3	6	11	7	2	3	5	3	6	6	7	7	3	14	44	4	4	4	4	7	7	4	271	32
OG0000289	10	6	14	11	7	9	11	5	16	14	5	11	6	5	5	7	7	5	4	6	3	5	4	14	20	9	7	10	7	8	9	11	271	32
OG0000290	5	2	9	37	4	6	3	2	10	23	5	5	9	9	5	7	12	5	8	5	5	5	1	13	56	5	4	4	1	2	3	1	271	32
OG0000291	10	7	10	34	9	9	27	5	16	28	1	7	5	3	5	4	2	1	4	3	10	1	3	15	13	7	8	1	3	8	10	2	271	32
OG0000292	8	5	15	19	8	9	14	5	25	21	3	6	5	6	4	4	7	5	6	4	4	6	4	12	24	4	6	3	3	13	8	5	271	32
OG0000293	10	8	15	26	5	8	10	6	9	11	4	7	6	5	5	5	8	5	6	6	9	6	4	10	26	6	8	6	6	9	10	6	271	32
OG0000294	4	4	15	27	5	9	13	5	13	12	11	4	7	9	6	4	5	5	5	6	8	11	3	10	25	4	7	5	4	11	11	3	271	32
OG0000295	6	4	12	36	5	10	15	2	9	18	6	4	4	8	4	5	12	5	8	7	8	6	3	5	21	5	4	4	5	6	18	5	270	32
OG0000296	1	18	19	14	7	20	25	4	7	10	1	14	5	0	5	4	3	5	5	0	2	4	3	5	6	1	20	3	4	19	32	2	268	30
OG0000297	0	0	3	0	19	11	96	1	28	0	0	17	0	0	0	0	0	0	0	0	0	0	0	0	0	0	76	0	0	2	15	0	268	10
OG0000298	9	8	23	25	10	16	20	5	15	13	1	10	6	0	0	2	5	3	4	1	3	2	3	27	6	4	9	1	7	12	9	8	267	30
OG0000299	5	3	7	23	13	8	22	2	10	29	3	11	4	3	6	5	5	4	6	6	3	6	6	9	23	5	5	3	4	12	14	2	267	32
OG0000300	19	8	14	5	23	17	40	7	25	10	1	18	1	0	1	1	1	0	2	1	0	1	0	16	0	5	24	0	0	14	13	0	267	24
OG0000301	7	6	5	43	7	3	11	4	12	36	4	3	8	5	4	4	5	3	2	5	5	7	4	22	28	6	4	4	3	1	2	3	266	32
OG0000302	7	3	9	30	3	7	7	3	6	28	5	7	14	7	6	5	10	7	10	7	14	7	3	8	18	5	3	4	6	7	7	3	266	32
OG0000303	8	5	9	35	5	11	16	2	6	33	4	5	5	1	4	4	8	5	5	8	8	4	4	13	23	6	3	2	4	7	7	5	265	32
OG0000304	11	5	26	18	5	8	10	15	9	15	2	9	11	2	4	5	5	6	3	4	3	6	3	6	12	3	18	8	3	7	19	4	265	32
OG0000305	1	3	6	7	9	21	18	2	11	18	0	3	14	15	6	4	9	4	6	7	5	5	4	5	15	0	5	4	5	24	24	5	265	30
OG0000306	12	9	11	27	8	12	12	7	21	21	0	10	2	0	0	0	0	2	0	1	0	0	5	13	30	4	11	4	2	12	15	13	264	24
OG0000307	10	7	13	16	9	17	24	9	7	16	5	8	9	3	5	4	3	3	4	2	2	5	1	6	12	4	15	3	3	19	18	2	264	32
OG0000308	5	3	8	33	2	8	9	3	7	17	5	9	8	5	2	2	6	2	9	3	5	4	3	20	37	12	3	8	5	10	8	3	264	32
OG0000309	4	2	10	35	3	7	6	4	7	26	2	7	9	5	3	3	4	6	4	3	4	6	3	14	50	8	6	2	2	8	7	4	264	32
OG0000310	3	4	20	15	5	25	7	3	4	18	3	8	5	5	6	4	6	8	6	5	7	6	3	5	30	3	5	5	2	16	20	2	264	32
OG0000311	7	5	6	29	4	9	9	4	7	19	4	7	5	5	5	5	4	7	2	6	10	3	4	11	24	11	10	7	6	9	10	9	263	32
OG0000312	3	4	6	12	5	14	9	6	6	25	7	5	8	11	5	5	13	5	10	10	13	6	6	7	28	6	3	6	5	6	5	3	263	32
OG0000313	4	1	0	28	1	20	3	29	2	11	5	6	12	4	10	7	5	13	7	4	4	14	0	5	28	4	8	0	0	8	18	2	263	28
OG0000314	5	7	13	27	7	13	18	5	9	13	2	9	10	5	6	4	4	5	9	5	5	6	4	9	10	5	9	4	6	10	16	2	262	32
OG0000315	8	7	11	29	6	15	10	5	11	15	3	10	10	4	4	8	5	4	8	5	4	5	3	12	13	2	8	4	3	12	10	8	262	32
OG0000316	7	7	11	30	10	8	14	4	14	23	3	3	4	3	3	2	5	3	5	4	2	3	3	19	33	12	5	3	3	7	5	4	262	32
OG0000317	4	3	8	32	8	6	11	3	11	24	6	9	14	4	5	9	9	5	3	3	5	6	1	16	27	8	3	4	4	4	3	4	262	32
OG0000318	16	14	48	2	17	39	23	29	1	7	11	7	0	0	0	0	0	0	0	0	0	0	0	0	0	2	23	0	0	9	14	0	262	16
OG0000319	9	2	17	18	1	21	3	9	17	16	5	9	5	2	3	3	3	1	2	3	6	2	3	8	15	6	32	5	4	14	16	1	261	32
OG0000320	6	2	12	36	4	2	7	3	3	22	5	4	9	9	2	3	6	4	3	4	8	4	3	17	62	3	3	3	2	4	4	2	261	32
OG0000321	4	1	1	63	13	33	54	1	6	4	2	8	3	3	2	2	0	2	2	1	1	4	0	1	9	2	1	0	1	6	16	14	260	29
OG0000322	6	3	25	18	5	13	14	7	17	12	3	10	10	2	5	5	1	3	1	5	8	7	3	7	15	2	5	2	5	19	14	8	260	32
OG0000323	10	2	31	25	5	9	11	9	5	17	4	7	8	6	5	6	8	4	7	4	5	6	4	13	18	3	4	5	6	4	4	4	259	32
OG0000324	9	4	10	18	10	7	23	5	19	39	4	2	6	6	5	6	4	9	8	3	1	2	2	12	9	0	8	0	1	20	6	1	259	30
OG0000325	7	3	11	19	3	14	11	10	15	22	3	5	11	6	4	5	5	4	6	4	4	6	3	9	16	7	12	4	1	7	13	9	259	32
OG0000326	4	4	20	25	9	13	21	3	18	21	2	19	8	8	4	4	7	4	5	4	4	4	1	10	5	2	5	2	6	9	3	5	259	32
OG0000327	14	8	13	14	6	14	12	5	13	14	3	7	11	4	7	4	6	5	8	7	6	6	2	9	14	6	7	4	3	13	9	4	258	32
OG0000328	7	3	10	15	8	13	15	3	16	16	6	5	9	4	3	2	3	3	4	4	5	6	4	8	14	6	5	3	4	20	28	6	258	32
OG0000329	3	6	25	21	7	10	14	5	8	21	4	4	9	5	4	4	5	4	7	4	7	6	4	11	17	3	5	4	4	11	14	2	258	32
OG0000330	2	8	14	21	5	12	10	5	14	19	5	9	2	6	4	4	4	4	7	6	3	3	4	15	20	7	8	8	7	9	7	6	258	32
OG0000331	8	13	17	9	19	20	31	7	12	8	1	6	2	2	4	5	3	4	3	2	2	2	4	10	11	4	7	2	4	11	21	4	258	32
OG0000332	7	6	11	29	8	14	10	3	7	25	1	6	10	7	7	7	3	4	5	5	5	9	4	13	12	4	5	4	5	11	8	2	257	32
OG0000333	5	3	11	34	7	19	10	3	7	16	6	5	4	6	8	4	7	4	5	6	11	5	5	8	22	4	4	3	3	8	8	6	257	32
OG0000334	17	11	26	11	11	22	17	9	11	15	0	13	5	1	2	1	2	3	1	1	2	3	0	17	6	4	11	1	2	12	13	6	256	30
OG0000335	8	4	21	11	3	6	7	5	17	16	2	7	11	8	9	5	7	9	7	10	10	8	3	9	17	6	7	3	2	8	6	4	256	32
OG0000336	6	3	5	30	3	5	10	3	4	22	8	3	8	6	4	5	12	6	8	6	9	7	5	8	46	6	3	0	6	4	4	1	256	31
OG0000337	7	6	12	28	4	6	13	3	14	50	4	5	8	6	1	2	2	2	5	4	3	4	4	8	18	7	4	5	4	9	5	3	256	32
OG0000338	4	9	25	11	17	9	20	15	19	11	6	9	4	3	2	11	4	9	3	2	3	5	2	9	10	5	8	1	2	5	9	4	256	32
OG0000339	4	10	9	16	15	16	20	24	14	18	2	8	4	2	7	4	2	1	3	1	2	4	2	7	11	8	9	4	1	10	15	3	256	32
OG0000340	8	3	12	28	6	5	8	7	5	29	3	5	7	7	4	5	7	4	7	3	6	7	3	13	19	8	5	5	5	8	7	6	255	32
OG0000341	5	3	9	26	4	13	5	2	12	27	4	7	5	3	4	6	7	5	7	5	10	5	3	9	26	6	4	4	4	12	9	4	255	32
OG0000342	3	1	7	20	1	10	5	10	11	27	9	8	11	10	8	8	7	4	6	4	6	9	1	9	10	5	8	8	2	17	7	2	254	32
OG0000343	8	6	11	40	5	18	14	6	10	22	5	6	2	0	1	1	4	1	0	0	4	0	5	8	43	3	4	5	5	3	9	5	254	28
OG0000344	8	2	29	8	3	11	7	1	7	16	7	6	10	12	8	5	8	5	4	6	13	10	7	3	12	5	3	3	5	14	9	7	254	32
OG0000345	11	6	12	42	6	10	18	4	11	18	4	5	9	2	4	2	6	4	2	3	4	6	6	6	17	5	5	3	4	9	9	1	254	32
OG0000346	8	3	16	14	8	6	22	3	10	25	1	7	10	8	4	2	7	4	4	4	3	7	3	8	24	3	7	3	5	12	8	5	254	32
OG0000347	5	3	9	30	2	2	7	2	4	46	6	5	7	9	6	4	6	7	11	5	6	11	5	11	22	2	2	4	3	4	3	5	254	32
OG0000348	5	3	9	23	7	6	9	5	12	23	7	4	9	9	6	5	7	5	10	5	6	7	4	14	11	6	6	8	4	7	7	5	254	32
OG0000349	3	3	10	21	4	2	4	2	5	8	7	14	18	4	7	8	14	5	11	6	9	15	4	5	28	8	3	8	7	4	3	4	254	32
OG0000350	6	4	5	25	2	5	6	6	4	12	8	5	17	5	6	8	9	4	3	5	12	10	2	10	34	8	4	5	12	5	3	3	253	32
OG0000351	7	3	2	19	1	8	6	3	3	39	2	8	6	5	4	5	4	4	3	4	5	9	5	12	43	12	4	8	5	4	6	4	253	32
OG0000352	6	3	16	17	7	10	10	5	15	18	2	6	10	4	4	4	8	6	9	6	12	10	1	5	11	7	5	2	3	16	11	4	253	32
OG0000353	6	5	10	29	2	3	6	3	9	15	4	3	5	7	4	4	8	4	6	5	9	5	4	9	49	8	4	6	9	4	5	3	253	32
OG0000354	2	0	0	27	0	12	1	1	0	23	5	0	1	1	17	7	5	11	1	1	4	5	0	7	9	1	46	1	0	42	23	0	253	24
OG0000355	6	6	4	23	3	6	7	3	6	32	5	7	8	2	4	2	3	3	2	3	8	9	4	10	56	2	6	5	2	6	8	1	252	32
OG0000356	6	7	5	26	9	6	11	3	7	15	4	4	8	7	6	7	9	7	12	7	4	10	4	7	23	4	7	8	4	5	6	4	252	32
OG0000357	7	4	11	24	3	6	4	4	15	16	7	6	12	7	6	8	7	3	7	7	8	6	3	9	25	7	4	5	4	5	6	5	251	32
OG0000358	5	8	0	16	6	15	16	19	35	17	2	12	4	1	1	2	3	3	0	1	4	5	1	9	22	5	15	1	0	9	10	4	251	29
OG0000359	4	3	12	29	5	5	19	2	5	21	3	14	2	3	3	2	2	4	2	2	2	5	3	3	71	2	4	3	1	7	7	1	251	32
OG0000360	2	6	22	15	10	24	16	5	20	18	3	8	4	4	4	4	5	2	4	2	2	4	1	3	10	3	11	2	2	17	12	6	251	32
OG0000361	7	3	3	19	3	15	13	3	4	24	7	4	7	4	4	4	9	3	6	4	8	2	2	11	37	7	6	5	2	6	15	4	251	32
OG0000362	2	7	4	45	5	5	11	4	9	35	8	4	6	4	3	2	3	2	3	5	2	3	1	10	43	3	5	4	4	2	4	2	250	32
OG0000363	11	2	11	35	2	8	2	1	3	16	7	3	10	4	1	4	12	2	6	14	8	8	5	7	23	14	4	4	6	7	9	1	250	32
OG0000364	1	3	0	1	10	8	14	71	40	0	6	23	3	0	1	5	1	1	0	0	4	1	0	4	0	0	10	0	0	3	40	0	250	21
OG0000365	6	4	6	20	4	7	10	4	9	22	3	4	4	7	7	9	3	7	5	6	4	5	4	11	43	4	8	4	4	7	5	3	249	32
OG0000366	9	7	14	15	6	9	11	7	12	17	3	11	5	4	5	4	10	6	2	4	8	2	6	10	13	7	10	3	6	9	6	8	249	32
OG0000367	7	4	10	33	8	10	6	7	17	15	2	4	12	6	6	10	8	4	8	4	7	9	2	10	6	5	6	2	4	9	7	1	249	32
OG0000368	11	9	13	17	7	13	18	5	13	13	1	20	6	4	2	4	5	4	2	2	4	4	2	18	4	3	11	0	3	10	16	5	249	31
OG0000369	7	4	2	30	4	4	4	2	3	29	8	2	7	5	2	5	6	4	7	6	7	9	4	15	45	4	3	8	4	3	3	2	248	32
OG0000370	16	0	0	7	0	26	0	22	20	5	1	13	3	0	2	4	2	2	1	4	1	3	5	12	24	0	24	0	3	18	29	1	248	25
OG0000371	10	4	4	22	3	11	8	3	11	18	3	11	6	8	3	4	8	3	4	5	6	8	3	8	37	5	5	4	4	6	8	5	248	32
OG0000372	8	7	5	12	4	4	8	5	7	15	4	5	19	8	7	6	8	6	12	9	5	8	6	5	15	12	4	13	5	5	5	6	248	32
OG0000373	9	3	5	28	3	5	6	3	7	31	5	8	5	5	4	3	5	8	5	5	7	5	5	8	29	5	5	7	5	6	5	8	248	32
OG0000374	4	3	14	20	3	9	9	4	4	16	11	6	4	7	3	8	3	14	6	8	7	3	3	6	20	13	6	2	5	11	14	2	248	32
OG0000375	6	2	14	24	4	12	7	3	23	14	2	13	10	2	3	5	3	3	4	4	6	5	2	12	24	7	3	3	3	8	10	7	248	32
OG0000376	12	3	7	22	6	10	11	3	15	14	3	9	2	2	4	5	4	4	8	5	8	5	5	10	35	3	3	3	4	7	12	3	247	32
OG0000377	5	2	31	9	3	11	7	10	23	8	7	7	9	4	9	4	2	4	2	3	4	6	1	10	9	3	9	3	1	12	16	13	247	32
OG0000378	7	6	18	12	8	14	13	6	20	21	0	10	4	4	4	5	4	5	4	3	4	3	2	17	12	1	5	3	4	12	10	5	246	31
OG0000379	8	3	26	14	3	15	5	4	10	17	4	7	9	2	6	3	4	5	5	5	5	2	6	10	27	5	5	5	6	7	8	5	246	32
OG0000380	11	5	2	14	7	9	13	5	7	12	5	4	9	10	8	7	10	7	7	8	7	7	6	7	21	5	6	7	8	6	5	1	246	32
OG0000381	10	5	22	22	5	7	6	4	7	15	4	8	15	7	5	3	8	7	7	4	8	10	5	6	8	9	5	1	6	7	5	5	246	32
OG0000382	5	0	0	0	0	61	0	2	0	0	0	1	0	0	0	0	0	0	0	0	0	0	0	0	0	0	50	0	0	24	103	0	246	7
OG0000383	5	5	13	14	8	8	7	9	12	33	1	5	6	8	6	4	4	5	6	7	8	3	6	11	8	6	5	4	8	9	5	7	246	32
OG0000384	8	5	7	10	14	12	14	7	11	12	4	7	11	4	4	6	9	5	6	7	6	7	6	8	10	4	9	2	4	10	14	3	246	32
OG0000385	1	3	21	29	7	15	17	1	9	8	4	2	5	4	4	4	4	3	3	2	3	4	3	8	42	4	3	2	5	17	7	2	246	32
OG0000386	3	2	11	43	14	4	12	5	10	39	4	3	4	3	6	5	3	4	6	4	3	7	3	8	11	2	4	4	5	5	7	2	246	32
OG0000387	8	3	8	28	3	6	6	3	6	20	1	6	13	8	6	4	6	4	10	7	4	7	4	13	29	5	5	5	2	5	5	5	245	32
OG0000388	22	10	16	8	9	13	22	8	18	9	6	12	3	1	4	1	0	2	4	2	1	1	0	16	1	3	19	0	1	9	18	6	245	29
OG0000389	6	5	4	17	4	9	6	6	8	14	1	8	11	3	6	3	6	7	6	11	8	5	4	11	32	7	8	6	5	7	7	4	245	32
OG0000390	8	4	9	13	5	10	13	4	8	17	9	9	8	9	3	4	4	3	8	7	8	5	1	4	22	5	7	4	4	12	12	6	245	32
OG0000391	3	4	2	0	14	5	54	11	6	0	6	94	0	0	0	1	0	0	1	0	0	3	6	0	0	0	18	0	6	1	10	0	245	18
OG0000392	3	7	3	16	5	27	14	17	20	5	0	5	5	3	2	1	2	1	3	3	5	2	2	8	11	4	22	1	1	24	22	0	244	30
OG0000393	7	1	2	11	1	1	3	3	4	10	15	2	29	12	12	6	21	8	17	5	17	6	6	5	17	5	1	0	13	1	1	2	244	31
OG0000394	13	7	11	17	5	15	18	6	11	14	9	8	8	4	3	3	8	3	3	2	3	3	4	4	11	7	12	7	6	8	6	5	244	32
OG0000395	6	3	7	35	3	19	7	2	7	16	4	6	2	4	4	4	5	2	3	5	5	3	3	12	29	5	4	3	3	14	16	3	244	32
OG0000396	8	8	18	14	6	10	11	7	12	7	4	10	1	5	3	3	4	4	3	2	2	4	4	10	26	4	15	7	3	10	11	8	244	32
OG0000397	4	4	1	29	3	5	7	3	6	17	7	4	7	8	5	8	4	6	7	7	10	10	4	7	29	13	3	6	4	3	9	4	244	32
OG0000398	7	5	8	18	9	8	15	5	8	15	2	9	12	6	5	5	7	7	7	2	4	9	5	13	12	3	5	2	4	11	12	3	243	32
OG0000399	16	27	14	19	6	25	22	1	2	24	0	3	1	4	0	1	0	0	2	0	2	0	0	2	11	3	8	0	0	19	31	0	243	22
OG0000400	8	6	9	35	4	4	7	5	10	25	1	4	9	7	3	4	9	3	9	5	7	8	5	9	17	4	5	3	6	4	4	4	243	32
OG0000401	3	8	12	10	14	10	19	15	24	5	1	12	3	1	0	0	2	1	0	0	0	1	2	13	5	5	23	5	5	9	11	24	243	27
OG0000402	9	7	9	27	12	7	17	4	6	15	4	7	7	4	4	6	5	5	4	5	5	7	3	9	20	5	5	4	4	8	6	3	243	32
OG0000403	1	4	12	35	9	15	14	5	2	8	4	6	9	7	4	4	6	6	5	6	8	11	3	5	13	3	5	6	7	9	7	4	243	32
OG0000404	6	5	8	25	5	8	10	4	13	7	6	8	6	2	5	4	3	3	4	1	5	3	4	5	38	7	6	6	7	9	10	9	242	32
OG0000405	8	3	9	35	5	7	14	2	8	15	5	8	12	6	5	4	8	3	5	8	8	4	1	9	27	2	3	5	4	5	4	0	242	31
OG0000406	4	2	6	28	6	12	14	2	2	24	7	3	8	2	5	7	5	7	5	4	6	11	3	22	10	3	5	1	6	15	5	2	242	32
OG0000407	2	2	5	22	4	6	13	2	5	24	6	6	9	4	4	3	5	4	5	4	7	6	3	15	36	7	2	4	3	11	10	1	240	32
OG0000408	6	2	10	13	3	6	6	3	5	20	7	14	8	5	5	2	8	3	9	5	8	13	4	14	27	6	5	4	2	6	9	2	240	32
OG0000409	10	2	8	20	3	6	5	3	11	30	8	2	13	5	4	5	10	3	11	6	8	10	3	7	24	4	3	4	4	3	3	2	240	32
OG0000410	9	5	23	13	4	5	8	2	11	7	8	11	13	6	5	4	8	6	8	5	10	8	7	6	14	4	5	5	5	5	5	4	239	32
OG0000411	11	6	13	11	5	8	13	6	8	15	7	7	8	4	5	5	3	7	3	5	8	4	4	7	15	8	7	6	6	10	7	7	239	32
OG0000412	5	3	15	40	1	7	4	2	13	19	2	4	2	2	2	4	4	4	2	3	9	1	2	17	23	8	4	4	2	16	11	4	239	32
OG0000413	14	7	5	26	7	5	8	4	8	21	4	4	5	5	3	6	7	3	4	6	4	7	1	11	29	8	5	5	2	5	4	6	239	32
OG0000414	7	6	11	15	8	10	7	4	9	16	5	26	9	4	4	3	4	4	6	4	0	5	5	5	19	6	7	7	5	9	6	3	239	31
OG0000415	5	5	8	23	11	13	13	4	14	28	1	6	3	2	6	4	1	2	8	5	4	3	2	11	7	7	8	5	5	11	9	5	239	32
OG0000416	4	3	13	25	10	9	10	3	7	25	5	5	9	7	3	4	5	2	8	4	8	5	5	12	16	4	4	5	5	8	4	2	239	32
OG0000417	11	6	12	15	4	7	5	4	8	11	3	5	4	4	8	7	5	6	3	4	5	8	4	12	30	3	13	7	4	8	10	3	239	32
OG0000418	14	3	5	19	5	10	11	0	8	25	7	8	8	4	5	4	3	4	5	2	5	8	4	5	15	5	8	6	6	11	14	2	239	31
OG0000419	15	9	8	10	9	9	15	8	9	17	1	10	2	1	1	4	2	3	2	2	2	1	6	13	12	5	10	4	8	19	14	7	238	32
OG0000420	7	5	10	17	4	4	6	5	8	31	1	4	4	4	4	4	4	3	2	4	7	5	6	14	35	5	6	4	5	8	7	5	238	32
OG0000421	6	6	20	7	7	5	13	4	12	26	1	15	13	7	8	2	4	6	6	3	6	6	4	10	11	3	4	0	7	7	5	4	238	31
OG0000422	8	5	25	12	5	11	9	5	19	35	1	8	3	4	2	2	2	3	3	1	3	2	2	14	10	4	6	2	4	14	9	5	238	32
OG0000423	8	4	13	19	4	18	9	6	8	26	1	7	5	1	4	2	4	3	2	2	4	4	3	12	12	3	9	3	6	16	9	11	238	32
OG0000424	10	10	10	6	2	11	12	19	18	3	1	18	5	2	5	2	3	6	3	4	6	6	1	4	4	2	13	1	3	13	24	10	237	32
OG0000425	6	6	23	25	7	14	18	4	13	16	4	10	6	1	3	3	4	3	3	1	3	2	5	4	10	2	6	1	5	15	10	4	237	32
OG0000426	3	1	7	0	17	16	60	3	48	0	0	19	0	0	0	0	0	0	0	0	0	0	1	0	0	0	2	0	2	24	16	18	237	15
OG0000427	8	3	11	15	7	5	12	4	10	29	3	4	11	8	6	3	3	7	10	6	5	8	4	12	12	6	3	0	8	4	3	6	236	31
OG0000428	7	4	7	16	3	10	8	3	10	37	4	7	2	9	4	4	7	5	5	4	4	8	2	9	20	5	5	4	5	6	8	4	236	32
OG0000429	8	4	9	16	5	10	6	4	8	20	5	6	2	2	5	4	5	5	5	4	2	7	5	9	32	5	8	5	5	9	9	6	235	32
OG0000430	5	3	11	25	5	10	9	3	17	28	2	5	6	5	6	6	5	5	3	2	5	6	2	10	12	4	5	2	5	12	7	4	235	32
OG0000431	8	5	11	13	9	6	7	14	8	23	6	6	11	4	2	3	5	4	4	2	7	4	5	8	20	8	6	4	5	5	6	5	234	32
OG0000432	18	5	0	24	5	17	8	23	0	6	4	0	5	2	2	10	3	12	6	2	0	3	0	8	7	6	16	0	2	13	27	0	234	25
OG0000433	6	5	9	12	5	7	12	6	8	14	8	7	6	4	6	4	6	4	7	5	5	4	7	8	25	9	8	4	6	7	7	3	234	32
OG0000434	8	6	5	22	5	6	8	4	10	19	2	7	9	7	4	4	7	6	5	3	6	8	6	11	14	6	5	5	3	6	7	9	233	32
OG0000435	8	5	9	14	6	8	11	6	17	27	2	5	6	2	4	4	3	2	7	5	10	6	2	8	13	8	7	3	2	8	8	7	233	32
OG0000436	7	6	9	18	2	10	4	6	10	30	5	4	11	5	4	3	4	3	5	5	4	3	4	13	12	9	5	7	6	8	9	2	233	32
OG0000437	4	5	7	18	6	11	9	3	6	12	3	8	9	5	6	5	6	10	8	13	6	4	3	9	13	6	6	5	3	13	7	4	233	32
OG0000438	11	5	16	37	4	3	9	3	6	17	6	7	7	2	4	4	7	4	3	5	6	5	5	6	21	8	6	3	4	2	4	3	233	32
OG0000439	31	8	0	46	4	13	18	2	15	10	1	5	2	3	2	0	1	1	1	2	2	1	7	2	3	3	3	1	10	5	7	23	232	30
OG0000440	10	8	9	9	5	10	11	4	11	9	4	6	10	10	7	5	6	4	6	5	7	7	4	8	9	3	7	7	7	7	9	8	232	32
OG0000441	10	7	11	7	6	10	12	6	7	7	2	10	4	7	6	5	5	5	3	5	4	6	6	7	23	4	8	4	5	15	11	4	232	32
OG0000442	14	6	18	12	8	10	12	9	8	10	1	12	8	3	3	2	4	3	3	1	4	3	6	10	6	3	14	5	5	11	10	8	232	32
OG0000443	8	0	14	18	0	9	0	5	3	26	7	7	8	7	7	7	11	11	5	3	5	7	1	12	17	8	7	3	0	8	5	3	232	28
OG0000444	5	3	6	18	4	7	8	5	6	16	13	4	15	5	4	6	8	3	9	7	10	8	1	7	14	6	4	7	1	10	7	5	232	32
OG0000445	8	3	5	34	2	10	5	5	9	23	5	4	2	4	7	3	12	5	3	10	8	5	5	4	16	3	5	8	4	4	4	7	232	32
OG0000446	7	3	6	11	7	8	10	4	11	11	8	6	12	9	4	5	6	4	10	5	10	6	7	11	15	6	4	6	6	8	4	2	232	32
OG0000447	4	4	18	16	4	5	7	2	9	38	5	6	5	3	4	5	4	4	3	5	12	3	2	5	32	6	4	4	1	5	4	3	232	32
OG0000448	22	6	3	11	7	12	12	57	16	24	2	2	2	0	1	0	0	0	0	0	0	1	0	5	0	3	9	0	0	9	26	1	231	21
OG0000449	3	6	13	17	15	13	27	3	10	20	3	7	5	2	3	3	1	5	1	3	2	3	3	3	12	4	4	3	3	19	13	2	231	32
OG0000450	15	1	8	19	3	7	5	5	13	29	2	1	4	2	6	2	5	3	2	3	3	4	0	12	45	4	3	1	1	6	9	8	231	31
OG0000451	8	9	16	11	8	10	13	7	12	13	0	8	9	6	5	1	2	6	5	3	4	9	3	10	5	10	9	4	4	7	7	6	230	31
OG0000452	20	2	14	3	5	19	3	31	6	1	0	11	3	0	3	0	1	1	0	1	0	0	0	3	1	1	58	0	3	17	23	0	230	23
OG0000453	5	4	24	13	8	13	10	4	8	19	1	10	4	5	4	2	4	3	5	3	3	5	2	8	15	3	4	2	4	17	13	4	229	32
OG0000454	8	7	9	8	6	12	12	7	12	12	4	8	9	4	4	4	7	2	6	6	4	3	2	9	18	4	9	3	3	10	8	8	228	32
OG0000455	2	5	16	21	4	9	5	2	9	25	4	6	6	4	4	4	3	2	4	4	6	7	4	10	23	6	6	5	6	6	7	3	228	32
OG0000456	7	2	5	20	3	5	5	3	4	28	8	9	5	4	5	4	5	4	3	4	7	5	6	10	33	7	4	4	6	5	4	4	228	32
OG0000457	10	5	0	7	9	6	12	11	16	17	6	3	6	5	7	5	7	8	5	4	4	6	2	8	13	4	9	4	5	9	11	3	227	31
OG0000458	9	3	0	0	43	0	122	1	25	0	1	1	0	0	1	0	0	2	0	2	0	3	0	0	0	0	13	0	1	0	0	0	227	14
OG0000459	5	14	21	9	13	9	17	6	19	8	0	15	4	0	3	3	1	6	1	1	0	3	3	8	4	7	19	2	2	6	9	9	227	29
OG0000460	3	3	14	18	4	14	7	2	8	10	5	5	5	2	3	3	5	2	6	2	4	3	2	9	48	6	4	2	4	12	8	4	227	32
OG0000461	6	4	14	39	5	11	5	2	17	15	2	6	2	8	2	2	4	5	12	1	2	4	2	9	20	4	3	3	1	12	5	0	227	31
OG0000462	6	6	12	14	6	8	12	4	9	14	3	4	7	8	4	3	7	5	6	7	5	8	7	12	12	5	5	3	4	6	7	7	226	32
OG0000463	6	0	0	3	3	14	4	12	23	4	2	10	8	6	7	9	5	6	6	6	4	4	4	2	5	4	17	5	2	15	30	0	226	29
OG0000464	6	8	16	16	6	10	13	8	9	18	1	5	6	2	4	2	3	3	3	4	3	3	1	18	18	6	12	1	2	9	7	3	226	32
OG0000465	11	6	4	15	7	9	16	10	4	15	3	5	10	5	5	3	4	5	8	4	4	4	4	6	13	3	12	5	4	7	10	5	226	32
OG0000466	7	4	7	14	6	6	5	3	4	17	5	6	7	7	3	4	7	5	4	7	8	4	3	8	33	8	6	6	3	6	6	7	226	32
OG0000467	8	9	8	11	7	9	22	5	9	23	2	7	3	2	3	1	2	3	4	3	6	5	3	21	3	6	7	6	5	10	8	4	225	32
OG0000468	1	0	12	13	1	8	2	5	19	26	6	19	7	3	6	5	2	5	4	4	1	4	2	16	22	6	8	3	2	1	4	8	225	31
OG0000469	5	16	6	8	24	2	35	8	9	8	3	2	11	6	5	4	5	4	8	5	4	6	1	3	15	2	3	1	0	7	7	1	224	31
OG0000470	5	3	2	34	4	8	9	3	14	20	2	6	8	7	4	5	5	14	7	3	3	4	3	8	17	6	3	2	2	6	4	3	224	32
OG0000471	3	2	5	10	2	6	2	6	7	35	5	5	8	6	4	6	5	1	4	5	6	9	3	17	22	8	4	4	5	13	5	1	224	32
OG0000472	5	3	6	22	2	7	3	2	8	43	6	2	6	6	4	5	8	5	9	5	7	7	2	3	11	6	2	6	3	9	7	3	223	32
OG0000473	5	4	2	23	2	11	5	2	4	13	6	9	8	4	3	3	3	4	5	3	4	6	4	9	35	4	10	5	4	10	11	2	223	32
OG0000474	9	2	23	19	3	7	4	4	11	16	6	12	6	4	3	5	3	4	3	2	2	2	6	10	20	2	6	4	5	8	6	6	223	32
OG0000475	8	5	8	12	3	11	8	4	6	16	4	8	5	5	4	4	6	4	6	7	5	8	3	9	27	3	4	2	3	11	12	2	223	32
OG0000476	10	1	5	10	2	4	6	14	3	19	5	9	4	6	10	10	6	10	5	6	5	9	3	8	11	5	8	4	4	10	8	3	223	32
OG0000477	11	11	7	12	7	9	15	7	10	8	2	7	5	4	4	3	5	4	0	2	3	2	5	16	3	6	15	6	6	11	11	6	223	31
OG0000478	8	3	3	17	3	6	6	5	4	18	11	4	6	6	4	3	7	3	7	5	8	5	4	10	28	4	8	6	3	7	6	5	223	32
OG0000479	2	1	11	8	8	11	3	2	20	15	4	6	8	3	3	6	6	4	3	5	4	9	1	14	33	4	8	4	2	7	6	2	223	32
OG0000480	4	2	4	11	2	3	3	2	5	10	6	2	12	11	2	4	7	3	13	8	13	8	7	15	39	4	3	10	4	2	2	2	223	32
OG0000481	6	4	10	21	7	5	18	2	6	21	3	2	8	9	5	3	5	8	4	4	6	4	4	9	17	2	4	6	4	6	6	4	223	32
OG0000482	3	2	7	27	2	7	4	4	6	27	3	2	8	3	3	2	3	3	4	3	4	3	2	10	52	8	4	5	2	4	4	2	223	32
OG0000483	8	9	16	11	6	16	13	9	12	14	1	8	7	1	4	4	2	4	2	4	3	4	3	9	10	3	9	2	4	10	9	5	222	32
OG0000484	4	3	13	26	5	6	4	2	5	20	4	4	9	6	6	2	8	4	4	4	9	10	6	7	18	7	3	2	5	6	6	4	222	32
OG0000485	3	3	7	38	4	4	5	1	10	13	6	3	5	7	3	1	9	2	8	3	3	7	2	9	32	12	2	2	6	5	4	3	222	32
OG0000486	4	4	7	31	4	1	4	2	6	41	4	4	7	3	4	5	7	3	3	6	9	3	4	8	22	2	4	6	3	5	4	2	222	32
OG0000487	4	4	16	16	6	3	13	3	25	23	5	7	3	1	3	2	5	5	3	1	2	3	4	9	20	5	4	3	7	6	6	5	222	32
OG0000488	2	2	2	33	6	10	10	3	7	22	4	3	8	3	4	5	14	4	3	4	6	4	2	8	13	3	3	5	6	13	8	2	222	32
OG0000489	8	3	6	18	4	5	8	4	3	29	3	3	13	4	7	3	7	4	5	5	6	8	6	15	21	5	3	0	6	3	3	3	221	31
OG0000490	7	2	6	17	2	5	7	2	5	12	5	3	9	9	2	4	8	3	6	4	5	5	3	15	36	10	4	6	2	5	8	4	221	32
OG0000491	7	6	5	26	7	7	13	5	19	20	2	7	12	4	2	3	4	3	3	2	6	3	3	14	8	4	4	5	4	4	5	4	221	32
OG0000492	6	3	6	10	3	6	6	3	8	12	6	4	8	8	7	6	8	8	5	5	12	8	4	5	18	9	8	6	5	5	6	7	221	32
OG0000493	9	8	14	10	5	7	10	5	9	11	5	6	6	5	4	6	6	7	4	2	4	6	5	8	16	7	7	4	4	7	8	6	221	32
OG0000494	4	6	7	21	4	14	8	5	7	18	7	6	6	4	2	3	6	2	5	3	2	4	5	13	18	5	5	3	7	9	7	5	221	32
OG0000495	9	6	10	14	6	6	11	4	9	16	6	4	8	5	4	5	7	3	4	5	3	6	2	8	23	8	6	4	3	7	4	5	221	32
OG0000496	4	3	22	13	6	8	5	4	20	17	1	6	6	5	3	4	3	2	2	4	2	3	2	9	16	4	3	3	4	21	13	3	221	32
OG0000497	11	2	0	6	3	71	5	11	43	12	1	0	3	0	4	6	0	0	1	1	1	2	2	4	1	0	11	0	0	6	13	0	220	23
OG0000498	10	4	11	22	4	11	8	3	7	15	2	10	5	6	3	3	5	5	5	6	5	4	1	10	16	3	5	3	2	12	10	4	220	32
OG0000499	8	3	6	11	2	3	6	3	10	26	6	9	6	9	6	3	5	3	8	4	3	3	6	9	24	6	4	6	6	5	5	6	220	32
OG0000500	14	11	10	6	6	10	13	7	10	11	0	13	6	2	5	1	2	2	3	1	4	2	3	11	10	5	15	1	5	11	7	12	219	31
OG0000501	2	4	11	24	7	8	9	2	13	20	6	4	7	6	3	4	7	3	6	4	8	8	3	6	16	4	3	1	6	6	5	3	219	32
OG0000502	4	4	5	29	3	6	8	3	8	24	3	5	4	6	4	2	6	3	4	5	6	4	3	13	18	6	6	5	3	11	5	3	219	32
OG0000503	9	3	7	21	2	14	5	3	7	17	6	4	11	4	2	3	6	2	3	4	6	3	3	15	24	10	4	6	4	4	4	3	219	32
OG0000504	5	2	12	16	6	5	6	3	12	18	7	4	10	6	3	2	5	3	4	4	12	6	2	14	19	5	3	2	4	6	8	5	219	32
OG0000505	7	1	16	2	1	11	10	4	26	4	1	17	10	6	7	5	6	4	5	3	9	9	1	3	2	4	27	1	1	6	10	0	219	31
OG0000506	6	2	22	17	2	8	2	2	8	10	4	6	12	3	4	4	7	3	8	4	5	7	4	10	21	6	6	3	3	9	8	3	219	32
OG0000507	4	1	4	29	3	5	3	2	4	33	3	3	5	2	6	4	2	7	4	4	6	8	2	13	35	5	4	5	3	4	5	1	219	32
OG0000508	8	7	18	14	9	10	21	10	14	7	2	3	12	2	3	3	4	1	1	3	2	2	2	10	11	4	6	4	3	8	7	8	219	32
OG0000509	1	1	5	50	2	4	3	5	6	46	4	1	2	1	1	4	3	0	3	3	2	1	3	13	35	5	1	5	4	2	1	2	219	31
OG0000510	10	3	13	5	16	12	24	13	23	8	4	6	4	2	1	2	3	3	2	0	2	4	1	3	4	2	16	3	2	10	15	2	218	31
OG0000511	1	7	3	6	9	9	15	12	12	3	2	13	8	9	12	12	10	9	8	8	3	12	0	2	2	1	10	3	0	6	9	2	218	30
OG0000512	3	2	34	3	5	16	7	4	24	2	0	62	3	1	2	3	8	4	0	1	1	5	0	1	0	0	20	0	0	1	5	0	217	24
OG0000513	6	12	12	12	19	16	37	8	11	5	3	2	3	0	0	2	1	2	1	3	3	1	1	2	15	2	9	2	2	11	14	0	217	29
OG0000514	1	5	0	1	56	1	143	0	1	0	0	0	0	0	0	1	0	0	0	0	0	0	2	1	0	0	3	0	0	0	2	0	217	12
OG0000515	3	6	2	8	7	11	10	5	7	11	4	4	5	4	4	4	7	5	4	3	6	3	2	10	25	5	10	4	4	15	18	1	217	32
OG0000516	7	7	10	19	7	9	12	5	11	17	1	7	4	8	2	2	4	3	3	6	6	4	4	9	6	7	4	4	7	7	7	7	216	32
OG0000517	5	7	27	16	5	10	13	15	9	25	3	6	4	1	5	1	2	4	2	2	2	3	1	12	9	1	7	2	3	6	7	1	216	32
OG0000518	1	5	3	34	2	1	7	1	3	48	4	2	8	3	3	5	4	3	4	2	8	6	1	5	26	13	2	3	4	2	3	0	216	31
OG0000519	4	2	5	15	1	11	6	2	4	18	3	4	4	3	7	4	8	4	4	6	8	5	4	5	37	4	7	5	3	6	10	7	216	32
OG0000520	3	4	12	16	8	11	11	6	4	8	4	3	8	5	3	4	5	3	5	4	5	6	6	7	11	2	8	4	7	14	16	3	216	32
OG0000521	6	9	20	4	14	10	17	12	20	21	0	16	1	0	0	0	0	0	1	0	0	0	4	12	0	5	9	5	3	10	10	7	216	22
OG0000522	8	4	12	17	10	6	10	3	9	15	6	6	5	5	4	4	6	3	5	4	3	4	5	5	20	3	4	5	9	7	5	4	216	32
OG0000523	9	4	7	14	7	5	11	3	12	10	6	5	7	4	5	5	4	4	6	5	6	6	4	8	21	5	5	5	6	7	7	3	216	32
OG0000524	4	3	5	16	6	6	8	3	6	27	9	3	8	8	3	4	5	4	5	6	12	9	3	5	16	0	5	7	5	6	4	4	215	31
OG0000525	9	3	7	30	4	5	6	4	5	22	4	4	6	5	2	2	6	1	3	2	6	5	4	8	28	9	4	4	1	7	6	3	215	32
OG0000526	6	4	8	20	4	7	6	7	4	19	5	3	6	4	3	2	4	3	10	5	3	4	4	9	23	1	6	5	4	15	9	2	215	32
OG0000527	6	3	9	12	4	13	7	3	6	46	3	3	8	6	3	4	4	4	6	2	4	3	5	8	10	5	3	1	6	8	7	2	214	32
OG0000528	9	5	22	21	9	5	14	5	8	13	1	5	8	4	4	3	5	3	6	3	7	4	3	10	2	3	6	0	4	9	7	6	214	31
OG0000529	5	5	11	19	5	17	5	4	4	17	3	2	10	6	6	6	6	6	6	8	6	9	1	4	12	3	5	4	3	7	7	2	214	32
OG0000530	7	3	9	11	8	5	10	4	7	26	5	7	5	3	3	5	7	4	5	4	9	6	7	13	15	5	3	1	2	5	6	3	213	32
OG0000531	2	4	10	38	5	6	6	6	8	15	5	6	6	3	4	3	6	7	6	7	4	4	7	3	7	5	3	3	7	9	4	4	213	32
OG0000532	10	1	11	13	0	11	0	7	13	13	5	34	5	1	3	3	2	5	1	0	1	6	0	8	16	3	14	2	0	10	15	0	213	26
OG0000533	7	4	7	21	3	6	9	4	8	9	4	3	8	5	8	3	6	4	3	10	8	7	4	8	19	4	4	6	3	7	10	1	213	32
OG0000534	11	4	5	18	6	5	8	4	9	13	5	4	6	4	4	6	8	4	5	3	5	6	3	9	28	5	3	6	5	5	4	2	213	32
OG0000535	13	5	11	15	5	10	9	10	17	13	1	10	8	3	2	0	4	2	1	0	4	4	2	12	13	5	10	2	1	7	8	6	213	30
OG0000536	4	3	2	6	2	22	4	8	28	6	2	3	8	6	4	4	4	5	3	3	5	7	1	9	13	5	8	5	1	11	19	2	213	32
OG0000537	8	3	9	5	5	3	5	7	7	25	7	4	7	7	5	8	4	5	9	7	4	5	6	3	10	6	9	4	6	6	11	3	213	32
OG0000538	5	6	16	30	4	5	9	4	5	20	5	5	8	6	5	3	5	4	4	5	5	3	3	8	11	2	5	5	3	4	4	6	213	32
OG0000539	10	6	14	16	9	6	13	4	16	17	4	6	6	3	3	2	3	4	4	4	6	6	2	9	12	6	4	3	1	6	4	3	212	32
OG0000540	7	5	6	33	4	7	6	6	3	24	3	5	6	2	3	4	2	2	1	2	2	4	2	7	32	6	5	5	4	4	4	6	212	32
OG0000541	8	4	4	20	2	15	6	2	13	17	5	7	5	2	4	4	5	4	9	4	4	2	3	5	25	3	6	2	4	7	7	3	211	32
OG0000542	12	5	7	13	4	6	7	6	18	20	1	6	3	2	4	3	7	4	2	4	1	1	5	9	20	4	5	7	4	4	6	11	211	32
OG0000543	7	2	21	21	2	5	6	2	13	13	5	5	9	4	2	4	5	3	4	4	7	5	2	10	22	8	2	3	2	5	6	2	211	32
OG0000544	3	2	13	17	3	6	7	1	8	13	6	3	5	6	5	3	4	2	5	5	5	5	3	15	33	5	3	4	6	6	7	2	211	32
OG0000545	3	3	4	23	5	3	4	1	4	13	6	2	8	3	7	7	8	6	7	6	6	8	2	11	24	4	2	2	4	13	8	3	210	32
OG0000546	6	3	2	35	4	6	9	2	6	20	5	3	6	3	5	3	5	5	5	4	11	5	3	5	29	2	3	3	2	5	4	1	210	32
OG0000547	8	3	3	24	2	5	2	2	7	23	4	5	11	6	3	3	6	3	10	7	5	2	2	6	29	5	3	2	3	5	6	5	210	32
OG0000548	9	3	11	10	5	11	26	5	16	12	2	5	5	2	1	3	4	0	2	1	3	3	4	13	9	11	10	5	1	7	7	4	210	31
OG0000549	3	4	9	17	2	8	4	8	6	28	2	3	11	4	5	8	5	5	6	3	2	7	3	7	17	5	5	4	2	7	7	3	210	32
OG0000550	7	6	6	11	5	12	9	3	6	13	4	4	9	4	4	4	8	4	4	2	6	5	4	8	16	3	9	5	3	12	11	3	210	32
OG0000551	3	5	5	13	3	6	20	4	6	16	6	4	8	6	5	6	7	6	4	4	6	2	6	9	28	4	3	3	2	4	4	2	210	32
OG0000552	3	3	10	27	2	12	7	2	11	10	2	3	9	7	3	2	10	6	6	5	11	5	5	7	7	2	1	1	8	10	9	4	210	32
OG0000553	3	3	7	13	6	5	10	3	11	11	6	9	9	6	3	5	6	6	6	5	9	8	3	5	16	5	4	4	4	9	4	6	210	32
OG0000554	4	1	9	15	4	2	7	2	17	21	2	2	9	8	2	4	5	2	6	6	6	9	2	18	20	5	3	2	5	5	3	3	209	32
OG0000555	4	2	8	17	2	16	7	3	7	18	3	3	9	3	5	6	5	4	1	1	2	6	0	7	43	4	3	2	1	9	6	2	209	31
OG0000556	3	2	7	33	2	5	4	2	6	6	5	3	10	5	5	4	7	5	7	5	8	7	2	6	31	6	4	3	3	5	5	3	209	32
OG0000557	4	3	6	27	7	9	6	2	5	9	6	6	9	11	8	3	3	6	2	3	4	5	5	9	10	8	3	5	5	13	5	2	209	32
OG0000558	8	2	3	41	3	2	6	2	15	16	7	3	15	9	2	3	8	4	5	6	3	7	2	2	9	7	4	2	6	2	3	2	209	32
OG0000559	7	7	3	16	6	16	12	4	10	13	2	7	6	6	5	6	2	4	4	3	3	6	2	7	9	3	8	2	3	10	14	3	209	32
OG0000560	3	3	7	20	3	17	12	2	7	14	4	5	1	5	1	2	2	2	6	4	4	1	4	12	29	2	4	2	4	12	12	3	209	32
OG0000561	7	3	2	18	3	12	8	3	6	15	7	2	8	5	2	2	5	5	5	3	3	5	2	8	35	9	2	4	3	7	3	7	209	32
OG0000562	3	4	9	10	8	20	8	2	3	12	5	2	7	2	2	4	4	1	2	2	3	3	1	9	36	6	11	4	1	11	12	1	208	32
OG0000563	12	9	9	13	6	12	13	6	11	11	0	8	9	3	4	2	2	1	3	3	2	2	1	16	5	6	9	0	3	10	10	7	208	30
OG0000564	9	8	11	17	7	13	13	6	9	10	4	9	7	2	5	1	1	5	2	2	3	4	4	5	9	5	6	4	5	8	9	5	208	32
OG0000565	4	2	6	45	2	5	7	1	2	14	5	2	6	2	2	3	9	3	5	4	8	9	2	5	26	9	1	5	4	4	4	2	208	32
OG0000566	6	4	9	13	4	8	6	4	9	10	6	8	8	3	3	5	8	4	7	5	6	1	3	7	16	7	10	3	7	5	6	7	208	32
OG0000567	3	3	4	15	6	3	6	3	4	18	7	4	7	6	6	9	6	4	5	8	5	4	2	10	28	7	3	2	2	9	6	3	208	32
OG0000568	2	1	1	10	0	16	2	1	2	12	10	2	13	1	9	10	7	13	3	7	13	6	5	6	22	3	2	3	7	8	11	0	208	30
OG0000569	22	0	3	2	1	18	0	30	37	1	10	7	9	0	9	8	7	3	0	2	2	2	0	0	0	0	0	0	0	14	20	0	207	20
OG0000570	7	4	11	17	3	7	6	3	7	8	7	8	8	6	3	3	5	4	5	5	6	2	2	8	30	4	4	4	4	8	6	2	207	32
OG0000571	6	3	8	26	2	4	4	4	6	19	5	4	6	4	4	2	5	4	3	6	7	8	5	11	17	6	6	4	4	5	6	3	207	32
OG0000572	4	3	12	20	7	7	6	2	7	25	4	5	4	4	4	2	3	3	2	2	4	5	2	5	31	2	4	6	4	8	7	3	207	32
OG0000573	3	2	17	14	3	3	6	2	5	18	5	3	6	6	5	4	10	5	5	3	4	7	3	12	38	2	2	3	3	3	2	3	207	32
OG0000574	12	4	5	9	3	8	7	8	5	5	3	6	6	6	6	6	4	5	8	8	7	10	1	8	15	6	9	2	0	9	9	6	206	31
OG0000575	5	3	15	11	7	3	14	3	3	17	1	3	8	7	7	5	9	8	6	5	5	6	3	12	16	2	5	4	4	4	3	2	206	32
OG0000576	6	2	5	32	2	8	5	3	5	22	5	4	5	7	5	4	4	5	3	3	2	2	2	11	16	7	5	3	4	6	9	4	206	32
OG0000577	8	4	11	24	9	6	9	4	7	30	4	8	4	3	2	1	0	2	5	7	2	1	2	5	22	4	3	4	4	2	6	3	206	31
OG0000578	8	3	2	17	6	6	7	5	10	14	7	6	7	7	4	3	6	3	5	6	5	7	4	10	14	4	5	3	6	7	6	3	206	32
OG0000579	8	6	5	13	5	10	9	5	5	17	3	5	10	3	5	3	2	7	6	2	5	3	1	11	13	7	7	5	6	9	7	3	206	32
OG0000580	0	3	0	72	1	12	3	0	11	3	0	0	0	0	0	0	0	0	0	0	0	0	0	13	67	6	12	0	0	3	0	0	206	12
OG0000581	0	7	1	3	15	19	87	0	46	1	0	0	0	0	0	0	0	1	0	0	0	0	2	3	0	0	0	0	3	12	6	0	206	14
OG0000582	3	1	6	29	3	5	6	3	4	12	8	3	10	7	4	4	6	6	6	6	5	5	4	4	24	3	3	6	4	7	5	3	205	32
OG0000583	8	2	2	15	2	2	5	1	3	24	0	4	15	9	8	2	7	4	7	10	12	8	3	8	21	5	3	7	4	1	1	2	205	31
OG0000584	7	4	9	19	3	4	6	5	7	14	2	3	8	3	4	4	5	2	5	4	2	6	1	10	31	5	7	5	1	6	8	5	205	32
OG0000585	4	5	17	9	9	10	9	3	6	10	3	10	5	4	5	4	4	6	4	7	3	7	3	7	9	4	9	4	3	8	10	4	205	32
OG0000586	7	2	14	14	3	9	5	2	9	19	4	6	7	4	2	4	3	4	7	6	4	5	2	7	28	3	2	3	7	5	5	3	205	32
OG0000587	9	5	4	18	7	5	16	8	14	17	3	7	6	4	3	4	7	5	3	7	4	4	2	6	9	6	8	0	2	5	5	2	205	31
OG0000588	3	2	5	15	1	3	3	2	9	19	3	3	7	4	2	4	6	3	4	3	5	4	3	8	36	6	5	7	3	12	13	2	205	32
OG0000589	5	2	3	16	2	8	4	1	10	18	4	4	12	5	4	3	12	4	4	6	10	7	2	7	11	6	2	7	2	9	7	8	205	32
OG0000590	5	3	5	7	4	5	9	4	10	6	5	4	7	5	5	5	4	7	5	7	4	6	3	11	25	6	5	5	5	9	11	3	205	32
OG0000591	4	4	3	19	3	3	6	2	3	13	5	3	9	5	3	6	9	5	5	11	4	5	3	3	48	2	4	2	5	2	3	2	204	32
OG0000592	4	3	24	13	4	6	5	2	5	15	8	3	4	4	5	2	4	3	8	3	1	3	2	12	31	3	7	2	3	8	6	1	204	32
OG0000593	10	12	13	5	14	15	31	5	9	9	0	3	2	1	2	0	0	0	4	2	0	2	0	9	25	0	7	0	0	11	12	1	204	23
OG0000594	2	3	9	18	4	4	8	2	2	22	8	4	9	5	2	2	5	3	7	3	5	9	2	15	19	5	3	6	2	8	5	3	204	32
OG0000595	4	9	4	16	7	5	20	3	5	5	5	5	8	4	4	4	5	3	7	4	7	5	3	3	14	2	12	4	2	12	10	3	204	32
OG0000596	6	4	7	13	3	5	7	3	8	13	4	4	7	7	5	5	9	7	7	4	5	7	5	6	18	6	4	4	6	4	4	7	204	32
OG0000597	5	2	9	23	5	3	8	2	8	19	7	4	8	6	5	3	4	4	10	5	3	4	5	9	11	6	3	2	6	6	6	3	204	32
OG0000598	6	2	5	23	2	4	6	2	4	16	5	4	5	4	1	6	7	2	7	7	5	8	2	10	22	8	4	3	3	8	10	3	204	32
OG0000599	7	3	3	12	4	7	6	4	4	21	8	7	7	3	5	4	4	5	4	4	3	6	3	11	20	5	5	2	3	7	7	10	204	32
OG0000600	0	0	1	0	2	14	3	0	9	0	0	1	0	0	0	0	0	0	0	0	0	0	1	0	0	0	127	0	1	19	23	3	204	12
OG0000601	5	2	4	26	3	6	5	3	8	38	2	5	10	3	3	3	5	3	2	2	4	2	3	6	12	3	3	2	5	8	13	4	203	32
OG0000602	13	7	7	8	9	3	18	8	27	9	5	1	3	3	6	6	2	7	1	3	2	8	3	7	16	9	3	4	1	1	3	0	203	31
OG0000603	10	4	5	3	11	10	32	7	16	9	1	9	4	2	1	2	1	2	1	3	1	4	3	5	6	8	16	2	5	7	10	3	203	32
OG0000604	5	4	16	10	7	7	15	3	16	14	2	5	5	2	2	4	2	3	3	3	1	1	3	5	10	2	6	4	2	19	19	3	203	32
OG0000605	8	5	11	12	3	5	8	3	5	8	6	7	8	7	5	7	4	7	5	5	4	6	5	6	13	7	5	5	5	5	7	6	203	32
OG0000606	8	4	8	17	2	7	5	3	7	13	4	5	5	4	5	6	5	4	4	7	3	8	2	9	25	4	6	3	4	6	7	3	203	32
OG0000607	3	7	0	7	3	10	5	2	3	19	0	5	12	8	10	9	8	12	10	8	8	12	2	11	5	2	5	1	0	4	7	5	203	29
OG0000608	3	2	11	25	5	11	7	2	9	15	5	9	7	2	8	3	3	3	2	3	4	4	1	5	17	2	3	0	5	14	8	5	203	31
OG0000609	2	3	10	26	9	3	11	3	6	21	5	5	9	3	3	3	4	2	5	4	7	2	2	11	23	5	2	2	2	4	5	1	203	32
OG0000610	3	0	3	27	0	9	0	4	4	24	3	5	5	8	5	5	6	5	4	3	5	2	0	7	33	3	6	2	2	7	7	6	203	28
OG0000611	1	4	11	27	6	7	7	4	20	20	2	4	5	4	4	5	5	3	5	2	3	5	1	5	17	4	3	1	3	5	7	3	203	32
OG0000612	4	4	3	20	2	3	6	5	4	30	7	2	5	5	5	4	1	2	3	3	6	6	3	11	38	4	2	5	3	2	4	0	202	31
OG0000613	1	3	10	14	5	6	11	2	5	16	5	2	8	8	6	8	9	5	9	5	9	13	1	5	14	6	2	3	2	3	3	3	202	32
OG0000614	3	4	5	16	2	5	4	2	7	23	6	5	5	5	5	3	3	5	5	5	7	5	4	8	38	4	3	4	4	3	2	2	202	32
OG0000615	3	2	4	12	4	5	11	4	5	20	6	4	7	4	3	5	7	7	8	5	4	6	5	10	10	5	3	3	8	12	7	2	201	32
OG0000616	6	4	7	15	7	7	7	4	9	15	6	9	6	6	3	4	3	3	2	4	7	4	2	6	22	3	5	2	2	10	9	2	201	32
OG0000617	5	3	10	21	3	6	6	5	9	16	4	4	4	2	5	8	4	7	5	2	3	2	3	6	24	5	8	4	2	5	7	3	201	32
OG0000618	3	2	9	10	4	6	6	2	5	14	4	4	6	3	3	6	10	7	6	8	9	4	3	8	26	4	3	4	2	10	6	4	201	32
OG0000619	1	3	18	8	6	12	9	3	12	10	3	7	4	5	4	4	3	4	3	3	7	7	2	4	15	4	3	4	2	12	17	2	201	32
OG0000620	9	6	4	19	5	9	8	4	5	12	5	6	3	6	7	6	3	5	4	4	6	3	6	5	15	3	5	8	5	6	5	3	200	32
OG0000621	4	4	4	17	6	5	10	7	6	30	3	4	5	5	4	5	3	4	6	6	5	5	4	6	15	3	6	2	2	6	6	2	200	32
OG0000622	4	3	3	11	2	13	16	2	2	10	8	2	7	4	2	4	7	2	7	6	8	6	6	8	24	5	2	4	6	6	5	5	200	32
OG0000623	5	5	10	5	7	11	13	4	8	11	1	3	11	2	5	2	8	4	4	3	3	3	4	19	8	4	5	2	8	8	8	6	200	32
OG0000624	6	2	5	32	1	8	3	1	2	32	4	3	4	4	2	2	2	2	3	1	1	3	3	4	47	1	2	3	3	5	7	2	200	32
OG0000625	8	3	9	12	5	16	7	6	7	20	0	4	6	4	1	3	3	6	5	2	6	4	1	8	8	4	7	2	6	14	11	2	200	31
OG0000626	6	3	8	30	7	5	13	4	5	12	3	6	5	4	5	4	3	3	7	4	4	4	1	10	18	6	8	1	2	3	3	2	199	32
OG0000627	6	2	5	24	5	2	7	1	9	17	7	2	11	2	5	9	5	7	3	4	9	12	5	5	11	7	2	2	6	2	4	1	199	32
OG0000628	6	4	6	17	8	5	28	3	13	9	3	4	5	3	3	4	5	4	5	3	5	3	2	5	8	5	5	4	3	13	5	3	199	32
OG0000629	5	1	14	22	4	7	5	2	5	21	3	3	7	8	2	3	4	3	3	5	5	11	1	11	22	3	3	2	1	3	6	4	199	32
OG0000630	2	3	6	27	2	1	6	2	4	24	3	3	3	7	4	5	5	4	7	4	6	6	4	4	40	4	2	2	3	3	1	2	199	32
OG0000631	4	4	16	11	2	5	5	2	18	14	7	2	7	1	2	1	4	1	2	2	5	5	3	5	28	8	5	4	3	8	11	4	199	32
OG0000632	8	4	1	41	7	10	5	1	2	11	1	7	1	1	10	1	5	3	4	3	2	7	7	3	1	1	5	0	36	2	7	2	199	31
OG0000633	2	2	8	26	2	7	5	3	4	6	7	4	12	6	5	5	9	3	7	5	9	5	3	7	19	2	4	1	3	9	4	5	199	32
OG0000634	5	8	19	4	7	12	22	3	1	10	0	7	7	7	4	3	6	4	2	3	7	6	1	5	2	1	12	1	1	8	15	5	198	31
OG0000635	9	2	12	11	4	12	8	2	12	11	5	6	4	4	3	3	4	4	5	2	1	4	3	5	18	5	3	4	3	8	12	9	198	32
OG0000636	3	3	16	18	6	9	17	3	4	16	1	4	7	3	2	4	6	3	7	3	5	3	3	9	12	9	4	3	3	3	7	2	198	32
OG0000637	10	5	5	9	13	6	21	8	9	9	2	8	7	3	6	3	3	4	1	5	5	4	2	10	12	3	8	1	2	5	5	4	198	32
OG0000638	3	2	0	12	1	4	11	18	5	19	2	3	4	5	4	3	1	4	4	5	4	7	1	5	22	7	18	5	1	8	9	1	198	31
OG0000639	8	4	11	19	4	11	6	6	10	12	1	6	8	4	8	1	6	6	0	3	3	5	7	8	5	3	5	0	6	5	8	8	197	30
OG0000640	6	2	3	16	4	3	3	2	4	15	8	6	14	6	3	3	10	2	9	9	7	11	2	4	22	4	3	2	2	7	2	3	197	32
OG0000641	4	3	6	10	6	6	10	5	4	16	1	7	2	3	3	2	4	3	3	4	7	3	3	11	37	5	6	2	5	6	5	5	197	32
OG0000642	5	3	10	11	2	11	7	2	12	9	3	4	4	3	3	5	8	3	5	4	2	5	2	7	32	2	7	3	2	10	9	2	197	32
OG0000643	6	3	10	13	3	4	8	3	5	22	1	5	12	5	5	5	2	5	7	8	3	7	4	4	15	9	4	4	3	4	3	5	197	32
OG0000644	4	3	14	32	3	4	3	2	9	16	5	2	4	5	2	2	4	2	2	3	3	4	2	12	30	2	2	5	6	4	4	2	197	32
OG0000645	4	3	3	10	3	3	4	2	7	29	7	2	4	2	3	2	5	2	4	3	3	5	2	13	47	3	3	2	3	6	6	1	196	32
OG0000646	8	7	6	10	5	10	8	7	8	9	6	7	9	3	3	5	5	3	6	1	8	4	3	8	10	1	7	1	2	8	11	7	196	32
OG0000647	3	3	10	26	2	6	7	2	3	17	6	2	9	8	4	2	6	5	6	6	4	11	3	13	6	8	2	4	3	4	2	3	196	32
OG0000648	7	4	4	30	2	6	4	4	6	12	4	4	4	1	2	3	1	2	8	2	5	3	4	11	19	5	10	7	5	7	6	4	196	32
OG0000649	10	4	6	12	3	11	6	10	11	3	4	9	6	7	4	3	4	3	4	7	5	10	2	7	13	6	6	3	1	6	6	4	196	32
OG0000650	3	3	3	28	6	5	9	1	0	10	8	4	12	3	5	6	10	7	9	8	9	8	2	10	9	8	1	1	2	2	2	2	196	31
OG0000651	6	4	9	23	4	5	7	2	4	15	5	4	4	4	6	6	7	4	8	4	6	5	4	5	20	4	5	4	3	4	3	2	196	32
OG0000652	7	3	9	18	3	6	5	3	8	21	5	5	7	4	5	2	5	4	3	5	3	5	4	6	14	6	4	6	3	4	8	4	195	32
OG0000653	1	0	2	75	1	0	1	0	0	23	1	0	2	0	1	5	3	3	1	2	0	2	4	0	24	2	0	0	10	1	2	29	195	22
OG0000654	5	3	11	16	5	2	10	2	6	22	3	6	2	0	2	2	3	2	3	1	1	1	2	7	49	6	4	5	3	7	3	1	195	31
OG0000655	8	5	12	13	5	15	7	3	13	15	4	5	7	5	4	5	5	4	3	5	6	2	1	5	9	2	6	2	3	7	5	4	195	32
OG0000656	7	1	16	7	2	4	3	2	9	17	4	9	5	8	3	3	5	3	5	5	7	4	4	3	32	3	3	3	5	6	3	4	195	32
OG0000657	5	1	5	12	4	12	8	2	6	18	4	6	7	8	5	5	6	7	4	5	3	3	3	4	11	6	6	5	3	10	8	3	195	32
OG0000658	3	6	13	7	6	10	10	3	3	38	3	2	4	3	6	4	4	5	6	4	2	3	2	6	14	3	3	4	3	6	6	3	195	32
OG0000659	8	2	5	14	1	6	2	4	4	18	4	3	2	5	3	4	5	3	3	4	8	5	4	5	32	7	3	3	3	11	11	3	195	32
OG0000660	6	3	12	21	4	8	9	2	12	8	3	1	8	3	2	1	5	1	5	3	4	2	1	14	30	7	2	3	1	6	3	5	195	32
OG0000661	5	3	26	5	14	13	7	6	8	10	3	10	3	1	2	1	4	3	2	2	2	2	1	10	8	3	5	2	3	15	12	4	195	32
OG0000662	4	2	6	25	2	4	4	1	5	22	5	3	11	4	4	4	4	5	7	6	7	3	4	5	22	4	1	5	3	5	5	3	195	32
OG0000663	4	3	19	18	2	11	11	2	9	14	8	5	4	6	2	5	5	2	3	2	3	7	2	13	11	5	3	4	2	5	4	1	195	32
OG0000664	0	0	0	56	0	1	0	6	0	63	0	1	0	0	0	0	0	0	0	0	0	0	0	26	40	2	0	0	0	0	0	0	195	8
OG0000665	0	0	0	9	3	24	91	0	12	1	0	3	2	0	0	0	0	1	0	0	1	1	0	0	0	0	2	0	1	36	6	2	195	16
OG0000666	4	4	13	15	10	11	12	3	12	13	5	5	3	4	3	3	4	2	7	3	4	0	3	7	11	2	5	3	4	9	7	3	194	31
OG0000667	2	2	5	21	3	6	5	2	7	36	2	4	2	2	3	2	3	2	4	2	3	2	3	9	33	4	2	4	2	8	7	2	194	32
OG0000668	4	3	4	15	3	5	7	2	4	14	2	4	13	7	2	2	9	2	7	11	8	9	3	13	10	7	3	1	4	8	2	6	194	32
OG0000669	9	4	8	15	2	5	4	5	6	31	2	5	11	2	4	5	7	3	4	4	7	2	3	7	11	5	3	3	3	3	6	5	194	32
OG0000670	3	4	2	22	7	9	12	4	3	10	4	4	4	5	2	5	4	6	4	3	7	6	1	3	20	3	5	3	4	8	13	4	194	32
OG0000671	3	1	4	25	2	4	2	10	1	9	7	5	9	5	2	6	7	3	6	5	4	2	0	29	23	4	3	1	1	5	4	2	194	31
OG0000672	6	5	4	8	4	11	8	7	11	20	2	5	7	3	4	3	6	3	3	3	5	2	2	5	10	1	9	2	4	12	18	1	194	32
OG0000673	10	8	7	5	10	13	24	10	11	3	2	8	4	0	1	3	0	2	1	0	1	1	2	10	2	0	17	3	3	11	14	8	194	28
OG0000674	2	7	2	10	8	10	14	8	8	6	2	7	8	2	4	3	4	3	5	5	3	6	3	4	15	3	11	6	4	8	10	3	194	32
OG0000675	5	2	10	26	2	3	4	3	4	27	5	2	4	1	5	5	3	3	8	7	7	3	2	4	19	2	6	5	4	5	4	3	193	32
OG0000676	2	4	7	38	3	4	5	2	5	20	1	4	4	2	2	2	4	1	4	4	1	2	1	19	25	7	3	2	3	5	3	4	193	32
OG0000677	5	2	7	24	3	5	6	6	2	16	5	4	6	7	7	7	3	4	3	6	6	5	7	8	17	3	2	4	4	5	2	2	193	32
OG0000678	3	0	0	89	8	0	3	0	34	13	0	29	0	0	0	0	0	0	0	0	0	2	2	2	2	4	0	0	2	0	0	0	193	13
OG0000679	6	3	6	16	5	5	8	3	5	18	3	6	4	4	2	3	4	4	7	4	6	4	3	4	32	3	5	2	4	4	3	7	193	32
OG0000680	6	9	14	16	7	11	12	5	11	9	0	18	1	2	0	1	1	2	2	1	1	0	2	12	6	1	16	0	1	12	11	3	193	28
OG0000681	0	6	17	37	25	5	9	4	0	9	3	0	3	4	4	0	3	2	3	0	2	3	0	6	11	6	6	3	0	4	18	0	193	24
OG0000682	8	4	7	12	7	5	10	6	11	12	1	8	11	5	2	2	3	2	5	2	4	8	3	9	11	9	7	1	2	7	7	1	192	32
OG0000683	3	3	1	15	4	13	11	2	10	15	3	1	3	4	4	2	2	3	4	5	7	6	3	6	13	2	6	3	4	16	16	2	192	32
OG0000684	8	4	7	14	2	4	4	3	6	11	5	6	8	4	4	6	8	4	3	4	10	7	4	7	19	3	4	3	5	5	8	2	192	32
OG0000685	6	4	6	18	3	6	6	3	4	12	3	3	11	6	4	2	8	5	8	7	1	7	3	5	13	7	6	5	3	6	5	6	192	32
OG0000686	5	1	3	30	3	7	9	1	10	12	2	4	11	4	2	2	8	2	5	7	8	3	1	6	29	4	1	3	1	3	3	2	192	32
OG0000687	7	3	6	17	2	6	5	4	8	21	4	3	3	2	3	3	2	3	4	3	6	2	5	7	31	4	6	5	3	5	6	3	192	32
OG0000688	4	2	12	15	2	2	6	1	12	15	1	5	11	6	2	5	9	2	5	6	8	5	6	11	19	3	2	1	4	3	3	4	192	32
OG0000689	6	4	6	15	3	4	4	4	3	20	10	3	1	5	6	6	5	7	4	5	7	5	4	5	21	5	3	6	5	3	3	4	192	32
OG0000690	3	3	11	8	4	8	12	2	5	10	5	7	8	4	4	3	4	5	5	4	8	6	3	10	16	5	3	4	5	6	8	3	192	32
OG0000691	8	2	7	11	3	14	5	3	5	10	6	6	5	5	3	3	9	3	5	4	7	3	2	6	25	6	4	4	2	7	6	3	192	32
OG0000692	2	4	3	22	3	3	9	3	6	17	5	3	6	5	3	4	4	3	4	5	4	5	4	22	11	6	4	4	4	4	7	3	192	32
OG0000693	8	4	8	15	3	4	4	4	4	18	8	6	6	5	4	2	2	3	3	4	5	3	2	6	20	4	7	3	4	11	7	4	191	32
OG0000694	4	4	7	8	8	9	7	3	7	13	2	37	2	2	2	2	0	1	1	3	2	1	2	7	6	1	10	3	1	15	18	3	191	31
OG0000695	5	4	6	15	6	8	12	5	14	9	5	8	8	3	3	3	4	6	3	1	6	6	2	4	4	5	7	2	4	13	8	2	191	32
OG0000696	4	2	16	16	5	6	9	2	7	23	3	5	2	1	2	2	3	2	3	3	3	2	2	10	31	3	3	3	2	7	7	2	191	32
OG0000697	10	2	8	22	3	8	4	3	6	5	5	3	5	3	5	5	9	6	9	5	5	7	3	4	17	3	4	5	3	7	5	2	191	32
OG0000698	9	2	5	13	2	4	4	2	10	13	2	3	3	4	2	4	4	2	4	1	3	1	1	6	60	4	4	3	2	6	5	3	191	32
OG0000699	6	6	4	13	7	5	9	3	8	15	2	5	8	3	6	4	7	3	3	2	6	5	3	7	12	4	6	5	5	6	8	5	191	32
OG0000700	4	7	0	7	4	15	19	29	1	14	0	2	7	2	2	2	2	0	2	0	1	3	0	6	3	2	24	0	0	13	20	0	191	24
OG0000701	7	3	5	14	3	3	7	3	5	18	7	3	11	3	6	3	3	5	5	8	6	9	4	6	17	5	4	5	3	4	4	2	191	32
OG0000702	1	6	19	4	5	53	13	6	0	6	0	3	0	0	3	3	1	1	2	0	2	0	0	3	0	0	19	0	0	18	23	0	191	20
OG0000703	19	5	10	15	3	4	5	3	6	14	2	4	6	3	3	5	5	3	5	3	6	6	4	10	10	6	5	2	4	5	6	3	190	32
OG0000704	6	3	6	20	2	9	6	2	6	11	6	9	6	4	4	3	5	3	4	5	5	6	3	9	8	4	5	4	3	11	6	6	190	32
OG0000705	5	6	6	19	5	2	8	3	3	18	3	3	4	5	2	2	5	2	5	3	2	3	1	12	36	4	5	3	3	5	5	2	190	32
OG0000706	4	4	12	20	5	2	8	3	2	17	2	21	5	2	2	2	5	5	2	2	5	5	3	10	17	5	3	5	2	5	3	2	190	32
OG0000707	9	4	3	16	5	4	14	4	19	14	2	3	11	3	6	4	3	3	5	3	6	9	2	6	11	6	3	2	1	6	2	1	190	32
OG0000708	3	3	12	14	4	5	15	3	4	14	2	5	4	4	4	3	5	6	2	3	3	2	2	8	17	3	8	7	2	6	12	5	190	32
OG0000709	9	4	6	10	6	6	8	2	6	13	2	3	15	10	2	2	4	2	9	5	9	5	3	8	15	4	4	4	4	4	4	2	190	32
OG0000710	1	0	4	57	7	6	9	1	15	18	4	2	3	3	2	2	3	2	2	2	3	4	3	3	8	1	2	2	3	8	8	2	190	31
OG0000711	5	3	14	18	3	10	5	6	6	14	4	4	2	1	8	6	8	6	2	0	5	3	2	9	18	1	4	5	2	6	5	5	190	31
OG0000712	3	3	11	13	3	5	6	3	7	9	10	6	5	6	3	5	4	5	7	4	5	3	2	5	19	5	5	4	2	9	6	7	190	32
OG0000713	6	3	3	11	6	4	10	2	2	16	5	2	11	4	5	5	5	4	4	3	4	8	3	14	27	2	3	3	3	4	3	5	190	32
OG0000714	10	2	8	6	2	4	7	2	6	7	4	3	9	8	5	4	8	4	8	7	3	15	5	7	15	2	6	7	4	3	2	6	189	32
OG0000715	7	10	10	26	7	10	16	5	13	15	1	10	0	0	0	0	0	1	1	0	0	0	0	6	18	0	12	0	0	9	5	7	189	20
OG0000716	4	2	6	38	1	7	4	7	4	30	2	3	3	3	3	4	4	4	5	2	4	5	2	8	12	4	3	2	2	4	5	2	189	32
OG0000717	6	1	3	34	1	9	6	2	7	20	2	5	7	2	2	6	3	3	5	1	1	4	3	8	18	2	4	2	2	14	5	1	189	32
OG0000718	7	6	5	18	4	2	7	2	8	11	1	5	5	7	4	4	10	3	3	4	8	4	4	8	17	3	5	3	3	7	7	4	189	32
OG0000719	4	1	8	26	1	2	2	2	9	16	6	5	4	4	4	5	5	4	5	5	10	5	5	6	16	6	4	2	3	5	6	3	189	32
OG0000720	5	4	7	4	7	11	10	2	8	19	7	3	14	4	4	3	8	4	4	5	3	4	2	9	9	2	3	0	4	9	6	5	189	31
OG0000721	3	5	8	8	4	13	6	2	4	10	7	6	3	3	4	4	1	3	6	4	7	7	4	8	26	4	5	5	5	6	5	3	189	32
OG0000722	4	4	4	25	3	4	7	3	3	24	5	3	14	5	5	4	8	5	4	4	6	8	5	2	5	2	3	4	4	5	3	3	188	32
OG0000723	5	2	3	22	1	3	5	1	4	15	3	1	11	5	3	3	7	4	6	4	7	5	4	17	29	5	2	2	2	2	4	1	188	32
OG0000724	2	3	10	5	4	6	7	3	16	10	2	12	10	3	8	4	4	6	2	3	3	7	2	4	13	6	9	2	1	9	12	0	188	31
OG0000725	6	3	8	10	5	12	9	6	15	12	1	7	5	3	3	3	3	2	2	4	4	5	4	5	19	2	5	3	5	6	8	3	188	32
OG0000726	7	5	7	9	4	6	6	3	6	12	5	4	9	6	3	3	7	4	7	5	8	9	7	8	8	3	5	4	3	5	6	4	188	32
OG0000727	9	1	3	7	6	7	9	1	7	10	3	4	12	4	1	2	7	2	7	9	15	8	8	5	4	10	1	2	3	1	19	1	188	32
OG0000728	5	3	9	13	3	7	5	2	23	21	2	2	7	6	5	4	4	5	5	3	3	6	2	3	10	5	2	2	2	6	8	5	188	32
OG0000729	4	4	13	20	2	6	7	3	7	23	3	6	5	3	3	3	2	0	3	3	6	4	2	10	8	7	4	6	3	8	6	4	188	31
OG0000730	7	3	10	12	6	6	6	7	4	9	4	5	9	9	6	5	3	4	12	6	3	6	2	8	11	2	5	1	2	4	8	3	188	32
OG0000731	6	3	4	13	2	4	7	2	3	19	4	2	8	9	5	7	7	5	7	5	9	12	3	4	10	4	6	3	4	3	5	3	188	32
OG0000732	3	2	6	18	3	3	6	2	2	11	8	2	10	8	4	4	5	5	6	6	9	4	4	20	17	5	2	3	4	2	2	2	188	32
OG0000733	5	3	8	10	5	4	8	4	7	11	6	7	11	7	4	6	9	4	7	6	4	8	1	5	6	6	3	2	4	6	4	7	188	32
OG0000734	4	4	4	19	2	4	5	4	3	9	8	7	10	6	4	6	5	5	5	7	12	8	3	4	16	5	6	3	2	3	3	2	188	32
OG0000735	2	3	9	24	4	7	7	2	14	14	2	6	8	5	6	3	5	5	4	4	5	4	3	11	7	6	2	2	3	3	4	4	188	32
OG0000736	3	4	6	23	5	3	13	4	8	25	4	4	4	1	3	2	0	3	1	2	2	4	2	4	40	5	3	2	1	2	3	2	188	31
OG0000737	1	0	0	43	19	7	15	1	0	10	7	4	3	1	8	2	6	5	11	1	1	5	6	0	1	1	0	0	23	0	4	3	188	25
OG0000738	8	5	9	17	3	2	6	3	5	16	2	4	2	6	3	3	5	3	9	9	3	6	4	8	13	7	4	6	4	5	5	2	187	32
OG0000739	4	5	7	17	5	4	7	4	6	13	3	8	7	4	4	5	3	5	6	5	5	2	3	8	16	4	5	2	3	4	5	8	187	32
OG0000740	4	3	8	19	3	12	9	2	4	15	3	6	3	3	3	3	2	4	2	2	4	2	1	16	29	2	3	3	2	7	6	2	187	32
OG0000741	8	2	4	15	3	5	4	3	6	10	0	4	11	6	5	3	8	5	7	4	8	7	6	6	14	4	5	1	5	5	8	5	187	31
OG0000742	4	3	12	10	3	4	8	2	4	21	3	2	8	6	5	3	7	3	7	3	3	5	1	8	28	4	2	3	4	3	5	3	187	32
OG0000743	6	6	11	12	3	5	10	3	17	6	1	3	8	6	3	3	5	4	4	2	5	7	2	11	8	8	5	4	4	5	4	6	187	32
OG0000744	4	6	7	14	4	7	9	4	10	17	4	5	7	1	4	5	5	4	1	1	8	3	4	5	9	1	5	4	4	9	10	6	187	32
OG0000745	4	4	9	17	4	3	6	3	3	13	9	3	11	3	5	6	2	3	2	2	4	3	2	8	34	3	5	3	1	4	3	4	186	32
OG0000746	9	3	2	24	3	4	3	4	3	15	5	4	15	4	3	5	6	5	6	6	5	7	3	5	12	2	5	4	5	2	3	4	186	32
OG0000747	13	5	7	13	2	8	3	5	14	40	4	8	3	0	1	1	2	1	0	0	2	2	1	10	4	2	9	2	1	8	9	6	186	29
OG0000748	9	4	5	14	5	7	11	4	13	12	2	4	3	2	3	3	2	4	4	2	7	4	4	8	9	3	6	0	4	15	10	3	186	31
OG0000749	32	1	5	5	3	4	15	5	10	2	1	10	3	1	1	0	3	1	2	1	6	5	24	1	7	1	1	0	14	12	9	1	186	30
OG0000750	7	10	10	19	14	4	28	14	8	13	0	3	1	1	0	1	1	1	2	0	0	0	1	10	3	0	13	0	1	6	8	7	186	25
OG0000751	6	3	5	9	2	4	4	4	8	14	5	5	6	7	3	6	6	4	8	5	9	9	3	6	10	9	5	4	3	4	5	5	186	32
OG0000752	6	3	9	25	2	9	5	3	10	14	3	4	3	4	4	3	4	4	5	3	4	5	1	6	15	4	3	3	1	8	11	2	186	32
OG0000753	8	1	2	11	1	10	5	2	1	31	7	3	11	4	3	4	10	2	5	5	7	6	4	4	8	2	3	6	6	7	4	3	186	32
OG0000754	8	6	3	19	6	5	10	5	5	27	4	5	1	4	2	2	1	2	1	1	3	2	5	7	16	4	6	4	3	5	8	6	186	32
OG0000755	3	3	7	17	2	4	5	2	2	12	8	2	9	4	3	9	6	4	4	5	7	10	4	6	14	7	3	5	8	3	3	5	186	32
OG0000756	5	1	14	26	1	3	1	1	6	15	5	4	9	8	4	5	3	4	5	6	5	5	4	3	14	9	1	7	5	4	2	1	186	32
OG0000757	6	2	8	10	4	3	6	3	5	15	5	5	8	6	3	4	6	3	6	7	5	3	3	5	21	5	6	3	3	6	5	6	186	32
OG0000758	3	6	10	9	4	11	17	4	11	6	2	13	6	2	3	2	2	1	1	1	7	4	2	3	9	4	8	3	2	18	10	2	186	32
OG0000759	0	6	4	12	6	9	17	2	8	15	1	4	10	4	4	3	3	3	3	2	0	3	3	8	13	6	5	2	5	7	9	9	186	30
OG0000760	8	3	13	10	7	7	10	3	10	6	3	5	7	3	2	2	3	2	7	2	4	6	3	15	10	7	5	2	4	9	5	2	185	32
OG0000761	17	6	6	7	6	16	18	12	6	4	4	8	3	2	3	5	3	3	3	3	3	1	0	3	5	1	11	1	1	14	9	1	185	31
OG0000762	7	3	4	21	3	9	3	3	3	9	5	6	10	3	3	5	7	4	4	6	9	8	3	7	6	5	5	2	5	9	6	2	185	32
OG0000763	6	1	11	13	5	5	2	2	8	9	5	3	3	2	3	4	5	5	5	2	4	6	2	14	14	6	3	2	5	15	13	2	185	32
OG0000764	1	9	10	27	8	14	10	6	10	10	1	6	1	0	0	1	0	1	0	0	1	1	1	6	12	0	13	0	1	13	16	6	185	25
OG0000765	3	3	6	22	2	2	2	1	2	35	7	1	10	4	5	5	5	1	4	2	7	5	4	8	16	10	1	5	3	2	1	1	185	32
OG0000766	2	3	11	22	8	1	12	5	18	10	3	7	5	7	6	6	5	8	4	4	5	5	3	3	5	4	3	3	2	2	1	2	185	32
OG0000767	8	7	3	16	9	4	10	8	7	14	3	5	8	3	2	6	4	4	5	4	4	5	1	3	12	5	4	2	3	5	7	3	184	32
OG0000768	6	3	13	19	3	2	5	1	10	8	6	2	5	4	1	1	3	1	4	3	4	4	5	6	21	4	2	2	4	19	10	3	184	32
OG0000769	4	1	6	13	6	7	5	3	3	22	7	4	6	4	7	3	4	5	4	4	4	3	3	8	20	2	2	2	4	5	12	1	184	32
OG0000770	8	6	4	16	5	6	18	3	2	10	5	6	7	4	4	3	3	4	1	3	3	5	1	7	24	2	3	2	2	4	6	7	184	32
OG0000771	4	3	10	18	5	4	9	2	3	7	6	7	6	6	5	5	6	5	6	8	6	6	4	3	12	4	3	2	6	5	6	2	184	32
OG0000772	4	3	11	20	5	6	7	3	5	11	3	3	9	5	5	5	10	8	6	8	4	3	2	3	7	3	3	5	4	6	5	2	184	32
OG0000773	2	1	3	26	2	5	3	1	4	13	5	5	9	6	4	3	5	3	2	4	5	2	3	6	23	5	3	3	1	15	7	5	184	32
OG0000774	4	1	3	36	1	6	4	1	5	23	1	2	5	4	5	3	6	5	2	3	6	2	4	8	26	3	3	1	2	3	5	1	184	32
OG0000775	3	2	9	16	3	8	7	2	5	20	6	4	7	3	3	2	6	3	5	2	7	6	4	12	2	7	3	3	5	9	6	4	184	32
OG0000776	2	3	8	12	4	16	14	1	6	6	1	14	1	3	2	4	3	2	3	3	8	1	1	2	21	2	12	4	2	10	10	3	184	32
OG0000777	5	4	5	17	3	8	4	2	3	12	1	4	8	2	5	3	4	6	4	4	4	6	3	6	19	5	5	6	2	7	13	3	183	32
OG0000778	14	9	10	13	3	7	5	5	8	12	2	7	1	3	2	3	4	4	4	4	4	2	2	4	12	5	5	4	1	6	7	11	183	32
OG0000779	5	1	8	13	1	4	4	3	8	13	3	6	6	1	1	3	4	4	5	4	6	5	6	6	25	5	5	3	5	10	7	3	183	32
OG0000780	5	4	9	11	2	4	4	3	9	10	5	2	4	8	4	5	2	4	3	3	4	6	4	3	34	3	6	3	4	6	4	5	183	32
OG0000781	4	3	8	14	2	9	4	4	18	13	4	7	2	1	5	3	1	4	6	4	3	3	2	3	25	4	5	2	2	5	10	3	183	32
OG0000782	6	3	13	11	2	3	4	1	6	12	7	6	9	4	5	4	6	5	5	4	6	6	3	7	19	2	2	2	5	7	5	3	183	32
OG0000783	4	4	5	25	3	3	6	3	6	17	1	4	11	4	4	2	4	3	5	2	9	3	3	6	15	6	4	3	6	5	3	4	183	32
OG0000784	8	2	7	18	2	3	2	2	6	13	7	2	4	5	3	4	5	5	3	4	6	7	5	12	22	5	3	4	3	4	3	4	183	32
OG0000785	6	3	7	15	2	4	5	2	12	12	5	4	3	2	5	4	8	6	2	4	7	5	2	9	16	1	7	5	3	5	5	7	183	32
OG0000786	2	2	3	23	2	3	5	3	5	15	3	5	4	4	2	3	9	3	6	5	8	5	2	10	28	2	2	2	1	7	8	1	183	32
OG0000787	5	4	9	11	4	4	10	5	5	12	3	6	6	4	3	4	4	3	3	4	5	5	3	8	15	5	7	7	3	6	5	5	183	32
OG0000788	4	4	5	30	2	5	2	1	4	10	6	3	7	4	2	2	11	3	3	6	8	4	4	9	13	4	3	6	3	4	8	3	183	32
OG0000789	1	3	7	23	3	3	7	4	3	14	4	4	6	7	4	9	3	5	7	6	3	3	1	9	11	5	4	3	1	5	7	8	183	32
OG0000790	2	3	8	15	3	3	10	7	3	28	1	6	2	6	4	3	2	4	5	5	6	6	3	9	15	5	3	2	4	4	3	3	183	32
OG0000791	6	4	6	13	6	6	13	4	13	17	3	6	3	1	1	2	1	2	2	1	3	1	1	12	23	2	6	2	0	6	7	9	182	31
OG0000792	6	3	7	22	6	7	6	4	4	9	4	5	10	3	4	3	5	4	8	3	4	5	4	8	7	3	4	3	5	5	7	4	182	32
OG0000793	2	9	16	18	11	10	12	4	4	14	3	4	5	2	2	3	3	1	3	2	2	3	1	6	8	3	10	2	2	6	5	6	182	32
OG0000794	4	6	9	15	7	3	14	4	6	21	7	10	3	4	2	3	3	3	1	3	3	2	2	6	14	7	7	4	2	3	3	1	182	32
OG0000795	6	4	9	12	2	4	4	3	6	19	3	3	10	3	3	3	7	5	8	4	7	6	2	4	11	5	5	5	2	4	7	6	182	32
OG0000796	8	3	3	23	3	4	6	2	4	19	2	4	5	4	2	3	2	2	3	2	2	5	2	6	48	2	1	1	3	4	3	1	182	32
OG0000797	8	4	7	9	3	10	11	3	6	11	5	2	11	5	1	7	11	2	5	2	12	5	2	2	9	4	6	4	3	4	7	1	182	32
OG0000798	4	4	1	20	4	7	10	3	12	16	2	3	6	2	4	3	4	3	2	2	3	4	2	11	20	4	3	2	3	7	7	4	182	32
OG0000799	1	0	0	2	29	0	61	1	42	0	0	34	0	0	0	0	0	0	0	0	0	0	3	0	0	0	5	0	3	0	0	1	182	11
OG0000800	4	1	3	32	33	1	6	1	1	6	9	1	3	1	2	4	10	3	5	6	6	8	1	7	7	4	1	2	6	3	2	2	181	32
OG0000801	8	5	13	14	5	4	7	3	8	18	4	7	3	2	3	3	2	3	3	5	5	5	3	7	9	5	5	6	3	6	3	4	181	32
OG0000802	7	3	9	11	4	13	8	2	2	14	5	2	10	4	3	2	4	4	13	4	6	8	7	2	9	1	3	2	2	11	5	1	181	32
OG0000803	7	13	7	3	21	8	18	0	6	1	5	9	4	7	3	3	4	4	4	3	5	2	2	1	7	1	10	3	3	8	8	1	181	31
OG0000804	4	2	5	14	2	2	6	3	0	14	1	3	12	7	8	6	8	5	8	7	4	10	3	9	14	5	2	2	5	3	2	5	181	31
OG0000805	0	0	0	73	9	0	18	0	14	7	0	19	0	0	0	0	0	0	0	0	0	0	0	0	1	0	0	0	2	1	0	37	181	10
OG0000806	4	3	3	18	4	6	6	2	7	14	8	6	10	6	2	3	6	3	6	5	7	5	3	6	21	2	2	4	2	2	2	2	180	32
OG0000807	5	3	2	36	2	2	4	1	3	27	4	2	5	5	3	4	7	5	3	3	7	5	4	3	11	4	3	5	5	2	2	3	180	32
OG0000808	9	3	3	9	1	3	4	3	4	9	8	6	11	4	5	6	4	8	8	4	3	10	2	4	19	7	4	6	2	5	4	2	180	32
OG0000809	14	5	9	0	5	23	10	30	18	4	2	2	2	0	0	0	0	2	0	2	1	0	0	1	2	3	8	0	1	12	23	1	180	23
OG0000810	9	9	1	3	17	10	17	10	12	4	2	7	2	0	3	0	0	2	0	0	0	2	1	3	6	2	18	1	1	15	22	1	180	26
OG0000811	6	3	6	30	7	3	6	3	6	22	1	2	3	3	1	1	6	1	2	3	2	1	1	7	31	2	2	5	1	2	5	6	180	32
OG0000812	6	3	16	12	5	4	5	5	5	16	2	6	4	2	4	3	2	3	2	3	5	5	3	8	20	8	4	4	4	4	4	3	180	32
OG0000813	3	3	32	16	4	17	5	1	9	6	2	19	1	0	0	1	1	1	1	1	2	1	0	6	15	2	11	0	0	4	9	6	179	27
OG0000814	3	3	10	13	4	6	5	4	5	16	3	4	7	3	2	2	4	2	3	3	7	4	2	6	24	5	5	3	2	9	7	3	179	32
OG0000815	5	2	2	30	3	3	9	2	8	16	3	3	6	4	3	6	5	5	7	2	6	8	2	7	8	4	2	6	2	4	3	3	179	32
OG0000816	4	3	4	14	1	4	4	2	3	28	6	3	8	4	6	2	4	5	3	7	5	8	0	9	19	5	3	3	2	3	5	2	179	31
OG0000817	4	3	3	21	5	2	7	2	2	19	3	5	5	7	3	3	8	2	9	5	8	4	3	6	18	3	4	2	5	2	2	4	179	32
OG0000818	2	2	14	12	5	12	6	3	4	9	2	4	4	4	7	6	3	4	2	5	3	1	2	7	16	5	5	4	4	10	10	2	179	32
OG0000819	5	3	5	14	6	9	4	3	7	10	9	4	10	5	3	2	5	2	5	5	4	6	4	4	15	6	2	1	2	6	8	4	178	32
OG0000820	8	6	5	11	4	5	8	4	8	13	1	6	9	4	3	4	5	3	6	4	7	2	3	4	12	4	6	3	3	5	5	7	178	32
OG0000821	4	2	4	22	1	2	6	1	2	25	5	2	3	4	6	3	8	5	5	7	4	4	4	5	21	6	4	3	3	3	3	1	178	32
OG0000822	5	3	6	7	2	7	7	2	6	8	7	8	9	10	6	5	5	3	4	5	9	7	3	8	10	5	3	4	2	6	4	2	178	32
OG0000823	10	3	9	15	3	10	8	4	11	10	7	4	7	3	3	3	3	3	8	4	3	3	2	6	11	5	5	3	2	4	5	1	178	32
OG0000824	5	3	6	22	5	15	5	2	1	18	3	3	3	2	1	1	3	2	2	2	3	3	5	10	24	5	3	1	5	7	5	3	178	32
OG0000825	11	2	7	10	3	12	5	10	10	9	1	10	2	5	3	2	4	3	3	4	3	2	1	5	6	2	14	2	4	12	7	4	178	32
OG0000826	5	2	7	29	3	5	6	5	5	12	4	5	6	4	3	4	5	3	3	4	5	5	4	7	8	3	5	3	4	5	5	4	178	32
OG0000827	10	4	11	15	2	5	6	3	7	9	4	4	11	4	4	5	3	5	3	1	5	5	1	9	15	3	3	0	6	5	5	5	178	31
OG0000828	3	1	4	39	1	2	2	1	4	15	5	2	8	4	3	2	7	2	5	4	4	4	1	6	24	9	3	5	1	2	2	3	178	32
OG0000829	5	4	10	16	2	6	4	2	11	11	2	4	8	4	3	2	3	3	4	5	5	8	2	7	16	2	5	2	4	4	6	8	178	32
OG0000830	4	4	7	10	10	9	16	5	19	8	2	15	0	1	0	0	2	0	2	1	1	2	4	7	5	2	16	3	5	7	9	2	178	28
OG0000831	2	3	10	15	3	10	5	10	5	14	1	2	5	1	4	3	2	5	5	4	3	2	1	3	26	1	5	3	0	9	12	4	178	31
OG0000832	5	2	41	1	2	2	8	3	5	0	2	25	0	0	2	0	0	0	0	0	0	1	0	8	0	5	17	19	1	5	4	19	177	21
OG0000833	8	3	8	8	4	8	7	4	8	13	0	6	7	2	5	3	4	6	2	1	4	5	4	10	8	4	4	6	4	7	10	4	177	31
OG0000834	7	4	3	19	2	9	4	3	10	8	5	3	7	2	4	5	7	4	5	2	6	3	1	7	13	8	7	2	4	4	4	5	177	32
OG0000835	11	5	5	9	5	5	9	4	4	10	5	5	8	6	5	8	9	5	5	6	5	6	3	2	0	1	6	3	4	6	8	4	177	31
OG0000836	6	3	6	15	3	5	7	1	4	10	5	4	6	4	4	3	4	5	6	8	6	6	2	7	22	2	2	2	8	3	4	4	177	32
OG0000837	7	1	1	76	4	2	1	0	0	12	1	0	2	0	1	3	1	0	2	2	1	2	5	0	9	2	1	1	14	4	1	21	177	26
OG0000838	10	6	11	9	7	6	9	3	7	11	2	10	3	4	2	1	2	2	1	1	4	3	2	13	17	4	6	3	3	5	7	3	177	32
OG0000839	4	3	15	11	3	7	3	3	11	11	3	5	3	2	3	2	2	2	1	3	1	3	2	8	33	3	3	2	2	12	8	3	177	32
OG0000840	5	9	10	4	7	8	21	4	10	9	3	13	8	0	6	1	3	1	3	2	5	5	0	4	2	1	10	3	1	10	8	1	177	30
OG0000841	2	3	11	11	3	3	7	2	3	14	5	4	6	4	3	6	8	8	3	2	3	4	5	9	8	3	5	1	8	8	13	2	177	32
OG0000842	3	2	3	22	3	3	2	1	14	31	4	3	6	1	4	3	4	3	3	1	5	3	4	12	18	6	1	1	7	1	2	1	177	32
OG0000843	4	1	9	16	3	11	12	3	3	10	4	4	3	2	3	3	3	3	2	3	2	1	3	6	32	5	5	4	3	6	5	3	177	32
OG0000844	4	2	6	18	1	5	2	2	3	16	4	3	7	7	5	4	3	2	6	4	4	4	3	10	20	4	4	3	6	7	3	5	177	32
OG0000845	2	4	17	16	5	5	11	2	9	27	3	3	4	1	4	4	6	1	6	2	2	3	1	4	4	3	7	3	2	6	7	3	177	32
OG0000846	4	4	11	4	4	6	19	6	16	7	4	4	4	3	3	5	6	3	3	3	7	1	2	6	14	2	2	3	2	10	8	1	177	32
OG0000847	2	2	12	19	2	7	9	3	5	28	5	3	5	2	4	2	4	1	3	6	4	3	1	6	8	4	3	5	3	8	6	1	176	32
OG0000848	4	3	5	10	6	2	10	3	7	12	3	6	8	5	5	4	9	3	5	7	3	7	2	5	13	3	3	2	7	5	6	3	176	32
OG0000849	8	3	5	3	3	6	5	3	4	3	3	4	12	7	5	7	12	4	5	5	5	11	4	3	6	4	4	7	5	7	6	7	176	32
OG0000850	5	4	6	8	6	4	7	3	5	10	5	4	8	9	6	5	5	7	5	8	6	2	1	4	19	2	5	3	1	5	5	3	176	32
OG0000851	9	3	10	12	5	3	9	3	7	11	3	3	8	2	2	3	2	3	4	3	6	6	6	11	14	9	4	5	4	2	2	2	176	32
OG0000852	4	3	8	16	7	5	13	3	14	7	2	3	3	3	3	3	4	4	3	4	3	2	0	5	5	1	6	2	2	24	14	0	176	30
OG0000853	3	3	7	17	4	3	4	4	6	15	1	6	7	3	3	3	8	1	2	3	4	5	1	10	20	2	5	1	1	16	7	1	176	32
OG0000854	1	3	10	5	2	12	3	10	3	5	9	2	10	4	4	10	4	2	3	2	4	5	1	3	33	2	5	2	2	9	5	1	176	32
OG0000855	4	3	4	4	4	12	26	4	11	3	1	6	4	3	4	4	4	5	4	6	3	4	1	4	11	3	4	1	2	9	17	1	176	32
OG0000856	10	5	21	4	5	9	13	3	9	17	1	5	3	1	0	1	2	1	0	1	1	1	5	9	4	1	8	1	5	9	7	13	175	30
OG0000857	6	4	9	10	2	5	4	3	6	12	5	5	3	3	4	3	4	4	3	2	7	1	3	8	19	6	7	5	4	6	8	4	175	32
OG0000858	5	4	12	9	6	7	7	2	6	17	4	3	5	4	3	5	6	3	5	4	3	4	3	4	12	7	3	4	4	5	6	3	175	32
OG0000859	7	4	8	13	3	3	5	3	5	6	2	7	8	9	4	3	3	3	3	5	8	8	6	6	12	7	6	2	5	3	3	5	175	32
OG0000860	2	2	6	20	4	2	6	2	4	21	5	3	3	2	1	2	4	1	1	2	3	3	6	21	20	7	2	4	6	4	3	3	175	32
OG0000861	5	3	9	23	5	11	7	2	3	8	4	3	2	3	2	2	6	2	1	4	2	1	1	15	27	2	4	4	1	9	3	1	175	32
OG0000862	6	6	10	12	4	6	8	4	9	14	2	3	5	3	8	5	4	5	5	3	2	2	6	8	6	2	5	4	5	7	4	2	175	32
OG0000863	6	3	5	14	5	2	9	3	5	7	7	4	3	3	3	3	7	6	7	4	4	4	4	4	17	2	5	7	4	13	4	1	175	32
OG0000864	8	2	5	22	4	3	4	1	2	13	4	4	8	2	1	1	4	1	5	1	5	5	3	5	41	2	2	3	2	4	4	4	175	32
OG0000865	5	3	12	26	11	13	12	3	3	11	3	3	2	1	2	1	4	2	1	1	1	3	1	7	19	1	3	0	2	6	10	3	175	31
OG0000866	5	2	4	11	2	6	5	2	6	28	4	4	2	5	2	3	3	3	8	3	7	7	4	7	13	4	3	4	5	6	5	1	174	32
OG0000867	11	1	0	44	6	13	6	3	16	6	4	4	3	2	1	2	1	0	5	1	2	1	3	9	12	1	5	0	2	5	3	2	174	29
OG0000868	5	7	7	11	5	2	10	5	5	8	3	7	8	5	5	6	4	3	4	3	7	6	3	6	14	4	5	4	3	4	3	2	174	32
OG0000869	2	2	4	17	8	3	11	1	6	6	4	10	6	2	4	4	5	3	3	4	9	5	2	10	29	2	1	2	1	2	3	3	174	32
OG0000870	4	2	7	28	2	5	3	3	5	14	6	6	8	4	3	6	4	4	4	5	4	5	2	5	17	4	3	3	3	2	2	1	174	32
OG0000871	5	5	12	11	5	7	6	6	4	14	6	4	8	4	3	3	4	3	3	4	8	7	2	5	12	3	4	2	2	4	5	3	174	32
OG0000872	3	2	7	13	4	15	6	2	6	14	2	3	7	5	6	1	2	2	3	5	1	6	5	4	5	7	3	7	4	12	10	2	174	32
OG0000873	2	1	2	32	2	15	0	4	22	11	2	2	0	1	0	0	0	0	0	2	0	1	0	10	24	3	15	3	3	6	10	1	174	23
OG0000874	0	1	5	1	5	11	12	0	80	0	0	2	1	2	1	21	0	1	0	0	0	9	0	0	0	0	17	0	0	3	2	0	174	17
OG0000875	3	2	9	15	1	10	9	3	13	17	4	6	4	4	4	2	0	1	2	1	6	5	2	10	15	3	2	2	4	9	4	1	173	31
OG0000876	9	3	6	18	2	4	5	2	7	14	3	3	6	1	7	3	2	2	4	3	7	3	3	8	23	5	4	4	2	3	5	2	173	32
OG0000877	9	3	10	8	8	4	8	2	5	19	5	2	8	4	2	4	2	4	5	3	2	2	1	8	21	6	3	4	0	4	4	3	173	31
OG0000878	4	2	6	20	9	6	10	2	3	14	2	4	7	2	3	2	4	4	5	3	6	4	2	8	23	3	2	2	1	5	3	2	173	32
OG0000879	7	4	8	16	2	3	4	2	6	14	4	4	2	6	3	4	3	4	4	8	1	3	3	9	16	6	4	6	5	3	3	6	173	32
OG0000880	4	3	5	7	2	8	4	5	5	17	4	2	9	5	7	4	5	7	5	2	6	8	2	2	10	4	4	4	2	10	9	2	173	32
OG0000881	7	5	8	12	4	10	6	5	6	8	6	5	10	2	4	4	3	4	4	3	4	2	3	3	7	3	7	4	5	6	7	6	173	32
OG0000882	3	2	5	16	4	4	5	2	7	15	2	2	4	3	2	2	6	3	3	3	2	1	1	8	49	4	2	3	1	3	2	4	173	32
OG0000883	5	3	7	13	6	11	8	4	8	18	3	5	8	6	3	3	6	3	3	3	3	3	3	8	8	1	6	0	3	5	5	2	173	31
OG0000884	8	5	12	2	11	11	17	4	12	8	0	5	3	0	0	0	0	2	1	0	0	1	5	6	7	8	6	6	7	13	7	6	173	25
OG0000885	9	4	2	17	3	2	9	2	5	7	3	2	5	3	3	5	4	4	5	9	9	6	2	7	22	3	2	10	4	2	2	1	173	32
OG0000886	1	4	11	9	3	8	9	3	7	5	3	5	1	3	5	4	5	6	4	6	1	0	5	5	15	2	8	2	5	12	13	3	173	31
OG0000887	0	1	9	10	3	3	4	1	3	58	3	1	4	7	3	3	2	2	6	4	6	3	3	5	12	3	1	1	4	3	4	1	173	31
OG0000888	6	4	6	10	2	10	7	3	5	12	3	5	4	3	4	7	6	3	2	6	5	5	1	5	13	7	4	3	2	6	6	7	172	32
OG0000889	8	5	1	5	8	7	13	16	25	2	0	15	2	2	4	6	2	1	2	1	0	4	5	5	3	3	10	1	1	9	6	0	172	29
OG0000890	5	1	5	13	1	7	1	1	7	8	5	4	9	4	4	4	5	4	5	4	3	4	2	7	35	1	4	2	4	4	7	2	172	32
OG0000891	4	4	6	17	3	11	6	3	5	14	1	4	5	5	2	2	2	2	4	4	5	5	2	6	18	2	4	4	5	8	6	3	172	32
OG0000892	3	7	2	11	10	9	14	8	12	8	1	7	4	3	4	2	2	1	3	2	1	9	1	7	16	4	12	1	0	5	3	0	172	30
OG0000893	3	3	7	13	4	14	23	2	4	15	3	4	8	2	3	3	4	2	2	2	3	1	2	4	12	3	3	3	3	9	7	1	172	32
OG0000894	4	4	4	11	2	2	5	2	4	7	4	2	9	9	5	3	10	3	9	8	6	11	6	4	6	6	4	6	7	3	3	3	172	32
OG0000895	3	1	1	20	2	3	4	1	4	18	3	2	4	5	4	2	4	3	3	3	4	4	4	13	33	3	4	3	5	4	4	1	172	32
OG0000896	1	1	7	20	1	9	5	2	7	22	4	6	3	3	3	4	5	1	5	3	6	2	2	7	22	3	2	3	3	2	5	3	172	32
OG0000897	5	3	4	24	2	8	6	6	7	11	1	8	4	3	3	2	5	3	5	3	5	2	3	5	12	5	5	3	3	5	6	5	172	32
OG0000898	0	0	0	32	0	17	0	7	0	1	0	11	0	0	2	0	0	0	0	0	0	0	5	1	2	0	70	0	1	2	21	0	172	13
OG0000899	10	6	6	2	7	9	12	7	10	14	2	5	3	2	2	3	4	3	1	1	2	4	0	5	6	2	12	3	0	9	9	10	171	30
OG0000900	8	7	8	6	6	3	18	4	8	5	5	3	6	2	4	2	4	2	5	6	3	9	2	5	6	2	9	1	2	6	7	7	171	32
OG0000901	3	3	3	15	2	1	5	2	5	13	2	2	7	5	2	5	6	5	5	8	8	4	4	3	34	3	2	4	2	2	2	4	171	32
OG0000902	2	2	8	31	2	4	2	2	3	25	4	3	2	3	3	3	3	3	4	3	3	4	1	11	23	3	2	2	2	3	2	3	171	32
OG0000903	13	4	0	26	3	10	4	11	6	12	4	2	0	1	2	3	1	2	1	1	1	7	0	3	11	12	8	0	0	10	13	0	171	26
OG0000904	5	2	22	6	6	2	19	12	15	8	2	1	3	1	0	1	2	0	0	0	2	1	1	7	25	2	9	0	0	9	7	1	171	26
OG0000905	3	4	18	11	8	2	7	6	22	13	3	3	2	3	3	2	2	2	3	2	3	2	2	8	13	3	2	2	4	4	5	4	171	32
OG0000906	6	4	10	10	4	5	6	3	8	7	7	6	0	2	4	3	4	3	2	5	4	3	4	5	9	4	2	5	3	20	10	3	171	31
OG0000907	12	2	7	9	3	8	8	3	3	13	6	4	6	8	3	2	3	3	5	3	3	6	2	1	8	4	4	5	3	14	7	3	171	32
OG0000908	4	5	9	11	3	18	4	3	4	8	4	7	6	2	3	2	5	3	3	2	4	0	3	7	14	4	4	9	4	6	7	3	171	31
OG0000909	2	2	8	18	2	3	2	2	15	25	2	3	5	4	3	5	5	4	4	2	4	4	2	4	19	5	3	2	3	3	3	3	171	32
OG0000910	4	2	5	19	6	3	6	1	3	11	2	5	5	6	3	3	4	3	7	5	5	7	2	8	14	5	3	3	6	9	5	1	171	32
OG0000911	4	3	1	16	5	3	6	2	2	13	3	6	4	3	3	3	6	3	2	4	8	9	3	6	19	4	2	4	4	5	14	1	171	32
OG0000912	3	3	4	14	2	5	6	5	4	15	1	5	8	5	4	2	5	4	3	3	8	5	3	8	10	3	3	3	3	6	10	8	171	32
OG0000913	3	3	5	19	4	2	8	2	6	13	3	4	7	5	4	3	6	3	5	3	3	6	2	6	18	3	3	5	5	4	4	4	171	32
OG0000914	5	6	7	13	4	8	9	3	10	9	4	5	7	2	4	6	3	4	3	4	4	4	3	6	7	2	4	3	5	7	7	3	171	32
OG0000915	3	4	9	15	6	5	14	3	14	19	5	2	2	2	2	1	3	4	3	2	4	1	4	4	9	2	4	2	4	8	8	3	171	32
OG0000916	2	2	13	11	10	9	7	2	14	6	1	1	5	3	2	5	3	3	3	4	3	7	2	11	5	4	4	3	1	8	14	2	170	32
OG0000917	16	2	10	6	3	18	8	5	19	4	3	8	4	1	5	0	2	4	1	2	1	4	4	1	6	0	3	0	4	14	10	2	170	29
OG0000918	5	2	2	7	4	16	10	6	18	7	3	11	10	2	2	0	2	2	2	2	2	1	0	9	6	3	11	0	0	11	10	4	170	28
OG0000919	3	3	1	14	2	2	4	2	3	20	6	3	5	5	4	4	9	4	6	6	6	6	4	7	19	7	3	2	2	2	2	4	170	32
OG0000920	4	5	7	14	6	7	10	4	10	10	0	4	6	3	3	3	2	6	5	2	6	3	4	11	5	4	4	1	5	7	6	3	170	31
OG0000921	4	2	5	26	3	4	6	3	4	18	3	3	5	3	3	2	2	2	3	3	6	2	1	8	26	3	2	2	2	6	7	1	170	32
OG0000922	9	1	0	6	1	2	3	2	7	7	12	2	7	2	18	7	4	4	6	0	1	6	0	4	5	3	23	4	2	7	15	0	170	28
OG0000923	5	1	2	29	2	8	2	4	6	19	3	6	4	2	1	4	1	0	3	0	3	2	3	16	15	2	4	2	2	9	8	2	170	30
OG0000924	2	4	6	26	9	8	16	5	12	14	4	1	2	3	2	1	5	2	4	3	1	3	1	5	3	3	6	3	0	8	7	1	170	31
OG0000925	5	2	10	16	3	4	2	1	10	21	3	1	9	8	5	4	5	5	8	3	6	3	1	10	9	2	3	2	3	2	3	1	170	32
OG0000926	3	3	6	15	2	4	6	2	6	12	5	3	5	4	4	4	7	4	3	3	6	4	3	7	19	5	3	3	3	9	6	1	170	32
OG0000927	4	17	1	10	11	6	18	11	6	30	4	4	3	0	2	4	3	2	0	2	1	3	0	3	5	2	4	2	0	6	5	1	170	28
OG0000928	4	2	8	14	3	9	4	3	8	14	5	3	6	1	6	4	1	4	4	3	5	5	1	18	6	5	4	2	3	7	5	3	170	32
OG0000929	2	7	11	5	8	5	20	14	16	11	2	9	2	2	1	1	1	1	0	1	2	3	1	2	7	3	12	4	1	7	8	1	170	31
OG0000930	0	2	7	14	4	1	5	1	2	18	3	2	10	3	3	4	7	5	8	5	7	7	5	3	23	8	1	3	5	2	1	1	170	31
OG0000931	4	2	4	7	3	12	7	2	3	18	7	5	6	6	2	4	3	3	4	3	9	2	2	6	18	5	2	3	4	5	6	2	169	32
OG0000932	3	4	11	14	3	5	7	3	10	16	2	4	4	5	5	3	5	4	4	4	4	4	2	9	8	4	3	3	3	5	5	3	169	32
OG0000933	7	4	8	17	2	6	7	3	8	6	2	4	4	1	4	1	1	3	1	3	2	2	5	12	25	3	4	2	4	8	7	3	169	32
OG0000934	3	0	0	0	29	18	35	16	0	0	1	29	0	0	0	0	0	0	1	0	0	1	1	0	1	0	5	0	0	4	25	0	169	14
OG0000935	5	2	6	12	2	11	6	2	3	11	4	2	7	7	3	5	3	6	6	4	5	3	6	5	11	3	5	4	4	5	9	2	169	32
OG0000936	5	6	7	8	4	11	8	3	14	14	6	3	5	2	3	1	0	2	1	1	0	2	3	9	23	3	3	2	3	8	6	3	169	30
OG0000937	3	5	4	16	1	9	3	1	2	22	5	1	8	9	4	3	5	2	6	6	5	5	0	7	19	3	2	2	3	4	4	0	169	30
OG0000938	3	5	6	14	8	8	8	6	6	7	5	3	6	0	1	5	4	2	1	0	3	4	3	3	9	5	12	2	1	13	12	4	169	30
OG0000939	3	4	5	20	2	2	4	2	7	14	3	1	10	2	7	2	3	2	1	5	2	2	3	6	28	6	2	4	6	2	2	7	169	32
OG0000940	5	2	9	22	4	7	4	3	4	9	3	3	3	3	2	3	3	2	3	2	4	2	2	6	36	2	3	2	2	3	4	7	169	32
OG0000941	4	3	5	17	2	2	5	2	3	13	5	3	7	6	4	3	5	2	2	3	7	5	3	5	26	9	3	4	2	3	3	3	169	32
OG0000942	7	2	5	19	1	10	4	2	5	20	5	2	7	2	3	5	3	3	0	5	3	3	3	4	9	4	7	7	3	5	6	5	169	31
OG0000943	5	4	9	28	2	3	8	2	4	16	0	4	3	8	4	3	4	3	2	3	2	6	1	5	10	2	5	3	2	8	6	4	169	31
OG0000944	7	4	2	8	5	9	11	6	9	10	1	9	6	4	4	3	1	5	2	4	2	3	0	5	14	3	6	4	2	9	7	4	169	31
OG0000945	3	2	9	16	6	9	15	3	5	9	4	3	4	1	4	3	5	3	3	1	3	3	1	8	18	2	3	3	2	7	10	1	169	32
OG0000946	3	1	11	26	3	4	7	2	6	12	2	4	10	2	2	4	5	3	3	5	6	3	1	7	21	4	1	2	3	3	2	1	169	32
OG0000947	4	4	1	33	1	2	2	1	2	17	9	2	5	2	1	2	3	2	4	2	2	5	3	16	19	6	2	3	5	3	3	3	169	32
OG0000948	2	3	14	13	13	5	16	6	3	11	5	3	4	2	2	2	4	3	3	3	3	3	3	4	12	2	5	2	3	8	5	2	169	32
OG0000949	0	0	0	0	73	0	94	0	0	0	0	0	0	0	0	0	0	0	0	0	0	0	0	1	0	0	0	0	1	0	0	0	169	4
OG0000950	6	2	15	18	1	4	7	1	2	13	4	3	5	5	4	5	4	2	11	3	3	4	4	9	17	4	3	4	1	1	1	2	168	32
OG0000951	9	3	5	22	3	7	6	5	11	9	3	6	5	3	7	3	4	3	2	4	3	3	1	4	7	3	6	2	2	5	7	5	168	32
OG0000952	2	1	9	29	1	2	4	1	12	24	3	2	3	3	3	4	4	4	2	2	3	4	1	5	20	5	2	2	2	3	4	2	168	32
OG0000953	4	3	8	5	2	6	4	2	5	9	3	3	7	4	4	4	5	7	3	4	7	6	3	8	18	4	4	4	4	7	7	4	168	32
OG0000954	11	3	9	7	4	6	13	4	3	22	0	3	7	7	1	0	0	6	4	0	1	3	1	14	11	1	4	0	5	9	5	4	168	27
OG0000955	3	3	15	16	7	11	7	2	9	21	0	3	5	3	4	0	2	3	2	2	2	2	3	11	3	1	6	0	6	7	5	4	168	29
OG0000956	10	4	10	15	3	13	6	3	6	18	2	4	3	4	2	2	1	2	4	2	1	1	2	5	17	5	4	2	2	6	5	4	168	32
OG0000957	3	0	0	16	0	1	0	0	0	22	3	1	15	10	5	6	6	1	9	10	11	15	3	0	9	10	0	4	4	1	0	3	168	23
OG0000958	2	6	3	15	4	8	4	5	4	20	5	3	6	2	2	2	4	4	5	2	4	4	2	5	18	4	6	6	3	4	3	3	168	32
OG0000959	3	2	5	15	2	2	4	2	3	29	4	3	7	6	2	3	7	2	3	2	5	5	1	4	29	5	2	3	1	2	2	3	168	32
OG0000960	2	1	9	8	8	1	9	1	3	24	4	1	5	3	4	4	2	2	2	3	3	4	2	1	47	2	1	1	4	4	1	1	167	32
OG0000961	3	1	6	9	1	10	7	3	5	17	6	3	8	6	3	3	5	2	7	2	11	6	1	2	7	1	6	1	1	14	8	2	167	32
OG0000962	8	2	9	18	1	7	3	3	2	13	2	3	6	2	4	3	3	5	3	2	5	5	1	11	14	5	8	2	0	6	7	4	167	31
OG0000963	10	3	7	7	2	7	5	3	12	14	2	4	7	2	5	3	4	2	2	3	2	2	2	5	12	4	6	5	3	8	7	7	167	32
OG0000964	8	2	10	16	2	3	4	4	6	13	4	2	4	7	3	4	5	3	5	6	2	3	5	9	16	4	4	4	2	3	3	1	167	32
OG0000965	6	2	10	15	2	5	12	2	7	12	5	4	4	3	2	4	3	5	3	2	3	4	3	4	14	4	5	2	3	7	8	2	167	32
OG0000966	3	3	5	18	3	4	6	3	10	15	3	4	5	4	2	4	5	4	8	5	2	3	2	6	9	8	4	5	3	3	3	5	167	32
OG0000967	2	3	7	12	4	15	11	1	11	11	1	4	6	3	3	3	4	5	3	2	4	6	1	11	10	2	2	2	2	5	10	1	167	32
OG0000968	5	9	9	4	9	16	15	2	2	2	4	21	0	1	0	1	2	1	0	1	1	0	2	5	3	3	24	1	4	9	10	1	167	28
OG0000969	4	2	7	40	2	6	4	3	5	9	2	4	4	1	3	2	2	3	2	2	2	4	2	13	10	4	5	3	3	4	5	5	167	32
OG0000970	3	3	6	6	5	4	6	3	5	15	8	3	7	2	3	7	4	4	2	6	5	8	3	4	10	3	3	4	6	12	4	3	167	32
OG0000971	1	4	4	15	3	8	6	2	3	13	4	3	9	3	2	2	1	2	6	4	4	1	2	3	34	2	4	2	3	8	5	4	167	32
OG0000972	12	7	6	10	7	6	10	5	7	7	2	8	3	0	3	1	1	1	1	0	2	2	1	9	17	2	7	0	5	6	7	11	166	29
OG0000973	4	2	4	33	1	6	6	2	7	22	2	3	6	5	2	2	3	1	5	3	4	3	2	3	10	4	2	5	4	3	5	2	166	32
OG0000974	4	3	4	14	2	9	4	3	3	13	2	4	7	8	0	4	4	4	6	5	9	7	5	4	8	3	4	3	5	7	4	4	166	31
OG0000975	5	4	11	10	6	8	15	4	4	11	8	4	5	3	2	4	3	2	2	4	3	6	2	11	13	2	2	2	1	3	2	4	166	32
OG0000976	5	4	19	18	3	5	6	2	4	8	2	7	6	5	2	2	3	2	2	3	4	3	2	9	6	3	5	3	2	10	5	6	166	32
OG0000977	4	1	9	25	4	8	8	2	4	15	6	4	3	1	2	1	4	2	8	3	4	4	3	6	12	3	2	4	2	6	5	1	166	32
OG0000978	5	3	12	10	3	6	13	3	4	10	1	6	6	4	4	3	4	3	4	3	5	5	2	5	18	3	4	4	3	4	4	2	166	32
OG0000979	5	4	11	7	4	4	4	2	6	5	2	5	8	4	4	3	9	4	4	4	4	3	4	10	24	4	2	2	3	3	3	5	166	32
OG0000980	3	1	5	13	1	6	2	2	16	7	2	7	5	1	2	3	6	2	2	6	4	4	3	3	23	5	2	3	2	12	10	3	166	32
OG0000981	5	4	8	14	3	3	5	2	3	10	4	2	7	7	4	3	5	1	6	3	9	5	4	8	10	2	3	3	9	8	5	1	166	32
OG0000982	2	3	25	2	6	12	7	1	6	3	2	6	4	6	2	3	3	8	2	1	3	3	4	3	8	4	10	1	2	6	5	13	166	32
OG0000983	6	3	3	13	2	6	5	2	7	9	4	2	3	7	4	4	7	5	6	4	5	5	1	7	19	4	4	3	2	5	5	4	166	32
OG0000984	2	2	19	29	7	6	10	8	1	2	2	10	3	3	2	1	3	2	2	3	3	2	2	8	9	4	4	2	2	5	4	4	166	32
OG0000985	2	4	6	10	2	3	4	2	5	19	1	2	7	4	3	2	5	3	2	3	4	4	3	9	35	4	3	3	4	3	3	2	166	32
OG0000986	3	1	11	17	2	2	2	1	4	17	4	5	4	5	4	4	4	4	5	2	6	6	2	6	17	4	3	3	6	5	4	2	165	32
OG0000987	5	2	3	20	2	6	5	2	3	20	4	4	4	4	2	2	2	2	3	3	2	3	3	7	30	4	3	1	2	5	5	2	165	32
OG0000988	1	1	3	19	3	4	10	1	2	12	3	2	6	7	4	3	4	1	2	7	5	6	5	8	19	1	3	4	1	12	5	1	165	32
OG0000989	3	2	5	38	4	13	5	2	3	15	4	5	1	6	4	4	3	3	7	2	2	3	2	4	7	2	2	3	3	3	5	0	165	31
OG0000990	1	1	9	6	16	0	48	0	37	12	0	18	3	0	1	0	0	1	2	0	0	1	0	4	2	2	0	0	1	0	0	0	165	18
OG0000991	4	6	4	7	4	4	8	2	8	16	3	5	3	5	4	3	4	2	4	6	3	6	2	8	10	6	7	7	1	6	6	1	165	32
OG0000992	4	2	5	16	4	7	6	2	6	16	0	1	8	6	2	3	2	2	5	4	6	8	3	4	18	4	2	5	3	6	3	2	165	31
OG0000993	7	4	4	13	2	6	4	3	9	16	2	6	7	4	1	1	2	2	1	1	2	2	2	10	17	5	7	3	3	6	6	7	165	32
OG0000994	8	6	3	12	6	11	8	4	6	10	1	6	6	2	2	3	4	2	2	2	3	5	4	11	6	3	7	5	3	6	6	2	165	32
OG0000995	4	1	2	19	4	1	5	1	4	28	2	2	11	2	1	3	2	1	6	4	3	4	2	13	21	1	1	3	3	2	8	1	165	32
OG0000996	3	1	8	19	1	5	7	2	6	18	3	2	7	2	4	3	4	2	4	3	3	2	1	7	29	3	2	2	1	4	4	3	165	32
OG0000997	5	3	8	13	4	8	9	2	5	9	4	2	6	6	6	5	6	4	4	4	6	5	2	5	9	3	4	4	2	8	3	1	165	32
OG0000998	4	3	5	19	4	4	10	5	7	12	4	6	2	9	5	3	7	3	4	2	1	4	3	5	9	1	4	2	3	7	5	2	164	32
OG0000999	10	1	2	3	2	4	5	10	28	17	1	4	2	3	9	8	5	8	5	5	1	8	0	4	4	1	4	0	0	3	6	1	164	29
OG0001000	9	2	5	16	3	8	5	5	7	19	2	1	3	3	2	2	3	2	3	2	2	3	0	3	14	4	8	6	0	10	12	0	164	29
OG0001001	5	2	7	8	1	6	2	3	8	19	5	3	9	4	4	7	6	3	5	4	7	3	2	2	12	6	4	4	2	7	3	1	164	32
OG0001002	7	2	4	12	2	6	6	2	5	10	5	2	11	6	3	6	7	7	5	4	10	6	2	3	6	1	5	5	3	4	4	3	164	32
OG0001003	5	4	3	17	3	6	6	1	4	8	8	3	7	4	1	1	8	1	6	2	10	4	3	9	10	10	2	4	6	4	2	2	164	32
OG0001004	3	2	12	6	12	4	10	8	7	10	2	5	9	2	3	2	3	4	2	3	5	2	2	5	17	5	3	4	2	5	2	3	164	32
OG0001005	3	3	5	8	5	13	10	3	2	14	5	3	9	3	2	5	3	2	2	2	1	3	5	9	8	4	4	6	2	12	7	1	164	32
OG0001006	2	2	8	27	2	3	6	2	4	29	2	2	3	3	2	3	6	3	4	2	3	4	2	7	13	6	3	2	1	4	3	1	164	32
OG0001007	2	3	15	8	6	13	24	7	19	5	0	11	0	0	0	0	0	0	0	0	0	0	0	6	0	0	4	0	0	16	19	6	164	16
OG0001008	4	4	6	15	3	4	6	3	5	11	4	5	9	4	3	2	3	4	4	3	4	4	3	4	13	4	7	4	3	5	5	6	164	32
OG0001009	4	2	5	17	7	5	10	2	4	13	3	5	6	3	3	3	6	2	3	2	5	4	2	6	13	6	3	5	4	2	8	1	164	32
OG0001010	3	2	7	20	2	5	4	2	9	21	5	4	4	2	5	7	11	3	8	1	2	3	2	7	11	3	2	0	1	3	3	2	164	31
OG0001011	5	6	0	11	10	7	5	9	5	13	3	10	5	3	5	4	4	5	2	1	4	2	1	5	6	3	6	6	2	8	5	3	164	31
OG0001012	1	2	4	11	5	1	9	1	2	6	2	1	8	6	8	6	3	6	8	7	7	6	2	6	23	7	1	8	1	2	3	1	164	32
OG0001013	5	3	3	17	2	10	4	2	6	18	8	2	6	5	2	3	3	3	5	2	5	5	1	8	13	2	3	4	1	5	5	3	164	32
OG0001014	1	3	7	16	4	7	10	5	4	14	2	3	6	3	3	4	4	5	3	5	3	4	3	4	11	2	5	1	3	10	6	3	164	32
OG0001015	2	10	10	1	10	11	21	16	12	6	0	12	0	0	0	0	0	0	0	0	1	0	0	7	0	1	9	0	0	15	14	6	164	18
OG0001016	1	3	3	8	15	6	11	1	3	13	2	2	9	2	2	3	3	2	2	4	4	3	3	6	33	3	2	5	3	2	2	3	164	32
OG0001017	10	5	6	11	4	6	6	4	9	6	2	8	5	3	2	4	4	2	3	2	4	2	2	5	12	6	5	3	2	6	11	3	163	32
OG0001018	9	7	8	5	5	7	15	7	7	9	0	9	3	2	2	1	5	2	3	2	1	2	2	10	5	1	7	0	3	10	5	9	163	30
OG0001019	4	2	5	12	1	6	3	2	9	10	4	2	2	10	4	3	5	5	8	4	3	4	4	5	13	4	3	5	3	8	7	3	163	32
OG0001020	4	2	7	14	3	9	6	3	8	22	0	3	7	5	3	3	6	6	4	4	4	4	2	5	10	2	2	1	4	4	4	2	163	31
OG0001021	12	3	11	16	4	3	7	3	5	15	2	5	1	3	2	3	2	2	1	4	5	2	4	4	21	3	4	2	3	5	4	2	163	32
OG0001022	4	3	8	22	3	5	5	3	4	12	4	4	5	2	1	1	1	2	0	0	3	5	1	6	31	6	4	2	2	6	5	3	163	30
OG0001023	5	1	7	21	6	16	5	2	8	9	3	2	6	4	4	4	6	4	5	4	4	4	1	6	5	3	3	1	3	3	4	4	163	32
OG0001024	3	3	7	17	4	8	8	1	7	9	3	3	3	4	2	3	2	3	5	2	2	1	2	5	27	4	4	3	4	7	6	1	163	32
OG0001025	4	4	12	6	4	12	10	4	4	6	0	15	2	2	3	1	1	3	2	1	2	1	0	4	2	2	11	5	2	24	10	4	163	30
OG0001026	5	5	3	11	7	3	6	4	7	9	3	3	5	4	5	6	6	10	8	3	5	9	3	3	3	4	4	6	2	4	4	3	163	32
OG0001027	8	3	2	5	3	5	3	3	5	8	6	4	5	8	3	3	3	3	9	3	8	5	3	8	16	3	5	5	5	5	5	3	163	32
OG0001028	4	3	4	16	2	6	5	2	3	15	2	3	8	5	2	3	8	2	6	3	6	5	3	7	21	3	3	2	3	3	3	2	163	32
OG0001029	0	0	0	73	0	10	0	7	0	8	0	0	0	0	0	0	0	0	0	0	0	0	0	2	39	0	8	0	0	4	12	0	163	9
OG0001030	0	0	0	3	59	0	99	0	0	2	0	0	0	0	0	0	0	0	0	0	0	0	0	0	0	0	0	0	0	0	0	0	163	4
OG0001031	4	2	4	15	5	7	4	2	5	19	2	3	8	4	7	2	3	2	5	3	8	6	1	7	10	1	4	1	6	4	6	2	162	32
OG0001032	6	2	3	15	6	13	9	2	10	4	2	4	1	1	2	0	0	3	2	0	0	0	0	16	26	1	3	0	3	10	16	2	162	25
OG0001033	8	2	5	13	7	4	2	1	4	16	8	3	5	3	4	4	2	5	3	3	8	1	3	5	23	3	2	4	2	7	1	1	162	32
OG0001034	7	1	9	9	3	4	10	6	7	20	4	5	5	4	1	2	3	1	4	4	4	4	2	6	20	1	2	2	1	6	3	2	162	32
OG0001035	8	12	5	11	3	6	6	4	6	11	3	5	8	0	2	4	1	3	1	1	3	3	1	9	17	3	4	3	0	6	6	7	162	30
OG0001036	3	3	14	17	2	6	4	2	5	23	1	3	5	3	3	4	1	3	1	2	0	0	3	12	13	3	4	3	5	5	5	4	162	30
OG0001037	2	2	4	26	2	3	5	3	3	15	6	3	3	4	2	3	3	2	6	5	3	2	3	6	29	2	2	4	2	2	2	3	162	32
OG0001038	5	3	4	22	3	5	8	2	2	13	3	3	3	2	2	3	3	2	3	1	6	5	2	11	21	5	3	2	2	5	4	4	162	32
OG0001039	5	3	4	16	5	9	7	3	7	17	4	6	4	5	4	2	3	5	6	1	3	2	4	2	11	3	3	4	3	3	5	3	162	32
OG0001040	7	5	13	10	5	7	8	3	9	10	2	8	4	3	4	1	3	3	3	3	2	4	1	9	4	3	6	2	3	7	5	5	162	32
OG0001041	4	3	5	16	4	10	5	2	4	13	3	3	5	3	3	3	3	4	2	3	3	4	3	6	4	10	5	4	3	9	10	3	162	32
OG0001042	2	1	13	16	1	9	3	7	12	6	1	5	4	3	3	2	4	5	3	1	3	3	2	2	9	3	11	2	1	9	14	2	162	32
OG0001043	3	3	2	18	5	2	9	1	1	17	4	1	5	4	2	2	3	3	4	3	2	5	1	6	36	6	2	2	2	5	2	1	162	32
OG0001044	1	1	6	28	4	2	11	1	5	14	5	4	2	1	3	3	6	4	6	5	3	4	3	10	8	3	2	3	4	3	1	6	162	32
OG0001045	2	2	8	9	7	12	3	4	2	13	4	2	12	4	5	7	7	5	7	5	4	6	2	2	13	1	2	2	1	2	3	3	161	32
OG0001046	9	5	14	5	6	6	12	4	8	5	4	2	6	4	3	4	2	3	4	2	4	7	1	5	11	2	5	2	1	7	7	1	161	32
OG0001047	8	3	25	7	7	5	9	3	9	7	1	6	6	5	3	4	2	1	1	2	5	5	3	8	5	2	4	0	3	5	4	3	161	31
OG0001048	8	3	3	10	11	8	15	3	8	10	2	6	7	2	3	2	5	3	3	1	2	2	2	5	8	2	4	2	3	11	6	1	161	32
OG0001049	8	7	6	7	3	4	9	2	7	14	2	3	7	3	5	4	3	1	7	2	3	0	2	5	15	2	6	3	3	8	5	5	161	31
OG0001050	4	3	11	12	6	5	6	3	13	6	0	4	7	4	2	5	0	5	2	3	4	5	1	5	8	6	7	2	0	9	5	8	161	29
OG0001051	10	5	7	20	9	7	19	4	14	10	0	4	2	3	1	0	0	0	0	0	0	1	1	9	12	1	7	0	1	7	7	0	161	23
OG0001052	3	4	8	19	4	5	8	2	5	17	4	6	3	2	4	3	4	5	4	3	3	3	1	6	10	2	4	1	2	7	7	2	161	32
OG0001053	4	6	13	11	11	5	13	2	9	10	4	6	7	1	6	5	2	3	1	3	5	8	3	4	4	5	2	1	2	2	2	1	161	32
OG0001054	2	2	3	27	13	7	9	1	1	7	2	8	9	2	4	9	2	4	3	2	2	7	3	2	8	2	2	2	2	4	8	2	161	32
OG0001055	3	3	8	7	3	8	10	2	14	24	0	6	2	3	2	2	2	2	1	2	7	3	2	13	12	2	2	1	2	5	6	2	161	31
OG0001056	3	4	4	13	4	3	10	2	3	13	7	3	9	2	3	4	7	4	4	4	4	4	3	4	17	5	2	2	4	2	6	2	161	32
OG0001057	5	2	3	11	1	11	10	2	3	16	3	7	2	3	2	3	5	2	3	2	5	6	1	7	18	2	3	3	2	9	7	2	161	32
OG0001058	4	3	4	36	2	8	9	3	6	12	2	8	4	4	1	2	1	3	2	3	1	3	3	7	3	3	2	2	4	6	10	0	161	31
OG0001059	3	2	7	7	3	3	5	2	6	24	4	3	5	5	2	2	3	3	2	2	4	6	2	17	17	5	3	2	2	3	5	2	161	32
OG0001060	9	2	2	8	3	6	6	2	3	6	5	4	11	5	5	3	5	4	3	6	6	5	3	8	9	4	4	3	4	5	8	4	161	32
OG0001061	4	2	1	10	4	10	5	2	5	15	1	4	7	7	5	5	7	4	6	5	7	9	0	6	14	4	2	1	0	3	3	3	161	30
OG0001062	3	2	15	15	3	3	5	2	5	13	1	2	8	4	3	2	4	2	3	2	4	6	2	10	14	5	3	4	2	6	6	2	161	32
OG0001063	1	1	5	33	4	9	3	1	6	11	2	6	3	1	2	3	2	2	1	2	2	2	5	10	13	4	3	3	4	8	8	1	161	32
OG0001064	3	2	13	29	1	2	4	1	2	25	2	1	2	2	1	1	1	1	1	2	2	1	2	13	29	2	2	3	1	3	6	1	161	32
OG0001065	3	3	14	18	8	1	5	1	13	14	2	3	3	4	2	2	2	4	4	2	5	4	1	5	23	2	1	3	3	2	1	3	161	32
OG0001066	2	2	3	20	1	2	2	1	5	20	3	2	14	5	5	2	4	3	5	3	4	2	3	6	24	3	2	2	2	3	3	3	161	32
OG0001067	2	2	5	13	3	2	2	1	4	17	3	4	6	6	3	5	5	5	5	5	3	2	5	9	24	2	2	4	5	2	3	1	160	32
OG0001068	4	4	6	15	2	6	4	3	6	10	8	4	7	4	3	3	6	3	2	3	3	4	4	5	12	5	4	2	3	5	4	6	160	32
OG0001069	4	2	2	29	3	3	7	3	5	14	4	4	5	4	3	3	3	3	4	4	4	3	3	9	12	3	2	4	3	3	3	2	160	32
OG0001070	4	3	9	14	4	2	5	2	9	6	5	1	9	4	5	7	4	4	7	6	3	5	0	11	12	3	2	4	0	3	4	3	160	30
OG0001071	3	1	5	17	1	3	3	1	3	16	5	2	6	2	1	2	3	2	5	2	3	3	3	15	29	4	2	3	6	4	4	1	160	32
OG0001072	21	0	0	8	8	13	38	0	13	11	0	5	0	0	0	0	0	0	0	0	0	0	11	0	10	0	1	0	9	2	10	0	160	14
OG0001073	19	3	4	11	3	4	5	5	7	9	4	12	5	2	2	2	4	2	1	2	3	2	2	6	6	5	10	4	2	5	6	3	160	32
OG0001074	3	3	2	25	3	2	11	2	4	13	3	3	4	4	2	1	3	2	4	1	2	3	1	5	33	5	3	2	2	3	3	3	160	32
OG0001075	8	4	6	16	2	6	4	3	5	8	3	4	5	1	3	2	1	3	2	0	2	3	4	6	13	5	6	5	3	14	8	5	160	31
OG0001076	4	1	9	9	4	7	6	2	5	10	5	4	5	5	3	2	2	4	6	2	2	4	8	6	17	7	3	3	7	3	2	3	160	32
OG0001077	5	4	7	12	2	3	4	1	3	14	3	2	7	2	4	4	5	4	4	5	3	5	2	4	28	3	3	3	2	4	3	5	160	32
OG0001078	5	3	10	9	3	5	5	1	12	15	4	3	4	2	5	3	6	3	5	1	4	8	3	6	7	2	4	1	4	6	6	5	160	32
OG0001079	4	1	9	9	5	4	15	2	7	11	6	4	3	3	6	3	5	3	2	5	4	3	3	5	14	2	2	2	3	7	6	2	160	32
OG0001080	2	5	5	22	7	5	8	2	4	10	2	2	6	2	4	3	3	4	2	5	3	6	4	3	12	2	3	2	4	11	5	2	160	32
OG0001081	4	3	10	12	4	14	8	5	7	6	2	6	6	4	2	2	2	2	3	2	3	2	1	1	9	4	14	2	1	7	10	2	160	32
OG0001082	6	2	13	11	2	4	11	3	7	14	3	4	2	3	2	3	4	4	3	3	6	4	2	6	14	5	4	1	3	4	4	3	160	32
OG0001083	2	3	2	14	6	5	8	5	2	19	4	2	6	1	5	1	3	4	2	5	4	7	2	16	15	3	3	3	1	3	3	1	160	32
OG0001084	0	5	9	11	5	2	9	2	4	12	3	4	6	5	4	4	4	3	3	4	3	4	2	7	12	5	4	6	2	6	7	3	160	31
OG0001085	7	3	4	9	2	3	5	3	2	11	4	3	10	5	3	4	6	3	8	7	9	6	1	4	11	6	4	5	2	3	3	3	159	32
OG0001086	7	3	1	18	4	2	4	2	5	26	3	10	2	3	2	2	3	1	1	1	3	1	2	12	15	5	5	4	4	2	2	4	159	32
OG0001087	7	3	6	15	3	10	6	3	3	6	4	4	6	4	3	3	5	3	6	4	8	0	4	5	10	3	5	4	3	5	5	3	159	31
OG0001088	2	3	19	6	12	3	12	4	8	8	3	6	4	4	4	2	4	2	6	2	4	5	3	4	11	2	2	2	1	6	3	2	159	32
OG0001089	4	2	6	18	1	7	2	2	3	17	7	2	5	3	2	2	5	3	3	3	5	3	2	7	20	3	2	5	3	5	5	2	159	32
OG0001090	3	2	8	22	5	7	5	2	4	15	2	5	2	4	3	2	4	3	3	2	5	4	1	6	18	3	2	1	4	5	6	1	159	32
OG0001091	8	4	4	11	3	4	6	2	7	8	3	4	8	7	3	3	3	4	4	2	4	3	6	6	12	3	7	3	5	3	5	4	159	32
OG0001092	7	2	9	7	5	4	11	2	6	6	2	3	13	5	8	5	3	7	4	2	5	4	5	4	7	7	2	0	4	2	3	5	159	31
OG0001093	4	1	4	10	1	9	8	2	3	8	5	5	4	7	2	3	3	2	4	4	4	4	3	5	19	2	3	3	3	11	9	4	159	32
OG0001094	4	2	3	4	3	15	6	2	22	7	3	3	2	3	1	2	3	5	1	5	3	3	3	7	14	5	2	2	4	9	10	1	159	32
OG0001095	3	1	10	17	4	2	2	1	7	15	4	3	4	2	5	5	8	3	4	3	3	5	1	5	26	3	1	0	1	2	5	4	159	31
OG0001096	2	6	17	21	7	2	21	1	1	17	3	3	2	2	3	6	2	0	1	1	2	1	0	5	13	2	4	3	2	4	3	2	159	30
OG0001097	4	2	9	16	3	8	9	2	2	9	5	4	2	5	3	2	6	4	4	2	4	4	2	4	14	4	4	2	2	5	10	3	159	32
OG0001098	1	3	6	3	5	13	8	3	4	12	4	5	4	2	4	3	4	3	4	3	4	3	3	3	6	2	4	2	2	16	18	2	159	32
OG0001099	4	3	10	17	4	4	7	2	4	9	2	4	4	3	2	2	4	2	2	2	4	3	2	8	21	4	7	2	2	6	7	2	159	32
OG0001100	3	4	10	10	7	7	11	4	6	9	1	3	5	2	2	3	4	5	1	5	3	1	1	9	13	2	3	1	2	11	9	2	159	32
OG0001101	7	3	8	17	3	5	5	3	7	10	0	5	6	4	2	4	6	3	4	3	4	4	5	7	6	4	4	3	5	4	3	5	159	31
OG0001102	4	3	4	12	2	2	5	2	2	25	5	2	4	2	6	5	6	2	5	4	7	2	3	6	16	5	3	4	3	2	2	4	159	32
OG0001103	9	1	5	17	2	3	5	1	13	16	4	25	3	2	1	1	2	2	1	3	3	2	2	3	19	3	2	2	1	3	1	1	158	32
OG0001104	4	2	4	9	3	4	6	1	3	8	4	5	5	10	3	3	5	4	6	3	5	5	2	9	22	5	3	2	2	3	3	5	158	32
OG0001105	2	2	12	11	4	11	7	2	11	7	3	5	5	5	7	4	4	4	3	3	5	4	2	4	5	2	2	1	2	10	6	3	158	32
OG0001106	6	4	6	7	3	4	7	4	3	10	0	4	5	4	3	3	4	7	5	7	4	9	4	4	11	6	3	3	4	4	4	6	158	31
OG0001107	2	1	10	20	4	10	5	3	5	34	2	3	2	2	2	1	3	1	2	3	4	4	1	5	14	1	2	0	1	5	5	1	158	31
OG0001108	7	3	4	8	3	7	6	5	12	9	2	3	7	3	2	5	7	3	9	4	2	8	2	3	7	7	3	4	3	5	3	2	158	32
OG0001109	3	6	8	8	5	7	9	2	8	6	3	5	7	1	4	1	4	1	2	4	2	4	0	2	29	2	4	9	0	5	5	2	158	30
OG0001110	2	2	6	29	12	2	37	3	5	12	1	1	3	1	3	1	1	2	1	1	3	3	0	1	6	6	1	1	2	6	1	3	158	31
OG0001111	4	4	3	8	3	4	6	2	6	12	0	3	5	10	3	9	5	4	7	5	4	4	3	5	12	7	4	1	2	4	4	5	158	31
OG0001112	3	1	5	9	6	6	3	5	8	7	4	6	6	2	3	0	2	3	2	4	3	4	3	7	23	4	4	3	3	14	4	1	158	31
OG0001113	4	2	3	15	7	6	9	1	6	9	5	5	4	5	4	1	2	3	5	5	4	4	2	10	15	5	2	1	3	5	5	1	158	32
OG0001114	3	2	7	3	3	4	9	1	5	5	3	2	13	7	5	4	10	5	11	9	6	7	1	3	7	3	3	4	3	4	2	4	158	32
OG0001115	4	5	6	11	2	2	5	2	5	14	5	2	6	1	2	2	2	1	3	2	8	1	1	5	41	3	2	3	1	2	4	5	158	32
OG0001116	7	3	11	7	3	4	9	6	4	15	2	3	5	6	2	3	4	4	7	3	4	5	4	5	6	2	5	3	2	4	4	5	157	32
OG0001117	12	4	7	7	3	8	5	5	8	6	0	9	6	4	3	2	2	2	3	1	3	3	4	4	8	2	8	2	3	7	11	5	157	31
OG0001118	6	0	0	27	0	4	0	16	5	31	6	0	5	1	1	2	1	3	6	1	1	5	0	3	10	12	5	0	0	2	4	0	157	23
OG0001119	9	5	9	10	6	4	9	8	9	6	1	5	3	3	4	4	4	3	4	4	3	4	2	4	8	4	4	3	3	4	5	3	157	32
OG0001120	2	3	11	33	5	16	7	2	6	11	2	4	2	0	3	0	1	2	0	0	0	0	2	12	10	5	8	0	0	7	3	0	157	23
OG0001121	6	4	12	8	6	3	6	2	7	8	1	3	6	6	4	4	6	3	5	3	6	7	4	3	5	3	3	5	4	7	5	2	157	32
OG0001122	7	4	8	8	3	2	3	4	3	10	3	3	7	4	3	3	5	4	3	5	10	3	4	4	14	6	6	3	4	4	5	2	157	32
OG0001123	18	3	7	7	4	5	3	4	7	9	7	5	10	5	3	3	6	2	3	7	9	5	2	4	5	3	2	1	2	2	3	1	157	32
OG0001124	3	1	6	14	1	6	2	3	3	17	3	4	5	4	3	3	5	3	5	4	2	4	1	8	17	4	3	2	2	12	5	2	157	32
OG0001125	7	4	2	27	2	3	6	2	3	17	2	3	9	2	3	2	4	2	6	3	5	6	2	7	4	4	6	4	1	3	3	3	157	32
OG0001126	8	2	14	7	4	8	8	3	10	17	1	5	2	2	1	1	1	1	1	1	1	2	2	8	13	3	9	2	4	8	6	2	157	32
OG0001127	6	4	8	16	3	6	6	3	6	10	0	2	4	5	2	1	3	3	1	3	6	3	2	9	11	7	5	3	3	5	7	4	157	31
OG0001128	5	1	0	7	5	3	10	3	4	11	4	5	9	7	3	4	6	5	6	2	4	3	4	3	20	5	2	4	5	3	2	2	157	31
OG0001129	3	2	7	11	3	3	7	4	6	10	4	5	4	3	3	4	5	2	4	3	6	5	2	4	22	2	3	4	4	5	4	3	157	32
OG0001130	3	6	9	11	4	4	9	4	7	19	1	5	5	1	4	0	2	4	2	2	4	5	2	6	11	5	6	2	2	5	4	3	157	31
OG0001131	11	4	3	11	3	8	6	3	4	11	3	2	2	3	5	2	6	6	2	2	3	5	2	5	18	4	5	5	1	3	3	5	156	32
OG0001132	3	1	8	23	1	9	3	2	5	15	3	6	3	2	3	3	5	3	5	4	2	6	3	3	8	6	3	1	4	5	7	1	156	32
OG0001133	3	4	2	23	1	5	4	2	2	31	4	1	5	1	1	1	3	1	2	2	3	3	2	7	24	3	2	3	2	3	4	2	156	32
OG0001134	9	4	7	4	9	4	14	4	4	8	4	5	4	3	3	3	3	4	2	4	4	3	3	4	9	3	4	3	4	8	5	4	156	32
OG0001135	34	0	1	6	21	1	49	0	11	0	0	4	0	0	0	0	0	0	0	0	0	0	6	0	0	0	0	0	5	4	7	7	156	13
OG0001136	1	0	0	50	13	0	48	1	8	8	0	4	0	0	0	2	0	0	2	0	0	1	3	0	6	0	0	0	9	0	0	0	156	14
OG0001137	2	4	6	12	2	4	4	3	5	18	4	3	4	6	3	4	6	3	6	4	3	2	3	7	13	2	4	4	3	5	4	3	156	32
OG0001138	5	2	12	14	3	11	6	2	7	13	2	5	3	3	2	2	3	2	4	1	3	2	4	10	8	0	4	1	2	9	8	3	156	31
OG0001139	3	5	4	10	4	7	6	3	3	9	3	6	8	1	2	3	2	4	2	2	3	4	2	6	16	5	5	4	3	9	6	6	156	32
OG0001140	4	3	27	8	5	6	14	3	9	6	2	3	8	2	1	2	3	1	3	3	7	1	2	5	8	3	3	1	1	5	7	0	156	31
OG0001141	2	3	22	7	6	8	13	4	6	6	3	3	3	2	3	3	3	1	4	2	1	3	1	2	7	4	6	2	1	13	11	1	156	32
OG0001142	3	4	8	10	3	5	8	4	10	13	4	3	4	3	3	4	4	2	3	3	2	6	4	4	18	4	3	0	3	5	3	3	156	31
OG0001143	3	1	5	11	3	23	5	2	14	2	5	3	4	0	17	0	0	1	1	6	0	9	0	7	7	2	2	1	5	3	11	3	156	27
OG0001144	11	5	1	16	3	6	6	5	5	11	1	5	3	2	3	5	1	4	2	2	3	4	1	7	11	6	8	3	1	7	7	0	155	31
OG0001145	9	2	4	13	1	8	2	5	15	7	0	4	7	6	3	4	1	4	3	4	1	4	1	8	17	3	6	0	2	4	4	3	155	30
OG0001146	6	2	6	16	2	2	4	1	3	16	1	3	9	6	5	5	6	4	7	3	6	3	2	4	14	4	2	4	2	3	2	2	155	32
OG0001147	5	4	4	21	3	8	6	3	5	6	2	3	6	7	5	4	3	3	3	3	3	5	2	5	6	5	5	3	5	5	5	2	155	32
OG0001148	7	3	21	12	4	14	4	2	8	12	0	2	3	5	2	1	1	4	1	3	3	5	1	7	3	2	3	0	3	11	4	4	155	30
OG0001149	7	4	1	8	2	7	4	2	2	7	6	3	3	4	1	1	3	1	6	2	3	3	2	4	18	7	31	4	1	1	6	1	155	32
OG0001150	3	3	4	10	7	4	7	3	5	12	3	3	4	1	2	3	6	6	4	5	9	2	0	1	6	6	3	4	5	7	13	4	155	31
OG0001151	6	2	3	12	2	3	4	2	3	12	5	2	8	4	4	3	3	3	6	8	6	7	2	4	11	5	3	5	3	5	6	3	155	32
OG0001152	5	2	13	13	5	6	12	2	2	10	3	3	7	4	2	3	3	2	4	6	3	5	3	3	16	2	2	2	4	3	2	3	155	32
OG0001153	3	2	3	20	5	8	7	3	5	19	2	6	5	2	3	3	4	3	8	5	1	5	2	3	3	3	3	1	3	7	7	1	155	32
OG0001154	4	1	12	10	1	2	3	1	7	6	1	2	14	6	2	5	10	4	10	2	9	7	1	1	4	1	1	2	3	11	9	3	155	32
OG0001155	2	2	4	7	2	3	7	2	14	6	8	2	7	6	3	4	7	3	5	5	6	7	1	7	4	1	3	5	1	15	6	0	155	31
OG0001156	5	2	6	16	2	2	2	2	6	6	2	5	7	3	2	3	5	2	3	4	4	7	2	10	16	3	4	1	2	4	6	11	155	32
OG0001157	8	6	8	12	5	8	10	11	6	15	0	3	6	4	1	3	3	0	1	2	2	0	1	5	8	2	4	2	2	9	7	1	155	29
OG0001158	4	3	3	16	4	4	8	2	4	13	4	2	2	3	3	2	3	2	5	5	3	3	1	9	26	2	2	5	1	5	4	2	155	32
OG0001159	10	6	23	13	5	3	16	8	12	6	0	13	5	0	0	0	0	0	0	1	2	2	2	3	0	7	4	2	2	6	3	1	155	24
OG0001160	4	1	1	12	1	7	2	2	7	13	6	3	3	4	3	4	3	4	5	3	6	6	2	8	20	3	3	6	4	3	3	3	155	32
OG0001161	8	1	1	2	1	16	2	7	9	4	0	12	5	3	3	4	2	2	2	4	3	5	1	4	3	4	14	3	0	16	13	1	155	30
OG0001162	5	3	9	9	2	4	4	2	5	12	5	4	5	4	6	3	5	3	4	3	7	3	3	6	12	4	4	5	3	4	4	3	155	32
OG0001163	4	4	4	18	5	4	5	2	2	17	3	5	7	4	5	2	4	3	7	5	4	4	3	5	10	1	3	3	2	4	3	3	155	32
OG0001164	3	1	9	17	2	2	7	5	7	11	1	3	2	5	4	1	3	5	5	0	2	1	2	3	10	2	7	1	1	24	6	3	155	31
OG0001165	1	0	1	32	0	0	1	1	0	16	8	0	10	7	2	2	9	3	7	3	5	11	4	4	6	5	1	7	5	4	0	0	155	25
OG0001166	1	4	5	8	6	8	16	6	6	11	1	6	6	2	5	5	3	5	5	3	3	1	2	2	9	2	3	2	3	4	8	4	155	32
OG0001167	4	2	4	12	2	4	6	3	8	8	6	3	9	3	4	3	7	3	3	5	5	4	8	5	7	4	4	5	3	3	5	2	154	32
OG0001168	4	1	7	10	4	7	8	1	5	13	4	1	7	3	1	3	6	2	8	3	7	7	3	5	4	6	1	3	4	9	6	1	154	32
OG0001169	17	0	0	62	0	3	4	0	0	1	1	2	3	0	0	0	0	0	0	1	0	0	7	0	22	0	0	0	26	4	1	0	154	14
OG0001170	2	2	9	22	4	4	7	2	10	14	1	4	3	4	2	3	3	3	1	2	1	7	3	8	16	4	2	2	3	2	2	2	154	32
OG0001171	6	3	8	17	2	5	4	2	6	6	8	3	5	5	3	5	3	2	4	2	3	2	2	6	22	3	3	0	4	4	3	3	154	31
OG0001172	4	2	8	14	2	3	4	3	5	13	4	4	4	4	3	3	5	3	6	6	6	5	2	7	16	2	3	3	2	3	3	2	154	32
OG0001173	3	3	6	18	2	1	5	1	35	16	2	2	4	1	2	2	2	3	3	2	1	3	2	5	13	3	1	1	4	3	4	1	154	32
OG0001174	7	0	19	15	1	23	3	13	6	6	0	4	0	3	1	1	1	0	2	0	0	1	0	5	7	1	6	1	3	9	16	0	154	24
OG0001175	8	4	12	5	3	7	5	2	8	5	5	9	6	5	1	3	5	3	4	2	2	4	3	4	9	3	5	3	4	6	6	3	154	32
OG0001176	4	1	8	8	1	4	6	2	10	6	2	3	11	3	3	3	3	3	4	4	5	2	5	6	19	5	3	4	3	5	5	3	154	32
OG0001177	3	2	4	22	3	2	7	2	7	14	5	4	5	4	2	3	3	3	5	4	3	3	4	12	10	4	2	3	2	2	2	3	154	32
OG0001178	4	4	9	7	4	8	6	5	8	5	1	7	2	6	5	2	3	5	8	5	2	3	3	11	1	2	5	4	0	10	7	2	154	31
OG0001179	0	1	3	36	5	1	4	1	0	35	4	2	2	3	3	2	2	2	2	3	2	2	0	2	19	2	2	1	0	9	4	0	154	27
OG0001180	15	4	0	4	8	5	12	4	16	3	6	19	7	1	2	2	2	4	1	2	1	2	1	3	3	3	8	4	2	3	6	0	153	30
OG0001181	4	3	7	7	3	4	6	3	5	11	4	4	9	4	4	3	6	4	1	5	5	4	2	4	10	6	6	3	3	4	4	5	153	32
OG0001182	6	4	6	13	5	10	8	3	6	8	2	2	1	4	3	3	5	2	2	2	2	3	2	3	13	4	4	4	3	9	6	5	153	32
OG0001183	4	5	11	7	4	1	14	11	7	17	6	8	7	1	2	2	5	1	2	3	6	3	2	2	2	3	4	3	1	2	1	6	153	32
OG0001184	7	2	7	9	2	9	4	2	8	9	1	5	4	1	3	2	5	5	6	1	8	4	2	7	15	2	5	2	3	6	5	2	153	32
OG0001185	5	2	15	15	2	5	4	3	4	19	2	2	5	2	2	3	5	4	2	3	7	2	2	6	8	4	3	4	1	3	4	5	153	32
OG0001186	8	3	6	6	7	8	10	3	7	6	1	3	9	4	2	3	3	2	2	4	4	4	2	10	5	5	5	4	2	7	6	2	153	32
OG0001187	3	3	4	14	4	5	6	2	3	7	3	3	5	4	4	3	4	3	5	4	3	4	2	8	21	3	3	3	5	6	3	3	153	32
OG0001188	5	2	5	13	3	2	4	1	4	15	5	3	12	6	3	3	6	3	4	3	4	6	2	3	9	5	3	3	4	5	3	4	153	32
OG0001189	5	3	4	12	2	2	5	2	4	12	5	3	6	4	4	4	4	5	4	5	5	5	2	6	19	5	2	4	2	3	4	1	153	32
OG0001190	6	3	9	7	5	3	7	4	5	6	7	5	5	5	2	2	4	5	3	6	6	4	2	10	11	1	3	2	4	3	4	4	153	32
OG0001191	6	2	1	12	1	2	2	3	4	16	7	2	8	6	3	4	3	6	4	3	5	9	0	9	10	3	3	7	3	4	3	2	153	31
OG0001192	3	3	3	13	3	5	9	1	5	10	1	3	6	6	3	4	5	4	3	2	6	4	2	9	20	4	5	0	2	3	2	4	153	31
OG0001193	9	3	10	10	2	3	4	3	5	8	2	6	4	3	2	2	1	4	1	3	4	7	4	5	14	5	5	5	4	3	4	8	153	32
OG0001194	5	3	14	6	4	11	10	2	14	5	2	5	9	2	5	1	4	5	0	3	1	2	1	4	9	3	5	2	4	5	6	1	153	31
OG0001195	4	2	7	13	2	13	5	1	10	9	1	2	1	3	3	1	6	2	4	3	4	4	1	15	14	3	2	2	1	9	3	3	153	32
OG0001196	1	1	0	42	4	7	4	1	4	26	3	3	3	4	1	1	3	2	5	2	2	2	3	4	9	1	1	1	3	4	4	2	153	31
OG0001197	2	2	4	9	6	3	13	2	5	7	5	4	10	4	3	4	4	3	5	4	5	7	3	2	15	4	1	5	4	2	2	4	153	32
OG0001198	4	3	7	10	5	4	6	8	8	11	4	6	5	3	4	2	3	4	4	3	4	3	2	7	4	4	3	6	5	4	5	2	153	32
OG0001199	3	1	0	63	12	5	9	0	0	7	1	1	5	0	4	2	0	0	1	0	1	1	3	0	19	2	0	0	7	0	2	4	153	21
OG0001200	8	3	7	14	2	5	5	2	6	12	4	3	6	2	2	2	2	2	2	2	5	2	3	6	19	5	3	4	3	4	3	4	152	32
OG0001201	3	2	8	6	2	3	3	2	5	12	5	4	8	3	3	1	7	3	4	3	5	4	3	11	15	4	5	6	3	4	5	0	152	31
OG0001202	2	2	5	14	8	4	13	13	1	27	1	1	3	0	3	2	1	2	2	2	2	1	4	5	7	4	8	3	4	3	4	1	152	31
OG0001203	4	2	6	8	1	7	9	1	4	16	8	1	6	3	2	2	8	2	3	5	4	5	3	6	14	4	2	5	1	2	7	1	152	32
OG0001204	5	8	13	16	5	6	12	10	7	7	0	9	1	0	0	1	1	0	0	0	1	1	3	6	7	1	6	2	4	5	6	9	152	26
OG0001205	4	3	2	17	7	13	11	3	1	11	3	4	4	4	3	2	3	3	3	2	3	2	1	5	6	3	4	2	3	7	9	4	152	32
OG0001206	3	1	3	19	1	1	2	2	2	15	6	2	7	8	2	4	6	4	4	7	7	8	5	4	10	3	2	3	5	1	1	4	152	32
OG0001207	3	2	11	4	9	10	6	2	10	7	3	4	6	3	3	3	3	5	1	3	4	2	4	4	8	2	4	2	4	8	11	1	152	32
OG0001208	9	2	8	12	3	7	6	4	6	7	1	4	9	3	4	2	4	3	3	3	0	2	2	4	10	5	6	2	1	8	10	2	152	31
OG0001209	3	2	4	10	2	6	6	5	5	7	4	6	4	6	4	3	5	3	2	5	2	5	1	8	26	4	3	5	1	3	2	0	152	31
OG0001210	2	3	4	22	2	4	3	1	2	26	1	3	3	2	1	3	3	1	3	2	5	2	1	14	24	4	2	1	2	1	4	1	152	32
OG0001211	4	4	5	7	5	3	10	2	8	9	3	7	1	5	4	3	3	2	7	5	4	3	3	4	12	3	5	4	5	3	5	3	151	32
OG0001212	4	2	5	23	2	1	2	1	4	12	8	1	6	5	2	1	8	1	8	7	11	4	2	7	9	5	1	2	2	1	2	2	151	32
OG0001213	5	2	11	11	2	5	4	3	9	6	4	4	5	3	3	4	1	3	2	1	6	4	4	3	18	1	4	3	4	7	5	4	151	32
OG0001214	5	2	8	8	4	7	7	3	6	12	4	5	3	2	3	3	2	3	2	3	5	3	2	7	10	4	5	4	2	7	6	4	151	32
OG0001215	5	3	4	15	2	3	3	3	2	9	2	9	5	2	2	2	4	4	3	4	3	5	3	14	10	6	4	2	6	5	3	4	151	32
OG0001216	4	3	11	6	7	5	9	3	7	8	3	3	6	3	2	2	3	2	6	5	6	4	1	7	14	2	3	5	1	4	5	1	151	32
OG0001217	3	2	7	14	2	4	3	2	4	8	7	2	11	2	4	5	2	5	3	3	6	3	0	5	20	2	4	4	0	4	4	6	151	30
OG0001218	9	3	7	4	4	4	7	3	7	6	1	5	6	3	5	4	4	4	1	1	2	5	2	6	17	7	10	4	2	3	3	2	151	32
OG0001219	4	1	2	10	2	14	2	1	13	6	1	4	7	5	6	6	3	5	4	8	5	7	2	9	4	2	2	3	2	6	4	1	151	32
OG0001220	7	6	3	7	6	7	19	4	6	8	0	5	8	2	3	1	5	2	0	0	2	3	2	9	2	2	11	0	2	9	8	2	151	28
OG0001221	2	1	2	25	1	6	5	2	3	25	7	3	5	3	2	3	3	2	4	2	3	3	2	14	5	2	3	1	3	6	2	1	151	32
OG0001222	8	3	10	14	5	5	4	2	7	12	2	4	3	4	2	2	2	5	2	2	2	3	2	6	14	4	3	6	3	3	5	2	151	32
OG0001223	1	3	6	26	8	7	12	2	6	7	2	3	7	1	1	1	2	3	2	2	3	1	1	7	14	3	4	2	3	4	3	4	151	32
OG0001224	3	1	5	33	6	3	6	1	5	12	2	1	2	2	1	2	4	2	2	2	1	4	2	3	25	4	1	1	2	8	5	0	151	31
OG0001225	10	6	6	10	4	5	8	8	5	5	0	5	4	5	4	2	1	6	3	4	6	6	2	5	2	3	6	1	4	6	5	3	150	31
OG0001226	5	1	2	32	1	5	4	2	3	14	2	4	3	3	1	1	2	2	2	3	1	3	2	6	28	4	2	3	1	3	3	2	150	32
OG0001227	4	1	2	31	6	5	9	3	6	15	3	1	2	4	4	4	2	2	8	5	1	4	0	4	15	0	2	0	0	5	1	1	150	28
OG0001228	4	2	7	13	2	3	4	3	6	10	1	3	6	8	3	3	4	4	5	5	4	6	2	8	16	3	5	1	2	3	2	2	150	32
OG0001229	6	4	5	15	6	6	10	4	11	6	3	4	4	3	4	4	4	3	3	5	3	4	2	4	6	2	4	0	3	4	5	3	150	31
OG0001230	1	3	6	12	2	3	4	4	6	16	1	7	7	5	4	2	4	3	2	4	3	4	3	9	14	2	3	4	2	3	4	3	150	32
OG0001231	4	1	12	11	1	4	2	15	6	11	1	5	5	3	3	5	5	4	3	4	0	1	3	8	20	1	3	1	1	2	3	2	150	31
OG0001232	5	1	12	27	3	5	2	3	8	9	2	3	4	3	2	3	2	3	6	2	5	2	2	7	8	3	3	3	3	3	2	4	150	32
OG0001233	4	4	2	17	3	4	5	3	4	18	1	3	4	2	3	3	1	5	4	4	2	4	0	7	16	9	5	3	0	5	4	1	150	30
OG0001234	4	4	6	9	3	5	4	3	5	10	3	5	4	5	4	4	6	2	5	1	2	3	1	6	21	4	6	3	0	4	5	3	150	31
OG0001235	2	5	14	6	2	6	13	2	10	5	2	12	5	2	3	3	4	2	3	2	3	6	0	6	6	3	7	5	0	3	6	2	150	30
OG0001236	6	2	18	12	7	9	2	3	4	12	2	6	3	3	4	3	2	3	4	4	3	3	1	3	8	4	4	2	3	5	4	1	150	32
OG0001237	3	2	1	9	2	5	1	1	2	11	5	4	13	8	3	3	3	5	8	4	8	8	3	2	16	6	2	4	3	1	1	3	150	32
OG0001238	6	7	9	4	10	8	14	6	3	8	2	7	7	2	2	1	4	2	3	3	2	1	2	4	7	1	11	2	1	5	6	0	150	31
OG0001239	3	1	10	20	4	10	5	1	4	15	3	8	3	1	2	2	2	3	3	2	4	2	3	7	12	3	2	2	2	3	6	2	150	32
OG0001240	3	2	12	5	5	3	8	3	5	7	3	5	6	3	2	1	5	5	1	2	3	5	5	6	4	4	2	2	5	14	12	2	150	32
OG0001241	2	2	2	31	1	4	4	2	7	34	4	4	3	4	1	1	3	1	4	2	3	1	1	7	8	2	2	2	1	3	3	1	150	32
OG0001242	2	2	3	42	1	4	5	1	2	24	1	2	5	1	1	1	6	1	1	1	3	1	1	5	14	3	4	1	2	3	3	3	149	32
OG0001243	7	0	13	19	2	7	2	1	10	17	1	5	3	2	3	2	2	1	1	2	1	2	3	2	7	2	10	4	0	7	7	4	149	30
OG0001244	3	0	3	14	4	5	0	2	2	21	4	3	3	2	4	3	4	4	3	4	6	3	0	2	36	4	3	2	0	2	3	0	149	27
OG0001245	4	5	6	21	3	5	6	3	4	8	2	2	5	2	1	1	3	1	3	5	4	2	2	6	16	6	5	4	3	5	5	1	149	32
OG0001246	5	2	0	5	11	6	12	3	4	10	4	18	7	2	2	1	2	2	2	2	4	3	3	5	16	3	3	3	2	2	2	3	149	31
OG0001247	3	2	3	8	3	3	5	4	5	12	1	9	9	7	2	4	7	2	6	4	3	5	4	8	6	3	3	2	5	3	3	5	149	32
OG0001248	4	2	5	34	3	6	4	2	8	13	4	2	4	2	3	1	4	2	2	2	2	3	2	3	10	5	2	2	2	4	5	2	149	32
OG0001249	4	2	2	6	1	1	3	2	7	18	3	1	6	4	1	3	3	2	4	5	10	4	2	12	19	9	1	4	3	2	2	3	149	32
OG0001250	2	2	5	32	2	2	5	1	2	17	1	2	1	2	1	1	3	2	2	2	2	1	1	3	40	4	2	1	1	3	2	2	149	32
OG0001251	7	5	6	11	3	4	7	4	6	11	3	4	7	3	2	3	3	5	1	1	4	2	2	6	5	7	4	2	2	4	4	11	149	32
OG0001252	2	2	2	19	1	1	2	2	2	23	0	1	9	3	5	3	6	4	5	4	9	4	2	6	19	1	2	2	3	1	1	3	149	31
OG0001253	2	1	8	27	1	1	12	1	3	13	4	2	4	6	3	5	5	3	6	4	6	0	2	3	14	2	2	2	4	1	1	1	149	31
OG0001254	4	2	7	10	2	6	5	3	5	11	4	3	2	5	3	3	4	2	8	4	7	1	3	3	10	3	5	5	3	4	8	4	149	32
OG0001255	3	11	8	9	10	7	15	6	5	5	2	2	4	3	2	2	3	3	3	3	0	3	0	6	9	5	3	1	1	7	7	1	149	30
OG0001256	2	3	3	17	2	5	7	6	4	13	3	5	5	3	4	4	3	4	1	3	3	2	3	6	21	1	3	5	2	2	3	1	149	32
OG0001257	2	3	7	11	2	10	5	2	3	9	4	4	5	3	2	3	2	4	3	3	4	2	5	7	11	4	4	2	6	7	6	3	148	32
OG0001258	2	3	2	17	2	4	26	2	3	10	3	3	1	2	3	2	2	4	1	1	1	1	2	6	21	4	3	5	1	3	4	4	148	32
OG0001259	3	2	2	30	2	14	4	3	3	8	3	3	4	2	2	3	3	2	4	3	4	4	2	3	11	2	2	3	5	7	3	2	148	32
OG0001260	4	1	7	13	6	9	7	2	21	11	1	2	5	1	2	2	3	3	5	2	3	4	1	2	10	3	2	0	0	10	4	2	148	30
OG0001261	1	1	6	8	6	4	3	1	4	23	5	1	3	3	2	3	4	2	3	4	5	4	2	7	28	2	1	3	5	1	2	1	148	32
OG0001262	5	3	6	24	2	3	5	2	4	12	2	6	3	4	3	3	3	3	4	1	2	4	2	7	9	3	5	4	3	3	4	4	148	32
OG0001263	6	7	9	8	7	6	11	7	6	6	0	6	5	3	3	2	1	2	1	2	2	2	1	6	5	4	8	2	0	6	5	9	148	30
OG0001264	5	3	4	8	4	4	6	3	4	11	0	3	13	6	3	2	2	5	6	4	3	6	6	5	7	3	3	2	5	3	3	6	148	31
OG0001265	3	1	3	8	7	4	9	2	7	4	4	6	7	4	3	3	7	2	4	6	8	4	4	2	13	4	1	4	3	6	4	1	148	32
OG0001266	7	1	8	5	3	3	2	2	7	3	4	2	7	5	3	6	5	6	6	6	7	8	1	5	9	6	3	6	2	5	2	3	148	32
OG0001267	4	4	2	14	2	5	4	2	4	11	4	3	7	3	3	4	3	2	5	2	6	4	3	5	18	3	3	5	3	4	3	3	148	32
OG0001268	6	4	4	10	2	5	4	3	4	13	2	3	8	4	4	0	6	3	0	3	2	2	2	6	14	5	5	0	6	7	6	5	148	29
OG0001269	8	2	10	4	3	8	8	7	8	1	2	11	2	2	3	5	3	5	3	5	3	4	1	5	3	1	7	6	2	4	4	8	148	32
OG0001270	4	5	5	8	6	2	11	3	7	11	3	4	4	1	2	3	2	2	5	2	4	4	3	8	19	3	3	3	3	3	3	2	148	32
OG0001271	4	3	15	14	5	5	7	2	2	11	2	4	3	4	2	2	3	2	2	2	3	3	1	14	9	4	3	2	2	3	9	1	148	32
OG0001272	2	8	12	5	8	10	11	5	9	6	0	5	2	0	0	4	5	2	1	3	1	6	1	4	3	6	7	0	1	7	8	6	148	28
OG0001273	4	2	1	23	1	6	2	3	4	8	4	3	6	5	3	2	6	2	5	3	6	4	3	5	12	5	3	2	3	5	5	2	148	32
OG0001274	2	1	1	19	6	2	3	3	3	15	1	1	3	2	2	0	4	2	3	1	3	3	2	3	49	4	1	2	4	1	1	1	148	31
OG0001275	4	5	14	9	3	2	9	4	15	15	3	4	0	3	2	3	3	4	2	3	2	5	2	5	7	3	3	4	3	3	2	2	148	31
OG0001276	3	2	7	13	3	4	3	2	3	18	1	3	6	4	3	3	4	3	5	5	3	3	2	3	16	2	3	3	3	5	7	3	148	32
OG0001277	4	1	2	12	13	7	11	4	3	12	2	4	3	1	0	0	5	1	3	3	1	2	0	10	28	3	2	3	0	2	6	0	148	27
OG0001278	2	2	1	12	2	1	7	1	5	13	1	3	4	7	5	8	7	3	3	3	4	4	2	7	20	4	3	5	3	3	2	1	148	32
OG0001279	4	3	8	5	3	7	5	3	12	5	4	6	7	4	5	4	6	3	2	5	7	1	1	2	7	0	6	4	1	5	6	7	148	31
OG0001280	0	3	6	12	8	4	8	4	14	6	2	7	4	2	1	3	3	2	5	5	6	1	1	2	10	2	3	3	4	4	9	4	148	31
OG0001281	11	4	6	9	3	7	7	4	9	13	3	5	1	1	3	1	1	2	1	1	4	1	4	3	7	4	5	4	4	6	6	7	147	32
OG0001282	5	2	4	24	3	7	6	2	5	14	5	3	4	2	4	2	2	3	3	5	3	4	2	3	6	4	3	4	3	5	4	1	147	32
OG0001283	5	2	4	13	2	9	2	2	4	14	4	2	7	5	3	5	4	2	5	3	6	3	2	2	8	7	4	3	4	4	5	2	147	32
OG0001284	4	2	15	12	2	4	4	2	3	15	2	4	3	3	1	2	1	2	1	2	3	2	2	11	20	2	4	2	3	6	4	4	147	32
OG0001285	3	1	6	11	4	9	2	2	7	8	3	3	7	2	4	2	2	5	7	4	4	5	3	7	13	6	3	1	1	6	4	2	147	32
OG0001286	3	3	9	11	5	6	7	2	11	4	5	5	4	2	5	1	2	2	3	2	3	9	1	3	10	4	3	3	2	6	7	4	147	32
OG0001287	3	4	8	15	2	4	6	2	3	29	3	2	4	3	3	4	3	1	3	3	1	3	1	5	15	2	2	2	2	3	3	3	147	32
OG0001288	8	3	3	1	2	10	4	18	7	5	3	6	4	0	0	1	2	4	3	1	2	3	2	4	4	1	18	1	2	9	14	2	147	30
OG0001289	5	4	11	14	3	5	6	3	3	11	1	3	5	1	3	2	5	4	3	5	2	1	1	4	18	2	3	3	1	7	3	5	147	32
OG0001290	3	3	3	6	8	6	8	2	8	8	0	3	7	5	6	3	3	4	4	6	8	6	1	4	10	3	6	3	2	2	5	1	147	31
OG0001291	3	3	7	21	3	3	4	2	2	10	3	4	8	4	4	3	5	4	3	3	5	5	1	6	14	2	4	2	1	2	4	2	147	32
OG0001292	2	1	2	26	1	4	2	2	9	27	1	1	5	5	2	0	1	4	6	0	1	4	0	8	12	4	4	0	2	7	2	2	147	28
OG0001293	1	6	4	7	5	8	8	3	8	9	3	4	5	3	2	3	3	3	2	4	4	3	2	6	11	2	6	4	2	5	7	4	147	32
OG0001294	3	3	6	16	3	3	3	3	3	12	5	2	2	2	4	5	3	1	3	2	6	4	3	7	19	0	4	4	4	6	4	2	147	31
OG0001295	2	2	2	9	6	6	5	2	2	9	2	3	9	2	5	3	4	3	4	6	5	6	5	4	15	4	3	2	5	5	5	2	147	32
OG0001296	2	1	1	12	1	1	3	1	10	9	1	6	5	2	6	3	4	3	1	3	2	3	2	1	44	2	2	1	3	2	8	2	147	32
OG0001297	2	3	10	7	3	8	3	2	5	15	2	3	3	4	5	7	5	4	1	5	1	3	4	7	17	2	2	3	2	3	4	2	147	32
OG0001298	5	2	6	9	5	4	9	2	5	19	4	3	5	2	5	4	4	4	5	2	6	4	3	2	5	3	2	4	4	3	3	3	146	32
OG0001299	2	1	5	9	1	6	4	3	5	8	2	5	3	4	7	3	4	3	6	5	3	2	2	4	18	4	4	3	3	8	6	3	146	32
OG0001300	2	1	7	32	2	2	8	1	14	14	1	3	3	2	1	3	1	2	2	2	3	2	1	4	11	4	1	2	1	10	2	2	146	32
OG0001301	3	2	18	19	8	9	10	2	5	15	0	5	1	1	4	3	3	2	1	1	2	2	5	9	2	3	2	1	1	4	3	0	146	30
OG0001302	10	3	5	10	4	5	8	3	7	7	3	5	3	0	2	4	2	5	4	5	1	2	1	6	9	3	4	6	2	6	5	6	146	31
OG0001303	7	3	3	17	2	4	10	4	7	8	1	2	3	3	3	5	3	3	2	4	3	3	1	6	14	7	3	5	2	2	5	1	146	32
OG0001304	5	3	16	25	2	1	2	2	4	9	3	3	8	3	2	3	3	2	2	6	4	4	1	5	11	4	2	0	2	3	4	2	146	31
OG0001305	4	2	5	15	3	2	4	2	9	17	4	3	4	3	2	2	2	2	3	1	5	7	3	5	14	6	3	4	4	2	2	2	146	32
OG0001306	6	3	8	14	3	3	7	4	3	17	2	4	4	1	3	2	1	4	2	0	3	1	1	5	22	4	6	2	3	3	3	2	146	31
OG0001307	5	4	7	16	3	3	4	6	4	14	5	7	1	0	3	4	2	3	5	1	4	1	2	6	16	1	5	5	2	3	3	1	146	31
OG0001308	4	1	3	15	1	4	2	2	4	13	5	3	6	4	3	3	3	5	5	3	6	6	3	4	12	5	3	3	2	5	3	5	146	32
OG0001309	4	3	4	17	3	2	6	2	5	14	4	6	3	2	1	1	3	3	2	2	3	2	3	11	15	1	2	4	8	6	3	1	146	32
OG0001310	4	3	10	8	2	11	4	4	4	12	1	4	8	4	3	2	2	3	3	1	4	5	3	5	7	5	4	5	3	4	5	3	146	32
OG0001311	3	12	14	3	12	6	23	6	3	5	0	6	1	1	0	2	0	1	0	0	1	0	1	6	4	2	4	1	2	8	15	4	146	26
OG0001312	5	2	16	6	3	6	7	2	8	11	2	6	1	2	4	3	0	3	5	2	5	5	3	6	8	2	6	1	2	5	8	1	146	31
OG0001313	2	3	6	12	3	19	6	2	3	11	3	2	4	7	3	3	2	2	5	2	5	4	3	2	8	2	2	3	3	4	7	3	146	32
OG0001314	3	2	3	7	3	6	7	1	5	6	4	5	7	2	2	3	4	2	3	4	4	5	5	5	20	3	2	3	4	10	5	1	146	32
OG0001315	3	2	5	16	2	3	3	2	3	9	4	2	13	6	3	3	6	6	5	4	8	12	0	2	8	2	2	3	3	2	2	2	146	31
OG0001316	4	3	8	20	4	2	3	2	3	20	2	2	4	1	1	2	1	2	3	4	5	5	2	8	14	4	4	4	3	2	2	2	146	32
OG0001317	4	4	7	8	3	8	5	2	6	9	0	3	8	3	3	3	5	4	4	4	4	5	2	5	10	6	5	1	5	2	4	4	146	31
OG0001318	5	3	5	18	2	4	4	2	3	14	2	3	4	4	3	2	3	2	3	4	7	5	2	9	19	2	2	2	2	2	1	3	146	32
OG0001319	2	1	3	16	1	7	3	1	3	14	4	1	6	4	4	3	4	6	4	6	5	4	1	10	11	2	2	3	4	6	4	1	146	32
OG0001320	6	2	6	9	9	3	3	3	5	9	3	5	3	3	3	3	5	3	3	4	4	3	2	10	15	3	2	4	3	4	4	2	146	32
OG0001321	6	5	8	10	2	7	6	2	6	23	5	4	1	1	1	1	0	1	0	0	3	0	1	4	14	2	11	2	3	4	6	7	146	28
OG0001322	3	1	4	20	1	3	6	1	2	13	5	4	8	4	5	3	5	3	6	5	4	3	1	4	12	5	3	2	4	1	3	2	146	32
OG0001323	1	3	10	14	5	8	8	2	8	11	4	4	4	2	1	2	2	1	3	2	4	4	3	5	2	3	4	3	3	6	11	3	146	32
OG0001324	1	2	5	18	3	7	8	2	4	19	1	4	2	2	2	2	1	3	4	3	2	4	1	6	14	3	4	6	2	4	4	3	146	32
OG0001325	3	1	8	6	2	11	3	2	6	10	2	3	9	3	4	4	4	4	2	4	3	3	2	3	12	3	3	3	1	10	12	0	146	31
OG0001326	9	1	2	16	1	6	4	7	11	13	2	6	4	2	4	3	2	3	3	1	3	2	0	7	10	1	8	2	0	4	5	3	145	30
OG0001327	4	2	4	21	1	2	5	1	10	10	3	1	7	4	2	2	10	2	7	4	7	5	2	3	9	2	2	2	1	2	6	2	145	32
OG0001328	3	4	3	3	10	11	7	1	3	7	4	2	2	3	5	2	3	6	2	3	3	2	4	1	3	0	2	0	1	25	18	2	145	30
OG0001329	2	0	0	17	24	10	64	0	0	4	5	0	0	3	0	0	0	3	10	1	0	0	0	0	0	0	0	0	2	0	0	0	145	12
OG0001330	8	8	9	5	4	8	9	3	10	7	0	5	3	0	1	1	3	0	1	1	0	2	0	9	3	4	8	0	0	22	5	6	145	25
OG0001331	8	4	2	7	7	4	9	2	13	6	3	1	6	6	3	3	6	3	7	5	3	6	1	3	8	1	7	3	1	2	2	3	145	32
OG0001332	4	2	7	10	2	5	7	2	2	8	5	3	5	4	2	2	6	2	5	5	5	2	2	6	21	2	6	2	2	2	3	4	145	32
OG0001333	5	2	3	11	2	9	5	4	8	5	2	6	4	2	1	1	0	4	1	1	3	3	4	4	8	4	8	2	4	17	9	3	145	31
OG0001334	5	4	3	14	2	4	5	8	3	9	4	3	0	0	0	4	5	1	2	1	0	0	1	6	34	4	3	4	2	5	5	4	145	27
OG0001335	6	2	2	8	3	6	5	3	5	13	4	4	5	3	2	2	3	4	4	4	4	3	2	7	16	4	7	3	3	4	3	1	145	32
OG0001336	6	2	13	8	2	3	3	1	2	15	4	2	3	1	4	2	3	2	4	3	6	3	3	5	22	6	2	1	4	5	3	2	145	32
OG0001337	4	3	3	11	3	3	8	2	4	14	6	4	8	3	5	4	9	5	5	3	5	3	2	2	7	3	2	3	5	2	2	2	145	32
OG0001338	2	2	7	30	4	3	6	3	4	30	3	1	2	4	1	1	1	1	4	6	3	2	1	1	9	3	1	1	1	2	4	2	145	32
OG0001339	2	4	6	11	2	5	6	2	10	12	4	2	2	2	1	1	1	2	2	2	4	1	1	11	18	3	3	4	1	10	8	2	145	32
OG0001340	5	2	12	11	1	11	3	1	4	9	4	9	3	2	1	1	4	2	2	1	1	2	2	5	10	2	2	2	2	17	11	1	145	32
OG0001341	4	6	5	5	7	8	13	2	5	7	2	3	5	2	3	3	2	4	3	3	5	2	2	3	16	4	3	2	1	4	9	2	145	32
OG0001342	1	2	4	23	3	3	4	2	2	8	4	3	7	6	8	1	5	4	2	2	5	5	3	5	9	2	5	1	3	6	6	1	145	32
OG0001343	2	4	5	5	4	5	6	2	5	9	5	5	7	4	6	5	6	4	3	4	3	6	3	5	11	4	2	2	3	3	3	4	145	32
OG0001344	2	2	12	22	3	5	3	1	2	13	2	2	4	4	2	4	4	3	4	2	0	5	2	5	13	6	3	2	1	6	3	2	144	31
OG0001345	4	2	6	7	2	4	4	3	4	18	6	1	8	4	4	5	3	3	4	4	2	5	2	5	7	6	3	3	4	4	4	3	144	32
OG0001346	3	3	8	14	7	4	9	3	8	10	4	4	2	2	2	1	2	3	4	4	1	3	3	7	11	2	2	3	4	4	3	4	144	32
OG0001347	4	2	6	11	1	3	2	2	4	11	4	2	8	4	3	3	3	3	2	3	7	8	3	6	17	5	3	2	4	3	3	2	144	32
OG0001348	4	3	5	8	3	5	6	4	4	5	3	7	5	5	2	3	5	3	3	6	7	5	1	5	9	2	4	2	2	5	6	7	144	32
OG0001349	4	2	2	10	2	7	4	2	3	11	5	2	13	9	4	3	6	3	6	6	5	6	1	2	7	4	2	2	3	3	4	1	144	32
OG0001350	7	5	7	4	4	6	10	4	5	8	3	5	4	2	5	3	5	2	4	1	3	5	1	5	5	3	6	3	2	8	8	1	144	32
OG0001351	3	2	2	8	1	1	4	1	5	12	4	1	9	3	4	2	6	4	7	6	7	10	2	7	16	6	1	5	1	1	1	2	144	32
OG0001352	4	3	6	6	4	6	8	1	9	8	4	2	3	3	3	3	4	3	4	4	6	4	3	2	7	5	4	6	6	5	7	1	144	32
OG0001353	3	2	7	11	2	2	12	2	7	11	3	2	7	3	2	2	5	2	4	2	5	5	3	5	15	4	3	2	4	4	2	1	144	32
OG0001354	3	2	8	10	8	9	8	2	8	14	1	2	3	2	2	1	2	1	4	2	3	1	2	3	15	2	3	1	2	13	4	3	144	32
OG0001355	3	2	4	9	2	4	4	2	6	7	3	2	10	7	5	1	7	9	5	6	5	4	3	5	6	6	3	2	3	3	3	3	144	32
OG0001356	3	1	5	20	5	4	10	2	5	4	2	6	1	1	1	2	3	3	1	1	2	3	3	11	22	3	3	2	3	5	5	2	144	32
OG0001357	3	2	2	37	1	1	2	0	3	10	7	1	7	6	2	1	7	1	4	4	5	7	2	4	6	5	1	3	6	1	1	2	144	31
OG0001358	5	2	4	10	4	15	6	4	4	4	2	7	8	3	2	1	1	2	3	2	3	5	4	9	11	4	4	1	2	5	4	3	144	32
OG0001359	3	4	9	15	3	10	6	2	9	13	3	2	3	3	3	3	3	2	3	3	2	4	3	5	4	5	2	2	3	3	3	6	144	32
OG0001360	2	3	7	10	2	3	5	3	8	12	4	5	8	3	4	3	3	3	3	3	7	6	4	3	12	3	3	2	3	2	3	2	144	32
OG0001361	6	3	7	16	2	4	4	1	5	18	4	5	5	5	6	2	2	3	3	2	5	3	1	3	7	2	4	4	4	3	2	3	144	32
OG0001362	4	1	3	27	3	3	1	2	1	14	1	3	8	3	1	1	2	2	3	1	4	1	0	17	11	5	3	2	5	3	5	4	144	31
OG0001363	2	1	3	13	2	3	2	1	2	15	4	2	9	6	6	5	9	3	9	7	6	5	1	4	11	2	1	1	3	2	3	1	144	32
OG0001364	5	1	5	11	1	4	2	2	5	12	6	2	8	4	3	2	1	5	5	4	5	3	3	10	12	2	2	2	3	6	6	2	144	32
OG0001365	2	1	8	8	2	5	4	1	1	26	1	2	3	2	1	4	4	2	4	5	6	5	1	13	17	1	2	1	2	5	5	0	144	31
OG0001366	0	0	0	0	22	40	42	0	16	0	0	0	0	0	0	0	0	0	0	0	0	0	0	0	0	0	0	0	1	4	19	0	144	7
OG0001367	0	0	0	0	83	0	59	0	1	0	0	0	0	0	0	0	0	0	0	0	0	0	0	1	0	0	0	0	0	0	0	0	144	4
OG0001368	8	4	7	16	2	3	5	1	4	11	2	9	1	0	1	2	0	3	0	0	0	2	2	6	18	6	4	4	3	4	8	7	143	27
OG0001369	2	2	4	6	2	3	4	3	2	7	1	1	6	2	2	1	4	1	3	4	5	4	2	9	38	2	2	2	2	7	9	1	143	32
OG0001370	2	1	4	18	1	2	5	1	9	24	4	1	1	3	3	1	3	4	3	3	2	3	0	6	17	6	1	3	3	6	2	1	143	31
OG0001371	3	4	7	10	7	6	11	3	9	7	4	2	6	1	3	2	2	4	1	2	1	4	3	3	13	2	5	3	2	5	7	1	143	32
OG0001372	6	1	3	8	1	2	2	2	7	15	9	2	7	3	7	3	4	1	3	5	5	5	3	4	12	3	2	6	5	2	3	2	143	32
OG0001373	6	4	8	9	3	6	7	2	7	10	3	4	6	2	3	2	1	2	1	2	2	4	5	3	9	6	4	2	3	6	5	6	143	32
OG0001374	5	2	1	13	2	4	5	2	2	6	11	2	9	6	5	2	3	4	7	3	6	10	3	2	7	2	2	5	2	3	6	1	143	32
OG0001375	2	3	2	39	2	1	3	1	2	14	1	1	5	2	3	3	4	2	5	3	2	3	0	14	15	2	1	3	0	1	2	2	143	30
OG0001376	4	2	2	22	7	3	4	2	3	13	2	2	6	5	3	4	7	5	5	4	3	3	1	2	10	4	2	3	4	2	2	2	143	32
OG0001377	3	5	2	4	4	16	8	3	6	17	0	8	3	5	4	2	1	5	5	5	7	5	1	5	1	2	4	2	1	4	4	1	143	31
OG0001378	2	1	3	13	1	8	2	2	3	12	2	1	5	3	3	2	4	4	5	3	3	5	2	9	27	4	2	1	1	6	4	0	143	31
OG0001379	4	1	2	17	2	3	4	2	4	14	7	1	9	5	5	3	1	3	5	6	6	5	3	3	10	3	2	2	2	2	5	2	143	32
OG0001380	9	1	2	9	1	5	2	1	5	12	3	8	4	4	2	3	3	3	3	2	4	7	4	4	8	3	3	2	4	12	6	4	143	32
OG0001381	4	2	11	8	2	5	5	3	6	11	4	2	1	3	4	4	7	4	2	2	5	1	3	6	17	4	4	3	2	3	3	2	143	32
OG0001382	6	3	7	13	2	4	5	0	4	13	1	5	4	4	3	3	4	3	4	6	3	2	2	5	12	2	2	3	3	3	4	8	143	31
OG0001383	7	3	6	17	5	2	7	3	3	17	3	5	1	2	4	2	3	2	3	3	2	2	2	5	17	1	4	2	2	3	3	2	143	32
OG0001384	5	4	1	18	3	3	3	1	19	11	4	1	2	3	7	5	1	1	2	1	1	6	0	3	6	9	10	6	0	3	4	0	143	29
OG0001385	5	3	10	5	5	8	9	10	7	5	3	5	4	3	4	1	4	3	2	4	3	5	1	2	3	3	7	1	2	6	7	3	143	32
OG0001386	3	2	4	10	8	10	9	3	5	10	2	2	6	2	3	4	3	3	4	2	3	6	3	4	12	5	3	2	1	3	4	2	143	32
OG0001387	1	4	12	6	3	6	6	3	12	6	1	4	2	2	4	3	3	3	1	4	4	4	2	6	2	7	6	6	1	8	5	6	143	32
OG0001388	1	1	8	8	9	16	2	1	5	5	2	7	4	1	2	2	3	2	3	2	3	5	0	9	6	1	1	1	1	8	22	2	143	31
OG0001389	3	6	8	4	3	6	13	3	6	9	0	4	3	3	4	3	3	3	3	3	5	3	3	5	7	4	5	3	2	6	7	2	142	31
OG0001390	7	3	10	5	2	7	4	4	8	7	3	3	5	1	2	2	2	2	3	1	4	2	4	5	18	4	5	0	2	6	7	4	142	31
OG0001391	5	3	3	11	2	4	4	3	3	9	2	2	4	6	6	4	4	5	4	1	2	5	3	4	16	4	2	6	4	3	5	3	142	32
OG0001392	4	1	2	21	1	4	2	1	3	10	1	3	9	7	3	2	6	2	6	4	7	3	1	8	15	3	4	2	2	3	2	0	142	31
OG0001393	4	2	7	3	4	8	4	2	5	8	3	2	6	11	4	3	5	3	22	5	3	9	0	1	3	2	2	2	1	3	4	1	142	31
OG0001394	11	7	7	1	5	11	6	6	12	4	1	8	2	1	1	0	4	0	1	1	1	2	0	8	0	1	14	0	1	9	10	7	142	27
OG0001395	4	1	2	19	1	1	7	1	6	17	3	1	8	2	2	2	8	1	8	5	5	4	5	3	8	1	2	2	2	6	3	2	142	32
OG0001396	1	3	9	12	1	4	3	2	9	8	3	5	4	5	4	2	4	4	0	2	2	6	2	7	13	4	4	3	3	4	4	5	142	31
OG0001397	4	4	5	12	3	4	7	2	4	9	3	3	6	4	4	3	4	3	4	0	5	3	4	3	17	1	4	4	3	4	4	2	142	31
OG0001398	3	2	4	13	3	5	6	2	2	20	4	2	5	2	3	2	2	3	2	2	3	3	4	5	19	2	2	3	3	6	3	2	142	32
OG0001399	6	2	6	13	1	3	2	1	6	6	2	2	7	3	1	1	1	1	3	2	4	1	2	9	37	5	3	2	1	3	4	2	142	32
OG0001400	5	1	3	32	2	2	5	2	1	15	3	1	1	4	1	2	2	4	5	2	3	3	2	9	15	7	1	3	2	2	1	1	142	32
OG0001401	2	2	5	15	2	6	4	3	6	6	11	3	5	4	3	3	4	2	4	4	3	5	3	5	7	3	3	3	4	5	4	3	142	32
OG0001402	3	2	1	24	1	1	2	1	2	38	5	1	5	4	4	3	5	5	2	3	4	4	3	1	4	2	2	1	5	2	1	1	142	32
OG0001403	2	4	8	2	1	2	3	1	3	9	5	1	3	2	5	4	7	7	8	2	6	4	2	14	20	5	5	1	2	1	1	2	142	32
OG0001404	2	0	0	1	22	1	92	0	9	0	0	9	0	0	0	0	0	0	0	0	0	0	4	0	0	0	2	0	0	0	0	0	142	9
OG0001405	2	0	0	6	49	0	61	0	2	0	0	17	0	0	0	0	0	0	0	0	0	0	0	1	0	0	0	0	4	0	0	0	142	8
OG0001406	1	1	2	13	6	3	13	2	17	9	5	8	2	0	4	4	7	1	4	1	0	1	0	5	8	5	10	1	0	3	6	0	142	27
OG0001407	1	7	5	12	13	4	8	2	3	9	0	5	5	4	1	2	2	3	3	1	2	4	3	5	11	5	7	1	2	3	5	4	142	31
OG0001408	3	3	24	7	5	5	10	3	4	6	3	4	2	0	3	2	3	1	1	2	1	2	2	7	9	2	4	1	3	6	6	7	141	31
OG0001409	5	2	8	13	2	7	7	2	4	17	1	2	6	2	2	2	2	2	4	3	3	3	2	3	12	6	3	3	2	4	4	3	141	32
OG0001410	4	2	8	22	3	2	8	2	2	14	1	6	4	3	4	1	3	2	5	3	2	5	1	5	6	3	2	0	2	5	9	2	141	31
OG0001411	4	3	8	12	4	4	10	2	2	5	3	5	6	3	3	3	3	3	5	3	3	1	4	11	14	2	3	1	1	4	3	3	141	32
OG0001412	2	2	5	15	2	2	2	1	5	16	11	2	8	2	2	2	4	1	5	6	3	7	3	4	17	1	1	3	2	2	2	1	141	32
OG0001413	4	4	5	22	2	3	4	1	6	13	2	2	2	2	2	2	4	2	6	2	3	2	2	5	14	5	2	2	4	4	2	6	141	32
OG0001414	2	11	0	0	8	15	9	0	10	0	0	2	0	0	0	0	0	0	0	0	0	0	0	0	0	0	33	0	1	17	33	0	141	11
OG0001415	3	1	2	17	1	5	2	5	2	13	2	3	4	3	4	3	5	1	3	2	2	3	1	8	14	6	6	1	1	7	10	1	141	32
OG0001416	3	1	12	9	1	3	2	1	6	10	1	1	9	8	3	4	5	2	7	5	4	3	4	5	20	3	1	2	1	2	2	1	141	32
OG0001417	2	3	6	12	7	5	16	2	7	10	2	3	2	3	2	2	2	2	4	3	4	5	1	2	11	4	2	2	2	4	6	3	141	32
OG0001418	4	3	3	9	2	2	6	2	3	5	4	3	11	5	4	2	4	2	7	3	4	7	5	3	14	3	2	7	4	3	2	3	141	32
OG0001419	4	4	5	3	2	4	5	4	13	6	1	3	9	3	5	3	8	5	7	3	9	8	1	5	4	3	2	1	2	2	2	5	141	32
OG0001420	4	5	9	11	6	3	13	2	8	10	0	4	5	4	5	1	1	1	1	2	2	3	3	3	11	5	4	2	3	5	3	2	141	31
OG0001421	2	1	7	14	1	2	2	1	1	11	4	2	5	4	2	1	4	3	3	5	6	4	3	6	27	3	2	2	3	6	3	1	141	32
OG0001422	0	2	6	4	9	16	8	1	2	9	2	2	5	5	2	3	5	2	2	2	3	6	1	5	21	1	1	3	1	6	5	1	141	31
OG0001423	4	3	4	12	4	11	11	3	5	4	0	4	4	3	2	3	2	3	2	4	4	3	2	6	10	1	3	1	2	9	7	4	140	31
OG0001424	6	4	11	8	2	7	5	5	13	8	0	11	3	2	1	1	2	2	1	1	2	2	1	6	4	2	10	2	1	8	6	3	140	31
OG0001425	4	3	3	6	1	2	5	2	4	13	3	3	8	7	3	2	5	5	6	7	8	3	0	5	14	2	3	2	0	3	3	5	140	30
OG0001426	5	3	6	9	5	6	8	3	6	3	1	6	3	2	4	4	3	4	4	3	2	7	1	4	12	2	3	4	1	8	6	2	140	32
OG0001427	4	2	2	19	2	4	7	2	4	8	3	2	5	3	2	2	4	3	5	3	2	3	3	5	21	3	3	3	3	3	3	2	140	32
OG0001428	6	2	1	13	4	6	6	2	2	6	5	4	9	4	3	3	5	2	4	3	6	3	2	8	6	5	3	2	3	5	5	2	140	32
OG0001429	5	2	6	9	9	6	12	2	14	11	3	5	5	3	3	3	3	1	1	2	2	4	1	1	7	2	3	1	2	9	3	0	140	31
OG0001430	6	2	2	8	1	2	3	3	3	12	1	3	10	4	4	3	6	6	3	3	4	5	3	8	16	6	2	1	2	2	2	4	140	32
OG0001431	5	6	1	16	1	2	2	4	0	19	1	3	7	1	2	5	0	4	2	2	3	3	1	10	21	8	1	3	2	1	1	3	140	30
OG0001432	2	1	4	9	2	2	4	1	1	31	4	4	2	2	4	3	2	5	5	5	2	3	1	2	14	5	2	4	6	5	3	0	140	31
OG0001433	4	5	5	10	2	4	6	4	6	8	3	5	6	5	3	2	3	2	3	1	3	3	2	6	11	5	4	5	2	4	4	4	140	32
OG0001434	4	1	2	28	2	7	4	1	5	12	3	1	4	3	2	3	4	3	1	2	2	4	2	2	18	2	3	0	2	7	5	1	140	31
OG0001435	2	1	1	11	1	11	4	1	8	25	5	1	7	2	3	3	2	2	2	2	1	5	2	11	6	3	6	2	2	3	4	1	140	32
OG0001436	1	2	3	6	3	6	4	1	4	10	6	4	3	1	5	1	4	1	4	1	3	5	2	6	19	1	2	1	1	18	10	2	140	32
OG0001437	6	4	4	10	7	7	9	2	6	15	0	5	7	4	3	3	0	2	2	1	3	5	3	5	5	4	4	2	2	5	2	2	139	30
OG0001438	2	3	7	13	3	3	4	3	9	10	5	4	2	5	2	3	4	3	3	3	4	2	1	6	14	2	3	4	1	3	4	4	139	32
OG0001439	3	3	5	10	4	6	9	4	5	20	5	2	5	3	2	2	2	2	5	3	5	2	1	8	8	2	3	2	1	3	3	1	139	32
OG0001440	6	5	14	4	7	11	9	4	13	3	0	5	3	2	0	1	2	0	1	0	1	0	4	12	3	2	5	3	4	8	5	2	139	27
OG0001441	10	4	3	11	4	8	6	3	7	14	0	6	0	0	1	0	0	1	0	1	0	0	1	7	10	3	9	1	2	9	11	7	139	24
OG0001442	9	2	4	10	2	4	3	3	7	14	4	4	5	4	1	1	3	2	1	1	4	3	1	6	6	4	7	4	4	7	6	3	139	32
OG0001443	6	3	5	9	2	3	6	2	5	9	5	3	3	5	2	2	2	2	3	3	5	6	3	3	11	7	4	4	3	8	4	1	139	32
OG0001444	5	3	3	13	2	4	4	2	1	3	5	2	12	5	5	4	1	3	6	4	5	3	3	4	14	5	4	4	1	3	4	2	139	32
OG0001445	6	2	5	22	2	4	4	1	6	12	2	5	3	2	1	2	4	2	3	3	3	4	2	3	8	6	4	4	2	6	4	2	139	32
OG0001446	5	4	4	4	2	5	4	2	10	17	3	4	6	3	4	2	2	3	5	3	3	5	6	2	9	4	2	1	5	4	3	3	139	32
OG0001447	3	0	0	61	0	28	2	5	0	1	5	16	0	0	0	0	0	0	0	0	0	0	2	4	7	0	2	0	3	0	0	0	139	13
OG0001448	3	0	1	2	1	12	0	6	28	2	1	23	1	0	2	3	0	1	0	2	1	3	0	0	0	0	17	1	1	10	18	0	139	22
OG0001449	3	1	1	8	1	17	2	1	2	10	2	1	3	2	4	3	2	4	3	6	4	4	3	18	12	1	2	2	4	6	5	2	139	32
OG0001450	5	3	2	12	4	12	3	2	12	9	1	1	5	7	2	3	3	5	5	3	3	2	0	4	7	2	4	3	0	7	8	0	139	29
OG0001451	3	4	7	14	4	3	8	4	4	9	1	4	3	4	2	5	5	3	3	2	5	4	2	5	10	3	3	3	3	4	3	2	139	32
OG0001452	4	2	5	4	2	4	4	4	5	8	0	7	12	4	3	2	0	2	4	2	4	4	4	6	6	4	5	4	5	5	5	9	139	30
OG0001453	4	3	3	20	5	12	4	2	2	13	2	1	1	1	3	3	2	3	3	1	3	4	2	7	9	3	3	2	3	9	4	2	139	32
OG0001454	4	4	11	13	6	10	10	2	4	14	0	7	5	4	2	1	3	2	0	0	3	1	0	6	6	1	5	0	1	6	6	2	139	27
OG0001455	4	2	7	18	4	6	5	2	5	11	1	5	6	1	1	2	3	3	3	5	2	5	1	5	8	3	2	1	4	7	5	2	139	32
OG0001456	4	1	9	15	3	7	3	1	7	5	1	2	2	1	3	2	3	1	5	3	1	1	4	5	30	1	3	4	4	1	6	1	139	32
OG0001457	2	2	4	4	4	4	9	2	9	11	2	4	7	3	3	3	2	3	5	2	6	5	3	7	13	5	2	1	3	3	4	2	139	32
OG0001458	4	5	10	3	7	5	10	6	13	6	0	13	2	1	1	3	2	2	2	2	1	3	2	4	8	5	4	2	0	4	4	5	139	30
OG0001459	7	4	14	7	4	8	7	5	11	4	1	4	1	1	0	0	0	0	0	0	0	0	2	7	11	2	8	2	2	10	13	3	138	24
OG0001460	3	2	6	8	6	1	10	4	7	8	1	6	5	2	3	1	4	4	1	1	2	3	2	9	13	4	6	3	4	5	3	1	138	32
OG0001461	4	3	6	9	2	5	6	2	3	9	3	5	9	3	2	3	8	3	4	3	5	6	3	3	7	2	3	3	3	3	4	4	138	32
OG0001462	15	2	1	17	1	3	1	2	7	19	1	1	5	3	3	3	3	1	3	3	2	1	1	10	17	5	2	3	1	1	1	0	138	31
OG0001463	4	0	8	12	1	1	0	2	8	12	2	3	8	4	3	2	5	3	3	1	5	5	1	7	15	4	3	3	1	2	3	7	138	30
OG0001464	4	3	5	14	2	2	5	4	4	10	5	2	4	5	6	3	6	4	1	3	6	4	3	2	8	2	2	5	4	3	3	4	138	32
OG0001465	2	2	4	9	4	4	7	3	3	8	4	4	10	5	3	3	8	4	4	2	3	4	3	4	7	2	3	3	3	4	3	6	138	32
OG0001466	5	3	2	13	2	2	4	2	4	7	3	5	5	2	3	1	2	2	4	1	3	3	2	7	30	3	2	2	4	4	2	4	138	32
OG0001467	3	1	4	16	0	0	1	1	3	17	6	2	9	5	1	1	4	1	3	4	5	2	2	9	27	6	0	2	1	0	0	2	138	27
OG0001468	4	2	3	11	2	2	6	1	2	8	5	6	6	4	5	4	5	5	5	6	2	7	5	10	10	1	2	2	2	2	2	1	138	32
OG0001469	6	2	4	14	5	5	4	2	2	4	2	4	8	3	2	3	6	3	2	5	2	7	1	4	17	3	3	2	2	4	4	3	138	32
OG0001470	8	4	4	7	5	4	8	5	17	8	1	4	4	0	5	0	1	4	1	4	2	2	0	2	8	2	4	0	1	9	12	2	138	28
OG0001471	6	3	8	10	6	4	4	2	3	18	7	5	0	1	3	4	1	4	1	1	1	1	2	8	17	1	3	4	2	3	3	2	138	31
OG0001472	3	3	4	11	2	4	4	2	3	11	4	5	6	5	3	4	7	4	2	3	7	2	2	3	12	3	3	3	3	3	3	4	138	32
OG0001473	1	1	7	15	2	4	9	1	2	15	5	2	2	4	1	1	2	1	3	2	4	1	1	2	31	2	2	2	2	4	4	3	138	32
OG0001474	8	3	3	6	2	7	4	6	12	12	0	8	4	0	0	3	0	0	0	0	1	1	1	7	13	3	9	1	2	7	11	4	138	25
OG0001475	5	4	3	8	4	12	6	3	6	11	1	5	4	3	2	3	4	3	2	3	3	2	2	9	2	3	8	0	1	6	7	3	138	31
OG0001476	4	2	9	7	2	13	5	4	5	11	0	8	12	5	1	0	5	5	0	1	2	2	1	8	0	2	5	1	3	5	4	6	138	28
OG0001477	2	3	3	6	2	2	3	2	5	9	3	3	9	4	4	3	4	7	4	5	4	6	2	3	15	4	3	4	3	3	5	3	138	32
OG0001478	3	4	4	11	3	13	6	3	5	9	4	3	5	4	4	5	2	2	1	4	4	0	4	2	9	2	4	3	3	4	5	3	138	31
OG0001479	2	2	5	7	1	4	8	3	5	7	1	4	1	2	1	1	2	1	4	3	4	2	6	4	23	1	3	1	3	20	5	2	138	32
OG0001480	10	3	1	5	8	5	17	18	11	4	1	5	1	2	1	0	1	1	0	0	1	2	3	7	5	3	7	2	1	5	5	2	137	29
OG0001481	4	2	2	13	3	2	13	2	5	8	3	2	2	8	3	2	3	3	6	4	7	5	2	8	9	4	3	1	2	2	2	2	137	32
OG0001482	5	3	4	6	4	4	6	3	6	7	6	2	4	5	4	4	5	4	2	4	7	3	4	2	8	3	5	4	3	4	5	1	137	32
OG0001483	5	3	6	8	4	8	5	3	4	15	4	3	1	2	4	2	2	2	2	5	2	3	2	4	11	3	4	4	2	5	6	3	137	32
OG0001484	5	3	4	22	2	4	4	4	5	9	2	4	3	1	2	1	3	2	0	1	6	1	5	8	8	4	5	5	2	5	4	3	137	31
OG0001485	1	0	1	10	0	8	0	1	1	30	2	1	6	2	6	2	2	2	2	1	3	4	3	4	18	2	5	3	1	7	8	1	137	29
OG0001486	6	3	3	10	3	5	4	2	6	13	4	5	3	3	3	3	4	3	5	3	4	1	4	3	4	3	5	5	6	4	4	3	137	32
OG0001487	3	3	2	13	5	6	7	2	3	6	4	4	6	4	2	2	4	3	3	3	4	2	3	6	17	5	3	1	1	5	5	0	137	31
OG0001488	8	4	1	10	2	3	4	3	4	7	5	3	6	4	3	2	5	3	6	5	5	4	2	2	11	6	3	4	3	4	4	1	137	32
OG0001489	1	1	0	21	0	2	4	4	4	21	5	1	2	7	2	3	3	7	7	3	2	7	1	1	14	2	1	4	6	0	0	1	137	28
OG0001490	5	3	3	16	2	6	4	3	3	10	1	10	5	4	3	2	3	1	3	3	2	4	2	6	6	3	5	1	1	7	8	2	137	32
OG0001491	2	2	4	23	1	4	2	1	4	33	0	1	3	2	1	1	1	1	1	4	3	4	1	5	15	2	2	1	2	3	5	3	137	31
OG0001492	5	1	2	9	1	5	2	1	4	11	3	2	7	2	2	2	2	3	5	1	4	3	2	7	17	5	5	4	3	9	5	3	137	32
OG0001493	4	2	2	9	1	2	3	2	5	9	4	1	7	5	5	5	4	4	5	2	6	6	2	4	14	3	2	3	3	3	2	8	137	32
OG0001494	2	2	4	32	2	1	2	1	2	11	1	1	2	1	1	1	4	1	4	1	4	1	3	7	37	2	1	1	1	1	1	2	137	32
OG0001495	3	2	6	9	3	4	5	3	9	6	1	4	3	3	1	2	2	1	1	1	3	2	1	8	30	4	4	2	2	4	4	4	137	32
OG0001496	2	2	8	7	3	15	7	1	4	11	1	3	2	3	3	2	3	2	1	3	5	3	2	9	8	3	3	2	2	10	5	2	137	32
OG0001497	3	1	2	14	3	21	3	2	2	7	2	6	6	2	2	3	3	1	2	2	2	3	2	6	12	5	3	1	1	5	8	2	137	32
OG0001498	1	1	2	9	2	2	12	1	5	18	2	1	5	4	2	2	7	5	3	6	2	5	2	10	16	5	1	1	1	1	1	2	137	32
OG0001499	2	2	15	23	4	10	6	1	1	11	3	8	5	0	1	1	1	0	2	1	2	0	0	3	6	2	1	3	3	12	8	0	137	27
OG0001500	2	1	3	1	1	1	7	1	1	2	9	2	7	2	3	3	6	2	6	6	7	7	2	4	17	10	1	2	3	10	6	2	137	32
OG0001501	0	0	0	22	5	31	28	0	23	0	0	0	0	0	0	0	1	0	0	0	1	0	5	0	0	2	0	0	3	2	13	1	137	13
OG0001502	7	2	4	12	3	2	2	1	5	6	3	1	9	6	3	2	4	4	8	4	8	6	2	1	15	3	2	2	1	3	2	3	136	32
OG0001503	4	3	5	8	3	4	4	4	6	9	0	5	9	4	3	2	3	2	2	4	6	5	2	10	9	1	4	2	1	4	4	4	136	31
OG0001504	3	3	6	16	4	5	9	2	13	16	1	3	4	1	2	1	4	1	1	0	2	2	1	4	10	0	3	1	1	9	7	1	136	30
OG0001505	11	3	5	8	3	7	6	6	5	5	2	4	3	5	2	2	4	3	2	2	4	3	1	4	11	1	7	2	2	6	6	1	136	32
OG0001506	2	2	6	14	2	2	2	1	6	8	4	3	7	3	2	3	5	2	1	5	5	5	3	2	21	2	3	2	5	2	2	4	136	32
OG0001507	5	2	6	14	2	2	3	1	2	10	0	2	14	8	2	4	8	4	7	6	5	4	1	1	4	4	3	4	1	3	2	2	136	31
OG0001508	4	2	12	10	2	6	7	2	6	11	3	4	4	2	2	2	2	2	3	3	4	2	2	4	14	2	4	2	3	5	4	1	136	32
OG0001509	2	3	11	11	8	2	15	4	11	10	2	2	3	1	4	5	3	2	0	4	0	5	0	3	3	3	4	3	1	7	4	0	136	28
OG0001510	6	2	7	10	5	8	17	2	5	8	2	2	2	2	2	4	3	2	2	1	2	3	3	4	6	3	3	2	7	5	5	1	136	32
OG0001511	6	1	5	9	1	4	2	3	2	15	7	6	4	2	6	5	4	3	3	4	4	3	3	6	14	1	2	2	3	2	2	2	136	32
OG0001512	5	2	3	12	2	3	4	2	4	11	8	1	9	2	2	3	3	3	4	3	5	4	2	5	10	5	3	6	1	5	2	2	136	32
OG0001513	5	3	3	10	2	2	8	3	4	10	3	4	6	5	4	3	4	3	5	3	4	3	3	3	8	4	3	3	3	6	4	2	136	32
OG0001514	3	6	9	4	6	6	5	8	7	5	4	3	4	2	3	3	4	3	3	3	2	4	1	3	10	2	8	1	1	4	7	2	136	32
OG0001515	3	2	3	8	3	4	5	2	4	21	1	4	8	5	2	3	3	4	3	2	1	5	4	6	11	3	2	1	3	4	3	3	136	32
OG0001516	3	3	3	5	2	19	4	5	3	8	9	5	12	0	3	0	3	2	4	6	5	0	1	4	3	0	7	0	2	4	8	3	136	27
OG0001517	1	2	5	14	3	10	9	2	4	12	5	1	4	5	4	3	4	4	4	2	4	2	2	3	8	4	2	2	2	4	3	2	136	32
OG0001518	7	3	4	11	4	6	6	2	6	7	4	2	2	3	2	4	3	2	3	2	3	4	1	10	16	3	2	2	1	5	5	1	136	32
OG0001519	3	2	2	23	7	4	5	3	6	15	2	3	4	1	4	3	4	2	3	2	4	2	1	3	10	3	2	3	2	5	2	1	136	32
OG0001520	3	3	8	7	3	4	4	2	7	14	2	2	8	5	4	3	4	3	8	3	3	2	3	2	12	2	2	3	3	2	3	2	136	32
OG0001521	1	1	3	2	2	4	1	1	4	71	2	2	2	2	3	1	2	2	2	1	3	2	2	3	4	3	1	0	2	4	2	1	136	31
OG0001522	0	1	0	76	3	4	4	1	2	4	2	2	1	0	1	2	2	2	1	1	1	2	2	4	6	1	1	0	2	3	5	0	136	27
OG0001523	29	2	0	5	2	8	10	3	15	1	0	6	1	0	2	0	0	1	1	0	0	1	0	9	2	2	11	0	0	6	17	1	135	22
OG0001524	8	3	3	7	2	1	4	3	6	6	0	6	6	8	4	2	3	3	4	4	8	3	1	7	13	2	5	1	1	3	4	4	135	31
OG0001525	6	1	4	5	2	10	2	2	3	5	3	2	5	5	5	3	5	7	9	4	8	8	4	2	4	2	2	2	2	8	5	0	135	31
OG0001526	6	3	5	18	10	5	14	2	5	6	3	3	6	2	2	1	4	2	4	1	1	3	0	3	7	3	2	1	0	6	4	3	135	30
OG0001527	5	0	1	13	0	2	0	18	22	15	0	6	6	3	3	4	0	2	5	3	0	1	1	4	6	2	5	2	2	2	2	0	135	25
OG0001528	5	2	3	7	1	2	2	2	6	17	0	5	7	4	3	3	6	3	3	5	5	4	3	3	14	3	3	3	2	2	2	5	135	31
OG0001529	5	3	6	3	2	3	7	2	5	4	1	4	8	8	2	2	2	3	2	4	5	3	5	8	6	5	5	3	2	6	5	6	135	32
OG0001530	4	2	2	15	5	3	12	1	4	14	3	7	4	3	2	2	1	3	3	2	3	4	0	4	12	6	5	1	0	4	3	1	135	30
OG0001531	4	3	8	7	1	4	4	2	3	12	1	3	10	2	2	3	3	2	4	4	5	5	2	4	12	4	3	4	2	3	3	6	135	32
OG0001532	6	5	17	2	6	8	13	3	12	5	0	8	0	0	1	0	1	0	0	0	0	1	4	3	3	4	4	3	4	10	7	5	135	24
OG0001533	4	2	3	16	1	4	2	2	2	20	5	1	4	3	1	1	7	1	4	0	2	2	3	7	22	1	2	4	3	2	2	2	135	31
OG0001534	4	1	5	10	1	3	2	2	3	9	3	5	7	3	2	3	8	2	1	5	4	6	2	6	14	5	4	2	2	3	3	5	135	32
OG0001535	6	6	2	12	3	3	5	2	3	7	1	3	7	7	3	3	6	2	4	1	3	5	5	4	7	9	3	3	3	3	3	1	135	32
OG0001536	7	2	14	10	4	5	8	4	5	7	2	4	4	1	3	2	1	3	2	3	2	1	3	5	6	3	6	3	2	5	6	2	135	32
OG0001537	3	3	10	10	2	5	6	4	5	8	4	3	2	3	5	2	2	3	3	3	3	4	1	4	9	3	4	3	3	6	5	4	135	32
OG0001538	2	2	1	14	2	5	2	1	2	6	4	2	8	0	3	1	2	2	1	2	2	4	2	10	41	0	2	1	4	2	4	1	135	30
OG0001539	1	1	3	13	1	9	2	1	5	11	2	4	5	6	3	2	4	2	6	4	4	4	4	10	8	1	3	2	3	4	5	2	135	32
OG0001540	2	2	7	11	4	4	6	2	3	16	3	1	3	4	4	2	0	2	1	2	2	4	2	4	23	3	2	3	3	5	4	1	135	31
OG0001541	0	5	0	26	1	4	5	1	5	6	2	1	1	2	2	2	3	2	3	4	2	3	1	1	24	2	1	1	2	16	6	1	135	30
OG0001542	6	5	12	16	5	4	13	6	3	24	0	4	3	1	0	0	0	0	1	0	0	0	1	9	5	0	5	0	1	3	3	4	134	22
OG0001543	8	1	8	13	1	3	2	2	7	11	4	4	10	4	2	2	1	2	3	2	5	2	2	5	10	1	3	2	2	3	5	4	134	32
OG0001544	5	2	4	9	2	5	8	3	8	6	3	4	5	2	2	3	3	3	4	3	2	4	3	4	5	5	5	3	5	6	5	3	134	32
OG0001545	4	2	5	3	5	10	8	3	7	11	3	4	0	4	2	2	5	2	3	2	1	2	3	5	7	3	5	2	3	8	8	2	134	31
OG0001546	5	3	2	8	2	7	3	2	5	19	1	3	2	4	2	2	2	2	4	2	5	9	2	5	7	3	5	3	2	6	6	1	134	32
OG0001547	7	3	12	19	2	8	11	3	3	8	1	4	4	1	1	1	2	2	1	1	1	1	1	4	14	1	3	0	3	4	5	3	134	31
OG0001548	9	6	7	19	2	5	6	2	6	13	0	4	1	1	1	0	1	2	0	2	1	0	2	2	12	1	10	1	2	6	6	4	134	28
OG0001549	3	5	4	6	4	4	10	6	5	11	3	6	5	1	1	1	5	1	4	3	3	2	1	7	9	5	4	3	2	4	4	2	134	32
OG0001550	2	1	2	20	1	7	2	2	3	23	3	2	5	5	5	2	5	1	2	3	3	3	2	4	15	3	2	0	1	2	2	1	134	31
OG0001551	4	2	3	9	4	3	5	2	9	9	3	6	7	3	2	2	3	2	4	2	4	2	2	5	12	3	3	3	3	5	7	1	134	32
OG0001552	7	3	6	7	2	10	6	3	8	7	0	3	0	1	1	2	1	2	4	1	0	3	1	6	17	3	9	2	1	7	8	3	134	29
OG0001553	4	2	2	7	1	4	4	1	2	9	3	3	5	3	2	4	3	4	4	6	6	6	2	5	15	4	2	5	2	6	6	2	134	32
OG0001554	7	4	6	6	3	6	5	3	4	4	1	4	7	2	3	3	3	3	4	3	4	3	2	6	4	7	8	3	1	6	6	3	134	32
OG0001555	4	2	4	12	3	2	6	2	3	19	2	1	5	4	2	2	4	3	2	5	5	5	3	6	7	3	2	2	4	3	4	3	134	32
OG0001556	2	1	6	26	1	1	3	1	3	9	4	4	4	2	1	1	3	1	1	2	2	1	1	2	36	1	1	2	3	1	7	1	134	32
OG0001557	4	3	4	8	2	3	4	2	2	10	5	3	6	3	3	4	4	3	2	4	4	6	3	3	12	4	4	6	3	4	4	2	134	32
OG0001558	4	2	6	17	3	3	5	3	6	4	4	2	9	3	3	3	7	4	2	2	5	3	1	2	10	7	2	4	3	1	2	2	134	32
OG0001559	4	3	3	11	4	10	7	4	2	3	1	6	3	2	3	2	2	2	1	1	3	2	0	6	4	2	12	2	2	14	11	2	134	31
OG0001560	5	2	4	14	2	1	7	1	4	9	3	3	8	1	3	3	5	3	8	4	6	4	5	2	12	1	2	2	2	3	2	3	134	32
OG0001561	2	2	1	17	4	2	3	7	2	10	1	14	2	2	0	3	2	2	4	3	1	5	2	8	4	1	12	2	3	8	4	1	134	31
OG0001562	7	2	5	18	1	3	4	2	2	21	3	2	4	2	4	2	3	2	2	2	2	3	2	4	10	2	6	2	3	2	3	4	134	32
OG0001563	1	2	5	27	2	5	4	2	2	6	2	3	7	2	3	2	3	3	3	5	3	3	4	3	14	2	2	2	4	3	3	2	134	32
OG0001564	3	2	4	14	1	2	2	1	3	17	3	1	7	4	2	2	7	2	9	8	7	6	1	2	9	2	2	2	1	2	3	3	134	32
OG0001565	3	2	3	20	2	5	4	3	2	12	2	4	2	3	2	2	3	2	2	4	2	3	3	8	12	4	3	1	3	7	4	2	134	32
OG0001566	3	2	4	14	2	5	6	2	8	13	2	6	5	4	1	1	1	1	2	1	2	1	2	7	20	2	2	2	3	3	3	4	134	32
OG0001567	0	0	0	23	0	0	0	0	0	15	1	0	5	4	4	2	3	6	2	1	3	4	0	5	51	4	0	0	0	0	0	1	134	17
OG0001568	5	1	4	30	1	3	3	7	9	13	0	1	2	1	1	0	3	2	0	0	0	0	4	4	8	4	1	0	4	11	6	5	133	25
OG0001569	7	2	4	9	2	2	5	3	3	18	6	3	4	3	3	3	5	2	5	3	8	2	2	8	6	3	2	1	2	2	2	3	133	32
OG0001570	9	0	11	1	29	0	36	0	12	0	0	24	0	0	0	0	1	2	0	0	1	0	4	0	0	0	0	0	2	0	0	1	133	13
OG0001571	4	2	4	9	1	1	2	1	11	8	8	1	10	3	3	5	5	1	2	3	4	6	2	6	11	5	2	4	3	2	3	1	133	32
OG0001572	4	3	8	8	2	10	4	3	10	10	3	5	2	4	2	1	2	3	2	3	2	2	2	4	8	4	4	2	2	7	4	3	133	32
OG0001573	6	2	4	12	2	4	4	2	3	9	2	4	6	3	2	2	5	2	4	3	4	6	2	4	8	3	6	1	3	6	6	3	133	32
OG0001574	2	1	5	11	2	1	4	1	4	15	6	1	2	4	2	1	4	1	3	3	3	2	1	3	9	4	1	1	2	20	12	2	133	32
OG0001575	5	1	7	14	3	3	2	3	3	8	3	2	4	3	2	1	1	1	3	3	1	4	5	4	18	1	4	2	1	3	14	4	133	32
OG0001576	9	2	16	8	2	9	6	3	11	8	2	5	3	2	1	2	1	2	2	0	1	1	3	4	3	2	4	1	2	6	5	7	133	31
OG0001577	6	2	11	5	3	7	6	3	10	10	4	7	5	2	4	2	3	2	2	4	3	2	2	6	4	1	3	1	6	2	2	3	133	32
OG0001578	6	5	14	7	4	7	8	2	5	9	1	7	6	3	2	2	3	3	4	2	3	2	1	4	5	1	3	1	4	4	5	0	133	31
OG0001579	6	2	3	4	2	4	4	2	7	15	5	2	7	2	5	3	2	5	5	4	4	1	0	3	19	3	4	2	0	3	3	2	133	30
OG0001580	2	2	5	16	1	5	4	2	2	22	4	2	4	3	3	2	1	3	5	4	3	5	1	5	5	2	4	3	1	7	4	1	133	32
OG0001581	3	3	5	19	3	6	6	1	6	12	4	2	4	3	3	3	2	3	2	1	1	2	2	5	11	3	3	3	2	5	3	2	133	32
OG0001582	4	1	8	15	1	5	2	7	8	19	1	1	2	0	3	2	5	0	1	0	1	1	2	5	14	5	6	2	1	5	6	0	133	28
OG0001583	3	3	19	4	2	4	6	3	8	9	2	5	3	1	1	3	5	4	2	1	3	1	1	4	7	3	4	0	4	6	6	6	133	31
OG0001584	4	1	5	13	9	1	13	1	1	10	3	3	2	1	1	1	1	1	2	2	1	1	1	1	33	1	2	3	1	6	3	5	133	32
OG0001585	8	1	1	9	3	8	3	3	2	18	3	3	4	1	2	2	6	2	2	3	3	6	2	3	11	5	2	2	2	5	8	0	133	31
OG0001586	5	3	1	9	4	5	5	2	8	7	4	2	7	3	2	3	5	5	3	2	3	2	1	5	12	3	4	2	4	5	5	2	133	32
OG0001587	4	1	7	20	3	6	2	2	4	5	3	4	4	1	2	2	2	2	2	3	1	4	1	5	25	4	3	3	1	3	2	2	133	32
OG0001588	3	3	4	14	3	5	5	4	5	6	0	1	6	6	3	5	3	5	7	3	2	3	1	8	9	1	6	2	2	3	3	2	133	31
OG0001589	3	2	9	15	4	3	5	1	1	33	2	1	2	2	3	2	3	2	3	4	3	4	3	2	7	3	2	2	1	2	3	1	133	32
OG0001590	2	1	1	9	1	18	2	2	2	7	2	1	3	2	1	1	2	2	1	1	4	1	2	8	29	3	3	1	1	13	6	1	133	32
OG0001591	2	1	5	18	2	5	2	2	3	6	6	1	5	4	4	1	4	2	5	5	9	7	3	8	10	1	5	3	1	1	1	1	133	32
OG0001592	2	2	1	8	1	17	2	1	34	4	1	1	2	1	1	2	1	1	2	2	2	5	1	3	5	1	3	3	1	12	10	1	133	32
OG0001593	1	3	3	13	3	2	1	2	4	14	2	4	7	4	3	2	5	2	5	2	5	4	1	2	12	5	2	3	1	4	4	8	133	32
OG0001594	5	3	4	18	5	5	9	2	8	3	4	6	5	3	0	0	0	1	0	0	3	1	4	7	8	2	3	1	4	9	4	5	132	27
OG0001595	4	2	5	11	2	2	4	2	3	12	1	3	5	6	4	3	5	3	3	5	6	7	4	4	6	3	3	4	2	3	3	2	132	32
OG0001596	2	1	2	40	2	1	2	2	2	30	1	1	3	1	1	3	1	2	2	0	2	2	1	4	12	3	1	3	2	2	1	0	132	30
OG0001597	5	3	8	14	3	3	8	2	3	13	0	2	11	4	2	2	2	6	4	1	2	3	4	3	2	2	3	1	7	3	3	3	132	31
OG0001598	4	3	11	18	8	2	7	2	4	13	3	4	2	3	3	2	3	3	4	2	0	3	2	3	8	4	1	2	3	1	2	2	132	31
OG0001599	4	2	8	8	2	12	2	2	25	4	1	2	2	2	2	1	1	2	2	3	2	2	0	3	4	3	5	1	0	9	15	1	132	30
OG0001600	4	3	2	31	2	2	4	2	4	11	2	2	4	4	2	2	3	2	4	2	3	2	2	9	4	2	3	3	4	4	3	1	132	32
OG0001601	4	3	5	11	3	2	7	9	2	10	5	3	0	1	3	2	1	2	1	3	4	2	3	5	16	3	4	4	4	4	5	1	132	31
OG0001602	5	4	5	17	2	4	5	2	3	12	3	3	1	1	2	2	3	3	3	2	0	0	2	5	17	2	5	3	2	5	5	4	132	30
OG0001603	3	1	2	6	1	2	3	1	7	11	2	2	11	7	3	3	8	2	6	3	6	5	2	5	12	3	2	2	3	2	3	3	132	32
OG0001604	5	1	7	11	2	3	2	2	5	14	6	3	3	1	2	2	3	2	3	1	3	2	1	7	19	3	4	3	2	4	4	2	132	32
OG0001605	5	1	3	12	2	6	2	2	6	12	2	3	3	2	2	2	3	2	3	2	6	3	2	5	13	3	3	2	2	7	8	3	132	32
OG0001606	9	5	3	14	4	3	6	4	8	8	0	4	3	2	1	2	2	2	3	2	4	2	1	9	9	2	5	4	1	4	5	1	132	31
OG0001607	5	0	0	9	0	7	0	8	0	18	2	7	0	0	4	4	1	3	1	1	2	2	0	5	17	1	10	2	0	7	16	0	132	22
OG0001608	4	2	7	14	2	3	4	2	6	8	2	2	6	5	3	2	5	2	3	4	5	4	3	4	8	3	3	3	2	4	4	3	132	32
OG0001609	1	1	2	10	1	1	5	1	3	19	4	1	8	2	1	4	6	3	3	3	4	3	1	5	22	2	1	1	3	4	6	1	132	32
OG0001610	2	1	4	9	3	5	9	1	19	9	4	6	6	4	3	1	2	2	3	2	2	5	0	3	5	5	1	1	1	5	8	1	132	31
OG0001611	3	3	15	13	3	9	4	3	14	6	2	6	1	3	2	0	3	0	0	1	1	2	3	5	14	1	3	1	1	4	4	2	132	29
OG0001612	3	1	3	14	2	1	5	1	1	16	4	1	5	6	3	3	2	5	3	3	4	7	2	5	15	4	1	2	2	3	4	1	132	32
OG0001613	4	2	7	14	2	7	4	5	5	15	2	2	1	1	1	1	3	1	1	1	2	4	2	4	17	2	3	1	3	6	6	3	132	32
OG0001614	2	2	7	9	5	5	6	2	3	11	1	2	5	4	2	2	2	1	4	4	5	5	1	5	10	3	4	3	1	8	7	1	132	32
OG0001615	3	1	12	8	3	3	14	1	4	14	3	3	6	2	2	1	3	2	5	0	3	3	2	5	17	1	1	2	2	2	3	1	132	31
OG0001616	1	1	3	9	2	5	9	1	11	11	1	5	1	2	3	4	3	3	4	1	3	4	4	10	7	5	2	2	4	4	5	2	132	32
OG0001617	1	3	7	8	1	5	3	2	3	9	2	4	4	2	1	2	3	1	4	6	4	4	3	4	23	1	4	4	2	4	6	2	132	32
OG0001618	2	2	11	6	5	7	6	1	7	9	4	4	5	3	1	3	3	2	4	2	4	3	2	6	5	2	3	1	2	7	7	3	132	32
OG0001619	2	2	4	43	3	4	7	2	11	11	1	2	1	3	3	0	2	3	1	1	0	2	1	3	3	2	5	1	2	4	2	1	132	30
OG0001620	0	0	0	83	0	4	0	6	0	2	0	1	0	0	0	0	0	0	0	0	0	0	8	2	5	2	1	0	8	0	10	0	132	12
OG0001621	5	3	8	14	3	2	6	3	6	6	3	2	5	4	2	3	3	3	3	5	2	4	1	3	11	2	4	3	3	3	3	3	131	32
OG0001622	4	1	1	4	1	3	4	8	2	8	1	3	8	5	5	3	5	6	5	4	8	5	2	5	5	3	4	4	3	3	4	4	131	32
OG0001623	1	1	5	22	3	8	6	1	5	18	1	1	2	3	3	2	1	3	3	3	3	3	2	2	7	4	4	1	4	4	4	1	131	32
OG0001624	9	4	1	14	3	6	6	2	9	3	8	3	5	1	1	2	3	1	5	2	6	3	2	2	8	1	2	3	3	7	4	2	131	32
OG0001625	4	1	24	12	1	9	2	1	3	13	0	7	3	2	0	0	2	1	0	1	0	0	1	6	12	5	6	1	1	7	5	1	131	26
OG0001626	6	2	5	12	1	4	3	2	3	21	4	3	5	0	4	3	3	4	1	3	2	1	3	4	6	3	4	7	4	3	2	3	131	31
OG0001627	3	1	6	14	1	5	3	1	3	12	3	1	5	3	3	2	7	4	1	2	6	5	4	6	10	4	2	0	2	3	8	1	131	31
OG0001628	2	1	10	19	1	4	3	2	7	15	3	4	1	2	1	1	4	1	2	2	3	1	2	7	14	1	5	2	2	4	4	1	131	32
OG0001629	2	3	2	8	4	9	7	5	2	8	5	15	2	2	1	2	4	1	1	2	1	3	2	4	4	4	8	0	2	5	7	6	131	31
OG0001630	5	2	4	10	2	3	5	2	6	8	3	6	3	5	2	2	2	2	2	1	5	5	3	5	10	5	3	1	3	3	6	7	131	32
OG0001631	2	1	2	5	4	7	2	1	2	23	1	1	3	1	2	2	2	2	2	3	2	5	0	7	40	2	0	1	0	0	6	0	131	27
OG0001632	6	3	4	11	2	4	4	2	7	10	5	3	3	1	1	2	2	1	4	1	4	3	2	7	15	5	4	2	3	3	5	2	131	32
OG0001633	5	3	6	11	5	2	8	2	6	5	2	4	5	4	2	4	4	4	4	4	3	5	1	3	6	4	3	2	4	3	2	5	131	32
OG0001634	5	2	4	7	3	4	7	2	3	4	2	2	6	7	3	5	6	5	4	5	5	5	1	3	7	3	3	2	4	6	3	3	131	32
OG0001635	2	1	2	1	1	3	6	1	2	1	3	1	2	0	3	3	3	5	3	1	3	2	1	0	57	0	1	0	3	5	15	0	131	27
OG0001636	3	2	4	11	6	6	6	2	5	7	3	3	5	4	1	1	2	3	4	3	7	3	2	3	15	3	3	1	2	3	4	4	131	32
OG0001637	5	4	6	4	2	4	6	2	7	8	4	2	4	2	3	4	1	4	3	2	5	3	1	4	22	2	3	5	1	3	3	2	131	32
OG0001638	4	8	0	3	7	11	7	8	10	4	1	14	3	2	2	2	2	3	3	4	0	1	4	3	0	3	10	1	2	3	5	1	131	29
OG0001639	3	2	5	9	1	2	2	1	3	15	3	1	6	8	4	3	2	2	5	3	5	4	1	8	21	3	1	3	1	2	1	1	131	32
OG0001640	2	4	12	9	2	5	6	2	8	11	1	6	4	2	3	2	2	3	3	2	2	5	3	4	9	2	2	2	3	2	3	5	131	32
OG0001641	0	1	7	14	9	0	10	1	11	15	0	0	4	1	3	2	1	1	1	1	1	1	0	3	38	2	1	0	0	1	2	0	131	24
OG0001642	3	1	12	12	1	3	2	1	3	5	4	2	5	4	5	3	5	4	3	3	5	3	3	8	10	2	2	4	3	3	4	2	130	32
OG0001643	5	1	0	6	1	2	3	1	1	22	2	18	5	4	4	1	2	5	2	3	3	3	1	4	8	4	2	0	3	1	6	7	130	30
OG0001644	11	2	7	6	2	7	8	4	17	12	1	4	3	3	1	1	2	1	1	1	1	1	1	2	2	3	7	3	1	5	9	1	130	32
OG0001645	6	0	0	17	0	5	0	6	17	13	0	2	0	0	3	2	1	3	2	1	1	2	0	18	5	0	12	0	0	6	8	0	130	20
OG0001646	5	7	5	2	14	4	18	15	4	2	3	4	3	2	1	1	1	1	3	2	1	1	1	2	2	2	2	1	1	5	10	5	130	32
OG0001647	1	1	3	13	1	1	2	1	2	6	5	4	7	6	3	5	8	5	4	6	6	6	3	2	3	10	1	2	5	2	1	5	130	32
OG0001648	4	1	12	12	3	3	5	1	9	11	1	2	7	2	4	4	5	3	3	3	5	3	1	4	5	2	1	1	3	3	6	1	130	32
OG0001649	4	2	3	5	2	3	3	3	3	7	2	4	4	6	3	3	4	3	6	3	6	7	3	6	7	2	4	3	3	4	6	6	130	32
OG0001650	7	6	0	3	9	4	5	7	5	14	6	2	4	4	4	7	1	5	5	0	1	6	0	3	9	2	5	0	0	2	4	0	130	26
OG0001651	5	2	5	7	4	5	2	3	6	10	3	7	4	3	3	1	4	3	2	2	2	2	4	4	8	6	4	2	3	6	4	4	130	32
OG0001652	3	2	6	17	2	4	6	1	4	14	1	8	3	3	2	1	4	1	3	3	5	3	3	4	15	2	1	2	2	1	3	1	130	32
OG0001653	3	3	2	8	4	7	10	4	1	5	0	4	7	1	4	3	5	3	3	5	3	0	1	6	11	4	7	1	2	6	6	1	130	30
OG0001654	2	3	11	5	2	9	11	2	9	5	2	6	2	1	1	1	4	2	2	1	2	2	1	3	0	3	9	6	2	8	8	5	130	31
OG0001655	4	2	4	13	3	3	11	2	3	14	3	2	3	2	6	2	3	2	1	2	2	4	2	3	15	2	4	2	2	3	3	3	130	32
OG0001656	4	3	2	15	2	4	4	3	3	10	5	3	1	2	5	2	3	4	1	5	5	0	2	4	10	4	3	5	2	5	5	4	130	31
OG0001657	5	2	4	10	2	4	4	4	5	9	2	3	4	3	2	3	3	3	3	3	4	6	2	4	8	5	5	3	4	5	5	1	130	32
OG0001658	7	3	7	18	2	2	4	2	14	9	0	8	0	1	0	0	0	3	0	0	0	2	0	7	15	3	8	2	1	4	5	3	130	23
OG0001659	14	1	4	34	1	1	2	1	4	10	2	3	0	2	1	1	2	1	4	4	4	2	1	3	12	4	2	1	3	1	2	3	130	31
OG0001660	1	1	10	25	2	1	5	1	5	22	2	2	4	2	2	1	2	1	2	2	1	2	2	3	12	3	1	2	2	5	3	1	130	32
OG0001661	1	1	2	7	4	4	7	1	3	31	6	0	2	4	3	6	5	2	4	3	2	4	2	5	5	4	2	1	5	3	1	0	130	30
OG0001662	7	4	5	6	4	7	6	4	9	4	1	4	2	2	3	2	3	3	2	2	5	3	2	4	7	3	6	2	3	6	5	4	130	32
OG0001663	3	3	2	1	8	2	11	4	4	6	8	3	5	5	4	3	5	2	2	4	3	5	4	1	6	2	3	5	2	5	6	3	130	32
OG0001664	4	2	10	10	1	3	3	2	3	10	4	6	3	5	3	2	3	3	6	2	3	5	3	5	9	4	3	2	2	3	3	3	130	32
OG0001665	3	1	12	12	0	5	6	2	3	15	1	3	2	1	1	1	3	1	2	3	1	1	1	13	11	2	4	4	1	8	5	2	130	31
OG0001666	2	3	10	9	2	3	5	2	2	6	3	2	7	3	3	2	3	3	4	4	4	3	2	6	13	3	4	4	2	5	3	3	130	32
OG0001667	5	8	11	5	9	9	13	9	9	1	0	7	1	0	0	0	0	0	0	0	0	0	0	5	3	0	10	2	2	9	9	3	130	20
OG0001668	1	1	12	8	1	5	3	8	5	4	3	5	4	2	3	3	5	8	3	3	5	5	1	4	7	1	5	2	1	5	6	1	130	32
OG0001669	1	2	3	16	1	1	2	1	4	5	2	2	2	4	3	3	4	3	4	5	4	5	3	6	30	3	2	4	2	1	1	1	130	32
OG0001670	3	1	9	20	3	4	14	3	3	9	3	5	1	3	2	3	2	2	3	1	2	2	2	6	3	4	4	2	1	5	4	1	130	32
OG0001671	0	0	0	33	0	1	0	1	0	15	5	1	5	2	1	4	2	3	5	3	4	6	0	5	25	2	1	3	2	0	0	1	130	23
OG0001672	0	0	0	103	3	0	0	0	2	6	0	4	0	0	0	0	0	0	0	1	0	0	1	0	8	1	0	0	0	1	0	0	130	10
OG0001673	7	9	11	1	6	10	13	5	10	2	0	5	0	0	0	0	0	0	0	0	0	0	1	18	1	0	9	0	0	11	8	2	129	18
OG0001674	4	3	4	2	6	5	9	2	5	6	4	2	2	2	3	3	2	2	2	3	2	5	1	2	19	1	4	2	3	5	12	2	129	32
OG0001675	4	3	3	11	2	3	5	2	3	15	2	2	5	6	2	3	2	4	4	2	6	3	2	3	8	3	3	3	3	5	5	2	129	32
OG0001676	1	1	3	52	2	5	5	1	2	3	1	4	2	0	2	2	1	2	0	0	1	2	2	8	6	0	2	1	3	11	3	1	129	28
OG0001677	3	2	19	8	3	2	5	1	2	15	5	1	3	5	2	2	4	2	3	3	2	3	2	2	12	5	2	3	2	3	2	1	129	32
OG0001678	11	7	7	9	4	4	9	3	3	5	2	4	6	2	2	3	1	2	3	1	1	2	3	4	6	2	5	2	3	5	4	4	129	32
OG0001679	3	2	7	12	2	2	7	2	6	10	2	5	7	4	2	2	3	3	1	3	3	6	1	5	11	2	3	2	2	4	3	2	129	32
OG0001680	2	1	4	35	1	2	3	1	1	11	2	1	5	5	1	1	3	2	1	2	3	5	2	2	25	1	1	1	0	2	2	1	129	31
OG0001681	5	2	3	3	2	6	6	2	4	6	4	3	7	4	3	4	4	3	4	3	5	5	6	2	10	4	5	3	5	2	2	2	129	32
OG0001682	6	4	4	14	3	6	3	2	2	11	2	2	7	6	2	2	4	3	0	2	6	3	2	4	9	5	2	4	2	2	3	2	129	31
OG0001683	2	2	12	14	3	4	11	1	13	9	6	2	3	3	1	2	2	1	3	2	1	3	2	2	9	2	5	1	1	4	3	0	129	31
OG0001684	5	4	5	11	4	3	5	4	3	21	1	4	6	3	1	1	1	4	1	1	5	2	1	6	4	2	5	2	2	6	4	2	129	32
OG0001685	6	3	3	15	3	2	5	2	4	6	5	3	4	3	2	1	4	3	5	4	2	4	3	7	10	4	2	4	3	3	2	2	129	32
OG0001686	4	3	5	10	2	5	5	2	6	10	4	2	5	3	4	3	3	2	2	2	4	1	2	5	9	3	4	4	3	4	6	2	129	32
OG0001687	2	2	10	9	3	4	6	2	6	10	2	3	3	3	3	2	2	2	4	2	2	2	2	2	17	0	3	2	5	4	8	2	129	31
OG0001688	4	0	1	4	31	25	42	0	0	3	3	0	0	0	0	0	0	1	0	0	0	0	1	0	1	0	8	0	5	0	0	0	129	13
OG0001689	5	2	12	12	2	5	2	2	8	7	1	3	4	1	2	1	2	4	0	5	4	4	2	3	11	4	5	2	4	3	5	2	129	31
OG0001690	3	1	3	19	1	1	4	2	5	13	3	1	2	1	1	1	1	2	2	1	2	2	1	6	37	2	1	1	4	3	2	1	129	32
OG0001691	4	4	8	6	3	3	5	3	12	14	0	2	7	2	2	3	2	2	2	3	1	3	1	7	3	5	6	4	1	3	5	3	129	31
OG0001692	8	1	10	3	3	6	4	4	1	2	5	6	4	3	3	4	1	3	3	3	2	4	1	2	11	2	5	2	2	11	9	1	129	32
OG0001693	5	5	13	3	11	10	8	2	12	4	0	4	2	4	2	1	0	1	1	1	1	1	0	7	1	3	4	3	0	8	7	5	129	28
OG0001694	3	2	9	5	4	4	7	2	6	9	5	5	4	3	2	3	4	2	4	2	4	5	2	2	8	2	3	5	3	5	3	2	129	32
OG0001695	2	1	17	7	4	5	4	1	8	8	1	3	5	3	3	1	2	1	2	3	5	4	3	2	7	1	2	3	2	7	9	3	129	32
OG0001696	1	1	1	14	3	5	4	3	7	12	1	5	4	6	4	2	3	3	6	1	6	5	1	5	3	4	3	3	3	5	4	1	129	32
OG0001697	2	3	7	5	3	13	7	3	8	4	1	8	2	2	2	2	3	2	2	0	3	1	1	2	7	1	4	0	3	11	9	8	129	30
OG0001698	4	3	1	12	6	12	5	4	10	8	2	2	5	2	4	2	2	4	1	1	2	3	2	3	8	1	2	1	2	7	8	0	129	31
OG0001699	8	1	3	10	1	2	4	2	3	15	4	3	1	3	2	1	3	2	3	1	2	2	1	4	26	4	4	3	2	2	2	5	129	32
OG0001700	3	3	8	11	3	3	5	2	3	9	2	2	4	3	3	2	4	2	3	1	3	4	5	6	10	3	3	5	2	5	5	2	129	32
OG0001701	3	3	5	7	2	4	9	2	5	8	1	2	4	4	2	1	3	3	2	4	5	5	4	11	4	5	2	2	3	4	6	4	129	32
OG0001702	5	3	5	11	1	2	3	3	4	20	4	2	6	3	2	2	3	3	2	2	2	2	2	5	12	4	2	2	2	5	2	3	129	32
OG0001703	3	2	2	14	1	2	2	1	3	16	5	3	3	3	2	4	3	2	3	3	5	5	2	7	19	3	2	1	2	2	2	2	129	32
OG0001704	5	2	2	14	8	5	6	1	2	10	2	2	3	0	2	2	0	3	1	1	1	3	1	7	26	0	1	0	3	6	9	1	129	28
OG0001705	1	1	1	28	3	5	3	1	1	19	7	2	2	3	2	1	2	2	3	4	3	2	0	6	7	3	7	1	2	4	3	0	129	30
OG0001706	1	1	1	17	3	11	3	2	6	38	4	1	3	2	1	2	2	0	2	3	2	1	1	1	4	1	1	1	1	9	3	1	129	31
OG0001707	0	2	5	6	6	6	9	4	7	13	3	0	3	5	3	8	4	3	2	3	3	2	0	3	15	2	2	2	0	4	4	0	129	27
OG0001708	4	2	14	5	1	4	3	3	6	9	1	4	7	2	5	2	1	3	1	2	4	3	2	4	4	5	3	2	2	11	5	4	128	32
OG0001709	3	2	4	11	2	4	7	2	5	13	2	3	5	2	2	3	3	2	3	2	2	4	2	3	12	1	3	2	3	11	3	2	128	32
OG0001710	3	3	5	18	2	6	3	2	4	17	1	2	1	2	2	2	3	2	1	2	1	3	1	7	15	1	3	2	1	3	7	3	128	32
OG0001711	3	2	4	6	2	2	3	3	4	5	1	5	8	4	7	4	8	3	2	8	6	5	4	4	4	4	3	2	4	2	2	4	128	32
OG0001712	3	5	5	17	2	5	4	2	2	16	2	2	4	0	3	3	0	3	3	2	1	2	1	3	21	1	4	3	1	3	3	2	128	30
OG0001713	8	2	5	8	2	9	4	3	2	10	0	6	3	3	4	2	4	3	2	2	3	2	1	4	9	5	4	3	1	6	6	2	128	31
OG0001714	2	1	2	10	2	2	9	2	3	13	4	2	5	4	4	2	4	4	6	3	6	6	4	5	7	6	1	3	3	1	1	1	128	32
OG0001715	2	2	4	8	3	7	9	3	3	8	2	3	5	4	4	2	2	2	3	4	4	4	1	4	12	5	2	2	1	5	3	5	128	32
OG0001716	4	2	8	17	2	6	6	2	2	6	2	2	3	7	2	3	1	3	4	4	2	2	2	5	8	3	3	3	3	4	4	3	128	32
OG0001717	4	4	4	9	3	6	4	2	2	13	3	2	6	3	3	2	4	2	1	2	1	3	2	5	12	2	3	3	3	6	6	3	128	32
OG0001718	3	1	6	18	1	4	6	1	1	41	3	1	3	2	1	2	2	1	1	2	2	2	2	2	2	1	2	4	1	4	5	1	128	32
OG0001719	4	3	6	14	1	3	3	2	3	13	3	3	3	4	2	1	3	1	5	3	3	3	4	3	11	7	2	2	1	7	3	2	128	32
OG0001720	3	2	3	10	2	4	5	2	5	10	3	3	7	5	3	4	2	2	7	4	4	7	1	5	10	3	3	2	1	2	2	2	128	32
OG0001721	4	2	10	7	2	1	2	1	6	7	1	0	8	3	2	4	4	2	6	5	5	5	1	6	22	3	1	4	0	2	1	1	128	30
OG0001722	4	2	8	12	2	3	7	2	9	4	3	6	6	4	5	3	4	2	4	2	1	2	3	3	5	4	2	3	4	4	3	2	128	32
OG0001723	7	1	8	9	3	3	4	1	2	6	7	2	2	6	4	3	2	4	4	2	5	3	0	4	20	2	6	2	0	2	4	0	128	29
OG0001724	4	3	7	7	5	6	10	2	2	6	2	2	4	4	4	3	1	3	4	4	4	6	1	7	6	3	3	2	1	6	4	2	128	32
OG0001725	4	5	7	3	10	8	6	3	6	7	2	4	4	1	1	1	2	1	2	1	2	4	3	3	4	2	4	1	2	7	13	5	128	32
OG0001726	4	2	6	13	2	3	5	2	4	8	3	2	6	2	2	2	3	4	4	4	4	4	4	5	13	2	2	3	3	3	2	2	128	32
OG0001727	3	3	10	16	4	7	9	1	6	7	3	4	5	2	1	2	2	1	2	3	1	4	2	1	9	7	1	1	3	6	1	1	128	32
OG0001728	6	1	2	9	1	4	2	2	3	10	5	4	8	0	2	2	6	2	5	5	5	5	3	5	6	7	2	2	2	6	3	3	128	31
OG0001729	2	2	0	21	1	1	2	1	2	24	3	2	4	2	4	1	0	2	4	3	4	4	2	12	14	2	2	1	4	1	1	0	128	29
OG0001730	3	1	9	13	4	3	5	2	4	12	1	2	5	3	1	3	2	2	3	5	1	2	3	5	11	4	3	3	2	6	4	1	128	32
OG0001731	3	2	7	10	2	2	4	2	3	12	3	3	3	2	2	3	4	2	3	3	4	3	3	5	21	2	2	3	4	2	3	1	128	32
OG0001732	4	4	5	15	2	2	6	2	3	10	1	5	3	5	2	2	6	3	3	5	4	4	1	5	15	1	2	1	2	2	2	1	128	32
OG0001733	1	0	0	6	0	27	0	0	0	12	3	8	2	1	2	1	1	1	1	1	1	3	2	0	39	3	0	3	1	3	5	1	128	24
OG0001734	1	2	4	2	5	11	7	5	3	6	2	3	4	4	6	4	3	4	4	2	5	3	3	1	2	3	7	2	3	7	8	2	128	32
OG0001735	2	3	6	5	3	4	8	4	3	9	2	5	8	4	4	2	3	4	3	6	2	3	2	5	3	4	4	1	0	8	6	2	128	31
OG0001736	1	1	8	24	4	4	4	1	1	36	1	3	1	2	2	1	3	2	1	0	1	4	1	7	6	0	2	0	2	2	2	1	128	29
OG0001737	0	1	15	14	2	5	8	1	2	21	1	1	1	1	1	2	2	1	1	1	1	1	1	7	18	1	1	1	1	5	8	2	128	31
OG0001738	0	2	6	7	3	9	6	2	5	10	5	3	5	3	2	2	7	2	4	3	4	4	2	3	10	2	3	2	3	4	3	2	128	31
OG0001739	5	4	3	19	2	6	3	2	6	5	3	3	3	3	1	2	1	1	4	1	3	2	4	5	12	2	4	3	1	7	4	3	127	32
OG0001740	4	2	3	7	4	8	5	2	5	18	2	3	6	2	3	1	2	3	3	3	1	2	3	9	8	3	2	1	2	4	4	2	127	32
OG0001741	4	1	3	41	1	1	8	2	1	15	2	1	5	1	1	3	3	1	1	4	2	4	2	2	9	2	1	1	2	1	1	1	127	32
OG0001742	6	3	6	10	3	2	5	2	7	9	4	3	4	4	4	2	3	3	2	4	3	5	1	6	13	3	2	1	1	2	2	2	127	32
OG0001743	5	3	3	7	2	3	16	3	4	5	3	6	4	3	3	3	5	3	5	3	3	6	1	3	6	3	4	4	0	3	3	2	127	31
OG0001744	6	3	8	13	6	1	4	5	3	18	2	3	6	2	2	1	1	3	2	3	2	2	3	6	11	2	2	1	2	1	1	2	127	32
OG0001745	2	1	1	20	1	5	5	1	1	4	1	3	3	3	4	1	4	3	4	3	6	7	3	5	23	2	1	0	3	1	5	1	127	31
OG0001746	3	2	5	13	4	2	5	2	4	12	5	4	5	3	2	2	5	2	5	4	2	6	1	1	13	1	1	2	2	2	6	1	127	32
OG0001747	5	2	6	8	4	6	4	2	4	3	2	10	7	2	2	3	4	2	3	3	3	2	1	3	9	2	8	4	1	4	6	2	127	32
OG0001748	3	2	7	14	3	4	13	4	4	9	3	2	8	3	2	3	4	4	2	2	1	1	2	2	8	1	2	2	4	3	3	2	127	32
OG0001749	1	4	0	7	4	3	17	6	14	4	0	5	3	4	5	2	4	3	3	2	4	5	2	3	7	2	3	3	1	2	2	2	127	30
OG0001750	4	2	4	3	1	5	9	3	6	5	6	3	4	3	3	5	3	3	3	2	3	6	5	2	6	3	3	4	3	5	8	2	127	32
OG0001751	5	2	2	19	1	5	2	2	3	12	3	2	2	2	2	2	1	2	2	2	2	3	2	7	18	2	4	1	2	5	6	2	127	32
OG0001752	5	5	8	9	2	8	4	2	8	4	2	3	5	1	2	2	2	2	4	2	4	5	1	4	8	4	3	3	2	6	4	3	127	32
OG0001753	4	3	4	7	2	3	5	3	3	10	4	6	3	3	4	5	2	3	7	4	3	2	2	4	8	3	3	2	2	5	5	3	127	32
OG0001754	2	2	2	19	3	3	5	2	4	8	8	5	3	4	1	1	0	1	2	1	8	2	1	4	7	4	2	3	3	7	8	2	127	31
OG0001755	5	7	8	5	6	8	14	4	13	3	0	9	1	1	0	0	0	1	0	0	1	0	0	5	1	0	10	0	0	6	8	11	127	21
OG0001756	1	2	1	15	2	2	4	2	1	13	6	1	6	3	3	10	2	5	2	5	9	3	3	2	5	2	2	4	4	2	3	2	127	32
OG0001757	3	1	1	24	1	2	5	2	3	17	6	1	2	4	2	2	4	4	2	3	5	5	2	4	8	2	3	2	3	2	1	1	127	32
OG0001758	1	4	12	12	2	5	4	5	5	10	0	4	1	1	2	0	2	1	2	1	3	4	0	5	12	2	7	0	3	5	7	5	127	28
OG0001759	4	1	9	11	1	1	9	2	2	34	3	1	1	1	2	2	3	3	1	1	1	2	1	7	11	3	2	1	3	1	1	2	127	32
OG0001760	4	3	12	12	3	6	5	2	5	10	1	4	4	2	2	2	3	2	2	2	2	1	1	4	14	0	3	3	1	7	4	1	127	31
OG0001761	3	2	1	9	3	3	4	1	4	11	3	2	5	6	3	5	5	5	5	9	4	5	0	3	5	2	4	3	1	4	3	4	127	31
OG0001762	6	2	5	10	2	5	5	1	1	13	3	1	7	2	3	3	6	4	3	4	2	5	2	4	14	1	2	4	1	2	2	2	127	32
OG0001763	3	3	5	18	3	5	4	2	4	11	3	5	4	1	1	1	1	1	2	1	4	1	4	5	9	3	4	5	2	5	3	4	127	32
OG0001764	4	2	2	8	2	2	3	2	3	9	2	2	5	3	2	2	2	2	1	2	2	5	2	6	36	2	2	4	2	2	2	2	127	32
OG0001765	1	3	9	0	6	24	11	0	0	0	0	0	0	0	0	0	0	0	0	0	0	0	0	0	0	0	47	0	0	13	13	0	127	9
OG0001766	2	3	3	11	2	2	3	2	4	10	1	2	3	2	3	2	5	3	3	1	4	4	2	9	18	2	3	5	3	3	4	3	127	32
OG0001767	1	2	3	13	1	4	2	1	4	10	3	2	4	2	2	2	4	2	6	3	3	3	2	5	20	3	3	2	3	7	3	2	127	32
OG0001768	0	3	1	6	4	2	8	16	5	16	3	1	5	2	3	0	1	3	3	2	1	0	1	12	5	2	5	3	3	2	7	2	127	29
OG0001769	3	1	0	7	6	4	8	2	10	16	6	5	1	0	1	0	0	0	0	0	1	0	0	6	34	2	3	2	1	3	2	2	126	23
OG0001770	6	2	6	14	4	3	3	2	5	11	1	3	6	2	2	2	2	2	4	1	2	3	2	3	10	4	3	3	4	5	3	3	126	32
OG0001771	4	1	10	9	1	6	7	2	3	2	3	1	5	3	2	1	2	1	3	5	6	5	2	2	6	1	4	5	2	12	3	7	126	32
OG0001772	4	2	3	9	1	2	2	1	1	13	4	2	9	5	4	4	6	4	6	3	10	5	2	4	8	3	1	1	2	1	1	3	126	32
OG0001773	4	4	1	9	3	3	8	2	3	17	1	4	4	2	3	2	1	3	3	2	4	3	1	3	15	2	3	4	2	3	3	4	126	32
OG0001774	2	2	3	16	1	2	4	2	1	8	4	1	2	4	1	1	3	1	2	3	4	3	2	5	33	5	2	2	1	3	2	1	126	32
OG0001775	3	2	1	9	2	2	6	1	3	6	2	2	4	5	4	3	2	3	5	5	4	4	0	2	31	3	2	2	1	2	2	3	126	31
OG0001776	3	2	1	29	1	4	2	2	1	10	4	2	7	2	1	2	2	3	4	4	6	5	2	3	11	2	2	1	1	3	2	2	126	32
OG0001777	4	2	7	12	2	5	3	1	5	9	2	3	5	3	2	2	4	1	3	4	5	2	1	4	19	1	2	2	1	4	5	1	126	32
OG0001778	6	2	0	14	3	4	10	4	3	10	2	3	2	3	4	1	3	4	2	3	2	3	0	4	18	3	3	0	3	3	3	1	126	29
OG0001779	5	2	5	3	3	2	5	2	2	13	2	6	4	3	3	4	5	4	4	6	3	5	2	4	8	4	3	0	4	4	3	3	126	31
OG0001780	2	2	6	38	1	3	2	1	2	23	1	2	1	0	1	2	4	2	1	1	3	1	1	2	11	1	2	2	1	2	3	2	126	31
OG0001781	3	4	4	15	1	1	4	3	4	8	4	2	3	1	0	2	1	2	0	0	0	3	1	4	20	2	20	4	3	2	2	3	126	28
OG0001782	2	5	2	7	3	3	6	3	9	13	1	3	2	1	3	3	3	3	2	2	3	2	1	7	10	3	4	2	2	6	7	3	126	32
OG0001783	2	2	0	7	5	13	3	1	3	1	4	2	3	3	1	2	3	2	3	3	5	2	4	5	5	1	2	2	5	17	14	1	126	31
OG0001784	4	5	12	11	5	4	6	2	4	3	3	2	5	0	6	3	4	4	3	2	3	3	1	3	8	1	3	0	4	5	4	3	126	30
OG0001785	3	1	5	17	2	2	3	3	3	9	4	3	3	2	2	3	2	2	1	1	4	3	2	5	13	3	6	3	3	7	5	1	126	32
OG0001786	3	4	2	11	3	4	7	2	7	4	3	5	2	5	2	3	6	2	6	6	4	6	2	2	4	2	2	2	3	5	3	4	126	32
OG0001787	4	2	5	11	2	3	6	2	4	12	2	3	7	3	0	2	3	2	3	4	7	1	3	3	7	2	3	1	4	5	8	2	126	31
OG0001788	3	2	12	8	6	2	5	1	7	16	1	3	4	2	2	1	3	2	2	4	3	2	3	3	14	2	1	1	1	1	7	2	126	32
OG0001789	6	4	4	11	2	2	5	2	2	12	5	2	1	0	5	1	3	3	5	0	1	0	4	3	18	1	4	6	4	3	4	3	126	29
OG0001790	4	3	4	10	3	5	5	2	4	9	1	3	0	3	3	4	3	2	2	1	7	0	1	4	20	2	3	4	2	5	5	2	126	30
OG0001791	1	4	2	7	2	5	7	1	2	24	2	4	4	3	1	1	1	2	2	2	3	4	1	1	28	2	2	1	2	2	3	0	126	31
OG0001792	5	3	12	9	4	3	9	2	7	9	2	4	3	2	2	1	3	2	2	4	2	4	4	4	5	2	3	2	3	4	4	1	126	32
OG0001793	1	4	5	14	1	4	6	2	3	10	3	4	1	2	3	4	3	3	5	3	1	1	1	5	17	3	1	1	2	4	6	3	126	32
OG0001794	1	1	2	9	1	2	2	9	4	10	5	2	5	6	3	3	5	3	6	5	5	5	3	4	6	5	1	1	5	2	4	1	126	32
OG0001795	3	1	4	21	1	3	4	1	6	14	2	1	4	3	1	2	3	1	1	2	1	2	1	13	15	5	1	3	3	1	1	1	125	32
OG0001796	3	2	4	9	3	4	5	2	4	9	3	2	3	5	3	3	6	3	2	4	5	1	2	2	15	2	3	2	4	4	4	2	125	32
OG0001797	11	2	4	3	2	9	5	17	9	1	1	4	3	0	1	1	1	1	1	0	0	2	2	8	4	4	8	1	2	8	10	0	125	28
OG0001798	3	2	9	12	1	3	3	1	4	13	2	2	5	3	2	3	4	3	3	3	3	4	2	2	11	2	2	1	4	6	4	3	125	32
OG0001799	3	3	3	17	4	4	4	2	9	19	1	3	1	1	1	2	2	3	2	1	3	4	1	6	5	2	3	1	2	4	7	2	125	32
OG0001800	4	2	4	6	2	5	4	2	2	13	4	3	6	4	4	4	2	4	3	3	5	5	3	2	5	7	2	2	5	3	3	2	125	32
OG0001801	4	2	7	14	1	3	2	2	1	16	4	2	3	3	3	3	3	4	3	3	2	1	2	3	11	3	2	5	3	3	3	4	125	32
OG0001802	3	1	1	21	2	5	3	2	2	19	2	3	4	3	3	2	4	2	2	1	2	4	1	6	13	1	2	1	1	2	7	0	125	31
OG0001803	3	1	2	27	3	2	4	1	1	3	3	2	3	4	2	5	5	3	7	6	5	4	1	6	8	2	1	1	5	2	3	0	125	31
OG0001804	6	2	7	15	1	4	3	2	5	14	2	2	4	0	2	1	1	1	1	1	0	1	2	5	20	2	5	3	4	4	4	1	125	30
OG0001805	3	4	2	15	3	6	7	1	3	8	1	3	9	1	4	2	1	2	1	4	5	7	4	4	6	1	4	2	2	4	3	3	125	32
OG0001806	4	1	6	9	3	9	5	1	2	11	3	2	2	3	2	2	4	2	5	6	6	6	2	4	9	2	2	2	5	3	1	1	125	32
OG0001807	6	3	2	11	2	3	4	4	3	10	7	2	4	2	2	2	3	3	4	3	5	4	3	3	6	2	2	4	2	4	3	7	125	32
OG0001808	4	4	5	14	4	5	9	2	5	8	1	3	3	2	1	2	3	1	1	2	0	1	2	11	4	5	4	3	2	5	5	4	125	31
OG0001809	5	4	6	4	2	3	4	2	5	7	3	4	5	3	3	2	3	2	2	2	4	4	1	7	18	3	3	4	1	3	2	4	125	32
OG0001810	6	1	2	19	1	2	3	1	2	14	2	1	3	3	2	2	3	2	1	1	4	3	2	12	20	1	1	2	3	4	1	1	125	32
OG0001811	2	3	7	6	4	11	2	2	3	11	2	3	8	5	3	3	2	2	5	3	7	3	2	2	3	0	3	3	1	6	4	4	125	31
OG0001812	2	4	8	6	5	4	13	5	8	2	3	5	7	2	3	3	7	1	5	1	5	4	0	2	1	1	4	0	2	4	6	2	125	30
OG0001813	2	1	5	10	1	1	2	1	3	16	4	1	3	5	3	4	5	3	5	6	5	7	3	4	12	3	1	3	3	1	1	1	125	32
OG0001814	3	2	5	19	3	6	6	2	3	4	5	3	3	2	1	2	2	6	4	3	3	3	4	3	4	1	4	3	2	6	4	4	125	32
OG0001815	4	1	3	7	3	3	2	3	4	14	4	4	1	2	2	2	7	3	3	2	5	4	2	6	8	6	3	5	5	2	1	4	125	32
OG0001816	4	2	6	11	2	5	2	2	5	11	2	5	4	2	2	2	2	2	2	1	1	2	2	6	10	4	4	2	2	6	9	3	125	32
OG0001817	2	2	5	23	3	2	6	2	1	10	3	1	5	5	2	2	4	4	5	5	3	3	2	2	16	1	1	1	1	1	1	1	125	32
OG0001818	2	2	6	16	3	4	4	1	4	6	5	1	5	3	4	4	3	2	2	4	3	4	3	4	11	2	2	3	1	5	4	2	125	32
OG0001819	0	1	6	17	2	1	2	1	1	22	1	1	3	1	1	1	2	2	2	2	1	3	3	4	33	2	1	2	2	2	1	2	125	31
OG0001820	2	2	2	10	3	6	2	1	2	38	2	3	1	1	1	1	1	1	2	2	3	1	1	7	11	2	3	0	2	3	7	1	124	31
OG0001821	5	2	4	7	2	2	4	1	3	6	3	1	11	5	2	3	7	5	5	3	7	5	1	5	9	3	2	5	1	2	2	1	124	32
OG0001822	5	2	6	15	2	5	2	2	4	11	1	3	5	1	3	2	5	2	1	3	2	1	2	5	15	2	6	3	3	2	1	2	124	32
OG0001823	2	2	3	12	4	6	17	2	6	9	3	1	4	2	1	3	3	3	4	3	2	2	1	7	4	2	2	2	2	3	5	2	124	32
OG0001824	4	2	6	15	2	4	8	2	4	12	5	3	6	2	3	2	5	1	4	2	3	3	1	6	2	2	3	1	4	4	3	0	124	31
OG0001825	6	3	4	12	1	4	3	2	5	10	0	4	4	3	3	1	2	3	2	0	3	3	4	9	10	4	3	2	5	4	3	2	124	30
OG0001826	7	6	6	9	5	4	8	2	4	8	2	4	3	1	1	2	2	2	2	2	4	1	1	5	7	6	4	3	2	4	4	3	124	32
OG0001827	2	1	9	19	2	5	4	1	3	28	1	2	4	2	1	2	1	1	3	2	1	1	2	1	15	1	1	1	1	4	2	1	124	32
OG0001828	4	3	8	14	4	5	6	1	4	10	0	2	4	4	4	1	4	3	2	1	5	5	1	3	11	4	2	1	1	3	2	2	124	31
OG0001829	3	1	1	7	3	11	3	1	2	4	7	2	8	3	2	3	3	1	4	3	9	4	5	5	2	8	2	4	6	2	3	2	124	32
OG0001830	2	3	7	6	3	2	6	2	5	13	2	2	2	4	4	3	2	3	4	2	2	3	3	3	17	2	2	1	2	6	3	3	124	32
OG0001831	3	3	6	7	2	2	11	3	3	5	3	3	4	2	3	2	2	1	4	2	3	2	2	4	24	2	4	3	2	3	2	2	124	32
OG0001832	1	1	6	11	4	2	2	1	2	20	4	7	3	2	2	3	7	2	4	3	3	2	2	1	15	1	1	2	3	3	3	1	124	32
OG0001833	3	2	3	7	10	7	3	1	9	10	1	1	5	4	2	2	2	3	2	2	2	5	1	10	7	1	2	1	1	5	8	2	124	32
OG0001834	4	7	7	10	7	6	12	5	9	14	0	5	2	0	1	3	0	1	0	1	0	0	3	3	2	4	4	0	3	4	4	3	124	25
OG0001835	5	1	7	8	1	2	2	1	3	13	2	2	8	2	3	4	5	2	4	3	7	3	1	2	11	5	1	4	5	3	3	1	124	32
OG0001836	4	3	5	6	3	5	8	2	5	10	3	4	5	1	3	1	2	2	1	4	2	2	3	11	7	2	3	3	2	6	4	2	124	32
OG0001837	6	3	7	10	3	2	5	4	4	10	1	4	3	1	2	2	3	3	2	1	3	2	3	4	10	2	4	1	2	6	8	3	124	32
OG0001838	5	1	3	6	1	2	2	2	12	6	3	4	6	1	4	1	3	1	1	1	2	5	0	4	28	4	5	3	2	2	1	3	124	31
OG0001839	2	3	5	15	2	2	4	2	2	10	3	2	3	3	2	2	3	4	2	4	5	0	2	6	15	4	4	3	2	3	3	2	124	31
OG0001840	5	4	4	5	5	5	9	3	3	14	2	3	2	2	2	2	3	3	0	1	4	2	2	4	11	3	3	2	2	4	6	4	124	31
OG0001841	3	3	6	5	10	7	6	2	6	7	3	5	1	1	2	1	3	1	1	0	2	2	2	5	14	3	4	3	2	5	7	2	124	31
OG0001842	2	1	4	22	5	5	3	2	5	9	2	3	7	5	3	2	5	1	2	3	5	4	2	2	2	2	2	3	2	4	4	1	124	32
OG0001843	1	0	2	14	4	4	3	2	2	7	2	0	4	7	3	5	1	2	3	1	6	7	6	0	3	3	23	4	1	2	2	0	124	28
OG0001844	4	3	5	14	3	4	4	3	6	15	3	2	2	4	2	3	1	1	1	2	1	3	2	10	7	2	3	2	1	6	3	2	124	32
OG0001845	2	2	1	13	5	5	6	2	3	6	1	4	6	5	4	2	4	2	4	2	3	4	1	4	11	2	2	2	2	7	4	3	124	32
OG0001846	3	3	10	7	4	6	7	2	5	12	1	3	5	3	2	2	1	2	2	1	3	6	4	3	8	4	4	0	3	3	3	2	124	31
OG0001847	2	2	4	10	1	7	1	3	12	7	2	6	6	2	5	3	5	2	4	5	1	4	1	2	7	2	4	3	2	4	3	2	124	32
OG0001848	2	0	27	2	1	9	4	4	5	12	2	17	1	2	1	1	1	1	1	2	1	1	2	1	2	2	8	1	1	3	7	0	124	30
OG0001849	1	3	5	8	3	3	6	4	4	12	3	4	3	5	4	4	4	3	3	1	4	2	2	3	10	2	3	4	2	3	3	3	124	32
OG0001850	1	1	4	13	1	1	7	1	2	11	1	3	4	2	2	1	1	2	2	2	1	3	1	4	41	2	1	2	2	1	2	2	124	32
OG0001851	2	1	3	12	7	2	5	2	1	7	4	5	3	2	7	10	5	3	5	2	2	5	3	2	5	2	3	2	2	3	5	2	124	32
OG0001852	2	1	2	8	3	9	3	1	5	12	4	3	3	4	3	2	3	4	5	5	5	5	3	4	5	4	3	2	4	3	3	1	124	32
OG0001853	0	1	2	17	2	5	2	2	6	7	1	2	3	3	2	2	4	3	2	4	4	3	1	6	14	4	6	2	2	6	3	3	124	31
OG0001854	4	1	4	14	3	17	2	2	3	18	1	2	2	1	3	2	1	2	1	0	1	0	3	5	13	3	4	3	2	3	2	1	123	30
OG0001855	4	2	1	17	1	14	4	2	4	8	3	1	2	4	2	1	2	1	1	2	2	4	3	3	17	3	2	2	2	3	3	3	123	32
OG0001856	5	2	5	10	1	3	2	2	2	8	5	2	8	3	3	3	7	3	3	4	4	5	2	3	7	5	2	3	4	2	3	2	123	32
OG0001857	4	3	2	9	2	3	4	2	4	9	4	3	3	2	2	2	2	3	3	2	1	5	2	4	14	4	3	3	4	7	4	4	123	32
OG0001858	5	0	6	11	2	3	4	5	5	6	3	3	4	4	2	2	4	2	2	2	5	2	3	5	12	0	6	4	2	3	3	3	123	30
OG0001859	7	2	16	8	1	3	3	0	12	12	1	5	3	1	1	3	2	2	2	2	4	3	2	1	9	2	3	3	3	2	2	3	123	31
OG0001860	3	4	4	7	4	16	5	5	4	2	2	2	3	1	1	3	4	1	2	2	1	2	1	3	6	2	7	2	2	10	10	2	123	32
OG0001861	6	2	4	40	3	2	2	2	9	7	3	3	4	1	4	0	2	2	0	0	4	1	1	5	0	2	2	0	5	3	3	1	123	27
OG0001862	6	2	5	9	3	3	4	1	4	11	3	2	0	6	3	3	3	3	4	4	2	1	1	6	15	1	4	2	1	5	4	2	123	31
OG0001863	3	8	11	8	5	6	8	4	4	4	1	2	5	1	3	3	3	2	2	2	3	3	1	7	3	1	5	1	1	5	4	4	123	32
OG0001864	4	1	8	9	5	2	3	1	5	7	3	3	8	2	2	5	5	2	5	2	3	4	2	2	6	1	2	5	1	6	5	4	123	32
OG0001865	5	3	2	7	1	2	4	2	3	6	3	4	4	5	5	4	7	4	3	4	5	5	1	6	11	4	2	4	1	2	2	2	123	32
OG0001866	2	1	2	8	2	1	6	1	3	12	3	3	4	4	2	3	4	2	7	3	5	1	2	9	8	2	3	3	1	9	5	2	123	32
OG0001867	3	0	1	14	0	6	0	0	0	19	8	0	8	5	1	4	5	2	5	3	6	7	5	1	7	4	0	4	4	0	0	1	123	23
OG0001868	4	3	6	5	2	10	14	2	3	4	3	6	4	1	2	1	2	3	3	2	5	6	4	1	3	2	3	2	2	8	5	2	123	32
OG0001869	4	3	7	8	2	4	4	2	5	7	1	2	2	4	4	3	4	2	1	5	5	1	4	3	13	2	3	4	4	4	4	2	123	32
OG0001870	3	1	1	10	3	1	2	1	1	7	1	1	7	4	1	5	8	2	4	6	3	2	3	11	18	1	1	2	5	1	1	6	123	32
OG0001871	4	2	4	12	2	2	8	1	4	11	3	2	0	0	2	1	3	1	0	3	3	0	1	8	30	4	1	2	1	3	3	2	123	28
OG0001872	3	1	2	8	1	2	2	1	1	10	3	1	3	3	2	1	3	2	3	2	1	2	0	1	55	0	1	0	0	4	4	1	123	28
OG0001873	4	8	2	4	8	5	19	2	6	4	1	7	2	2	1	1	2	1	1	1	5	1	1	4	13	3	3	2	3	2	3	2	123	32
OG0001874	2	1	5	11	4	4	4	1	3	5	3	1	2	4	1	4	6	2	6	2	5	8	3	4	7	3	2	4	4	5	6	1	123	32
OG0001875	3	1	11	6	3	15	6	2	5	11	1	3	1	1	1	1	0	1	1	0	1	1	1	6	12	1	2	1	1	7	12	5	123	30
OG0001876	2	3	3	18	6	3	11	2	4	6	2	4	2	4	3	2	4	2	3	3	1	2	2	6	7	2	2	2	2	4	3	3	123	32
OG0001877	5	2	5	6	2	8	4	2	4	6	0	3	6	2	1	2	5	3	2	4	5	3	0	5	14	10	2	2	4	2	3	1	123	30
OG0001878	4	2	9	28	7	6	8	1	3	11	1	2	2	3	1	2	1	1	2	1	2	3	1	4	6	1	1	2	1	4	1	2	123	32
OG0001879	2	2	3	16	5	1	4	1	6	6	1	10	4	2	3	2	2	4	4	2	1	5	2	5	9	1	1	0	5	6	6	2	123	31
OG0001880	4	1	2	10	1	3	4	2	4	9	4	1	6	4	3	2	2	2	5	3	4	5	1	4	16	5	2	3	1	3	2	5	123	32
OG0001881	4	4	7	10	3	4	6	3	5	7	0	2	2	2	2	1	2	2	2	2	3	4	3	5	13	3	4	4	2	4	5	3	123	31
OG0001882	1	2	8	8	1	3	2	1	4	10	3	2	2	2	2	1	2	1	3	1	1	3	1	5	30	2	3	3	3	7	3	3	123	32
OG0001883	4	2	7	10	2	7	4	2	19	2	0	9	4	1	4	2	6	1	1	4	1	0	0	3	7	2	3	1	0	6	7	2	123	28
OG0001884	6	2	6	19	2	3	4	1	4	3	2	4	6	3	2	1	3	3	1	1	2	3	1	3	10	3	7	2	1	7	4	4	123	32
OG0001885	2	1	2	22	1	3	2	2	2	23	2	2	3	0	2	3	4	2	3	1	4	4	2	4	3	1	2	1	6	7	6	1	123	31
OG0001886	2	4	1	5	3	10	9	1	3	3	1	5	2	1	1	1	1	1	1	1	2	2	2	3	5	2	10	2	1	19	18	1	123	32
OG0001887	1	1	4	17	4	7	7	1	8	4	2	3	3	3	2	4	3	2	3	3	2	2	2	5	2	4	1	3	3	8	8	1	123	32
OG0001888	1	2	1	8	1	3	4	0	2	11	1	3	6	3	4	3	3	2	4	4	3	4	3	8	23	2	3	2	1	3	4	1	123	31
OG0001889	1	1	1	6	1	3	2	1	1	3	1	4	2	3	1	1	3	2	1	3	3	2	2	3	40	2	14	1	3	3	7	2	123	32
OG0001890	0	4	4	12	3	9	6	3	5	12	0	5	0	1	2	2	0	2	1	3	2	3	3	5	10	4	4	3	3	6	4	2	123	28
OG0001891	0	4	6	10	2	2	5	5	3	17	3	2	1	2	2	2	6	2	5	2	0	1	1	5	16	3	5	2	2	2	2	3	123	30
OG0001892	6	1	4	12	1	7	3	1	3	17	1	6	4	3	2	2	3	2	3	2	2	5	1	3	11	5	3	2	1	2	2	2	122	32
OG0001893	3	3	3	12	6	3	8	3	6	6	3	3	3	2	2	3	2	4	4	2	3	3	2	4	9	2	2	2	2	7	2	3	122	32
OG0001894	5	1	7	11	3	6	6	3	8	6	2	3	0	2	2	2	3	5	1	2	4	4	3	3	8	1	4	4	3	3	5	2	122	31
OG0001895	6	5	3	8	4	2	6	2	2	13	3	2	3	4	2	3	3	2	3	2	0	3	1	2	6	4	15	2	1	4	3	3	122	31
OG0001896	8	4	11	6	6	3	3	2	4	7	2	3	2	3	2	3	2	4	1	3	3	3	2	4	10	2	3	3	2	5	4	2	122	32
OG0001897	5	2	2	16	2	3	7	2	2	9	3	2	2	3	2	2	3	2	2	2	5	4	4	4	14	4	2	2	2	3	3	2	122	32
OG0001898	2	2	8	13	2	6	2	1	4	7	2	2	7	4	3	3	3	3	3	4	2	1	2	4	11	1	2	3	4	5	5	1	122	32
OG0001899	3	2	3	6	4	3	4	4	4	7	4	4	4	3	4	6	4	3	4	3	4	4	1	2	15	2	4	2	1	4	3	1	122	32
OG0001900	9	3	1	4	8	10	11	6	5	3	4	3	2	1	2	2	3	1	2	2	0	4	1	1	2	1	6	2	2	10	11	0	122	30
OG0001901	3	1	4	8	3	5	3	1	2	14	4	2	3	2	1	1	2	1	4	2	2	1	1	6	15	1	2	1	2	11	13	1	122	32
OG0001902	5	1	7	10	1	1	2	1	9	4	3	1	7	5	3	2	5	4	2	5	9	3	2	9	4	6	2	3	2	2	1	1	122	32
OG0001903	2	1	6	21	3	8	11	0	4	14	1	3	5	2	1	1	3	2	3	2	2	3	3	2	4	1	1	1	3	3	4	2	122	31
OG0001904	3	2	15	5	3	11	6	4	11	8	2	6	0	2	1	0	0	1	2	1	0	0	2	5	11	0	10	1	1	4	3	2	122	26
OG0001905	2	3	3	5	1	4	10	2	2	6	5	3	6	5	2	2	3	4	4	2	3	2	3	5	14	4	2	3	3	3	5	1	122	32
OG0001906	8	3	4	4	2	5	3	3	5	5	4	2	7	5	3	3	2	3	6	3	4	4	2	4	10	2	2	3	2	4	4	1	122	32
OG0001907	5	4	4	4	3	4	6	3	5	7	2	3	7	5	3	3	4	4	4	4	3	5	2	4	7	3	4	2	2	2	3	1	122	32
OG0001908	2	2	3	12	3	7	7	1	5	12	0	2	5	6	3	2	5	4	4	2	1	5	1	3	6	1	2	3	1	5	5	2	122	31
OG0001909	2	2	7	15	3	5	4	2	1	8	2	3	5	2	3	2	4	3	5	2	4	4	4	2	8	3	3	1	3	5	3	2	122	32
OG0001910	4	2	11	6	2	2	4	2	3	8	2	3	5	2	3	0	4	3	4	5	5	2	2	6	9	3	4	5	2	3	3	3	122	31
OG0001911	3	2	8	6	1	5	2	1	7	6	3	2	3	4	5	4	6	2	3	3	3	2	4	3	6	2	5	2	3	8	7	1	122	32
OG0001912	3	3	5	7	4	2	6	3	6	9	5	4	3	0	6	2	2	0	2	1	2	3	2	4	14	3	4	2	1	6	5	3	122	30
OG0001913	1	1	9	20	1	8	2	1	2	27	3	6	2	2	0	1	2	2	2	1	0	1	1	2	6	1	1	0	2	13	2	0	122	28
OG0001914	6	2	2	4	2	2	4	4	3	6	3	4	9	4	3	2	7	5	6	2	6	5	1	3	9	2	2	4	3	2	2	3	122	32
OG0001915	1	2	8	7	11	10	4	1	3	7	1	3	1	4	1	2	1	2	2	2	2	4	0	9	5	1	12	2	0	7	6	1	122	30
OG0001916	1	1	0	27	0	0	0	1	0	16	3	0	4	7	4	3	4	4	7	1	3	3	3	3	19	4	0	1	2	0	1	0	122	23
OG0001917	2	1	4	14	1	5	5	1	3	9	1	1	2	4	4	1	1	2	2	3	1	2	4	12	7	2	1	1	4	12	7	3	122	32
OG0001918	1	2	7	4	4	8	5	1	2	9	4	1	7	4	4	5	2	3	2	2	4	5	1	5	13	3	1	4	1	3	4	1	122	32
OG0001919	1	1	9	14	2	3	13	2	1	12	3	1	2	0	2	2	1	1	2	1	1	1	1	3	26	6	1	1	1	3	4	1	122	31
OG0001920	6	4	8	12	2	2	4	4	5	13	4	2	4	2	1	1	2	2	2	1	1	1	1	4	13	2	3	2	1	6	4	2	121	32
OG0001921	3	3	17	5	2	12	6	2	5	6	2	4	5	1	1	0	1	2	1	0	2	0	1	3	12	2	6	1	2	6	5	3	121	29
OG0001922	3	2	3	4	4	4	4	2	2	5	3	2	2	1	2	2	2	1	1	1	1	2	1	2	51	1	2	2	1	3	2	3	121	32
OG0001923	6	2	6	7	3	9	11	2	9	5	2	4	3	0	2	0	2	2	3	1	5	1	1	5	4	1	3	1	2	7	6	6	121	30
OG0001924	8	4	7	7	3	3	5	3	5	5	2	4	8	2	4	2	4	4	3	3	2	1	4	3	6	1	3	3	3	3	3	3	121	32
OG0001925	4	1	2	8	1	4	3	2	1	5	3	3	2	5	2	2	5	1	2	5	2	6	3	7	20	4	4	2	2	4	4	2	121	32
OG0001926	5	2	5	13	1	5	2	1	3	7	0	2	4	5	4	3	1	4	4	2	8	3	1	3	10	3	4	1	1	5	4	5	121	31
OG0001927	3	1	2	16	2	5	4	2	4	16	0	2	3	2	1	1	1	2	3	6	5	3	2	10	11	1	1	1	1	5	3	2	121	31
OG0001928	2	2	3	5	5	2	2	1	4	10	4	2	5	7	3	3	8	2	5	4	6	4	3	6	7	3	2	4	2	1	1	3	121	32
OG0001929	2	4	7	15	2	2	4	2	3	14	2	2	5	3	2	2	3	2	4	4	4	3	1	4	6	3	2	4	1	2	2	5	121	32
OG0001930	4	3	4	12	5	2	12	2	3	8	6	2	6	3	3	3	2	3	2	3	3	3	3	4	4	3	2	1	3	3	2	2	121	32
OG0001931	1	2	11	12	2	2	5	1	3	27	0	1	5	0	1	1	1	1	2	1	1	2	2	12	7	2	1	5	2	2	2	4	121	30
OG0001932	3	3	1	8	2	3	5	3	8	18	2	3	2	4	2	5	0	3	2	1	2	4	1	5	16	3	2	5	2	1	2	0	121	30
OG0001933	6	2	4	22	2	3	4	3	3	6	1	3	5	2	2	3	3	2	2	2	3	2	2	4	11	2	3	2	2	3	4	3	121	32
OG0001934	2	1	3	17	2	3	4	1	4	19	1	2	4	0	1	1	2	2	1	2	2	2	1	7	20	4	2	2	1	3	3	2	121	31
OG0001935	3	1	5	6	2	2	2	5	3	11	0	3	6	8	3	4	3	3	3	1	5	4	4	7	6	4	2	2	2	3	3	5	121	31
OG0001936	3	2	7	14	2	3	4	1	6	10	2	3	2	3	3	3	2	3	4	2	4	1	3	4	6	4	4	3	3	4	4	2	121	32
OG0001937	3	2	1	10	1	2	2	1	4	11	0	1	9	4	4	5	4	3	3	2	7	4	0	9	19	2	1	1	1	2	2	1	121	30
OG0001938	2	3	8	18	2	5	4	2	2	11	0	14	2	2	5	3	2	2	3	3	2	1	1	2	4	1	3	2	4	4	3	1	121	31
OG0001939	4	3	2	10	7	3	3	2	3	6	2	2	3	6	3	3	2	3	5	4	5	4	2	6	8	3	2	2	4	5	3	1	121	32
OG0001940	4	1	2	16	2	3	3	1	5	11	3	1	8	6	1	2	4	1	5	3	5	3	1	4	10	4	2	1	1	3	3	2	121	32
OG0001941	3	2	8	4	2	5	6	2	6	7	0	4	4	2	2	1	2	2	2	2	2	2	1	6	16	4	3	3	2	5	5	6	121	31
OG0001942	4	2	3	21	3	5	4	1	2	12	4	2	1	2	1	1	2	1	1	1	7	3	2	5	7	2	3	2	2	6	7	2	121	32
OG0001943	2	2	5	13	7	3	4	4	6	12	2	3	4	2	2	2	3	2	3	1	2	2	3	4	6	2	4	3	2	3	5	3	121	32
OG0001944	4	2	5	10	2	3	4	2	2	11	4	3	4	2	3	2	1	2	3	4	2	2	6	5	12	4	3	1	4	4	3	2	121	32
OG0001945	2	1	1	10	2	4	8	1	4	13	4	6	2	3	3	3	3	5	5	1	4	2	2	4	11	4	1	2	4	3	2	1	121	32
OG0001946	5	2	1	2	1	2	2	0	1	7	7	1	11	5	3	5	7	2	7	6	4	6	1	5	11	1	1	7	1	2	2	3	121	31
OG0001947	6	2	3	6	2	4	7	2	5	4	3	3	3	3	2	3	3	2	3	7	3	4	1	11	12	3	4	1	1	3	3	2	121	32
OG0001948	4	3	8	11	9	7	3	3	12	3	3	3	3	3	2	1	3	3	1	1	3	1	1	2	5	2	4	3	2	6	4	2	121	32
OG0001949	4	1	1	12	1	3	3	1	4	19	2	1	5	4	1	1	1	1	7	1	3	3	2	6	17	4	2	1	1	4	4	1	121	32
OG0001950	1	1	7	11	3	2	3	1	2	4	2	3	7	5	6	2	5	7	5	6	4	0	0	1	20	1	2	4	0	2	2	2	121	29
OG0001951	2	1	5	24	4	8	2	2	1	3	1	6	2	2	3	2	1	3	2	1	1	4	3	3	7	2	3	1	2	10	6	4	121	32
OG0001952	3	2	4	21	1	3	2	1	3	18	1	2	3	0	1	2	1	3	0	1	1	0	1	8	24	4	2	1	2	2	2	2	121	29
OG0001953	2	2	6	11	1	4	2	1	2	31	2	2	4	2	1	2	1	2	3	3	2	0	2	5	14	2	2	3	3	1	2	1	121	31
OG0001954	3	2	4	13	1	4	2	5	5	20	3	2	0	2	1	1	2	1	1	1	3	3	2	9	12	4	1	2	2	6	3	1	121	31
OG0001955	2	3	5	11	2	3	2	3	4	11	3	3	3	4	2	2	2	4	2	5	3	0	1	7	15	3	3	1	2	4	4	2	121	31
OG0001956	1	0	4	19	0	3	0	1	3	20	1	1	3	3	2	3	4	3	4	4	5	4	1	2	15	2	1	2	2	5	3	0	121	28
OG0001957	1	1	4	20	2	1	1	2	1	22	4	1	2	3	4	4	1	2	5	0	4	2	3	6	12	3	1	4	2	1	1	1	121	31
OG0001958	1	1	4	29	1	6	2	1	2	8	3	3	1	1	2	2	2	2	3	1	3	1	2	2	6	2	1	0	4	13	10	2	121	31
OG0001959	1	0	0	18	0	2	7	2	4	16	0	1	0	0	0	0	0	0	0	0	0	0	0	3	7	0	7	0	0	13	40	0	121	13
OG0001960	4	2	2	19	3	3	3	1	9	9	5	3	4	1	1	2	2	1	1	2	2	3	1	11	16	1	2	1	1	2	1	2	120	32
OG0001961	5	2	5	17	2	2	4	2	3	3	4	5	9	2	2	2	3	2	3	3	8	4	2	2	7	4	3	2	1	3	2	2	120	32
OG0001962	1	8	2	1	3	5	8	5	1	11	3	7	2	2	2	4	4	7	2	2	4	6	3	5	7	3	3	2	3	1	2	1	120	32
OG0001963	6	3	5	7	4	6	7	5	4	3	1	3	2	5	1	2	2	1	2	1	2	3	5	6	7	4	5	4	3	5	5	1	120	32
OG0001964	1	2	2	16	1	1	2	1	3	7	4	1	5	2	8	7	3	4	4	7	6	5	2	0	8	2	1	3	4	5	2	1	120	31
OG0001965	3	2	4	12	2	4	6	3	4	11	2	2	0	2	2	2	3	2	4	2	4	2	2	6	13	3	3	2	1	4	6	2	120	31
OG0001966	2	3	6	8	1	5	5	2	4	7	3	1	7	4	3	3	3	3	4	2	5	4	2	3	8	3	3	3	4	4	4	1	120	32
OG0001967	7	3	10	8	4	4	6	2	5	14	1	4	3	2	1	1	1	2	1	1	1	0	2	2	9	3	5	2	1	5	6	4	120	31
OG0001968	4	2	7	19	1	6	2	1	1	9	2	2	3	3	4	3	3	2	4	3	4	5	2	3	6	3	3	2	3	2	4	2	120	32
OG0001969	3	2	1	4	3	4	4	2	7	6	2	2	7	1	3	2	4	2	3	3	4	4	1	3	20	4	2	2	1	6	5	3	120	32
OG0001970	5	3	6	3	2	10	7	3	3	6	4	3	5	4	2	4	4	2	1	1	4	4	2	3	5	3	4	3	2	4	5	3	120	32
OG0001971	2	1	18	9	3	13	4	3	3	6	3	3	2	2	1	1	2	1	1	1	1	2	1	6	5	1	6	2	1	7	8	1	120	32
OG0001972	2	2	4	4	5	12	9	5	3	10	4	3	1	2	2	2	2	2	3	2	2	2	1	2	7	1	6	2	1	10	6	1	120	32
OG0001973	3	2	5	6	3	11	7	2	7	7	2	3	6	2	1	3	3	2	3	2	1	1	2	2	4	2	3	2	2	14	5	2	120	32
OG0001974	4	1	6	11	3	3	3	2	9	7	1	7	7	4	3	3	2	3	2	4	3	2	3	3	7	2	2	1	2	2	2	6	120	32
OG0001975	2	2	8	10	5	6	5	2	6	15	2	3	4	2	2	2	2	2	2	2	2	1	1	2	12	3	2	2	1	3	4	3	120	32
OG0001976	4	3	4	14	2	2	5	1	3	14	2	1	5	4	2	2	2	2	3	2	1	4	2	5	16	2	2	1	2	3	4	1	120	32
OG0001977	3	2	5	7	6	8	13	3	5	2	3	2	6	3	2	2	4	3	2	4	1	2	2	4	4	2	2	2	3	4	7	2	120	32
OG0001978	3	2	3	15	1	2	2	1	3	8	2	3	2	2	2	4	2	3	2	3	2	3	2	7	22	7	2	1	2	3	2	2	120	32
OG0001979	1	4	4	6	5	3	5	3	17	7	2	3	3	2	3	3	2	1	3	3	2	4	1	2	20	2	3	0	1	2	2	1	120	31
OG0001980	3	2	10	13	1	2	6	0	4	12	1	2	3	1	1	2	2	1	0	1	1	2	1	10	28	1	1	3	1	2	2	1	120	30
OG0001981	4	2	10	6	4	1	8	3	5	13	1	3	6	1	4	4	4	4	3	3	2	5	3	1	3	2	2	4	2	1	3	2	119	32
OG0001982	2	1	6	16	1	5	2	2	2	11	5	2	4	3	1	2	3	1	4	3	4	0	1	7	17	1	1	2	3	2	3	2	119	31
OG0001983	4	2	6	19	6	2	5	1	2	14	2	1	4	1	1	2	1	1	5	1	5	5	1	3	10	2	2	3	1	4	2	1	119	32
OG0001984	3	1	3	11	1	4	4	1	5	13	4	2	5	3	3	6	2	4	4	6	3	2	5	2	5	1	2	2	4	3	3	2	119	32
OG0001985	4	1	8	17	4	3	2	1	8	9	3	1	5	6	2	3	4	1	5	1	3	2	3	4	5	1	2	2	3	2	2	2	119	32
OG0001986	4	2	4	10	1	4	2	1	3	8	2	2	6	2	3	3	3	2	3	3	3	5	1	5	17	3	2	4	1	4	4	2	119	32
OG0001987	2	2	3	3	1	5	2	3	4	3	3	1	4	4	6	7	7	5	5	1	3	2	2	4	11	3	3	2	4	8	5	1	119	32
OG0001988	6	3	9	15	1	5	5	3	5	8	1	3	2	1	2	2	2	2	1	2	1	1	1	8	7	3	6	3	1	6	3	1	119	32
OG0001989	1	1	7	13	8	3	8	5	3	18	0	2	2	1	2	2	3	1	0	2	3	5	0	8	7	2	4	0	0	2	5	1	119	27
OG0001990	5	2	8	7	2	4	4	2	4	6	6	4	2	3	1	1	2	1	3	3	5	5	3	4	11	3	2	3	3	4	4	2	119	32
OG0001991	3	1	3	14	2	1	2	2	3	23	1	1	3	1	1	2	3	2	2	2	4	4	3	5	18	3	1	2	4	1	1	1	119	32
OG0001992	5	3	7	12	1	1	3	2	3	14	5	3	3	2	3	4	4	4	3	3	2	4	1	5	8	3	2	0	3	1	2	3	119	31
OG0001993	3	2	3	11	2	7	5	1	2	14	1	8	3	2	3	3	2	4	1	2	3	3	1	4	2	1	2	1	5	10	5	3	119	32
OG0001994	3	2	4	24	2	2	4	2	9	13	2	2	3	1	5	2	3	1	1	2	1	1	2	9	8	1	2	1	1	3	2	1	119	32
OG0001995	5	1	5	22	1	3	3	1	5	8	3	3	1	2	2	1	4	1	3	2	6	5	0	4	6	7	2	4	2	3	3	1	119	31
OG0001996	1	1	7	21	5	5	6	1	6	21	0	3	4	0	1	4	1	1	1	1	1	2	1	4	1	0	2	0	1	10	6	1	119	28
OG0001997	7	3	5	6	3	5	5	4	5	7	2	5	4	2	4	3	2	3	2	2	1	3	2	8	4	4	4	1	1	4	5	3	119	32
[truncated: 23,366 more rows]

## Sheet: Supplementary Table S6
Supplementary Table S6: OrthoFinder orthogroup counts per species
Number of gene families per species denoted as species-specific, conserved across all analyzed species, or other
Species	Sequence type	Species-specific	Species-specific %	Present in all species	Other	Total
Arabidopsis thaliana	genome	5711	0.334779	3441	7907	17059
Amaranthus hypochondriacus	genome	1873	0.142531	3441	7827	13141
Beta vulgaris	genome	1582	0.118876	3441	8285	13308
Chenopodium quinoa	genome	6556	0.353766	3441	8535	18532
Actinidia chinensis	genome	8094	0.418316	3441	7814	19349
Daucus carota	genome	3716	0.244136	3441	8064	15221
Utricularia gibba	genome	8385	0.465549	3441	6185	18011
Erythranthe guttata	genome	1913	0.143856	3441	7944	13298
Coffea canephora	genome	2714	0.19063	3441	8082	14237
Petunia axillaris	genome	3096	0.205047	3441	8562	15099
Capsicum annuum	genome	3083	0.201543	3441	8773	15297
Solanum tuberosum	genome	657	0.0515982	3441	8635	12733
Solanum lycopersicum	genome	640	0.050529	3441	8585	12666
Lithospermum erythrorhizon	genome (this analysis)	3003	0.201747	3441	8441	14885
Echium plantagineum	transcriptome (this analysis)	9564	0.351269	3441	14222	27227
Arnebia euchroma	transcriptome (this analysis)	14481	0.445693	3441	14569	32491
Lithospermum officinale	transcriptome (this analysis)	5009	0.272184	3441	9953	18403
Mertensia paniculata	transcriptome (oneKP)	45	0.00449057	3441	6535	10021
Phacelia campanularia	transcriptome (oneKP)	75	0.00856849	3441	5237	8753
Ehretia acuminata	transcriptome (oneKP)	135	0.013561	3441	6379	9955
Pholisma arenarium	transcriptome (oneKP)	64	0.00684199	3441	5849	9354
Lennoa madreporoides	transcriptome (oneKP)	59	0.00677771	3441	5205	8705
Heliotropium calcicola	transcriptome (oneKP)	91	0.00828855	3441	7447	10979
Heliotropium tenellum	transcriptome (oneKP)	40	0.00394361	3441	6662	10143
Heliotropium karwinsky	transcriptome (oneKP)	43	0.00435003	3441	6401	9885
Heliotropium filiforme	transcriptome (oneKP)	31	0.00306173	3441	6653	10125
Heliotropium convolvulaceum	transcriptome (oneKP)	23	0.00235487	3441	6303	9767
Heliotropium racemosum	transcriptome (oneKP)	26	0.00267738	3441	6244	9711
Heliotropium greggii	transcriptome (oneKP)	16	0.00166927	3441	6128	9585
Heliotropium mendocinum	transcriptome (oneKP)	23	0.0022779	3441	6633	10097
Heliotropium sp.	transcriptome (oneKP)	21	0.00222835	3441	5962	9424
Heliotropium texanum	transcriptome (oneKP)	45	0.00453355	3441	6440	9926

## Sheet: Supplementary Table S7
Supplementary Table S7: OrthoFinder predicted duplications
Number of orthogroups that underwent one or more duplication events per node in the species tree
Rooted Species tree with labeled internodes in newick format is provided below:
(Arabidopsis_thaliana:0.241015,(((Beta_vulgaris:0.12972,Chenopodium_quinoa:0.13221)N4:0.02317,Amaranthus_hypochondriacus:0.20185)N2:0.29271,((Actinidia_chinensis:0.30929,Daucus_carota:0.35329)N5:0.02634,((((Phacelia_campanularia:0.15238,((Pholisma_arenarium:0.05656,Lennoa_madreporoides:0.06336)N22:0.09905,Ehretia_acuminata:0.06689)N17:0.04014)N13:0.0146,(Heliotropium_calcicola:0.08436,(Heliotropi…
Node	Count
N0 (root)	4440
N1 (Caryophyllales, Asterids)	4489
N2 (Caryophyllales)	757
N3 (Asterids)	3229
N4 (Beta vulgaris, Chenopodium quinoa)	316
N5 (Daucus carota, Actinidia chinensis)	41
N6 (Lamiids)	2368
N7 (Boraginales)	2588
N8 (Lamiales, Gentianales, Solanales)	198
N9 (non-Boraginaceae Boraginales)	2046
N10 (Boraginaceae)	2818
N11 (Gentianales, Solanales)	88
N12 (Lamiales)	225
N13 (non-Boraginaceae Boraginales interior node)	321
N14 (non-Boraginaceae Boraginales interior node)	3538
N15 (known shikonin-producing Boraginaceae)	3908
N16 (Solanales)	2705
N17 (non-Boraginaceae Boraginales interior node)	448
N18 (non-Boraginaceae Boraginales interior node)	885
N19 (Arnebia euchroma, Echium plantagineum)	1492
N20 (Lithospermum erythrorhizon, Lithospermum officinale)	2142
N21 (Solanales interior node)	998
N22 (non-Boraginaceae Boraginales interior node)	407
N23 (non-Boraginaceae Boraginales interior node)	1305
N24 (Solanales interior node)	846
N25 (non-Boraginaceae Boraginales interior node)	2075
N26 (non-Boraginaceae Boraginales interior node)	533
N27 (non-Boraginaceae Boraginales interior node)	67
N28 (non-Boraginaceae Boraginales interior node)	221
N29 (non-Boraginaceae Boraginales interior node)	592
N30 (non-Boraginaceae Boraginales interior node)	90
Actinidia chinensis	6430
Amaranthus hypochondriacus	3342
Arabidopsis thaliana	6273
Arnebia euchroma	9943
Beta vulgaris	4130
Capsicum annuum	5568
Chenopodium quinoa	10739
Coffea canephora	1772
Daucus carota	6404
Echium plantagineum	9274
Ehretia acuminata	2732
Erythranthe guttata	4634
Heliotropium calcicola	5643
Heliotropium convolvulaceum	3114
Heliotropium filiforme	2046
Heliotropium greggii	1563
Heliotropium karwinsky	3724
Heliotropium mendocinum	1590
Heliotropium racemosum	3295
Heliotropium sp	2533
Heliotropium tenellum	3706
Heliotropium texanum	3771
Lennoa madreporoides	1985
Lithospermum erythrorhizon	4375
Lithospermum officinale	10804
Mertensia paniculata	2622
Petunia axillaris	2855
Phacelia campanularia	1637
Pholisma arenarium	2156
Solanum lycopersicum	4542
Solanum tuberosum	4316
Utricularia gibba	2994

## Sheet: Supplementary Table S8
Supplementary Table S8: Gene Ontology enrichment analysis
X = number of genes duplicated in target ancestor and annotated with target GO term
N = number of genes duplicated in target ancestor
n = number of genes annotated with query GO term
M = total number of genes annotated with any GO term
Signifiance: *** if adj pvalue <= 0.001; ** if adj pvalue <= 0.01; * if adj pvalue <= 0.1
GO term	GO space	GO name	Duplicated in ancestor of	X	N	n	M	pvalue	adjusted pvalue	Significance
GO:0003674	molecular_function	molecular_function	N0	5008	13443	8595	25633	1.77455e-40	2.05138e-37	***
GO:0008150	biological_process	biological_process	N0	1763	13443	2764	25633	2.593e-37	1.49876e-34	***
GO:0005575	cellular_component	cellular_component	N0	1874	13443	3019	25633	5.08447e-30	1.95921e-27	***
GO:0003674	molecular_function	molecular_function	Lithospermum	2358	6048	8595	25633	1.14157e-24	3.29915e-22	***
GO:0055085	biological_process	transmembrane transport	N0	487	13443	685	25633	4.69709e-24	1.08597e-21	***
GO:0016020	cellular_component	membrane	N0	671	13443	991	25633	1.97082e-23	3.79711e-21	***
GO:0005198	molecular_function	structural molecule activity	N1	204	7251	397	25633	1.39276e-22	2.30004e-20	***
GO:0006810	biological_process	transport	N0	612	13443	898	25633	1.69416e-22	2.44806e-20	***
GO:0006412	biological_process	translation	N1	193	7251	374	25633	1.03094e-21	1.32418e-19	***
GO:0034641	biological_process	cellular nitrogen compound metabolic process	N1	208	7251	416	25633	3.84153e-21	4.44081e-19	***
GO:0005840	cellular_component	ribosome	N1	175	7251	337	25633	3.45014e-20	3.62579e-18	***
GO:0003735	molecular_function	structural constituent of ribosome	N1	187	7251	370	25633	8.56881e-20	8.25462e-18	***
GO:0003824	molecular_function	catalytic activity	N3	752	5305	2741	25633	2.42385e-19	2.15537e-17	***
GO:0003677	molecular_function	DNA binding	N0	782	13443	1207	25633	4.57373e-19	3.7766e-17	***
GO:0003824	molecular_function	catalytic activity	N0	1654	13443	2741	25633	8.29764e-19	6.39471e-17	***
GO:0003700	molecular_function	DNA-binding transcription factor activity	N0	382	13443	544	25633	1.05792e-17	7.64351e-16	***
GO:0003674	molecular_function	molecular_function	N1	2713	7251	8595	25633	1.04388e-16	7.09839e-15	***
GO:0009058	biological_process	biosynthetic process	N1	217	7251	472	25633	1.34592e-16	8.64382e-15	***
GO:0016491	molecular_function	oxidoreductase activity	N3	199	5305	566	25633	5.79193e-16	3.52393e-14	***
GO:0043226	cellular_component	organelle	N1	418	7251	1067	25633	3.24695e-15	1.87673e-13	***
GO:0003723	molecular_function	RNA binding	N1	173	7251	364	25633	3.83347e-15	2.11023e-13	***
GO:0008150	biological_process	biological_process	N1	959	7251	2764	25633	4.23781e-15	2.22677e-13	***
GO:0008152	biological_process	metabolic process	N1	559	7251	1508	25633	1.64614e-14	8.27366e-13	***
GO:0003824	molecular_function	catalytic activity	Lithospermum	809	6048	2741	25633	2.51049e-14	1.20922e-12	***
GO:0003676	molecular_function	nucleic acid binding	N0	1331	13443	2217	25633	3.27637e-14	1.51499e-12	***
GO:0016491	molecular_function	oxidoreductase activity	N0	384	13443	566	25633	3.96269e-14	1.76187e-12	***
GO:0016887	molecular_function	ATPase activity	Lithospermum	80	6048	158	25633	1.36015e-13	5.82347e-12	***
GO:0003924	molecular_function	GTPase activity	N0	131	13443	166	25633	1.19247e-12	4.9232e-11	***
GO:0003674	molecular_function	molecular_function	N20	1169	2981	8595	25633	2.61817e-12	1.04366e-10	***
GO:0005575	cellular_component	cellular_component	N1	1014	7251	3019	25633	6.75021e-12	2.51717e-10	***
GO:0008152	biological_process	metabolic process	N0	918	13443	1508	25633	6.74372e-12	2.51717e-10	***
GO:0005575	cellular_component	cellular_component	Lithospermum	856	6048	3019	25633	6.87621e-11	2.48403e-09	***
GO:0022857	molecular_function	transmembrane transporter activity	N0	224	13443	320	25633	9.26868e-11	3.15135e-09	***
GO:0005215	molecular_function	transporter activity	N0	224	13443	320	25633	9.26868e-11	3.15135e-09	***
GO:0006810	biological_process	transport	N10	267	6024	898	25633	7.28665e-06	9.06244e-05	***
GO:0016765	molecular_function	transferase activity, transferring alkyl or aryl (other than methyl) groups	N3	23	5305	31	25633	2.41015e-10	7.73926e-09	***
GO:0015979	biological_process	photosynthesis	N1	33	7251	45	25633	4.74093e-10	1.48122e-08	***
GO:0005575	cellular_component	cellular_component	N6	486	3223	3019	25633	9.58429e-10	2.91564e-08	***
GO:0005515	molecular_function	protein binding	Lithospermum	772	6048	2733	25633	1.50316e-09	4.45552e-08	***
GO:0008150	biological_process	biological_process	N6	448	3223	2764	25633	2.01451e-09	5.82193e-08	***
GO:0005975	biological_process	carbohydrate metabolic process	N0	260	13443	388	25633	3.22203e-09	9.08455e-08	***
GO:0003824	molecular_function	catalytic activity	N1	906	7251	2741	25633	4.13003e-09	1.13674e-07	***
GO:0017111	molecular_function	nucleoside-triphosphatase activity	N0	220	13443	324	25633	9.43503e-09	2.53649e-07	***
GO:0003674	molecular_function	molecular_function	N6	1223	3223	8595	25633	9.99695e-09	2.56811e-07	***
GO:0016021	cellular_component	integral component of membrane	N0	549	13443	890	25633	9.79025e-09	2.56811e-07	***
GO:0000166	molecular_function	nucleotide binding	Lithospermum	81	6048	194	25633	1.51386e-08	3.8044e-07	***
GO:0005575	cellular_component	cellular_component	N7	537	3688	3019	25633	1.90117e-08	4.67606e-07	***
GO:0016765	molecular_function	transferase activity, transferring alkyl or aryl (other than methyl) groups	N6	17	3223	31	25633	2.16575e-08	5.21585e-07	***
GO:0008150	biological_process	biological_process	N7	495	3688	2764	25633	3.1138e-08	7.34602e-07	***
GO:0005737	cellular_component	cytoplasm	N20	46	2981	173	25633	4.75466e-08	1.09928e-06	***
GO:0007165	biological_process	signal transduction	N10	50	6024	128	25633	5.96707e-05	0.000644667	***
GO:0007165	biological_process	signal transduction	N0	96	13443	128	25633	1.24044e-07	2.75759e-06	***
GO:0016020	cellular_component	membrane	Lithospermum	303	6048	991	25633	1.71364e-07	3.73767e-06	***
GO:0016829	molecular_function	lyase activity	N6	15	3223	28	25633	2.23943e-07	4.79405e-06	***
GO:0016021	cellular_component	integral component of membrane	Lithospermum	275	6048	890	25633	2.36715e-07	4.97532e-06	***
GO:0003674	molecular_function	molecular_function	N3	1934	5305	8595	25633	2.48612e-07	5.10941e-06	***
GO:0006810	biological_process	transport	Lithospermum	277	6048	898	25633	2.51935e-07	5.10941e-06	***
GO:0005575	cellular_component	cellular_component	N20	436	2981	3019	25633	3.37624e-07	6.7292e-06	***
GO:0003735	molecular_function	structural constituent of ribosome	N6	81	3223	370	25633	3.51436e-07	6.88576e-06	***
GO:0003824	molecular_function	catalytic activity	N7	483	3688	2741	25633	3.61779e-07	6.97028e-06	***
GO:0008289	molecular_function	lipid binding	N7	29	3688	77	25633	3.77198e-07	7.14822e-06	***
GO:0005198	molecular_function	structural molecule activity	N0	257	13443	397	25633	4.02412e-07	7.50303e-06	***
GO:0006508	biological_process	proteolysis	N7	85	3688	348	25633	4.21128e-07	7.72737e-06	***
GO:0006457	biological_process	protein folding	N1	57	7251	113	25633	5.24959e-07	9.3362e-06	***
GO:0016887	molecular_function	ATPase activity	N7	47	3688	158	25633	5.18509e-07	9.3362e-06	***
GO:0009058	biological_process	biosynthetic process	N0	300	13443	472	25633	5.58716e-07	9.78599e-06	***
GO:0008150	biological_process	biological_process	N3	671	5305	2764	25633	7.40132e-07	1.277e-05	***
GO:0017111	molecular_function	nucleoside-triphosphatase activity	Lithospermum	115	6048	324	25633	8.14146e-07	1.38405e-05	***
GO:0008150	biological_process	biological_process	Lithospermum	755	6048	2764	25633	8.5092e-07	1.4256e-05	***
GO:0016021	cellular_component	integral component of membrane	N7	180	3688	890	25633	8.64829e-07	1.4282e-05	***
GO:0005198	molecular_function	structural molecule activity	N6	84	3223	397	25633	9.59946e-07	1.56295e-05	***
GO:0003824	molecular_function	catalytic activity	N20	396	2981	2741	25633	1.23936e-06	1.98986e-05	***
GO:0055085	biological_process	transmembrane transport	Lithospermum	215	6048	685	25633	1.4435e-06	2.28587e-05	***
GO:0006810	biological_process	transport	N7	180	3688	898	25633	1.5671e-06	2.44806e-05	***
GO:0005737	cellular_component	cytoplasm	N1	78	7251	173	25633	1.74415e-06	2.68832e-05	***
GO:0008152	biological_process	metabolic process	N6	250	3223	1508	25633	1.87481e-06	2.85168e-05	***
GO:0005840	cellular_component	ribosome	N6	73	3223	337	25633	1.96201e-06	2.90779e-05	***
GO:0004386	molecular_function	helicase activity	N7	16	3688	32	25633	1.95928e-06	2.90779e-05	***
GO:0006412	biological_process	translation	N6	79	3223	374	25633	2.13208e-06	3.11986e-05	***
GO:0003674	molecular_function	molecular_function	N10	2165	6024	8595	25633	3.47552e-06	5.02213e-05	***
GO:0016491	molecular_function	oxidoreductase activity	N7	121	3688	566	25633	3.58089e-06	5.10992e-05	***
GO:0034641	biological_process	cellular nitrogen compound metabolic process	N6	85	3223	416	25633	3.62469e-06	5.10992e-05	***
GO:0016021	cellular_component	integral component of membrane	N6	158	3223	890	25633	3.75261e-06	5.22652e-05	***
GO:0000166	molecular_function	nucleotide binding	N20	45	2981	194	25633	4.06233e-06	5.59054e-05	***
GO:0016192	biological_process	vesicle-mediated transport	N3	48	5305	125	25633	4.21665e-06	5.73465e-05	***
GO:0005575	cellular_component	cellular_component	N3	719	5305	3019	25633	4.98776e-06	6.70448e-05	***
GO:0005575	cellular_component	cellular_component	N15	949	7184	3019	25633	6.05829e-06	8.04986e-05	***
GO:0006810	biological_process	transport	N3	240	5305	898	25633	6.20157e-06	8.14661e-05	***
GO:0005634	cellular_component	nucleus	N15	211	7184	581	25633	6.8329e-06	8.87509e-05	***
GO:0008289	molecular_function	lipid binding	N10	40	6024	77	25633	5.834e-08	1.32237e-06	***
GO:0003824	molecular_function	catalytic activity	N6	418	3223	2741	25633	7.14449e-06	9.06244e-05	***
GO:0003677	molecular_function	DNA binding	N15	406	7184	1207	25633	7.08218e-06	9.06244e-05	***
GO:0016021	cellular_component	integral component of membrane	N10	291	6024	890	25633	1.35181e-10	4.46482e-09	***
GO:0003735	molecular_function	structural constituent of ribosome	N0	235	13443	370	25633	9.64626e-06	0.000118628	***
GO:0003676	molecular_function	nucleic acid binding	N15	708	7184	2217	25633	1.24848e-05	0.00015192	***
GO:0051082	molecular_function	unfolded protein binding	N1	37	7251	70	25633	1.28465e-05	0.000154693	***
GO:0016787	molecular_function	hydrolase activity	N0	516	13443	868	25633	1.43587e-05	0.000169374	***
GO:0016787	molecular_function	hydrolase activity	Lithospermum	258	6048	868	25633	1.43285e-05	0.000169374	***
GO:0003674	molecular_function	molecular_function	N15	2550	7184	8595	25633	1.79937e-05	0.000210108	***
GO:0005634	cellular_component	nucleus	Lithospermum	180	6048	581	25633	2.31261e-05	0.000267338	***
GO:0003676	molecular_function	nucleic acid binding	Lithospermum	601	6048	2217	25633	3.21117e-05	0.000367536	***
GO:0016787	molecular_function	hydrolase activity	N1	299	7251	868	25633	3.30771e-05	0.000374874	***
GO:0016740	molecular_function	transferase activity	Lithospermum	154	6048	490	25633	3.91802e-05	0.000439731	***
GO:0005515	molecular_function	protein binding	N20	382	2981	2733	25633	4.23094e-05	0.000470285	***
GO:0019843	molecular_function	rRNA binding	N1	16	7251	23	25633	4.72907e-05	0.000520648	***
GO:0043226	cellular_component	organelle	N0	622	13443	1067	25633	5.0545e-05	0.000551227	***
GO:0005575	cellular_component	cellular_component	N10	806	6024	3019	25633	7.29072e-06	9.06244e-05	***
GO:0000166	molecular_function	nucleotide binding	N1	80	7251	194	25633	6.9415e-05	0.000742997	***
GO:0043226	cellular_component	organelle	N6	176	3223	1067	25633	8.34627e-05	0.000885164	***
GO:0003676	molecular_function	nucleic acid binding	N1	704	7251	2217	25633	9.53421e-05	0.00100196	**
GO:0038023	molecular_function	signaling receptor activity	N3	8	5305	10	25633	0.000100555	0.00104723	**
GO:0022857	molecular_function	transmembrane transporter activity	N6	64	3223	320	25633	0.000104892	0.00106364	**
GO:0005215	molecular_function	transporter activity	N6	64	3223	320	25633	0.000104892	0.00106364	**
GO:0004252	molecular_function	serine-type endopeptidase activity	N7	30	3688	104	25633	0.000103929	0.00106364	**
GO:0016757	molecular_function	transferase activity, transferring glycosyl groups	N10	45	6024	124	25633	0.000900519	0.00694	**
GO:0016887	molecular_function	ATPase activity	N6	37	3223	158	25633	0.000118583	0.00118174	**
GO:0016829	molecular_function	lyase activity	N3	15	5305	28	25633	0.00012536	0.0012386	**
GO:0016740	molecular_function	transferase activity	N10	151	6024	490	25633	0.000109316	0.00109887	**
GO:0005840	cellular_component	ribosome	N0	210	13443	337	25633	0.000148064	0.00143834	**
GO:0009058	biological_process	biosynthetic process	N6	87	3223	472	25633	0.000149629	0.00144142	**
GO:0008168	molecular_function	methyltransferase activity	N1	67	7251	160	25633	0.000151092	0.00144349	**
GO:0016740	molecular_function	transferase activity	N3	135	5305	490	25633	0.0001541	0.00146016	**
GO:0016772	molecular_function	transferase activity, transferring phosphorus-containing groups	Lithospermum	43	6048	109	25633	0.00016045	0.00150797	**
GO:0003676	molecular_function	nucleic acid binding	N20	311	2981	2217	25633	0.000179619	0.00167451	**
GO:0034641	biological_process	cellular nitrogen compound metabolic process	N0	254	13443	416	25633	0.000220756	0.00204155	**
GO:0055085	biological_process	transmembrane transport	N7	132	3688	685	25633	0.000229227	0.0020905	**
GO:0005975	biological_process	carbohydrate metabolic process	Lithospermum	122	6048	388	25633	0.000229665	0.0020905	**
GO:0006412	biological_process	translation	N0	230	13443	374	25633	0.000234935	0.00212176	**
GO:0016020	cellular_component	membrane	N7	182	3688	991	25633	0.000245507	0.00220005	**
GO:0016772	molecular_function	transferase activity, transferring phosphorus-containing groups	N20	26	2981	109	25633	0.00025611	0.00227741	**
GO:0016192	biological_process	vesicle-mediated transport	N7	33	3688	125	25633	0.000306283	0.00270277	**
GO:0016874	molecular_function	ligase activity	N1	9	7251	11	25633	0.000353803	0.00309846	**
GO:0005576	cellular_component	extracellular region	N0	39	13443	51	25633	0.000359042	0.00312069	**
GO:0005634	cellular_component	nucleus	N20	95	2981	581	25633	0.000375406	0.00323857	**
GO:0006508	biological_process	proteolysis	N6	66	3223	348	25633	0.000399752	0.00342306	**
GO:0055085	biological_process	transmembrane transport	N3	178	5305	685	25633	0.000430832	0.00366207	**
GO:0016020	cellular_component	membrane	N15	325	7184	991	25633	0.000438849	0.00370299	**
GO:0003700	molecular_function	DNA-binding transcription factor activity	N15	188	7184	544	25633	0.000452154	0.00378761	**
GO:0016301	molecular_function	kinase activity	N20	16	2981	56	25633	0.000466348	0.00387841	**
GO:0042254	biological_process	ribosome biogenesis	N1	18	7251	31	25633	0.000492875	0.00406974	**
GO:0006508	biological_process	proteolysis	N1	127	7251	348	25633	0.000503879	0.00413109	**
GO:0003674	molecular_function	molecular_function	N7	1323	3688	8595	25633	0.000632024	0.00514521	**
GO:0022857	molecular_function	transmembrane transporter activity	Lithospermum	101	6048	320	25633	0.000651055	0.00522653	**
GO:0005215	molecular_function	transporter activity	Lithospermum	101	6048	320	25633	0.000651055	0.00522653	**
GO:0005618	cellular_component	cell wall	N0	24	13443	29	25633	0.000679551	0.00538056	**
GO:0030312	cellular_component	external encapsulating structure	N0	24	13443	29	25633	0.000679551	0.00538056	**
GO:0030246	molecular_function	carbohydrate binding	N6	23	3223	91	25633	0.000709618	0.0055804	**
GO:0007010	biological_process	cytoskeleton organization	N3	8	5305	12	25633	0.000739345	0.00577488	**
GO:0043226	cellular_component	organelle	N15	345	7184	1067	25633	0.000884406	0.00686157	**
GO:0005089	molecular_function	Rho guanyl-nucleotide exchange factor activity	N10	13	6024	24	25633	0.00113087	0.00843411	**
GO:0042254	biological_process	ribosome biogenesis	N6	11	3223	31	25633	0.000923506	0.00707002	**
GO:0017111	molecular_function	nucleoside-triphosphatase activity	N20	57	2981	324	25633	0.000940731	0.00715451	**
GO:0016491	molecular_function	oxidoreductase activity	N1	194	7251	566	25633	0.000969294	0.00732356	**
GO:0004386	molecular_function	helicase activity	Lithospermum	16	6048	32	25633	0.00102961	0.00772876	**
GO:0005515	molecular_function	protein binding	N10	720	6024	2733	25633	0.000132941	0.00130237	**
GO:0008289	molecular_function	lipid binding	N0	54	13443	77	25633	0.00117935	0.00873931	**
GO:0017111	molecular_function	nucleoside-triphosphatase activity	N1	117	7251	324	25633	0.0012616	0.00928926	**
GO:0008150	biological_process	biological_process	N10	714	6024	2764	25633	0.0013029	0.00951761	**
GO:0043226	cellular_component	organelle	N3	261	5305	1067	25633	0.00130908	0.00951761	**
GO:0016787	molecular_function	hydrolase activity	N6	139	3223	868	25633	0.00149894	0.0108299	*
GO:0005634	cellular_component	nucleus	N3	150	5305	581	25633	0.00153751	0.0110395	*
GO:0008152	biological_process	metabolic process	N7	257	3688	1508	25633	0.00168364	0.0120141	*
GO:0007017	biological_process	microtubule-based process	N0	22	13443	27	25633	0.00171788	0.0121833	*
GO:0016192	biological_process	vesicle-mediated transport	N10	43	6024	125	25633	0.00373216	0.0229488	*
GO:0005215	molecular_function	transporter activity	N10	92	6024	320	25633	0.0168048	0.0771137	*
GO:0022857	molecular_function	transmembrane transporter activity	N10	92	6024	320	25633	0.0168048	0.0771137	*
GO:0043226	cellular_component	organelle	N20	155	2981	1067	25633	0.00194783	0.0134832	*
GO:0016787	molecular_function	hydrolase activity	N20	129	2981	868	25633	0.00199443	0.0137236	*
GO:0055085	biological_process	transmembrane transport	N6	112	3223	685	25633	0.00205874	0.0140823	*
GO:0005856	cellular_component	cytoskeleton	N7	6	3688	11	25633	0.00212574	0.014455	*
GO:0008233	molecular_function	peptidase activity	N7	30	3688	123	25633	0.00219785	0.014858	*
GO:0006810	biological_process	transport	N15	290	7184	898	25633	0.00234997	0.015794	*
GO:0016887	molecular_function	ATPase activity	N20	31	2981	158	25633	0.00239274	0.0159885	*
GO:0003723	molecular_function	RNA binding	N3	98	5305	364	25633	0.00248153	0.0164865	*
GO:0046982	molecular_function	protein heterodimerization activity	N0	62	13443	92	25633	0.00255074	0.0167079	*
GO:0016887	molecular_function	ATPase activity	N3	48	5305	158	25633	0.00255992	0.0167079	*
GO:0055085	biological_process	transmembrane transport	N10	194	6024	685	25633	0.00177076	0.0124817	*
GO:0006913	biological_process	nucleocytoplasmic transport	N1	9	7251	13	25633	0.00257266	0.0167079	*
GO:0016772	molecular_function	transferase activity, transferring phosphorus-containing groups	N10	39	6024	109	25633	0.00255822	0.0167079	*
GO:0016853	molecular_function	isomerase activity	N0	21	13443	26	25633	0.0027032	0.0173606	*
GO:0007005	biological_process	mitochondrion organization	N7	3	3688	3	25633	0.00297627	0.0190086	*
GO:0009690	biological_process	cytokinin metabolic process	N0	9	13443	9	25633	0.00299721	0.0190372	*
GO:0022857	molecular_function	transmembrane transporter activity	N3	87	5305	320	25633	0.00311186	0.0195506	*
GO:0005215	molecular_function	transporter activity	N3	87	5305	320	25633	0.00311186	0.0195506	*
GO:0017111	molecular_function	nucleoside-triphosphatase activity	N6	58	3223	324	25633	0.00340557	0.0212802	*
GO:0016021	cellular_component	integral component of membrane	N3	217	5305	890	25633	0.00372906	0.0229488	*
GO:0005634	cellular_component	nucleus	N1	194	7251	581	25633	0.00369396	0.0229488	*
GO:0000166	molecular_function	nucleotide binding	N10	63	6024	194	25633	0.00268118	0.0173154	*
GO:0005515	molecular_function	protein binding	N1	833	7251	2733	25633	0.00397861	0.0243348	*
GO:0008152	biological_process	metabolic process	Lithospermum	399	6048	1508	25633	0.00413108	0.0251344	*
GO:0003682	molecular_function	chromatin binding	N20	8	2981	24	25633	0.00436835	0.0264388	*
GO:0017111	molecular_function	nucleoside-triphosphatase activity	N3	87	5305	324	25633	0.004493	0.0270516	*
GO:0016301	molecular_function	kinase activity	N10	21	6024	56	25633	0.0130925	0.0655042	*
GO:0005886	cellular_component	plasma membrane	N15	9	7184	14	25633	0.00504246	0.0300468	*
GO:0008233	molecular_function	peptidase activity	N6	26	3223	123	25633	0.00512974	0.0304102	*
GO:0016491	molecular_function	oxidoreductase activity	Lithospermum	160	6048	566	25633	0.00531732	0.0313613	*
GO:0016746	molecular_function	transferase activity, transferring acyl groups	N15	17	7184	34	25633	0.00540201	0.0316991	*
GO:0016740	molecular_function	transferase activity	N20	76	2981	490	25633	0.00547797	0.0319825	*
GO:0004518	molecular_function	nuclease activity	Lithospermum	10	6048	19	25633	0.00574517	0.033374	*
GO:0006457	biological_process	protein folding	N0	73	13443	113	25633	0.00591319	0.0341782	*
GO:0006520	biological_process	cellular amino acid metabolic process	N0	21	13443	27	25633	0.00615183	0.0352055	*
GO:0044281	biological_process	small molecule metabolic process	N0	21	13443	27	25633	0.00615183	0.0352055	*
GO:0008168	molecular_function	methyltransferase activity	Lithospermum	52	6048	160	25633	0.00634704	0.0361437	*
GO:0003682	molecular_function	chromatin binding	N0	19	13443	24	25633	0.00653837	0.03687	*
GO:0005089	molecular_function	Rho guanyl-nucleotide exchange factor activity	N0	19	13443	24	25633	0.00653837	0.03687	*
GO:0016301	molecular_function	kinase activity	N0	39	13443	56	25633	0.00663446	0.0372303	*
GO:0008146	molecular_function	sulfotransferase activity	N0	15	13443	18	25633	0.00675319	0.0377135	*
GO:0016310	biological_process	phosphorylation	N20	6	2981	16	25633	0.00699766	0.0388908	*
GO:0016779	molecular_function	nucleotidyltransferase activity	N7	10	3688	30	25633	0.00717386	0.0396794	*
GO:0017111	molecular_function	nucleoside-triphosphatase activity	N7	63	3688	324	25633	0.00724855	0.0399016	*
GO:0000902	biological_process	cell morphogenesis	N1	7	7251	10	25633	0.00743891	0.0407553	*
GO:0016874	molecular_function	ligase activity	N6	5	3223	11	25633	0.00750503	0.0409237	*
GO:0016192	biological_process	vesicle-mediated transport	N15	48	7184	125	25633	0.00760443	0.0410781	*
GO:0000902	biological_process	cell morphogenesis	N3	6	5305	10	25633	0.00758973	0.0410781	*
GO:0016787	molecular_function	hydrolase activity	N3	209	5305	868	25633	0.00768204	0.0411131	*
GO:0009579	cellular_component	thylakoid	N3	4	5305	5	25633	0.00764833	0.0411131	*
GO:0016020	cellular_component	membrane	N20	140	2981	991	25633	0.00827356	0.0436075	*
GO:0007010	biological_process	cytoskeleton organization	N20	5	2981	12	25633	0.00829667	0.0436075	*
GO:0016485	biological_process	protein processing	N1	5	7251	6	25633	0.00829901	0.0436075	*
GO:0051604	biological_process	protein maturation	N1	5	7251	6	25633	0.00829901	0.0436075	*
GO:0003723	molecular_function	RNA binding	Lithospermum	106	6048	364	25633	0.00837538	0.0438097	*
GO:0005515	molecular_function	protein binding	N7	435	3688	2733	25633	0.00921929	0.0480068	*
GO:0004252	molecular_function	serine-type endopeptidase activity	N6	22	3223	104	25633	0.00941819	0.0486591	*
GO:0006397	biological_process	mRNA processing	Lithospermum	14	6048	32	25633	0.00942874	0.0486591	*
GO:0043226	cellular_component	organelle	N7	180	3688	1067	25633	0.0114191	0.0586688	*
GO:0016829	molecular_function	lyase activity	N1	14	7251	28	25633	0.0122158	0.0624845	*
GO:0016020	cellular_component	membrane	N3	234	5305	991	25633	0.0124328	0.0633141	*
GO:0005815	cellular_component	microtubule organizing center	Lithospermum	4	6048	5	25633	0.012563	0.0636965	*
GO:0016887	molecular_function	ATPase activity	N1	58	7251	158	25633	0.0130596	0.0655042	*
GO:0005085	molecular_function	guanyl-nucleotide exchange factor activity	N10	13	6024	25	25633	0.001852	0.012897	*
GO:0016791	molecular_function	phosphatase activity	N1	18	7251	39	25633	0.0131462	0.0655042	*
GO:0005730	cellular_component	nucleolus	N7	7	3688	19	25633	0.0130676	0.0655042	*
GO:0007155	biological_process	cell adhesion	N20	2	2981	2	25633	0.0135206	0.0670808	*
GO:0005085	molecular_function	guanyl-nucleotide exchange factor activity	N0	19	13443	25	25633	0.0138754	0.0676791	*
GO:0019899	molecular_function	enzyme binding	N0	19	13443	25	25633	0.0138754	0.0676791	*
GO:0005089	molecular_function	Rho guanyl-nucleotide exchange factor activity	Lithospermum	11	6048	24	25633	0.0138537	0.0676791	*
GO:0016874	molecular_function	ligase activity	N3	6	5305	11	25633	0.0137939	0.0676791	*
GO:0005694	cellular_component	chromosome	N6	6	3223	17	25633	0.0141698	0.0688248	*
GO:0016787	molecular_function	hydrolase activity	N7	148	3688	868	25633	0.0144214	0.0694633	*
GO:0016746	molecular_function	transferase activity, transferring acyl groups	N3	13	5305	34	25633	0.0143748	0.0694633	*
GO:0055085	biological_process	transmembrane transport	N15	218	7184	685	25633	0.0146526	0.0702836	*
GO:0006259	biological_process	DNA metabolic process	Lithospermum	6	6048	10	25633	0.0147793	0.0705986	*
GO:0030246	molecular_function	carbohydrate binding	N3	28	5305	91	25633	0.0152034	0.0717477	*
GO:0008289	molecular_function	lipid binding	Lithospermum	27	6048	77	25633	0.015206	0.0717477	*
GO:0007017	biological_process	microtubule-based process	N6	8	3223	27	25633	0.0151041	0.0717477	*
GO:0042393	molecular_function	histone binding	N15	11	7184	21	25633	0.0157906	0.0736733	*
GO:0005764	cellular_component	lysosome	N6	2	3223	2	25633	0.0158053	0.0736733	*
GO:0005773	cellular_component	vacuole	N6	2	3223	2	25633	0.0158053	0.0736733	*
GO:0003682	molecular_function	chromatin binding	N3	10	5305	24	25633	0.0159577	0.0740848	*
GO:0019899	molecular_function	enzyme binding	N10	13	6024	25	25633	0.001852	0.012897	*
GO:0003700	molecular_function	DNA-binding transcription factor activity	N10	154	6024	544	25633	0.00499273	0.0299046	*
GO:0006508	biological_process	proteolysis	N20	54	2981	348	25633	0.0168102	0.0771137	*
GO:0051082	molecular_function	unfolded protein binding	N0	46	13443	70	25633	0.0169131	0.0772786	*
GO:0009308	biological_process	amine metabolic process	N0	13	13443	16	25633	0.0173844	0.0791196	*
GO:0003676	molecular_function	nucleic acid binding	N6	311	3223	2217	25633	0.017674	0.080122	*
GO:0005516	molecular_function	calmodulin binding	Lithospermum	13	6048	31	25633	0.0181249	0.0818454	*
GO:0008081	molecular_function	phosphoric diester hydrolase activity	N0	28	13443	40	25633	0.0182985	0.0823077	*
GO:0005634	cellular_component	nucleus	N0	330	13443	581	25633	0.0184394	0.0826198	*
GO:0016829	molecular_function	lyase activity	Lithospermum	12	6048	28	25633	0.0189221	0.0844554	*
GO:0016310	biological_process	phosphorylation	Lithospermum	8	6048	16	25633	0.0192811	0.0857268	*
GO:0005085	molecular_function	guanyl-nucleotide exchange factor activity	Lithospermum	11	6048	25	25633	0.0195596	0.0863011	*
GO:0019899	molecular_function	enzyme binding	Lithospermum	11	6048	25	25633	0.0195596	0.0863011	*
GO:0005975	biological_process	carbohydrate metabolic process	N6	63	3223	388	25633	0.0197444	0.0867853	*
GO:0005737	cellular_component	cytoplasm	Lithospermum	53	6048	173	25633	0.0200306	0.0877098	*
GO:0051287	molecular_function	NAD binding	N0	41	13443	62	25633	0.0202563	0.0883635	*
GO:0018738	molecular_function	S-formylglutathione hydrolase activity	N7	2	3688	2	25633	0.0206958	0.0896043	*
GO:0007155	biological_process	cell adhesion	N7	2	3688	2	25633	0.0206958	0.0896043	*
GO:0043226	cellular_component	organelle	Lithospermum	280	6048	1067	25633	0.0213947	0.0920563	*
GO:0042803	molecular_function	protein homodimerization activity	N20	4	2981	10	25633	0.021501	0.0920563	*
GO:0042802	molecular_function	identical protein binding	N20	4	2981	10	25633	0.021501	0.0920563	*
GO:0042254	biological_process	ribosome biogenesis	N20	8	2981	31	25633	0.0224354	0.0957022	*
GO:0004013	molecular_function	adenosylhomocysteinase activity	N1	3	7251	3	25633	0.0226291	0.0961735	*
GO:0016772	molecular_function	transferase activity, transferring phosphorus-containing groups	N0	68	13443	109	25633	0.022978	0.0972989	*
GO:0000166	molecular_function	nucleotide binding	N0	116	13443	194	25633	0.0232162	0.0979486	*
GO:0006457	biological_process	protein folding	N6	22	3223	113	25633	0.0237906	0.100007
GO:0008152	biological_process	metabolic process	N3	343	5305	1508	25633	0.0240657	0.100797
GO:0006629	biological_process	lipid metabolic process	N0	77	13443	125	25633	0.024247	0.10119
GO:0003924	molecular_function	GTPase activity	N1	59	7251	166	25633	0.0247796	0.102304
GO:0000278	biological_process	mitotic cell cycle	N1	4	7251	5	25633	0.0247587	0.102304
GO:0007049	biological_process	cell cycle	N1	4	7251	5	25633	0.0247587	0.102304
GO:0005783	cellular_component	endoplasmic reticulum	N3	14	5305	40	25633	0.0255742	0.105209
GO:0051082	molecular_function	unfolded protein binding	N6	15	3223	70	25633	0.025728	0.105467
GO:0004252	molecular_function	serine-type endopeptidase activity	N1	39	7251	104	25633	0.0260113	0.106201
GO:0016874	molecular_function	ligase activity	Lithospermum	6	6048	11	25633	0.026091	0.106201
GO:0005794	cellular_component	Golgi apparatus	N7	6	3688	17	25633	0.0264031	0.107095
GO:0008150	biological_process	biological_process	N20	353	2981	2764	25633	0.0265439	0.107289
GO:0005484	molecular_function	SNAP receptor activity	N0	12	13443	15	25633	0.0274509	0.109914
GO:0030674	molecular_function	protein binding, bridging	N0	12	13443	15	25633	0.0274509	0.109914
GO:0007165	biological_process	signal transduction	N3	36	5305	128	25633	0.0274825	0.109914
GO:0016301	molecular_function	kinase activity	Lithospermum	20	6048	56	25633	0.0275736	0.109914
GO:0008233	molecular_function	peptidase activity	N1	45	7251	123	25633	0.0278223	0.110524
GO:0016853	molecular_function	isomerase activity	N3	10	5305	26	25633	0.02896	0.11465
GO:0044877	molecular_function	protein-containing complex binding	N3	3	5305	4	25633	0.0299435	0.118139
GO:0016192	biological_process	vesicle-mediated transport	Lithospermum	39	6048	125	25633	0.0313628	0.123318
GO:0015031	biological_process	protein transport	N10	24	6024	71	25633	0.0316268	0.123881
GO:0007034	biological_process	vacuolar transport	N3	7	5305	16	25633	0.0317203	0.123881
GO:0005737	cellular_component	cytoplasm	N15	60	7184	173	25633	0.0325824	0.126819
GO:0005484	molecular_function	SNAP receptor activity	N15	8	7184	15	25633	0.0339726	0.131346
GO:0030674	molecular_function	protein binding, bridging	N15	8	7184	15	25633	0.0339726	0.131346
GO:0008152	biological_process	metabolic process	N20	198	2981	1508	25633	0.0350365	0.135007
GO:0006508	biological_process	proteolysis	Lithospermum	97	6048	348	25633	0.0354431	0.13612
GO:0016772	molecular_function	transferase activity, transferring phosphorus-containing groups	N7	23	3688	109	25633	0.0359493	0.136816
GO:0022857	molecular_function	transmembrane transporter activity	N7	58	3688	320	25633	0.0360976	0.136816
GO:0005215	molecular_function	transporter activity	N7	58	3688	320	25633	0.0360976	0.136816
GO:0032259	biological_process	methylation	N1	8	7251	15	25633	0.0358367	0.136816
GO:0003723	molecular_function	RNA binding	N20	54	2981	364	25633	0.0362202	0.136832
GO:0016192	biological_process	vesicle-mediated transport	N1	45	7251	125	25633	0.0366092	0.137851
GO:0016021	cellular_component	integral component of membrane	N1	276	7251	890	25633	0.0369287	0.138602
GO:0003682	molecular_function	chromatin binding	N10	10	6024	24	25633	0.0371023	0.138803
GO:0006520	biological_process	cellular amino acid metabolic process	N3	10	5305	27	25633	0.0376902	0.140096
GO:0044281	biological_process	small molecule metabolic process	N3	10	5305	27	25633	0.0376902	0.140096
GO:0003682	molecular_function	chromatin binding	Lithospermum	10	6048	24	25633	0.0380541	0.140995
GO:0003729	molecular_function	mRNA binding	N3	8	5305	20	25633	0.0386908	0.142897
GO:0005783	cellular_component	endoplasmic reticulum	N0	27	13443	40	25633	0.0389497	0.143264
GO:0005811	cellular_component	lipid droplet	N0	5	13443	5	25633	0.0396579	0.143264
GO:0031012	cellular_component	extracellular matrix	N0	5	13443	5	25633	0.0396579	0.143264
GO:0015976	biological_process	carbon utilization	N0	5	13443	5	25633	0.0396579	0.143264
GO:0005694	cellular_component	chromosome	N20	5	2981	17	25633	0.0395936	0.143264
GO:0005634	cellular_component	nucleus	N7	99	3688	581	25633	0.0395779	0.143264
GO:0016298	molecular_function	lipase activity	N10	9	6024	21	25633	0.0391329	0.143264
GO:0003677	molecular_function	DNA binding	N6	172	3223	1207	25633	0.0413091	0.148302
GO:0004630	molecular_function	phospholipase D activity	N10	6	6024	12	25633	0.0411886	0.148302
GO:0016740	molecular_function	transferase activity	N15	155	7184	490	25633	0.0417816	0.149073
GO:0008146	molecular_function	sulfotransferase activity	Lithospermum	8	6048	18	25633	0.0416738	0.149073
GO:0008289	molecular_function	lipid binding	N15	29	7184	77	25633	0.0421169	0.149807
GO:0051276	biological_process	chromosome organization	N7	3	3688	6	25633	0.042395	0.150333
GO:0003824	molecular_function	catalytic activity	N15	807	7184	2741	25633	0.0428517	0.150567
GO:0008963	molecular_function	phospho-N-acetylmuramoyl-pentapeptide-transferase activity	N3	2	5305	2	25633	0.0428259	0.150567
GO:0070628	molecular_function	proteasome binding	N3	2	5305	2	25633	0.0428259	0.150567
GO:0044877	molecular_function	protein-containing complex binding	Lithospermum	3	6048	4	25633	0.0432304	0.151437
GO:0003735	molecular_function	structural constituent of ribosome	N15	119	7184	370	25633	0.0435476	0.152088
GO:0030246	molecular_function	carbohydrate binding	Lithospermum	29	6048	91	25633	0.0443707	0.154496
GO:0005089	molecular_function	Rho guanyl-nucleotide exchange factor activity	N7	7	3688	24	25633	0.0470917	0.163478
GO:0004386	molecular_function	helicase activity	N3	11	5305	32	25633	0.0510994	0.176859
GO:0006629	biological_process	lipid metabolic process	N7	25	3688	125	25633	0.0525659	0.181392
GO:0016740	molecular_function	transferase activity	N6	74	3223	490	25633	0.0536163	0.183838
GO:0007010	biological_process	cytoskeleton organization	N6	4	3223	12	25633	0.0537519	0.183838
GO:0016772	molecular_function	transferase activity, transferring phosphorus-containing groups	N3	30	5305	109	25633	0.0535182	0.183838
GO:0008289	molecular_function	lipid binding	N6	15	3223	77	25633	0.0547429	0.186675
GO:0007155	biological_process	cell adhesion	N10	2	6024	2	25633	0.0552225	0.187055
GO:0004806	molecular_function	triglyceride lipase activity	N10	2	6024	2	25633	0.0552225	0.187055
GO:0015979	biological_process	photosynthesis	N15	18	7184	45	25633	0.0556076	0.187055
GO:0004930	molecular_function	G protein-coupled receptor activity	Lithospermum	2	6048	2	25633	0.0556634	0.187055
GO:0070628	molecular_function	proteasome binding	Lithospermum	2	6048	2	25633	0.0556634	0.187055
GO:0008970	molecular_function	phospholipase A1 activity	N7	2	3688	3	25633	0.0561349	0.188092
GO:0003824	molecular_function	catalytic activity	N10	678	6024	2741	25633	0.05656	0.188969
GO:0005085	molecular_function	guanyl-nucleotide exchange factor activity	N7	7	3688	25	25633	0.057568	0.191231
GO:0019899	molecular_function	enzyme binding	N7	7	3688	25	25633	0.057568	0.191231
GO:0003723	molecular_function	RNA binding	N15	116	7184	364	25633	0.0578227	0.191527
GO:0016020	cellular_component	membrane	N10	254	6024	991	25633	0.0587023	0.193885
GO:0016757	molecular_function	transferase activity, transferring glycosyl groups	N6	22	3223	124	25633	0.0592458	0.195123
GO:0005730	cellular_component	nucleolus	N1	9	7251	19	25633	0.0601936	0.197681
GO:0006914	biological_process	autophagy	N7	4	3688	11	25633	0.0609749	0.199116
GO:0009056	biological_process	catabolic process	N7	4	3688	11	25633	0.0609749	0.199116
GO:0008233	molecular_function	peptidase activity	N3	33	5305	123	25633	0.0612363	0.199406
GO:0016740	molecular_function	transferase activity	N7	83	3688	490	25633	0.0617391	0.200098
GO:0038023	molecular_function	signaling receptor activity	N10	5	6024	10	25633	0.061795	0.200098
GO:0005811	cellular_component	lipid droplet	N3	3	5305	5	25633	0.0633862	0.204107
GO:0005815	cellular_component	microtubule organizing center	N3	3	5305	5	25633	0.0633862	0.204107
GO:0005739	cellular_component	mitochondrion	N1	10	7251	22	25633	0.0645961	0.207425
GO:0005516	molecular_function	calmodulin binding	N15	13	7184	31	25633	0.067316	0.214965
GO:0016765	molecular_function	transferase activity, transferring alkyl or aryl (other than methyl) groups	N15	13	7184	31	25633	0.067316	0.214965
GO:0009308	biological_process	amine metabolic process	N7	5	3688	16	25633	0.0681375	0.216989
GO:0005783	cellular_component	endoplasmic reticulum	N15	16	7184	40	25633	0.0686946	0.218162
GO:0005198	molecular_function	structural molecule activity	N15	125	7184	397	25633	0.0692249	0.219244
GO:0044877	molecular_function	protein-containing complex binding	N15	3	7184	4	25633	0.0695318	0.219614
GO:0016021	cellular_component	integral component of membrane	N20	118	2981	890	25633	0.0700528	0.220437
GO:0004386	molecular_function	helicase activity	N20	7	2981	32	25633	0.0709365	0.220437
GO:0003924	molecular_function	GTPase activity	N20	26	2981	166	25633	0.0704448	0.220437
GO:0006464	biological_process	cellular protein modification process	N20	4	2981	14	25633	0.0703559	0.220437
GO:0051082	molecular_function	unfolded protein binding	N7	15	3688	70	25633	0.0707828	0.220437
GO:0005634	cellular_component	nucleus	N10	152	6024	581	25633	0.0706026	0.220437
GO:0016810	molecular_function	hydrolase activity, acting on carbon-nitrogen (but not peptide) bonds	N1	3	7251	4	25633	0.0713182	0.220438
GO:0044877	molecular_function	protein-containing complex binding	N1	3	7251	4	25633	0.0713182	0.220438
GO:0016021	cellular_component	integral component of membrane	N15	269	7184	890	25633	0.0745254	0.229737
GO:0003677	molecular_function	DNA binding	Lithospermum	306	6048	1207	25633	0.0759528	0.233514
GO:0030246	molecular_function	carbohydrate binding	N0	55	13443	91	25633	0.0766523	0.23504
GO:0016757	molecular_function	transferase activity, transferring glycosyl groups	N7	24	3688	124	25633	0.077224	0.236167
GO:0005694	cellular_component	chromosome	N1	8	7251	17	25633	0.0777915	0.237274
GO:0004930	molecular_function	G protein-coupled receptor activity	N15	2	7184	2	25633	0.0785399	0.238299
GO:0070628	molecular_function	proteasome binding	N15	2	7184	2	25633	0.0785399	0.238299
GO:0015031	biological_process	protein transport	N1	26	7251	71	25633	0.0788833	0.238715
GO:0004170	molecular_function	dUTP diphosphatase activity	N1	2	7251	2	25633	0.0800118	0.238918
GO:0070628	molecular_function	proteasome binding	N1	2	7251	2	25633	0.0800118	0.238918
GO:0018738	molecular_function	S-formylglutathione hydrolase activity	N1	2	7251	2	25633	0.0800118	0.238918
GO:0007155	biological_process	cell adhesion	N1	2	7251	2	25633	0.0800118	0.238918
GO:0004806	molecular_function	triglyceride lipase activity	N1	2	7251	2	25633	0.0800118	0.238918
GO:0003676	molecular_function	nucleic acid binding	N3	485	5305	2217	25633	0.0801904	0.238918
GO:0005730	cellular_component	nucleolus	N6	5	3223	19	25633	0.0805966	0.239511
GO:0034641	biological_process	cellular nitrogen compound metabolic process	N3	98	5305	416	25633	0.0835361	0.24761
GO:0006520	biological_process	cellular amino acid metabolic process	N20	6	2981	27	25633	0.0856787	0.252022
GO:0044281	biological_process	small molecule metabolic process	N20	6	2981	27	25633	0.0856787	0.252022
GO:0005694	cellular_component	chromosome	N7	5	3688	17	25633	0.0855269	0.252022
GO:0003723	molecular_function	RNA binding	N7	62	3688	364	25633	0.087006	0.255276
GO:0005811	cellular_component	lipid droplet	N10	3	6024	5	25633	0.0883212	0.258479
GO:0016020	cellular_component	membrane	N6	139	3223	991	25633	0.0886658	0.258832
GO:0003723	molecular_function	RNA binding	N0	204	13443	364	25633	0.0912406	0.265612
GO:0016791	molecular_function	phosphatase activity	N3	12	5305	39	25633	0.0914476	0.265612
GO:0004252	molecular_function	serine-type endopeptidase activity	N20	17	2981	104	25633	0.0925542	0.268152
GO:0005856	cellular_component	cytoskeleton	Lithospermum	5	6048	11	25633	0.0932848	0.269593
GO:0009308	biological_process	amine metabolic process	N3	6	5305	16	25633	0.0936124	0.269865
GO:0015031	biological_process	protein transport	Lithospermum	22	6048	71	25633	0.0944867	0.271708
GO:0005737	cellular_component	cytoplasm	N6	28	3223	173	25633	0.0959669	0.27528
GO:0005198	molecular_function	structural molecule activity	N20	55	2981	397	25633	0.0964664	0.276028
GO:0007165	biological_process	signal transduction	N15	43	7184	128	25633	0.0970521	0.277018
GO:0007010	biological_process	cytoskeleton organization	N0	9	13443	12	25633	0.09959	0.283514
GO:0006810	biological_process	transport	N6	126	3223	898	25633	0.0998185	0.283514
GO:0006629	biological_process	lipid metabolic process	N6	21	3223	125	25633	0.10106	0.284941
GO:0005484	molecular_function	SNAP receptor activity	N1	7	7251	15	25633	0.101051	0.284941
GO:0030674	molecular_function	protein binding, bridging	N1	7	7251	15	25633	0.101051	0.284941
GO:0007165	biological_process	signal transduction	N7	24	3688	128	25633	0.10241	0.288045
GO:0016746	molecular_function	transferase activity, transferring acyl groups	N7	8	3688	34	25633	0.105428	0.295811
GO:0000278	biological_process	mitotic cell cycle	N20	2	2981	5	25633	0.106431	0.29651
GO:0007049	biological_process	cell cycle	N20	2	2981	5	25633	0.106431	0.29651
GO:0016791	molecular_function	phosphatase activity	N10	13	6024	39	25633	0.106446	0.29651
GO:0006397	biological_process	mRNA processing	N3	10	5305	32	25633	0.107695	0.299267
GO:0016788	molecular_function	hydrolase activity, acting on ester bonds	Lithospermum	50	6048	180	25633	0.109104	0.302455
GO:0005737	cellular_component	cytoplasm	N10	48	6024	173	25633	0.110432	0.305404
GO:0007017	biological_process	microtubule-based process	N1	11	7251	27	25633	0.112629	0.310737
GO:0008168	molecular_function	methyltransferase activity	N20	24	2981	160	25633	0.115273	0.316928
GO:0004252	molecular_function	serine-type endopeptidase activity	N3	27	5305	104	25633	0.115421	0.316928
GO:0008022	molecular_function	protein C-terminus binding	N20	1	2981	1	25633	0.116295	0.318572
GO:0006508	biological_process	proteolysis	N0	194	13443	348	25633	0.117278	0.319425
GO:0005737	cellular_component	cytoplasm	N0	99	13443	173	25633	0.117436	0.319425
GO:0005777	cellular_component	peroxisome	N10	6	6024	15	25633	0.117309	0.319425
GO:0000902	biological_process	cell morphogenesis	N15	5	7184	10	25633	0.118469	0.320727
GO:0006259	biological_process	DNA metabolic process	N15	5	7184	10	25633	0.118469	0.320727
GO:0005694	cellular_component	chromosome	N3	6	5305	17	25633	0.120388	0.325161
GO:0030234	molecular_function	enzyme regulator activity	N6	2	3223	5	25633	0.121947	0.328377
GO:0006259	biological_process	DNA metabolic process	N1	5	7251	10	25633	0.122431	0.328377
GO:0015979	biological_process	photosynthesis	N3	13	5305	45	25633	0.122189	0.328377
GO:0016757	molecular_function	transferase activity, transferring glycosyl groups	N15	41	7184	124	25633	0.125489	0.335799
GO:0004620	molecular_function	phospholipase activity	N7	5	3688	19	25633	0.126431	0.33696
GO:0004252	molecular_function	serine-type endopeptidase activity	Lithospermum	30	6048	104	25633	0.126506	0.33696
GO:0005085	molecular_function	guanyl-nucleotide exchange factor activity	N3	8	5305	25	25633	0.127199	0.337126
GO:0019899	molecular_function	enzyme binding	N3	8	5305	25	25633	0.127199	0.337126
GO:0005618	cellular_component	cell wall	N3	9	5305	29	25633	0.127735	0.337126
GO:0030312	cellular_component	external encapsulating structure	N3	9	5305	29	25633	0.127735	0.337126
GO:0006457	biological_process	protein folding	N7	21	3688	113	25633	0.128679	0.338846
GO:0016301	molecular_function	kinase activity	N15	20	7184	56	25633	0.129495	0.339966
GO:0006508	biological_process	proteolysis	N3	81	5305	348	25633	0.129987	0.339966
GO:0007010	biological_process	cytoskeleton organization	Lithospermum	5	6048	12	25633	0.129961	0.339966
GO:0006412	biological_process	translation	N15	115	7184	374	25633	0.13116	0.342259
GO:0016829	molecular_function	lyase activity	N15	11	7184	28	25633	0.133092	0.346518
GO:0006259	biological_process	DNA metabolic process	N3	4	5305	10	25633	0.13341	0.346567
GO:0016740	molecular_function	transferase activity	N1	150	7251	490	25633	0.13534	0.350007
GO:0007165	biological_process	signal transduction	Lithospermum	36	6048	128	25633	0.135082	0.350007
GO:0004620	molecular_function	phospholipase activity	N10	7	6024	19	25633	0.136428	0.352032
GO:0004013	molecular_function	adenosylhomocysteinase activity	N10	2	6024	3	25633	0.139718	0.35972
GO:0004518	molecular_function	nuclease activity	N1	8	7251	19	25633	0.140113	0.359935
GO:0016192	biological_process	vesicle-mediated transport	N0	72	13443	125	25633	0.142845	0.36614
GO:0007005	biological_process	mitochondrion organization	N0	3	13443	3	25633	0.144226	0.36643
GO:0008970	molecular_function	phospholipase A1 activity	N0	3	13443	3	25633	0.144226	0.36643
GO:0004013	molecular_function	adenosylhomocysteinase activity	N0	3	13443	3	25633	0.144226	0.36643
GO:0008134	molecular_function	transcription factor binding	N7	1	3688	1	25633	0.143877	0.36643
GO:0007034	biological_process	vacuolar transport	N0	11	13443	16	25633	0.145324	0.368353
GO:0003735	molecular_function	structural constituent of ribosome	N20	50	2981	370	25633	0.145621	0.368353
GO:0005856	cellular_component	cytoskeleton	N0	8	13443	11	25633	0.147882	0.370192
GO:0051276	biological_process	chromosome organization	N20	2	2981	6	25633	0.147671	0.370192
GO:0005618	cellular_component	cell wall	N6	6	3223	29	25633	0.148909	0.370192
GO:0030312	cellular_component	external encapsulating structure	N6	6	3223	29	25633	0.148909	0.370192
GO:0016765	molecular_function	transferase activity, transferring alkyl or aryl (other than methyl) groups	N7	7	3688	31	25633	0.147964	0.370192
GO:0042254	biological_process	ribosome biogenesis	N7	7	3688	31	25633	0.147964	0.370192
GO:0016779	molecular_function	nucleotidyltransferase activity	Lithospermum	10	6048	30	25633	0.148867	0.370192
GO:0051276	biological_process	chromosome organization	Lithospermum	3	6048	6	25633	0.147816	0.370192
GO:0051082	molecular_function	unfolded protein binding	N15	24	7184	70	25633	0.150627	0.373658
GO:0007034	biological_process	vacuolar transport	N10	6	6024	16	25633	0.152029	0.375525
GO:0015979	biological_process	photosynthesis	N10	14	6024	45	25633	0.151746	0.375525
GO:0019843	molecular_function	rRNA binding	N0	15	13443	23	25633	0.154252	0.376989
GO:0003677	molecular_function	DNA binding	N20	152	2981	1207	25633	0.153029	0.376989
GO:0030234	molecular_function	enzyme regulator activity	N7	2	3688	5	25633	0.153605	0.376989
GO:0030246	molecular_function	carbohydrate binding	N10	26	6024	91	25633	0.154118	0.376989
GO:0019843	molecular_function	rRNA binding	Lithospermum	8	6048	23	25633	0.153867	0.376989
GO:0005975	biological_process	carbohydrate metabolic process	N10	100	6024	388	25633	0.157821	0.384897
GO:0032259	biological_process	methylation	N7	4	3688	15	25633	0.158826	0.386533
GO:0006520	biological_process	cellular amino acid metabolic process	N10	9	6024	27	25633	0.162977	0.394971
GO:0044281	biological_process	small molecule metabolic process	N10	9	6024	27	25633	0.162977	0.394971
GO:0042803	molecular_function	protein homodimerization activity	N7	3	3688	10	25633	0.164125	0.396093
GO:0042802	molecular_function	identical protein binding	N7	3	3688	10	25633	0.164125	0.396093
GO:0006520	biological_process	cellular amino acid metabolic process	Lithospermum	9	6048	27	25633	0.16595	0.398832
GO:0044281	biological_process	small molecule metabolic process	Lithospermum	9	6048	27	25633	0.16595	0.398832
GO:0016301	molecular_function	kinase activity	N3	15	5305	56	25633	0.167351	0.401364
GO:0051276	biological_process	chromosome organization	N6	2	3223	6	25633	0.168128	0.402393
GO:0008233	molecular_function	peptidase activity	Lithospermum	34	6048	123	25633	0.169671	0.405248
GO:0055085	biological_process	transmembrane transport	N20	88	2981	685	25633	0.171407	0.407667
GO:0005730	cellular_component	nucleolus	N20	4	2981	19	25633	0.172237	0.407667
GO:0005634	cellular_component	nucleus	N6	81	3223	581	25633	0.172447	0.407667
GO:0005516	molecular_function	calmodulin binding	N10	10	6024	31	25633	0.172447	0.407667
GO:0006913	biological_process	nucleocytoplasmic transport	Lithospermum	5	6048	13	25633	0.171999	0.407667
GO:0016301	molecular_function	kinase activity	N7	11	3688	56	25633	0.173798	0.410021
GO:0016298	molecular_function	lipase activity	N7	5	3688	21	25633	0.174556	0.410909
GO:0016491	molecular_function	oxidoreductase activity	N15	169	7184	566	25633	0.174885	0.410909
GO:0003682	molecular_function	chromatin binding	N6	5	3223	24	25633	0.175835	0.411468
GO:0016765	molecular_function	transferase activity, transferring alkyl or aryl (other than methyl) groups	Lithospermum	10	6048	31	25633	0.175737	0.411468
GO:0007165	biological_process	signal transduction	N6	20	3223	128	25633	0.179598	0.417737
GO:0008168	molecular_function	methyltransferase activity	N10	43	6024	160	25633	0.179039	0.417737
GO:0005198	molecular_function	structural molecule activity	N3	90	5305	397	25633	0.179291	0.417737
GO:0005975	biological_process	carbohydrate metabolic process	N3	88	5305	388	25633	0.18107	0.420315
GO:0008233	molecular_function	peptidase activity	N20	18	2981	123	25633	0.181713	0.420961
GO:0016887	molecular_function	ATPase activity	N0	89	13443	158	25633	0.183891	0.425155
GO:0007034	biological_process	vacuolar transport	N7	4	3688	16	25633	0.189056	0.436224
GO:0016740	molecular_function	transferase activity	N0	267	13443	490	25633	0.192243	0.437466
GO:0005794	cellular_component	Golgi apparatus	N10	6	6024	17	25633	0.190667	0.437466
GO:0034641	biological_process	cellular nitrogen compound metabolic process	N15	125	7184	416	25633	0.191462	0.437466
GO:0007005	biological_process	mitochondrion organization	N15	2	7184	3	25633	0.191605	0.437466
GO:0000902	biological_process	cell morphogenesis	Lithospermum	4	6048	10	25633	0.192225	0.437466
GO:0042803	molecular_function	protein homodimerization activity	Lithospermum	4	6048	10	25633	0.192225	0.437466
GO:0042802	molecular_function	identical protein binding	Lithospermum	4	6048	10	25633	0.192225	0.437466
GO:0016829	molecular_function	lyase activity	N10	9	6024	28	25633	0.192874	0.438039
GO:0005694	cellular_component	chromosome	Lithospermum	6	6048	17	25633	0.193293	0.43813
GO:0007005	biological_process	mitochondrion organization	N1	2	7251	3	25633	0.194777	0.43977
GO:0006790	biological_process	sulfur compound metabolic process	N1	2	7251	3	25633	0.194777	0.43977
GO:0007017	biological_process	microtubule-based process	N20	5	2981	27	25633	0.198831	0.448049
GO:0005739	cellular_component	mitochondrion	N7	5	3688	22	25633	0.20087	0.451762
GO:0065003	biological_process	protein-containing complex assembly	N3	1	5305	1	25633	0.20696	0.463654
GO:0022607	biological_process	cellular component assembly	N3	1	5305	1	25633	0.20696	0.463654
GO:0004386	molecular_function	helicase activity	N6	6	3223	32	25633	0.207548	0.464072
GO:0016485	biological_process	protein processing	N7	2	3688	6	25633	0.209211	0.465987
GO:0051604	biological_process	protein maturation	N7	2	3688	6	25633	0.209211	0.465987
GO:0003924	molecular_function	GTPase activity	N3	39	5305	166	25633	0.210852	0.468741
GO:0005089	molecular_function	Rho guanyl-nucleotide exchange factor activity	N3	7	5305	24	25633	0.213859	0.474513
GO:0006412	biological_process	translation	N3	84	5305	374	25633	0.215157	0.476478
GO:0003677	molecular_function	DNA binding	N3	261	5305	1207	25633	0.21732	0.480347
GO:0015031	biological_process	protein transport	N0	41	13443	71	25633	0.21895	0.483028
GO:0016829	molecular_function	lyase activity	N20	5	2981	28	25633	0.220571	0.484753
GO:0003735	molecular_function	structural constituent of ribosome	N3	83	5305	370	25633	0.220376	0.484753
GO:0019904	molecular_function	protein domain specific binding	N0	11	13443	17	25633	0.221779	0.486483
GO:0016788	molecular_function	hydrolase activity, acting on ester bonds	N0	100	13443	180	25633	0.222643	0.487453
GO:0003723	molecular_function	RNA binding	N6	51	3223	364	25633	0.223072	0.48747
GO:0051276	biological_process	chromosome organization	N1	3	7251	6	25633	0.224637	0.489962
GO:0000166	molecular_function	nucleotide binding	N7	32	3688	194	25633	0.227286	0.494807
GO:0005777	cellular_component	peroxisome	N1	6	7251	15	25633	0.229688	0.499096
GO:0005618	cellular_component	cell wall	N7	6	3688	29	25633	0.231066	0.50021
GO:0030312	cellular_component	external encapsulating structure	N7	6	3688	29	25633	0.231066	0.50021
GO:0008146	molecular_function	sulfotransferase activity	N10	6	6024	18	25633	0.232545	0.502471
GO:0008963	molecular_function	phospho-N-acetylmuramoyl-pentapeptide-transferase activity	N6	1	3223	2	25633	0.235667	0.505439
GO:0004170	molecular_function	dUTP diphosphatase activity	N6	1	3223	2	25633	0.235667	0.505439
GO:0008022	molecular_function	protein C-terminus binding	N10	1	6024	1	25633	0.23501	0.505439
GO:0003848	molecular_function	2-amino-4-hydroxy-6-hydroxymethyldihydropteridine diphosphokinase activity	N10	1	6024	1	25633	0.23501	0.505439
GO:0008150	biological_process	biological_process	N15	791	7184	2764	25633	0.238238	0.510006
GO:0030246	molecular_function	carbohydrate binding	N15	29	7184	91	25633	0.239166	0.511046
GO:0015031	biological_process	protein transport	N15	23	7184	71	25633	0.242525	0.517268
GO:0016787	molecular_function	hydrolase activity	N10	213	6024	868	25633	0.243004	0.517334
GO:0006914	biological_process	autophagy	N10	4	6024	11	25633	0.246298	0.522424
GO:0009056	biological_process	catabolic process	N10	4	6024	11	25633	0.246298	0.522424
GO:0009058	biological_process	biosynthetic process	N20	60	2981	472	25633	0.248963	0.527108
GO:0008168	molecular_function	methyltransferase activity	N3	37	5305	160	25633	0.25035	0.529075
GO:0003682	molecular_function	chromatin binding	N7	5	3688	24	25633	0.256946	0.542024
GO:0016779	molecular_function	nucleotidyltransferase activity	N0	18	13443	30	25633	0.259991	0.542281
GO:0016298	molecular_function	lipase activity	N0	13	13443	21	25633	0.259106	0.542281
GO:0007275	biological_process	multicellular organism development	N0	18	13443	30	25633	0.259991	0.542281
GO:0048856	biological_process	anatomical structure development	N0	18	13443	30	25633	0.259991	0.542281
GO:0006810	biological_process	transport	N20	111	2981	898	25633	0.257766	0.542281
GO:0006810	biological_process	transport	N1	263	7251	898	25633	0.260351	0.542281
GO:0016757	molecular_function	transferase activity, transferring glycosyl groups	N3	29	5305	124	25633	0.260051	0.542281
GO:0046982	molecular_function	protein heterodimerization activity	N6	14	3223	92	25633	0.263303	0.547442
GO:0016779	molecular_function	nucleotidyltransferase activity	N20	5	2981	30	25633	0.265965	0.550996
GO:0005794	cellular_component	Golgi apparatus	N3	5	5305	17	25633	0.2658	0.550996
GO:0005764	cellular_component	lysosome	N7	1	3688	2	25633	0.267058	0.551285
GO:0005773	cellular_component	vacuole	N7	1	3688	2	25633	0.267058	0.551285
GO:0006397	biological_process	mRNA processing	N0	19	13443	32	25633	0.272408	0.561326
GO:0004170	molecular_function	dUTP diphosphatase activity	N0	2	13443	2	25633	0.275029	0.562714
GO:0004930	molecular_function	G protein-coupled receptor activity	N0	2	13443	2	25633	0.275029	0.562714
GO:0007155	biological_process	cell adhesion	N0	2	13443	2	25633	0.275029	0.562714
GO:0004806	molecular_function	triglyceride lipase activity	N0	2	13443	2	25633	0.275029	0.562714
GO:0000278	biological_process	mitotic cell cycle	N3	2	5305	5	25633	0.277025	0.563805
GO:0007049	biological_process	cell cycle	N3	2	5305	5	25633	0.277025	0.563805
GO:0008283	biological_process	cell population proliferation	N3	2	5305	5	25633	0.277025	0.563805
GO:0016192	biological_process	vesicle-mediated transport	N20	17	2981	125	25633	0.283106	0.568178
GO:0005840	cellular_component	ribosome	N20	43	2981	337	25633	0.280854	0.568178
GO:0016788	molecular_function	hydrolase activity, acting on ester bonds	N10	46	6024	180	25633	0.282805	0.568178
GO:0000228	cellular_component	nuclear chromosome	N1	1	7251	1	25633	0.282878	0.568178
GO:0008134	molecular_function	transcription factor binding	N1	1	7251	1	25633	0.282878	0.568178
GO:0009536	cellular_component	plastid	N1	1	7251	1	25633	0.282878	0.568178
GO:0051287	molecular_function	NAD binding	Lithospermum	17	6048	62	25633	0.281615	0.568178
GO:0005730	cellular_component	nucleolus	Lithospermum	6	6048	19	25633	0.280272	0.568178
GO:0016746	molecular_function	transferase activity, transferring acyl groups	N0	20	13443	34	25633	0.284131	0.569248
GO:0006913	biological_process	nucleocytoplasmic transport	N7	3	3688	13	25633	0.284871	0.569742
GO:0006913	biological_process	nucleocytoplasmic transport	N15	5	7184	13	25633	0.287679	0.574365
GO:0016765	molecular_function	transferase activity, transferring alkyl or aryl (other than methyl) groups	N20	5	2981	31	25633	0.289398	0.576799
GO:0005777	cellular_component	peroxisome	N6	3	3223	15	25633	0.289924	0.576854
GO:0051287	molecular_function	NAD binding	N20	9	2981	62	25633	0.291637	0.579265
GO:0038023	molecular_function	signaling receptor activity	N15	4	7184	10	25633	0.298594	0.592067
GO:0019843	molecular_function	rRNA binding	N15	8	7184	23	25633	0.303479	0.600722
GO:0007010	biological_process	cytoskeleton organization	N10	4	6024	12	25633	0.305338	0.601312
GO:0042803	molecular_function	protein homodimerization activity	N1	4	7251	10	25633	0.305335	0.601312
GO:0042802	molecular_function	identical protein binding	N1	4	7251	10	25633	0.305335	0.601312
GO:0006412	biological_process	translation	N20	47	2981	374	25633	0.307266	0.60408
GO:0005576	cellular_component	extracellular region	N6	8	3223	51	25633	0.30823	0.604948
GO:0008081	molecular_function	phosphoric diester hydrolase activity	N20	6	2981	40	25633	0.319048	0.617957
GO:0015979	biological_process	photosynthesis	N7	8	3688	45	25633	0.316911	0.617957
GO:0015031	biological_process	protein transport	N7	12	3688	71	25633	0.320204	0.617957
GO:0016853	molecular_function	isomerase activity	N7	5	3688	26	25633	0.316155	0.617957
GO:0016310	biological_process	phosphorylation	N10	5	6024	16	25633	0.316474	0.617957
GO:0007275	biological_process	multicellular organism development	N15	10	7184	30	25633	0.320129	0.617957
GO:0048856	biological_process	anatomical structure development	N15	10	7184	30	25633	0.320129	0.617957
GO:0043085	biological_process	positive regulation of catalytic activity	N1	2	7251	4	25633	0.318236	0.617957
GO:0005829	cellular_component	cytosol	N1	2	7251	4	25633	0.318236	0.617957
GO:0005615	cellular_component	extracellular space	N1	2	7251	4	25633	0.318236	0.617957
GO:0006629	biological_process	lipid metabolic process	N10	32	6024	125	25633	0.32145	0.619327
GO:0016310	biological_process	phosphorylation	N6	3	3223	16	25633	0.326319	0.6262
GO:0009308	biological_process	amine metabolic process	N6	3	3223	16	25633	0.326319	0.6262
GO:0003729	molecular_function	mRNA binding	Lithospermum	6	6048	20	25633	0.326642	0.6262
GO:0003729	molecular_function	mRNA binding	N1	7	7251	20	25633	0.327412	0.626636
GO:0016757	molecular_function	transferase activity, transferring glycosyl groups	N0	68	13443	124	25633	0.328632	0.62721
GO:0016491	molecular_function	oxidoreductase activity	N6	75	3223	566	25633	0.330064	0.62721
GO:0004386	molecular_function	helicase activity	N10	9	6024	32	25633	0.330424	0.62721
GO:0006397	biological_process	mRNA processing	N10	9	6024	32	25633	0.330424	0.62721
GO:0009058	biological_process	biosynthetic process	N15	137	7184	472	25633	0.329279	0.62721
GO:0008081	molecular_function	phosphoric diester hydrolase activity	N10	11	6024	40	25633	0.330987	0.627247
GO:0007059	biological_process	chromosome segregation	N6	1	3223	3	25633	0.331779	0.62772
GO:0005794	cellular_component	Golgi apparatus	N15	6	7184	17	25633	0.333744	0.630405
GO:0005783	cellular_component	endoplasmic reticulum	Lithospermum	11	6048	40	25633	0.336173	0.630405
GO:0005811	cellular_component	lipid droplet	Lithospermum	2	6048	5	25633	0.337561	0.630405
GO:0000278	biological_process	mitotic cell cycle	Lithospermum	2	6048	5	25633	0.337561	0.630405
GO:0007049	biological_process	cell cycle	Lithospermum	2	6048	5	25633	0.337561	0.630405
GO:0015976	biological_process	carbon utilization	Lithospermum	2	6048	5	25633	0.337561	0.630405
GO:0006605	biological_process	protein targeting	Lithospermum	2	6048	5	25633	0.337561	0.630405
GO:0030234	molecular_function	enzyme regulator activity	Lithospermum	2	6048	5	25633	0.337561	0.630405
GO:0006520	biological_process	cellular amino acid metabolic process	N7	5	3688	27	25633	0.346395	0.643783
GO:0044281	biological_process	small molecule metabolic process	N7	5	3688	27	25633	0.346395	0.643783
GO:0006457	biological_process	protein folding	N15	34	7184	113	25633	0.345699	0.643783
GO:0005615	cellular_component	extracellular space	N0	3	13443	4	25633	0.350014	0.648424
GO:0005516	molecular_function	calmodulin binding	N6	5	3223	31	25633	0.349494	0.648424
GO:0008081	molecular_function	phosphoric diester hydrolase activity	N7	7	3688	40	25633	0.350875	0.648977
GO:0005840	cellular_component	ribosome	N15	98	7184	337	25633	0.351996	0.650012
GO:0005730	cellular_component	nucleolus	N3	5	5305	19	25633	0.355385	0.655223
GO:0042393	molecular_function	histone binding	N7	4	3688	21	25633	0.357495	0.658063
GO:0016746	molecular_function	transferase activity, transferring acyl groups	N20	5	2981	34	25633	0.361339	0.663767
GO:0051276	biological_process	chromosome organization	N3	2	5305	6	25633	0.361742	0.663767
GO:0019904	molecular_function	protein domain specific binding	N6	3	3223	17	25633	0.362685	0.664443
GO:0000902	biological_process	cell morphogenesis	N6	2	3223	10	25633	0.363957	0.665719
GO:0034641	biological_process	cellular nitrogen compound metabolic process	N20	51	2981	416	25633	0.36542	0.666542
GO:0006913	biological_process	nucleocytoplasmic transport	N10	4	6024	13	25633	0.36556	0.666542
GO:0005856	cellular_component	cytoskeleton	N20	2	2981	11	25633	0.371784	0.666902
GO:0016874	molecular_function	ligase activity	N20	2	2981	11	25633	0.371784	0.666902
GO:0005484	molecular_function	SNAP receptor activity	N7	3	3688	15	25633	0.368981	0.666902
GO:0030674	molecular_function	protein binding, bridging	N7	3	3688	15	25633	0.368981	0.666902
GO:0005856	cellular_component	cytoskeleton	N15	4	7184	11	25633	0.37268	0.666902
GO:0006914	biological_process	autophagy	N15	4	7184	11	25633	0.37268	0.666902
GO:0009056	biological_process	catabolic process	N15	4	7184	11	25633	0.37268	0.666902
GO:0009058	biological_process	biosynthetic process	N3	101	5305	472	25633	0.369788	0.666902
GO:0051082	molecular_function	unfolded protein binding	N3	16	5305	70	25633	0.372554	0.666902
GO:0005764	cellular_component	lysosome	N3	1	5305	2	25633	0.371094	0.666902
GO:0005773	cellular_component	vacuole	N3	1	5305	2	25633	0.371094	0.666902
GO:0005794	cellular_component	Golgi apparatus	Lithospermum	5	6048	17	25633	0.372446	0.666902
GO:0051082	molecular_function	unfolded protein binding	N10	18	6024	70	25633	0.375026	0.670063
GO:0006397	biological_process	mRNA processing	N6	5	3223	32	25633	0.375781	0.670374
GO:0008168	molecular_function	methyltransferase activity	N15	47	7184	160	25633	0.38046	0.677676
GO:0004518	molecular_function	nuclease activity	N20	3	2981	19	25633	0.383141	0.681401
GO:0005794	cellular_component	Golgi apparatus	N0	10	13443	17	25633	0.390192	0.689696
GO:0016810	molecular_function	hydrolase activity, acting on carbon-nitrogen (but not peptide) bonds	N20	1	2981	4	25633	0.390161	0.689696
GO:0044877	molecular_function	protein-containing complex binding	N20	1	2981	4	25633	0.390161	0.689696
GO:0005829	cellular_component	cytosol	N20	1	2981	4	25633	0.390161	0.689696
GO:0000166	molecular_function	nucleotide binding	N6	26	3223	194	25633	0.39523	0.697535
GO:0015031	biological_process	protein transport	N3	16	5305	71	25633	0.396223	0.698223
GO:0004620	molecular_function	phospholipase activity	N0	11	13443	19	25633	0.404605	0.711907
GO:0005856	cellular_component	cytoskeleton	N3	3	5305	11	25633	0.405711	0.712769
GO:0016779	molecular_function	nucleotidyltransferase activity	N10	8	6024	30	25633	0.408949	0.717367
GO:0042393	molecular_function	histone binding	N0	12	13443	21	25633	0.417445	0.720442
GO:0005829	cellular_component	cytosol	N6	1	3223	4	25633	0.415809	0.720442
GO:0016853	molecular_function	isomerase activity	N6	4	3223	26	25633	0.416686	0.720442
GO:0044877	molecular_function	protein-containing complex binding	N6	1	3223	4	25633	0.415809	0.720442
GO:0016810	molecular_function	hydrolase activity, acting on carbon-nitrogen (but not peptide) bonds	N6	1	3223	4	25633	0.415809	0.720442
GO:0043226	cellular_component	organelle	N10	254	6024	1067	25633	0.417557	0.720442
GO:0008963	molecular_function	phospho-N-acetylmuramoyl-pentapeptide-transferase activity	Lithospermum	1	6048	2	25633	0.416228	0.720442
GO:0005764	cellular_component	lysosome	Lithospermum	1	6048	2	25633	0.416228	0.720442
GO:0005773	cellular_component	vacuole	Lithospermum	1	6048	2	25633	0.416228	0.720442
GO:0007155	biological_process	cell adhesion	Lithospermum	1	6048	2	25633	0.416228	0.720442
GO:0018738	molecular_function	S-formylglutathione hydrolase activity	Lithospermum	1	6048	2	25633	0.416228	0.720442
GO:0007165	biological_process	signal transduction	N20	16	2981	128	25633	0.419275	0.721577
GO:0006397	biological_process	mRNA processing	N1	10	7251	32	25633	0.419464	0.721577
GO:0008152	biological_process	metabolic process	N10	358	6024	1508	25633	0.421092	0.722789
GO:0005576	cellular_component	extracellular region	N10	13	6024	51	25633	0.421419	0.722789
GO:0051082	molecular_function	unfolded protein binding	N20	9	2981	70	25633	0.428162	0.730838
GO:0051276	biological_process	chromosome organization	N10	2	6024	6	25633	0.430174	0.730838
GO:0042803	molecular_function	protein homodimerization activity	N10	3	6024	10	25633	0.429016	0.730838
GO:0042802	molecular_function	identical protein binding	N10	3	6024	10	25633	0.429016	0.730838
GO:0031012	cellular_component	extracellular matrix	N15	2	7184	5	25633	0.43083	0.730838
GO:0015976	biological_process	carbon utilization	N15	2	7184	5	25633	0.43083	0.730838
GO:0016779	molecular_function	nucleotidyltransferase activity	N3	7	5305	30	25633	0.430607	0.730838
GO:0038023	molecular_function	signaling receptor activity	Lithospermum	3	6048	10	25633	0.43187	0.730838
GO:0016485	biological_process	protein processing	Lithospermum	2	6048	6	25633	0.432433	0.730838
GO:0051604	biological_process	protein maturation	Lithospermum	2	6048	6	25633	0.432433	0.730838
GO:0050790	biological_process	regulation of catalytic activity	N1	2	7251	5	25633	0.436289	0.730942
GO:0006605	biological_process	protein targeting	N1	2	7251	5	25633	0.436289	0.730942
GO:0009579	cellular_component	thylakoid	N1	2	7251	5	25633	0.436289	0.730942
GO:0015976	biological_process	carbon utilization	N1	2	7251	5	25633	0.436289	0.730942
GO:0008283	biological_process	cell population proliferation	N1	2	7251	5	25633	0.436289	0.730942
GO:0006629	biological_process	lipid metabolic process	N3	27	5305	125	25633	0.436286	0.730942
GO:0042803	molecular_function	protein homodimerization activity	N0	6	13443	10	25633	0.438359	0.732288
GO:0042802	molecular_function	identical protein binding	N0	6	13443	10	25633	0.438359	0.732288
GO:0007010	biological_process	cytoskeleton organization	N15	4	7184	12	25633	0.446003	0.74184
GO:0004630	molecular_function	phospholipase D activity	N15	4	7184	12	25633	0.446003	0.74184
GO:0042393	molecular_function	histone binding	N3	5	5305	21	25633	0.445863	0.74184
GO:0016765	molecular_function	transferase activity, transferring alkyl or aryl (other than methyl) groups	N10	8	6024	31	25633	0.448922	0.745623
GO:0016853	molecular_function	isomerase activity	N15	8	7184	26	25633	0.450251	0.746758
GO:0005515	molecular_function	protein binding	N6	346	3223	2733	25633	0.452402	0.74925
GO:0004630	molecular_function	phospholipase D activity	N0	7	13443	12	25633	0.454702	0.751982
GO:0007017	biological_process	microtubule-based process	N10	7	6024	27	25633	0.455945	0.752961
GO:0009579	cellular_component	thylakoid	N20	1	2981	5	25633	0.461094	0.758214
GO:0005811	cellular_component	lipid droplet	N20	1	2981	5	25633	0.461094	0.758214
GO:0030234	molecular_function	enzyme regulator activity	N20	1	2981	5	25633	0.461094	0.758214
GO:0005829	cellular_component	cytosol	N7	1	3688	4	25633	0.462811	0.758878
GO:0004623	molecular_function	phospholipase A2 activity	N7	1	3688	4	25633	0.462811	0.758878
GO:0005516	molecular_function	calmodulin binding	N0	17	13443	31	25633	0.466522	0.763719
GO:0005516	molecular_function	calmodulin binding	N7	5	3688	31	25633	0.467084	0.763719
GO:0006464	biological_process	cellular protein modification process	N0	8	13443	14	25633	0.468327	0.76467
GO:0016757	molecular_function	transferase activity, transferring glycosyl groups	Lithospermum	30	6048	124	25633	0.472123	0.769781
GO:0008081	molecular_function	phosphoric diester hydrolase activity	Lithospermum	10	6048	40	25633	0.47756	0.777548
GO:0009308	biological_process	amine metabolic process	N15	5	7184	16	25633	0.479741	0.779554
GO:0005102	molecular_function	signaling receptor binding	N3	4	5305	17	25633	0.480141	0.779554
GO:0005764	cellular_component	lysosome	N15	1	7184	2	25633	0.481988	0.780361
GO:0005773	cellular_component	vacuole	N15	1	7184	2	25633	0.481988	0.780361
GO:0006605	biological_process	protein targeting	N6	1	3223	5	25633	0.489274	0.781217
GO:0005815	cellular_component	microtubule organizing center	N6	1	3223	5	25633	0.489274	0.781217
GO:0000278	biological_process	mitotic cell cycle	N6	1	3223	5	25633	0.489274	0.781217
GO:0007049	biological_process	cell cycle	N6	1	3223	5	25633	0.489274	0.781217
GO:0016874	molecular_function	ligase activity	N7	2	3688	11	25633	0.484173	0.781217
GO:0016310	biological_process	phosphorylation	N1	5	7251	16	25633	0.489186	0.781217
GO:0016779	molecular_function	nucleotidyltransferase activity	N1	9	7251	30	25633	0.485904	0.781217
GO:0005764	cellular_component	lysosome	N1	1	7251	2	25633	0.485743	0.781217
GO:0005773	cellular_component	vacuole	N1	1	7251	2	25633	0.485743	0.781217
GO:0005777	cellular_component	peroxisome	Lithospermum	4	6048	15	25633	0.487252	0.781217
GO:0006629	biological_process	lipid metabolic process	Lithospermum	30	6048	125	25633	0.492051	0.784567
GO:0030246	molecular_function	carbohydrate binding	N20	11	2981	91	25633	0.494014	0.785529
GO:0005516	molecular_function	calmodulin binding	N20	4	2981	31	25633	0.493875	0.785529
GO:0016874	molecular_function	ligase activity	N10	3	6024	11	25633	0.497536	0.788501
GO:0016772	molecular_function	transferase activity, transferring phosphorus-containing groups	N15	31	7184	109	25633	0.497929	0.788501
GO:0003924	molecular_function	GTPase activity	N15	47	7184	166	25633	0.496626	0.788501
GO:0006914	biological_process	autophagy	Lithospermum	3	6048	11	25633	0.500536	0.790463
GO:0009056	biological_process	catabolic process	Lithospermum	3	6048	11	25633	0.500536	0.790463
GO:0008970	molecular_function	phospholipase A1 activity	N3	1	5305	3	25633	0.501262	0.790531
GO:0009058	biological_process	biosynthetic process	N7	68	3688	472	25633	0.515604	0.812042
GO:0000228	cellular_component	nuclear chromosome	N0	1	13443	1	25633	0.524441	0.817054
GO:0008022	molecular_function	protein C-terminus binding	N0	1	13443	1	25633	0.524441	0.817054
GO:0009536	cellular_component	plastid	N0	1	13443	1	25633	0.524441	0.817054
GO:0016485	biological_process	protein processing	N20	1	2981	6	25633	0.523778	0.817054
GO:0051604	biological_process	protein maturation	N20	1	2981	6	25633	0.523778	0.817054
GO:0006397	biological_process	mRNA processing	N20	4	2981	32	25633	0.519689	0.817054
GO:0003924	molecular_function	GTPase activity	N6	21	3223	166	25633	0.523292	0.817054
GO:0005737	cellular_component	cytoplasm	N7	25	3688	173	25633	0.523692	0.817054
GO:0005089	molecular_function	Rho guanyl-nucleotide exchange factor activity	N15	7	7184	24	25633	0.527407	0.820568
GO:0007275	biological_process	multicellular organism development	N6	4	3223	30	25633	0.531585	0.821625
GO:0048856	biological_process	anatomical structure development	N6	4	3223	30	25633	0.531585	0.821625
GO:0007010	biological_process	cytoskeleton organization	N7	2	3688	12	25633	0.532351	0.821625
GO:0004630	molecular_function	phospholipase D activity	N7	2	3688	12	25633	0.532351	0.821625
GO:0016765	molecular_function	transferase activity, transferring alkyl or aryl (other than methyl) groups	N1	9	7251	31	25633	0.531097	0.821625
GO:0051287	molecular_function	NAD binding	N3	13	5305	62	25633	0.529209	0.821625
GO:0005777	cellular_component	peroxisome	N20	2	2981	15	25633	0.53453	0.823889
GO:0016485	biological_process	protein processing	N15	2	7184	6	25633	0.536233	0.824315
GO:0051604	biological_process	protein maturation	N15	2	7184	6	25633	0.536233	0.824315
GO:0022857	molecular_function	transmembrane transporter activity	N20	37	2981	320	25633	0.541285	0.826586
GO:0005215	molecular_function	transporter activity	N20	37	2981	320	25633	0.541285	0.826586
GO:0000278	biological_process	mitotic cell cycle	N7	1	3688	5	25633	0.540112	0.826586
GO:0007049	biological_process	cell cycle	N7	1	3688	5	25633	0.540112	0.826586
GO:0005811	cellular_component	lipid droplet	N7	1	3688	5	25633	0.540112	0.826586
GO:0051287	molecular_function	NAD binding	N7	9	3688	62	25633	0.543535	0.826745
GO:0051301	biological_process	cell division	N1	2	7251	6	25633	0.542115	0.826745
GO:0009308	biological_process	amine metabolic process	Lithospermum	4	6048	16	25633	0.543085	0.826745
GO:0009579	cellular_component	thylakoid	N0	3	13443	5	25633	0.545758	0.826788
GO:0008283	biological_process	cell population proliferation	N0	3	13443	5	25633	0.545758	0.826788
GO:0006605	biological_process	protein targeting	N0	3	13443	5	25633	0.545758	0.826788
GO:0008289	molecular_function	lipid binding	N20	9	2981	77	25633	0.546424	0.826788
GO:0016791	molecular_function	phosphatase activity	N15	11	7184	39	25633	0.550636	0.832071
GO:0051301	biological_process	cell division	N6	1	3223	6	25633	0.553504	0.834939
GO:0007005	biological_process	mitochondrion organization	Lithospermum	1	6048	3	25633	0.553978	0.834939
GO:0016798	molecular_function	hydrolase activity, acting on glycosyl bonds	N0	5	13443	9	25633	0.559966	0.842809
GO:0006508	biological_process	proteolysis	N10	81	6024	348	25633	0.560657	0.842809
GO:0005840	cellular_component	ribosome	N3	69	5305	337	25633	0.561973	0.843689
GO:0016746	molecular_function	transferase activity, transferring acyl groups	N10	8	6024	34	25633	0.564653	0.846614
GO:0019843	molecular_function	rRNA binding	N6	3	3223	23	25633	0.566209	0.847846
GO:0016301	molecular_function	kinase activity	N6	7	3223	56	25633	0.567028	0.847974
GO:0006913	biological_process	nucleocytoplasmic transport	N0	7	13443	13	25633	0.571352	0.850042
GO:0042393	molecular_function	histone binding	N10	5	6024	21	25633	0.570696	0.850042
GO:0016298	molecular_function	lipase activity	N1	6	7251	21	25633	0.570622	0.850042
GO:0016746	molecular_function	transferase activity, transferring acyl groups	Lithospermum	8	6048	34	25633	0.56973	0.850042
GO:0004386	molecular_function	helicase activity	N1	9	7251	32	25633	0.57478	0.854043
GO:0005085	molecular_function	guanyl-nucleotide exchange factor activity	N15	7	7184	25	25633	0.576535	0.854455
GO:0019899	molecular_function	enzyme binding	N15	7	7184	25	25633	0.576535	0.854455
GO:0007275	biological_process	multicellular organism development	Lithospermum	7	6048	30	25633	0.58377	0.862965
GO:0048856	biological_process	anatomical structure development	Lithospermum	7	6048	30	25633	0.58377	0.862965
GO:0009690	biological_process	cytokinin metabolic process	N3	2	5305	9	25633	0.58457	0.863043
GO:0005198	molecular_function	structural molecule activity	N7	56	3688	397	25633	0.586106	0.863106
GO:0006457	biological_process	protein folding	N10	26	6024	113	25633	0.585534	0.863106
GO:0005694	cellular_component	chromosome	N10	4	6024	17	25633	0.592041	0.865232
GO:0019904	molecular_function	protein domain specific binding	N10	4	6024	17	25633	0.592041	0.865232
GO:0005618	cellular_component	cell wall	N15	8	7184	29	25633	0.590911	0.865232
GO:0030312	cellular_component	external encapsulating structure	N15	8	7184	29	25633	0.590911	0.865232
GO:0008081	molecular_function	phosphoric diester hydrolase activity	N15	11	7184	40	25633	0.589084	0.865232
GO:0005737	cellular_component	cytoplasm	N3	35	5305	173	25633	0.590272	0.865232
GO:0005089	molecular_function	Rho guanyl-nucleotide exchange factor activity	N6	3	3223	24	25633	0.596145	0.869033
GO:0016853	molecular_function	isomerase activity	N10	6	6024	26	25633	0.595796	0.869033
GO:0006629	biological_process	lipid metabolic process	N20	14	2981	125	25633	0.60131	0.87362
GO:0022857	molecular_function	transmembrane transporter activity	N15	88	7184	320	25633	0.604581	0.87362
GO:0005215	molecular_function	transporter activity	N15	88	7184	320	25633	0.604581	0.87362
GO:0016810	molecular_function	hydrolase activity, acting on carbon-nitrogen (but not peptide) bonds	N3	1	5305	4	25633	0.604493	0.87362
GO:0005829	cellular_component	cytosol	N3	1	5305	4	25633	0.604493	0.87362
GO:0005615	cellular_component	extracellular space	N3	1	5305	4	25633	0.604493	0.87362
GO:0043085	biological_process	positive regulation of catalytic activity	N3	1	5305	4	25633	0.604493	0.87362
GO:0015979	biological_process	photosynthesis	N20	5	2981	45	25633	0.61242	0.883843
GO:0016491	molecular_function	oxidoreductase activity	N20	64	2981	566	25633	0.615321	0.886922
GO:0016757	molecular_function	transferase activity, transferring glycosyl groups	N1	34	7251	124	25633	0.618652	0.890613
GO:0005783	cellular_component	endoplasmic reticulum	N10	9	6024	40	25633	0.619955	0.891378
GO:0005085	molecular_function	guanyl-nucleotide exchange factor activity	N6	3	3223	25	25633	0.624696	0.895966
GO:0019899	molecular_function	enzyme binding	N6	3	3223	25	25633	0.624696	0.895966
GO:0006790	biological_process	sulfur compound metabolic process	N15	1	7184	3	25633	0.627179	0.896923
GO:0005484	molecular_function	SNAP receptor activity	N3	3	5305	15	25633	0.627691	0.896923
GO:0030674	molecular_function	protein binding, bridging	N3	3	5305	15	25633	0.627691	0.896923
GO:0015979	biological_process	photosynthesis	N0	23	13443	45	25633	0.629383	0.898231
GO:0008146	molecular_function	sulfotransferase activity	N20	2	2981	18	25633	0.636176	0.906806
GO:0005856	cellular_component	cytoskeleton	N1	3	7251	11	25633	0.641577	0.913378
GO:0007275	biological_process	multicellular organism development	N1	8	7251	30	25633	0.645657	0.91468
GO:0048856	biological_process	anatomical structure development	N1	8	7251	30	25633	0.645657	0.91468
GO:0042803	molecular_function	protein homodimerization activity	N3	2	5305	10	25633	0.64489	0.91468
GO:0042802	molecular_function	identical protein binding	N3	2	5305	10	25633	0.64489	0.91468
GO:0005794	cellular_component	Golgi apparatus	N6	2	3223	17	25633	0.649256	0.918653
GO:0004620	molecular_function	phospholipase activity	N15	5	7184	19	25633	0.650811	0.919728
GO:0005777	cellular_component	peroxisome	N7	2	3688	15	25633	0.657557	0.921376
GO:0005829	cellular_component	cytosol	N10	1	6024	4	25633	0.657553	0.921376
GO:0043085	biological_process	positive regulation of catalytic activity	N10	1	6024	4	25633	0.657553	0.921376
GO:0004623	molecular_function	phospholipase A2 activity	N10	1	6024	4	25633	0.657553	0.921376
GO:0005615	cellular_component	extracellular space	N10	1	6024	4	25633	0.657553	0.921376
GO:0017111	molecular_function	nucleoside-triphosphatase activity	N15	88	7184	324	25633	0.656884	0.921376
GO:0016746	molecular_function	transferase activity, transferring acyl groups	N1	9	7251	34	25633	0.656084	0.921376
GO:0016798	molecular_function	hydrolase activity, acting on glycosyl bonds	Lithospermum	2	6048	9	25633	0.664674	0.929097
GO:0009690	biological_process	cytokinin metabolic process	Lithospermum	2	6048	9	25633	0.664674	0.929097
GO:0006520	biological_process	cellular amino acid metabolic process	N15	7	7184	27	25633	0.666592	0.92953
GO:0044281	biological_process	small molecule metabolic process	N15	7	7184	27	25633	0.666592	0.92953
GO:0016829	molecular_function	lyase activity	N0	14	13443	28	25633	0.673573	0.93365
GO:0005739	cellular_component	mitochondrion	N0	11	13443	22	25633	0.671698	0.93365
GO:0016798	molecular_function	hydrolase activity, acting on glycosyl bonds	N20	1	2981	9	25633	0.671388	0.93365
GO:0003924	molecular_function	GTPase activity	N10	37	6024	166	25633	0.673044	0.93365
GO:0005886	cellular_component	plasma membrane	N10	3	6024	14	25633	0.673585	0.93365
GO:0006520	biological_process	cellular amino acid metabolic process	N1	7	7251	27	25633	0.67746	0.935656
GO:0044281	biological_process	small molecule metabolic process	N1	7	7251	27	25633	0.67746	0.935656
GO:0006464	biological_process	cellular protein modification process	Lithospermum	3	6048	14	25633	0.676542	0.935656
GO:0006259	biological_process	DNA metabolic process	N0	5	13443	10	25633	0.681573	0.937863
GO:0008146	molecular_function	sulfotransferase activity	N6	2	3223	18	25633	0.680573	0.937863
GO:0005975	biological_process	carbohydrate metabolic process	N7	53	3688	388	25633	0.681364	0.937863
GO:0016887	molecular_function	ATPase activity	N10	35	6024	158	25633	0.685295	0.937863
GO:0004518	molecular_function	nuclease activity	N10	4	6024	19	25633	0.685586	0.937863
GO:0007017	biological_process	microtubule-based process	N3	5	5305	27	25633	0.684365	0.937863
GO:0006605	biological_process	protein targeting	N3	1	5305	5	25633	0.68636	0.937863
GO:0050790	biological_process	regulation of catalytic activity	N3	1	5305	5	25633	0.68636	0.937863
GO:0030234	molecular_function	enzyme regulator activity	N3	1	5305	5	25633	0.68636	0.937863
GO:0016788	molecular_function	hydrolase activity, acting on ester bonds	N7	24	3688	180	25633	0.6887	0.939949
GO:0003723	molecular_function	RNA binding	N10	82	6024	364	25633	0.689815	0.940361
GO:0003729	molecular_function	mRNA binding	N20	2	2981	20	25633	0.693713	0.944561
GO:0016310	biological_process	phosphorylation	N15	4	7184	16	25633	0.696779	0.947106
GO:0006914	biological_process	autophagy	N3	2	5305	11	25633	0.69804	0.947106
GO:0009056	biological_process	catabolic process	N3	2	5305	11	25633	0.69804	0.947106
GO:0016798	molecular_function	hydrolase activity, acting on glycosyl bonds	N6	1	3223	9	25633	0.701672	0.950918
GO:0009308	biological_process	amine metabolic process	N1	4	7251	16	25633	0.704811	0.952938
GO:0004630	molecular_function	phospholipase D activity	N1	3	7251	12	25633	0.704034	0.952938
GO:0016788	molecular_function	hydrolase activity, acting on ester bonds	N20	19	2981	180	25633	0.707906	0.954968
GO:0000902	biological_process	cell morphogenesis	N20	1	2981	10	25633	0.709617	0.954968
GO:0004518	molecular_function	nuclease activity	N6	2	3223	19	25633	0.709562	0.954968
GO:0051082	molecular_function	unfolded protein binding	Lithospermum	15	6048	70	25633	0.709126	0.954968
GO:0016788	molecular_function	hydrolase activity, acting on ester bonds	N1	48	7251	180	25633	0.712042	0.955372
GO:0003682	molecular_function	chromatin binding	N1	6	7251	24	25633	0.712397	0.955372
GO:0006629	biological_process	lipid metabolic process	N1	33	7251	125	25633	0.712017	0.955372
GO:0005975	biological_process	carbohydrate metabolic process	N20	42	2981	388	25633	0.713863	0.955483
GO:0005198	molecular_function	structural molecule activity	N10	89	6024	397	25633	0.714133	0.955483
GO:0000902	biological_process	cell morphogenesis	N10	2	6024	10	25633	0.720559	0.962967
GO:0015031	biological_process	protein transport	N20	7	2981	71	25633	0.73331	0.963955
GO:0008168	molecular_function	methyltransferase activity	N6	18	3223	160	25633	0.728341	0.963955
GO:0016772	molecular_function	transferase activity, transferring phosphorus-containing groups	N6	12	3223	109	25633	0.731226	0.963955
GO:0006259	biological_process	DNA metabolic process	N6	1	3223	10	25633	0.739196	0.963955
GO:0038023	molecular_function	signaling receptor activity	N6	1	3223	10	25633	0.739196	0.963955
GO:0005840	cellular_component	ribosome	N7	45	3688	337	25633	0.729616	0.963955
GO:0017111	molecular_function	nucleoside-triphosphatase activity	N10	72	6024	324	25633	0.727418	0.963955
GO:0005815	cellular_component	microtubule organizing center	N10	1	6024	5	25633	0.738044	0.963955
GO:0015976	biological_process	carbon utilization	N10	1	6024	5	25633	0.738044	0.963955
GO:0006605	biological_process	protein targeting	N10	1	6024	5	25633	0.738044	0.963955
GO:0050790	biological_process	regulation of catalytic activity	N10	1	6024	5	25633	0.738044	0.963955
GO:0005515	molecular_function	protein binding	N15	753	7184	2733	25633	0.727374	0.963955
GO:0043085	biological_process	positive regulation of catalytic activity	N15	1	7184	4	25633	0.731679	0.963955
GO:0004623	molecular_function	phospholipase A2 activity	N15	1	7184	4	25633	0.731679	0.963955
GO:0005829	cellular_component	cytosol	N15	1	7184	4	25633	0.731679	0.963955
GO:0055085	biological_process	transmembrane transport	N1	187	7251	685	25633	0.732895	0.963955
GO:0005975	biological_process	carbohydrate metabolic process	N1	105	7251	388	25633	0.723008	0.963955
GO:0004623	molecular_function	phospholipase A2 activity	N1	1	7251	4	25633	0.735556	0.963955
GO:0016791	molecular_function	phosphatase activity	Lithospermum	8	6048	39	25633	0.732823	0.963955
GO:0031012	cellular_component	extracellular matrix	Lithospermum	1	6048	5	25633	0.739644	0.963955
GO:0009579	cellular_component	thylakoid	Lithospermum	1	6048	5	25633	0.739644	0.963955
GO:0008283	biological_process	cell population proliferation	Lithospermum	1	6048	5	25633	0.739644	0.963955
GO:0006914	biological_process	autophagy	N20	1	2981	11	25633	0.743401	0.965549
GO:0009056	biological_process	catabolic process	N20	1	2981	11	25633	0.743401	0.965549
GO:0005102	molecular_function	signaling receptor binding	N15	4	7184	17	25633	0.744842	0.965549
GO:0016298	molecular_function	lipase activity	N15	5	7184	21	25633	0.742567	0.965549
GO:0006457	biological_process	protein folding	N3	21	5305	113	25633	0.745043	0.965549
GO:0016887	molecular_function	ATPase activity	N15	41	7184	158	25633	0.746863	0.966824
GO:0004518	molecular_function	nuclease activity	N0	9	13443	19	25633	0.749609	0.969293
GO:0005694	cellular_component	chromosome	N0	8	13443	17	25633	0.754211	0.970058
GO:0008146	molecular_function	sulfotransferase activity	N7	2	3688	18	25633	0.754396	0.970058
GO:0009690	biological_process	cytokinin metabolic process	N7	1	3688	9	25633	0.752985	0.970058
GO:0005794	cellular_component	Golgi apparatus	N1	4	7251	17	25633	0.752388	0.970058
GO:0051301	biological_process	cell division	N3	1	5305	6	25633	0.751283	0.970058
GO:0008081	molecular_function	phosphoric diester hydrolase activity	N6	4	3223	40	25633	0.758106	0.971586
GO:0005783	cellular_component	endoplasmic reticulum	N6	4	3223	40	25633	0.758106	0.971586
GO:0003735	molecular_function	structural constituent of ribosome	N7	49	3688	370	25633	0.757328	0.971586
GO:0009308	biological_process	amine metabolic process	N10	3	6024	16	25633	0.762924	0.976678
GO:0016798	molecular_function	hydrolase activity, acting on glycosyl bonds	N15	2	7184	9	25633	0.766588	0.978118
GO:0009690	biological_process	cytokinin metabolic process	N15	2	7184	9	25633	0.766588	0.978118
GO:0042393	molecular_function	histone binding	Lithospermum	4	6048	21	25633	0.765908	0.978118
GO:0005764	cellular_component	lysosome	N0	1	13443	2	25633	0.773854	0.980893
GO:0005773	cellular_component	vacuole	N0	1	13443	2	25633	0.773854	0.980893
GO:0004630	molecular_function	phospholipase D activity	N20	1	2981	12	25633	0.773255	0.980893
GO:0016798	molecular_function	hydrolase activity, acting on glycosyl bonds	N1	2	7251	9	25633	0.771822	0.980893
GO:0007275	biological_process	multicellular organism development	N3	5	5305	30	25633	0.773723	0.980893
GO:0048856	biological_process	anatomical structure development	N3	5	5305	30	25633	0.773723	0.980893
GO:0016779	molecular_function	nucleotidyltransferase activity	N15	7	7184	30	25633	0.777253	0.984124
GO:0003677	molecular_function	DNA binding	N10	273	6024	1207	25633	0.780424	0.987057
GO:0006412	biological_process	translation	N7	49	3688	374	25633	0.78279	0.988967
GO:0008083	molecular_function	growth factor activity	N3	2	5305	13	25633	0.784517	0.988987
GO:0048018	molecular_function	receptor ligand activity	N3	2	5305	13	25633	0.784517	0.988987
GO:0005089	molecular_function	Rho guanyl-nucleotide exchange factor activity	N20	2	2981	24	25633	0.786196	0.990024
GO:0006259	biological_process	DNA metabolic process	N7	1	3688	10	25633	0.788538	0.991893
GO:0005515	molecular_function	protein binding	N0	1413	13443	2733	25633	0.80035	0.995015
GO:0005085	molecular_function	guanyl-nucleotide exchange factor activity	N20	2	2981	25	25633	0.805097	0.995015
GO:0019899	molecular_function	enzyme binding	N20	2	2981	25	25633	0.805097	0.995015
GO:0016485	biological_process	protein processing	N10	1	6024	6	25633	0.799618	0.995015
GO:0051604	biological_process	protein maturation	N10	1	6024	6	25633	0.799618	0.995015
GO:0006464	biological_process	cellular protein modification process	N15	3	7184	14	25633	0.797375	0.995015
GO:0042254	biological_process	ribosome biogenesis	N15	7	7184	31	25633	0.807374	0.995015
GO:0050790	biological_process	regulation of catalytic activity	N15	1	7184	5	25633	0.806892	0.995015
GO:0030234	molecular_function	enzyme regulator activity	N15	1	7184	5	25633	0.806892	0.995015
GO:0009579	cellular_component	thylakoid	N15	1	7184	5	25633	0.806892	0.995015
GO:0008283	biological_process	cell population proliferation	N15	1	7184	5	25633	0.806892	0.995015
GO:0051287	molecular_function	NAD binding	N1	15	7251	62	25633	0.802953	0.995015
GO:0006464	biological_process	cellular protein modification process	N1	3	7251	14	25633	0.80333	0.995015
GO:0042254	biological_process	ribosome biogenesis	N3	5	5305	31	25633	0.798787	0.995015
GO:0003924	molecular_function	GTPase activity	Lithospermum	35	6048	166	25633	0.802798	0.995015
GO:0019904	molecular_function	protein domain specific binding	Lithospermum	3	6048	17	25633	0.802011	0.995015
GO:0005739	cellular_component	mitochondrion	Lithospermum	4	6048	22	25633	0.798374	0.995015
GO:0005102	molecular_function	signaling receptor binding	Lithospermum	3	6048	17	25633	0.802011	0.995015
GO:0051301	biological_process	cell division	Lithospermum	1	6048	6	25633	0.801086	0.995015
GO:0005815	cellular_component	microtubule organizing center	N1	1	7251	5	25633	0.810373	0.995528
GO:0030234	molecular_function	enzyme regulator activity	N1	1	7251	5	25633	0.810373	0.995528
GO:0016788	molecular_function	hydrolase activity, acting on ester bonds	N3	33	5305	180	25633	0.808811	0.995528
GO:0004630	molecular_function	phospholipase D activity	Lithospermum	2	6048	12	25633	0.813808	0.998686
GO:0008233	molecular_function	peptidase activity	N0	51	13443	123	25633	0.994398	0.999999
GO:0016765	molecular_function	transferase activity, transferring alkyl or aryl (other than methyl) groups	N0	13	13443	31	25633	0.911924	0.999999
GO:0004252	molecular_function	serine-type endopeptidase activity	N0	39	13443	104	25633	0.999224	0.999999
GO:0008168	molecular_function	methyltransferase activity	N0	77	13443	160	25633	0.88031	0.999999
GO:0005730	cellular_component	nucleolus	N0	7	13443	19	25633	0.944844	0.999999
GO:0003729	molecular_function	mRNA binding	N0	8	13443	20	25633	0.90988	0.999999
GO:0016310	biological_process	phosphorylation	N0	7	13443	16	25633	0.828064	0.999999
GO:0000902	biological_process	cell morphogenesis	N0	3	13443	10	25633	0.960536	0.999999
GO:0042254	biological_process	ribosome biogenesis	N0	13	13443	31	25633	0.911924	0.999999
GO:0004623	molecular_function	phospholipase A2 activity	N0	1	13443	4	25633	0.948867	0.999999
GO:0038023	molecular_function	signaling receptor activity	N0	2	13443	10	25633	0.992893	0.999999
GO:0005829	cellular_component	cytosol	N0	1	13443	4	25633	0.948867	0.999999
GO:0016874	molecular_function	ligase activity	N0	4	13443	11	25633	0.915273	0.999999
GO:0008083	molecular_function	growth factor activity	N0	3	13443	13	25633	0.993	0.999999
GO:0005102	molecular_function	signaling receptor binding	N0	7	13443	17	25633	0.879761	0.999999
GO:0048018	molecular_function	receptor ligand activity	N0	3	13443	13	25633	0.993	0.999999
GO:0016810	molecular_function	hydrolase activity, acting on carbon-nitrogen (but not peptide) bonds	N0	1	13443	4	25633	0.948867	0.999999
GO:0005777	cellular_component	peroxisome	N0	4	13443	15	25633	0.989148	0.999999
GO:0032259	biological_process	methylation	N0	2	13443	15	25633	0.999748	0.999999
GO:0016791	molecular_function	phosphatase activity	N0	13	13443	39	25633	0.994891	0.999999
GO:0030234	molecular_function	enzyme regulator activity	N0	2	13443	5	25633	0.841584	0.999999
GO:0051301	biological_process	cell division	N0	2	13443	6	25633	0.911922	0.999999
GO:0004386	molecular_function	helicase activity	N0	12	13443	32	25633	0.969663	0.999999
GO:0005886	cellular_component	plasma membrane	N0	5	13443	14	25633	0.936635	0.999999
GO:0051276	biological_process	chromosome organization	N0	2	13443	6	25633	0.911922	0.999999
GO:0000278	biological_process	mitotic cell cycle	N0	1	13443	5	25633	0.975687	0.999999
GO:0007049	biological_process	cell cycle	N0	1	13443	5	25633	0.975687	0.999999
GO:0007059	biological_process	chromosome segregation	N0	1	13443	3	25633	0.892463	0.999999
GO:0006790	biological_process	sulfur compound metabolic process	N0	1	13443	3	25633	0.892463	0.999999
GO:0046982	molecular_function	protein heterodimerization activity	N20	7	2981	92	25633	0.92162	0.999999
GO:0003700	molecular_function	DNA-binding transcription factor activity	N20	39	2981	544	25633	0.999812	0.999999
GO:0042393	molecular_function	histone binding	N20	1	2981	21	25633	0.92553	0.999999
GO:0004620	molecular_function	phospholipase activity	N20	1	2981	19	25633	0.904621	0.999999
GO:0016298	molecular_function	lipase activity	N20	1	2981	21	25633	0.92553	0.999999
GO:0005576	cellular_component	extracellular region	N20	2	2981	51	25633	0.985978	0.999999
GO:0016757	molecular_function	transferase activity, transferring glycosyl groups	N20	10	2981	124	25633	0.922629	0.999999
GO:0016791	molecular_function	phosphatase activity	N20	2	2981	39	25633	0.950732	0.999999
GO:0005783	cellular_component	endoplasmic reticulum	N20	2	2981	40	25633	0.955534	0.999999
GO:0032259	biological_process	methylation	N20	1	2981	15	25633	0.843551	0.999999
GO:0006457	biological_process	protein folding	N20	9	2981	113	25633	0.92022	0.999999
GO:0005102	molecular_function	signaling receptor binding	N20	1	2981	17	25633	0.877843	0.999999
GO:0007275	biological_process	multicellular organism development	N20	2	2981	30	25633	0.878908	0.999999
GO:0048856	biological_process	anatomical structure development	N20	2	2981	30	25633	0.878908	0.999999
GO:0016853	molecular_function	isomerase activity	N20	1	2981	26	25633	0.959889	0.999999
GO:0005739	cellular_component	mitochondrion	N20	1	2981	22	25633	0.934198	0.999999
GO:0019843	molecular_function	rRNA binding	N20	1	2981	23	25633	0.941857	0.999999
GO:0019904	molecular_function	protein domain specific binding	N20	1	2981	17	25633	0.877843	0.999999
GO:0005618	cellular_component	cell wall	N20	1	2981	29	25633	0.972331	0.999999
GO:0030312	cellular_component	external encapsulating structure	N20	1	2981	29	25633	0.972331	0.999999
GO:0009308	biological_process	amine metabolic process	N20	1	2981	16	25633	0.861756	0.999999
GO:0005484	molecular_function	SNAP receptor activity	N20	1	2981	15	25633	0.843551	0.999999
GO:0030674	molecular_function	protein binding, bridging	N20	1	2981	15	25633	0.843551	0.999999
GO:0003700	molecular_function	DNA-binding transcription factor activity	N6	49	3223	544	25633	0.996598	0.999999
GO:0016192	biological_process	vesicle-mediated transport	N6	12	3223	125	25633	0.875707	0.999999
GO:0032259	biological_process	methylation	N6	1	3223	15	25633	0.866838	0.999999
GO:0016788	molecular_function	hydrolase activity, acting on ester bonds	N6	17	3223	180	25633	0.921347	0.999999
GO:0016791	molecular_function	phosphatase activity	N6	2	3223	39	25633	0.965085	0.999999
GO:0015031	biological_process	protein transport	N6	3	3223	71	25633	0.995538	0.999999
GO:0006520	biological_process	cellular amino acid metabolic process	N6	2	3223	27	25633	0.870405	0.999999
GO:0044281	biological_process	small molecule metabolic process	N6	2	3223	27	25633	0.870405	0.999999
GO:0042393	molecular_function	histone binding	N6	1	3223	21	25633	0.940574	0.999999
GO:0016746	molecular_function	transferase activity, transferring acyl groups	N6	1	3223	34	25633	0.989661	0.999999
GO:0016779	molecular_function	nucleotidyltransferase activity	N6	2	3223	30	25633	0.905781	0.999999
GO:0003729	molecular_function	mRNA binding	N6	1	3223	20	25633	0.932019	0.999999
GO:0015979	biological_process	photosynthesis	N6	3	3223	45	25633	0.934053	0.999999
GO:0006913	biological_process	nucleocytoplasmic transport	N6	1	3223	13	25633	0.825755	0.999999
GO:0051287	molecular_function	NAD binding	N6	1	3223	62	25633	0.999762	0.999999
GO:0003677	molecular_function	DNA binding	N7	128	3688	1207	25633	0.999971	0.999999
GO:0003676	molecular_function	nucleic acid binding	N7	277	3688	2217	25633	0.99684	0.999999
GO:0003700	molecular_function	DNA-binding transcription factor activity	N7	65	3688	544	25633	0.95815	0.999999
GO:0005576	cellular_component	extracellular region	N7	1	3688	51	25633	0.99964	0.999999
GO:0003924	molecular_function	GTPase activity	N7	16	3688	166	25633	0.973739	0.999999
GO:0005783	cellular_component	endoplasmic reticulum	N7	3	3688	40	25633	0.940577	0.999999
GO:0008168	molecular_function	methyltransferase activity	N7	19	3688	160	25633	0.847018	0.999999
GO:0034641	biological_process	cellular nitrogen compound metabolic process	N7	53	3688	416	25633	0.850192	0.999999
GO:0030246	molecular_function	carbohydrate binding	N7	10	3688	91	25633	0.860656	0.999999
GO:0003729	molecular_function	mRNA binding	N7	1	3688	20	25633	0.955313	0.999999
GO:0019843	molecular_function	rRNA binding	N7	2	3688	23	25633	0.863521	0.999999
GO:0046982	molecular_function	protein heterodimerization activity	N7	4	3688	92	25633	0.999554	0.999999
GO:0006397	biological_process	mRNA processing	N7	3	3688	32	25633	0.858748	0.999999
GO:0016310	biological_process	phosphorylation	N7	1	3688	16	25633	0.916778	0.999999
GO:0016791	molecular_function	phosphatase activity	N7	3	3688	39	25633	0.933542	0.999999
GO:0007017	biological_process	microtubule-based process	N7	1	3688	27	25633	0.984952	0.999999
GO:0004518	molecular_function	nuclease activity	N7	1	3688	19	25633	0.947796	0.999999
GO:0003676	molecular_function	nucleic acid binding	N10	488	6024	2217	25633	0.9612	0.999999
GO:0046982	molecular_function	protein heterodimerization activity	N10	5	6024	92	25633	0.999999	0.999999
GO:0051287	molecular_function	NAD binding	N10	12	6024	62	25633	0.820462	0.999999
GO:0016491	molecular_function	oxidoreductase activity	N10	121	6024	566	25633	0.896142	0.999999
GO:0005840	cellular_component	ribosome	N10	71	6024	337	25633	0.870392	0.999999
GO:0006412	biological_process	translation	N10	77	6024	374	25633	0.920848	0.999999
GO:0009058	biological_process	biosynthetic process	N10	100	6024	472	25633	0.89572	0.999999
GO:0034641	biological_process	cellular nitrogen compound metabolic process	N10	86	6024	416	25633	0.925224	0.999999
GO:0003735	molecular_function	structural constituent of ribosome	N10	76	6024	370	25633	0.923094	0.999999
GO:0004252	molecular_function	serine-type endopeptidase activity	N10	17	6024	104	25633	0.971271	0.999999
GO:0008233	molecular_function	peptidase activity	N10	19	6024	123	25633	0.989546	0.999999
GO:0005484	molecular_function	SNAP receptor activity	N10	2	6024	15	25633	0.899223	0.999999
GO:0030674	molecular_function	protein binding, bridging	N10	2	6024	15	25633	0.899223	0.999999
GO:0032259	biological_process	methylation	N10	2	6024	15	25633	0.899223	0.999999
GO:0042254	biological_process	ribosome biogenesis	N10	3	6024	31	25633	0.986582	0.999999
GO:0005618	cellular_component	cell wall	N10	5	6024	29	25633	0.845565	0.999999
GO:0030312	cellular_component	external encapsulating structure	N10	5	6024	29	25633	0.845565	0.999999
GO:0005739	cellular_component	mitochondrion	N10	3	6024	22	25633	0.918596	0.999999
GO:0006464	biological_process	cellular protein modification process	N10	2	6024	14	25633	0.875465	0.999999
GO:0003729	molecular_function	mRNA binding	N10	2	6024	20	25633	0.966392	0.999999
GO:0007275	biological_process	multicellular organism development	N10	5	6024	30	25633	0.866579	0.999999
GO:0048856	biological_process	anatomical structure development	N10	5	6024	30	25633	0.866579	0.999999
GO:0016798	molecular_function	hydrolase activity, acting on glycosyl bonds	N10	1	6024	9	25633	0.910316	0.999999
GO:0008233	molecular_function	peptidase activity	N15	28	7184	123	25633	0.922137	0.999999
GO:0016787	molecular_function	hydrolase activity	N15	226	7184	868	25633	0.914812	0.999999
GO:0006508	biological_process	proteolysis	N15	86	7184	348	25633	0.927319	0.999999
GO:0008152	biological_process	metabolic process	N15	397	7184	1508	25633	0.939464	0.999999
GO:0007017	biological_process	microtubule-based process	N15	3	7184	27	25633	0.991014	0.999999
GO:0004252	molecular_function	serine-type endopeptidase activity	N15	23	7184	104	25633	0.929922	0.999999
GO:0005975	biological_process	carbohydrate metabolic process	N15	90	7184	388	25633	0.986999	0.999999
GO:0005576	cellular_component	extracellular region	N15	8	7184	51	25633	0.987168	0.999999
GO:0000166	molecular_function	nucleotide binding	N15	43	7184	194	25633	0.973814	0.999999
GO:0046982	molecular_function	protein heterodimerization activity	N15	18	7184	92	25633	0.976346	0.999999
GO:0051287	molecular_function	NAD binding	N15	14	7184	62	25633	0.864961	0.999999
GO:0016788	molecular_function	hydrolase activity, acting on ester bonds	N15	38	7184	180	25633	0.986385	0.999999
GO:0007034	biological_process	vacuolar transport	N15	3	7184	16	25633	0.868237	0.999999
GO:0019904	molecular_function	protein domain specific binding	N15	2	7184	17	25633	0.9716	0.999999
GO:0006629	biological_process	lipid metabolic process	N15	31	7184	125	25633	0.816565	0.999999
GO:0003729	molecular_function	mRNA binding	N15	3	7184	20	25633	0.94775	0.999999
GO:0006397	biological_process	mRNA processing	N15	5	7184	32	25633	0.967591	0.999999
GO:0005777	cellular_component	peroxisome	N15	2	7184	15	25633	0.950761	0.999999
GO:0005739	cellular_component	mitochondrion	N15	2	7184	22	25633	0.993121	0.999999
GO:0004518	molecular_function	nuclease activity	N15	4	7184	19	25633	0.823123	0.999999
GO:0051301	biological_process	cell division	N15	1	7184	6	25633	0.861023	0.999999
GO:0003682	molecular_function	chromatin binding	N15	5	7184	24	25633	0.844786	0.999999
GO:0004386	molecular_function	helicase activity	N15	6	7184	32	25633	0.919167	0.999999
GO:0005730	cellular_component	nucleolus	N15	3	7184	19	25633	0.933706	0.999999
GO:0032259	biological_process	methylation	N15	2	7184	15	25633	0.950761	0.999999
GO:0008146	molecular_function	sulfotransferase activity	N15	2	7184	18	25633	0.978519	0.999999
GO:0005694	cellular_component	chromosome	N15	2	7184	17	25633	0.9716	0.999999
GO:0008083	molecular_function	growth factor activity	N15	1	7184	13	25633	0.986109	0.999999
GO:0048018	molecular_function	receptor ligand activity	N15	1	7184	13	25633	0.986109	0.999999
GO:0042803	molecular_function	protein homodimerization activity	N15	2	7184	10	25633	0.817498	0.999999
GO:0042802	molecular_function	identical protein binding	N15	2	7184	10	25633	0.817498	0.999999
GO:0051276	biological_process	chromosome organization	N15	1	7184	6	25633	0.861023	0.999999
GO:0003677	molecular_function	DNA binding	N1	294	7251	1207	25633	0.999262	0.999999
GO:0016020	cellular_component	membrane	N1	268	7251	991	25633	0.821819	0.999999
GO:0008289	molecular_function	lipid binding	N1	12	7251	77	25633	0.997035	0.999999
GO:0007165	biological_process	signal transduction	N1	28	7251	128	25633	0.959545	0.999999
GO:0016772	molecular_function	transferase activity, transferring phosphorus-containing groups	N1	23	7251	109	25633	0.965291	0.999999
GO:0022857	molecular_function	transmembrane transporter activity	N1	66	7251	320	25633	0.999353	0.999999
GO:0005215	molecular_function	transporter activity	N1	66	7251	320	25633	0.999353	0.999999
GO:0003700	molecular_function	DNA-binding transcription factor activity	N1	135	7251	544	25633	0.970164	0.999999
GO:0008146	molecular_function	sulfotransferase activity	N1	2	7251	18	25633	0.979653	0.999999
GO:0007034	biological_process	vacuolar transport	N1	3	7251	16	25633	0.872965	0.999999
GO:0016301	molecular_function	kinase activity	N1	10	7251	56	25633	0.974745	0.999999
GO:0005576	cellular_component	extracellular region	N1	8	7251	51	25633	0.988411	0.999999
GO:0030246	molecular_function	carbohydrate binding	N1	22	7251	91	25633	0.838666	0.999999
GO:0046982	molecular_function	protein heterodimerization activity	N1	12	7251	92	25633	0.999855	0.999999
GO:0005089	molecular_function	Rho guanyl-nucleotide exchange factor activity	N1	3	7251	24	25633	0.981763	0.999999
GO:0005085	molecular_function	guanyl-nucleotide exchange factor activity	N1	4	7251	25	25633	0.951319	0.999999
GO:0019899	molecular_function	enzyme binding	N1	4	7251	25	25633	0.951319	0.999999
GO:0016853	molecular_function	isomerase activity	N1	3	7251	26	25633	0.98915	0.999999
GO:0004620	molecular_function	phospholipase activity	N1	4	7251	19	25633	0.829464	0.999999
GO:0005516	molecular_function	calmodulin binding	N1	3	7251	31	25633	0.997156	0.999999
GO:0005618	cellular_component	cell wall	N1	6	7251	29	25633	0.869761	0.999999
GO:0030312	cellular_component	external encapsulating structure	N1	6	7251	29	25633	0.869761	0.999999
GO:0008081	molecular_function	phosphoric diester hydrolase activity	N1	5	7251	40	25633	0.995075	0.999999
GO:0042393	molecular_function	histone binding	N1	4	7251	21	25633	0.885428	0.999999
GO:0005783	cellular_component	endoplasmic reticulum	N1	7	7251	40	25633	0.960438	0.999999
GO:0005886	cellular_component	plasma membrane	N1	2	7251	14	25633	0.938003	0.999999
GO:0005102	molecular_function	signaling receptor binding	N1	3	7251	17	25633	0.898803	0.999999
GO:0007010	biological_process	cytoskeleton organization	N1	2	7251	12	25633	0.893997	0.999999
GO:0009690	biological_process	cytokinin metabolic process	N1	1	7251	9	25633	0.94987	0.999999
GO:0006914	biological_process	autophagy	N1	2	7251	11	25633	0.862337	0.999999
GO:0009056	biological_process	catabolic process	N1	2	7251	11	25633	0.862337	0.999999
GO:0008083	molecular_function	growth factor activity	N1	2	7251	13	25633	0.918764	0.999999
GO:0048018	molecular_function	receptor ligand activity	N1	2	7251	13	25633	0.918764	0.999999
GO:0008289	molecular_function	lipid binding	N3	13	5305	77	25633	0.833227	0.999999
GO:0005515	molecular_function	protein binding	N3	532	5305	2733	25633	0.956558	0.999999
GO:0003700	molecular_function	DNA-binding transcription factor activity	N3	98	5305	544	25633	0.948578	0.999999
GO:0005576	cellular_component	extracellular region	N3	5	5305	51	25633	0.98814	0.999999
GO:0005777	cellular_component	peroxisome	N3	2	5305	15	25633	0.848405	0.999999
GO:0000166	molecular_function	nucleotide binding	N3	35	5305	194	25633	0.842729	0.999999
GO:0008081	molecular_function	phosphoric diester hydrolase activity	N3	4	5305	40	25633	0.977569	0.999999
GO:0032259	biological_process	methylation	N3	2	5305	15	25633	0.848405	0.999999
GO:0046982	molecular_function	protein heterodimerization activity	N3	13	5305	92	25633	0.959381	0.999999
GO:0005739	cellular_component	mitochondrion	N3	3	5305	22	25633	0.863284	0.999999
GO:0019843	molecular_function	rRNA binding	N3	2	5305	23	25633	0.966247	0.999999
GO:0016798	molecular_function	hydrolase activity, acting on glycosyl bonds	N3	1	5305	9	25633	0.875978	0.999999
GO:0005516	molecular_function	calmodulin binding	N3	3	5305	31	25633	0.969284	0.999999
GO:0016310	biological_process	phosphorylation	N3	2	5305	16	25633	0.873408	0.999999
GO:0004620	molecular_function	phospholipase activity	N3	1	5305	19	25633	0.987814	0.999999
GO:0016298	molecular_function	lipase activity	N3	1	5305	21	25633	0.992339	0.999999
GO:0006464	biological_process	cellular protein modification process	N3	1	5305	14	25633	0.96112	0.999999
GO:0003700	molecular_function	DNA-binding transcription factor activity	Lithospermum	101	6048	544	25633	0.998205	0.999999
GO:0005840	cellular_component	ribosome	Lithospermum	56	6048	337	25633	0.999348	0.999999
GO:0006412	biological_process	translation	Lithospermum	68	6048	374	25633	0.995483	0.999999
GO:0009058	biological_process	biosynthetic process	Lithospermum	101	6048	472	25633	0.883604	0.999999
GO:0034641	biological_process	cellular nitrogen compound metabolic process	Lithospermum	88	6048	416	25633	0.893644	0.999999
GO:0003735	molecular_function	structural constituent of ribosome	Lithospermum	68	6048	370	25633	0.993821	0.999999
GO:0005198	molecular_function	structural molecule activity	Lithospermum	77	6048	397	25633	0.981312	0.999999
GO:0046982	molecular_function	protein heterodimerization activity	Lithospermum	15	6048	92	25633	0.966371	0.999999
GO:0005576	cellular_component	extracellular region	Lithospermum	8	6048	51	25633	0.938607	0.999999
GO:0006457	biological_process	protein folding	Lithospermum	23	6048	113	25633	0.821614	0.999999
GO:0016853	molecular_function	isomerase activity	Lithospermum	3	6048	26	25633	0.963464	0.999999
GO:0004620	molecular_function	phospholipase activity	Lithospermum	2	6048	19	25633	0.958734	0.999999
GO:0016298	molecular_function	lipase activity	Lithospermum	2	6048	21	25633	0.973753	0.999999
GO:0005618	cellular_component	cell wall	Lithospermum	5	6048	29	25633	0.848282	0.999999
GO:0030312	cellular_component	external encapsulating structure	Lithospermum	5	6048	29	25633	0.848282	0.999999
GO:0007017	biological_process	microtubule-based process	Lithospermum	1	6048	27	25633	0.999304	0.999999
GO:0015979	biological_process	photosynthesis	Lithospermum	4	6048	45	25633	0.997117	0.999999
GO:0042254	biological_process	ribosome biogenesis	Lithospermum	5	6048	31	25633	0.887398	0.999999
GO:0032259	biological_process	methylation	Lithospermum	2	6048	15	25633	0.900634	0.999999
GO:0005484	molecular_function	SNAP receptor activity	Lithospermum	2	6048	15	25633	0.900634	0.999999
GO:0030674	molecular_function	protein binding, bridging	Lithospermum	2	6048	15	25633	0.900634	0.999999
GO:0008083	molecular_function	growth factor activity	Lithospermum	2	6048	13	25633	0.848418	0.999999
GO:0048018	molecular_function	receptor ligand activity	Lithospermum	2	6048	13	25633	0.848418	0.999999
GO:0007034	biological_process	vacuolar transport	Lithospermum	2	6048	16	25633	0.919926	0.999999
GO:0005886	cellular_component	plasma membrane	Lithospermum	2	6048	14	25633	0.877064	0.999999

## Sheet: Supplementary Table S9
Supplementary Table S9: L. erythrorhizon assembly proteins with significant hits to LePGT1 and LePGT2
Hit	% identical to PGT1	evalue PGT1	% identical to PGT2	evalue PGT2	Assembly contig	Contig length (kb)	Orthogroup	# Exons	Expression in Leaf/shoot	Expression in whole Root	Expression in Periderm_1	Expression in Periderm_2	Expression in Periderm_3	Expression in Vascular_1	Expression in Vascular_2	Expression in Vascular_3	Expression in Light/B5_1	Expression in Light/B5_2	Expression in Light/B5_3	Expression in Dark/M9_1	Expression in Dark/M9_2	Expression in Dark/M9_3	Logfold change whole Root vs Leaf/shoot	False discovery rate whole Root vs Leaf/shoot	Significantly over-abundant in whole Roots vs Leaf/shoot	Logfold change Periderm vs Vascular	False discovery rate Periderm vs Vascular	Significantly over-abundant in Periderm vs Vascular	Logfold change Dark/M9 vs Light/B5	False discovery rate Dark/M9 vs Light/B5	Significantly over-abundant in Dark/M9 vs Light/B5	NDXXD	GX(K/Y)STAL
Leryth_015068-t1	97.059	0	93.09	0	402	484	OG0000509	1	1232.73	22358.2	3040.25	3348.07	1012.05	32.7757	553.321	113.98	2722.45	2990.98	2259.5	5287.09	5236.78	7228.71	4.18395	8.18401e-07	Yes	3.4093	3.77521e-14	Yes	1.15645	0.0318608	Yes	NDYFD	GIKSTALR
Leryth_002561-t1	93.464	0	100	0	20	3350	OG0000509	1	180.677	32344.4	6583.97	12064.5	3660.63	112.894	1894.46	217.105	2859.42	3673.5	4003.58	18434.5	17755.2	28965.9	7.48368	4.66978e-13	Yes	3.33685	5.78004e-12	Yes	2.62763	1.11912e-07	Yes	NDYFD	GIKSTALR
Leryth_008226-t1	88.889	0	88.89	0	291	1102	OG0000509	1	44.8136	10.6063	0	0	1.36948	0	0	0	0	0	0	0	0	0	-2.09304	0.584024	No	1.81009	1	No	0	1	No	NDYFD	GIKSTALR
Leryth_027669-t1	81.046	0	80.26	0	2221	46	OG0000509	1	544.165	20723.4	975.142	2576.22	632.701	41.8801	269.461	45.2303	3737.15	7860.35	5083.86	13338.5	34259.2	16923.5	5.25323	2.25193e-08	Yes	3.57718	3.22113e-13	Yes	1.95441	9.56129e-05	Yes	NDYFD	GVKSTALR
Leryth_027448-t1	77.483	9.57e-172	78.03	4.38e-174	2431	26	OG0000509	1	226.202	13514.6	1694.13	5266.5	2022.73	23.6714	619.143	50.6579	738.709	1912.22	908.242	5333.42	8058.04	8708.8	5.90444	1.98577e-11	Yes	3.71808	1.05049e-16	Yes	2.6356	2.9074e-09	Yes	NDYFD	GIKSTALR
Leryth_000057-t1	71.812	8.41e-152	73.58	2.49e-153	40	3386	OG0000509	1	12.8039	60.8097	1247.19	1146.57	682.002	7.2835	127.531	21.7105	154.411	1446.37	278.136	581.722	595.976	878.375	2.25631	0.096284	No	4.323	2.19147e-14	Yes	0.131996	1	No	NDFFD	GVKSTALR
Leryth_020476-t1	71.717	1.58e-150	72.39	2.84e-151	1729	151	OG0000509	1	0	9548.54	5538.17	7341.73	4649.39	243.997	1400.79	336.514	752.56	1749.56	980.644	1057.1	562.068	1159.13	15.9345	3.01653e-25	Yes	3.16177	1.02197e-13	Yes	-0.324816	0.892671	No	NDFFD	GVKSTALR
Leryth_003298-t1	61.688	1.57e-134	63.31	1.98e-137	167	2116	OG0000509	1	278.84	9.19217	0	12.2192	1.36948	0	0	0	4.61693	1.95191	2.15053	1.57934	0	2.04432	-4.88735	0.0184597	No	3.86766	0.374236	No	-1.22371	0.845432	No	NDYFD	GVKSTALR
Leryth_011786-t1	60.458	1.26e-123	61.77	3.78e-126	11	520	OG0000509	8	208.419	330.211	178.423	187.362	108.189	160.237	156.329	95.8883	122.605	134.682	141.935	155.301	170.689	256.221	0.65529	0.810424	No	0.228498	0.972193	No	0.53781	0.754911	No	NDLLD	GVKSTALR
Leryth_023194-t1	57.877	5.77e-122	59.93	1.58e-125	1743	164	OG0000509	10	470.898	480.821	249.085	647.62	339.632	101.969	238.607	112.171	310.36	415.107	407.885	409.575	412.643	658.271	0.0181756	1	No	1.4908	0.000846379	Yes	0.379714	0.81991	No	NDFFD	GVKSTAIL
Leryth_011510-t1	55.333	7.46e-119	56.67	2.23e-120	166	981	OG0000509	8	0	0	7.06625	0	1.36948	0	0	0	0	0	0	0	0	0	0	1	No	3.49408	0.538151	No	0	1	No	NDIFD	GVKSTALR
Leryth_006101-t1	51.299	2.53e-103	53.27	5.97e-106	22	1413	OG0000509	10	17.7832	66.4664	35.3312	16.2923	284.852	34.5966	71.9934	184.54	832.074	574.513	1762.72	442.741	297.701	352.986	1.88481	0.172886	No	0.271941	0.947694	No	-1.53765	0.0110104	No	NDYFD	GVKSTAVL
Leryth_015069-t1	61.765	3.05e-79	59.92	1.28e-76	402	484	OG0000509	5	115.235	557.187	113.06	126.266	58.8878	0	22.6265	9.04606	43.6044	24.7242	31.5412	83.7048	120.69	116.526	2.28152	0.267914	No	3.19047	0.00280205	No	1.67702	0.136695	No	none	GIKSTALR
Leryth_020699-t1	27.632	2.01e-06	26.623	3.52e-06	140	203	OG0005355	7	467.342	572.036	342.713	358.431	379.347	262.206	285.917	320.231	684.332	754.739	767.741	689.117	768.965	776.841	0.282829	0.971512	No	0.344215	0.777929	No	0.0118637	1	No	NQVFE	GFKMFSLF

## Sheet: Supplementary Table S10
Supplementary Table S10: Prenyltransferase-containing syntenic blocks codeML substitution rate of syntenic CDS pairs.
Ks	Kn	chr1	CDS1	strand1	start1	stop1	chr2	name2	strand2	start2	stop2	eval	block_score	percent id
0.4202	0.0581	contig_22	Leryth_006071-t1	1	347454	352647	contig_166	Leryth_011526-t2	-1	976001	973397	1e-250	50	93.52
0.2699	0.0391	contig_22	Leryth_006076-t6	-1	401351	390390	contig_166	Leryth_011525-t1	1	966123	972027	1e-250	100	91.56
55.9672	1.3495	contig_22	Leryth_006079-t1	1	424134	424353	contig_166	Leryth_011522-t1	-1	941698	940587	1.8e-13	113	77.78
0.4904	0.0811	contig_22	Leryth_006081-t1	1	427965	431693	contig_166	Leryth_011520-t1	-1	934214	929809	1e-250	163	89.59
0.3189	0.0756	contig_22	Leryth_006082-t1	1	435863	436126	contig_166	Leryth_011517-t1	-1	921259	917640	3.2e-95	213	88.64
21.1176	0.9988	contig_22	Leryth_006094-t1	1	548848	555087	contig_166	Leryth_011515-t1	-1	888488	884099	1e-250	260	88.06
0.4566	0.0876	contig_22	Leryth_006095-t1	1	558677	560286	contig_166	Leryth_011514-t1	-1	878133	875350	1e-250	310	86.15
0.4756	0.0966	contig_22	Leryth_006100-t2	1	583964	591112	contig_166	Leryth_011511-t3	-1	859019	851730	1e-250	360	88.82
3.8448	0.2868	contig_22	Leryth_006101-t1	1	595944	599241	contig_166	Leryth_011510-t1	1	848337	850159	3e-43	402	66.87
69.7027	1.3252	contig_22	Leryth_006105-t1	1	644373	645844	contig_166	Leryth_011505-t1	-1	802087	800041	1e-250	452	79.69
0.3694	0.0978	contig_22	Leryth_006115-t1	-1	693726	691481	contig_166	Leryth_011504-t1	1	766437	769528	1e-250	499	86.47
0.41	0.0631	contig_22	Leryth_006120-t1	-1	736565	734883	contig_166	Leryth_011503-t1	1	728095	730467	4.7e-245	549	88.64
0.2458	0.0704	contig_22	Leryth_006123-t1	-1	761052	758425	contig_166	Leryth_011501-t1	1	716331	717325	3.1e-193	599	87.5
0.5723	0.1543	contig_22	Leryth_006128-t1	-1	802870	800269	contig_166	Leryth_011489-t1	1	625853	627393	1e-180	646	80.12
0.4834	0.125	contig_22	Leryth_006130-t1	-1	813588	812563	contig_166	Leryth_011486-t1	1	572206	573255	2.8e-181	696	83.93
0.2286	0.1716	contig_22	Leryth_006131-t1	1	827030	827428	contig_166	Leryth_011485-t1	-1	566917	566504	1.7e-100	746	80.15
0.6167	0.0941	contig_22	Leryth_006148-t1	-1	911079	909437	contig_166	Leryth_011478-t2	1	495621	498034	3e-129	793	85.37
0.4199	0.1883	contig_22	Leryth_006149-t1	1	917295	923438	contig_166	Leryth_011472-t2	-1	449346	447172	1e-250	843	90.36
0.2963	0.0464	contig_22	Leryth_006150-t1	1	926010	927127	contig_166	Leryth_011471-t1	-1	441358	439930	1e-250	893	90.86
2.2785	0.5926	contig_22	Leryth_006155-t1	1	953486	957351	contig_166	Leryth_011468-t1	-1	430958	428236	4.9e-47	939	84.39
3.8126	0.8101	contig_402	Leryth_015049-t2	-1	1412	118	contig_291	Leryth_008214-t3	-1	307902	302559	1.7e-139	50	91.88
0.4543	0.1339	contig_402	Leryth_015051-t1	1	13880	16191	contig_291	Leryth_008217-t1	1	318213	320417	1e-250	100	84.42
0.3562	0.0596	contig_402	Leryth_015060-t1	-1	80152	75559	contig_291	Leryth_008220-t1	-1	329943	325422	1.3e-150	147	87.17
67.7239	0.6486	contig_402	Leryth_015065-t3	-1	105566	102937	contig_291	Leryth_008223-t1	1	348810	351347	4.2e-17	163	61.45
2.8933	0.0978	contig_402	Leryth_015066-t1	1	112325	117106	contig_291	Leryth_008224-t2	-1	355425	352058	1.4e-237	213	76.41
0.6915	0.0567	contig_402	Leryth_015068-t1	1	123380	124303	contig_291	Leryth_008226-t1	1	362842	363762	1e-250	263	85.87
0.647	0.0878	contig_402	Leryth_015070-t1	1	138093	139601	contig_291	Leryth_008227-t1	1	372219	373949	1e-250	313	83.05
0.8189	0.3288	contig_402	Leryth_015072-t1	1	146487	148270	contig_291	Leryth_008229-t1	1	379002	380256	2.6e-102	363	88.93
0.3346	0.0903	contig_402	Leryth_015076-t1	-1	163195	161818	contig_291	Leryth_008230-t1	-1	383501	380618	1e-250	413	88.7
0.436	0.1179	contig_402	Leryth_015080-t1	-1	182955	179422	contig_291	Leryth_008233-t1	-1	394577	390979	1e-250	463	86.56
65.9664	0.9937	contig_402	Leryth_015081-t1	1	184855	187736	contig_291	Leryth_008234-t1	1	395641	396294	4.5e-120	513	85.35
0.4648	0.0947	contig_402	Leryth_015083-t1	1	219081	221653	contig_291	Leryth_008237-t1	1	450122	453483	1e-250	563	92.23
0.5246	0.1698	contig_402	Leryth_015086-t1	-1	250963	249983	contig_291	Leryth_008238-t1	-1	456074	455157	3.5e-201	613	81.55
0.5052	0.1003	contig_402	Leryth_015087-t2	1	258361	262145	contig_291	Leryth_008239-t2	1	458949	460904	1e-250	663	84.4
0.5507	0.1535	contig_402	Leryth_015089-t1	-1	282314	277484	contig_291	Leryth_008240-t1	-1	477588	473377	2.8e-237	713	88.91
0.534	0.1458	contig_402	Leryth_015092-t1	1	287737	288829	contig_291	Leryth_008244-t1	1	492927	495753	6.5e-177	763	82.9
0.4706	0.1333	contig_402	Leryth_015096-t1	1	312140	314062	contig_291	Leryth_008248-t1	1	518794	520713	1e-250	813	83
2.1488	0.3928	contig_402	Leryth_015100-t1	-1	387581	377985	contig_291	Leryth_008253-t1	-1	542732	541321	8.1e-45	857	67.58
0.6031	0.1091	contig_402	Leryth_015102-t1	1	398979	399805	contig_291	Leryth_008254-t1	1	549850	550285	2.3e-64	907	88.56
0.4377	0.0816	contig_402	Leryth_015108-t1	-1	446937	444666	contig_291	Leryth_008258-t1	-1	580586	578298	1e-250	957	88.15
0.3373	0.0587	contig_402	Leryth_015112-t1	1	462470	463987	contig_291	Leryth_008260-t1	1	609041	610570	1e-250	1007	89.46

[truncated: 2 more sheets: Supplementary Table S11, Supplementary Table S12]
