# Supplementary material for: Hybrid de novo genome assembly of red gromwell (Lithospermum erythrorhizon) reveals evolutionary insight into shikonin biosynthesis
Source: Hortic Res. 2020 Jun 1;7:82. doi: 10.1038/s41438-020-0301-9 (PMC7261806; doi:10.1038/s41438-020-0301-9)
Supplement: Supplementary file 8 — Supplemental Dataset S1 [file 41438_2020_301_MOESM8_ESM.txt]

# Auber et al. 2020
# Supplemental Dataset S1: Lithospermum erythrorhizon predicted proteins functional annotations
# Protein	InterPro	GO terms	Pathways	Pfam	ProSiteProfiles	ProSitePatterns	PRINTS	TIGRFAM	TMHMM	CDD	ProDom	MobiDBLite	PANTHER	Gene3D	SignalP_EUK	SUPERFAMILY	SMART	PIRSF
Leryth_007957-t3	IPR005845: Alpha-D-phosphohexomutase, alpha/beta/alpha domain II | IPR005846: Alpha-D-phosphohexomutase, alpha/beta/alpha domain III | IPR005841: Alpha-D-phosphohexomutase superfamily | IPR005844: Alpha-D-phosphohexomutase, alpha/beta/alpha domain I | IPR016055: Alpha-D-phosphohexomutase, alpha/beta/alpha I/II/III	GO:0005975 | GO:0016868	MetaCyc: PWY-6749 | KEGG: 00520+5.4.2.10	PF02878: Phosphoglucomutase/phosphomannomutase, alpha/beta/alpha domain I (7.3E-28) | PF02880: Phosphoglucomutase/phosphomannomutase, alpha/beta/alpha domain III (6.7E-5) | PF02879: Phosphoglucomutase/phosphomannomutase, alpha/beta/alpha domain II (1.1E-20)			PR00509: Phosphoglucomutase/phosphomannomutase family signature (5.2E-18)						PTHR42946 (3.7E-195) | PTHR42946:SF1 (3.7E-195)	G3DSA:3.40.120.10 (1.4E-31)		SSF53738 (3.41E-27)
Leryth_009892-t1	IPR040348: Protein POLAR-like	GO:0008356											PTHR33476 (6.7E-105) | PTHR33476:SF4 (6.7E-105)		SignalP-noTM
Leryth_004562-t1	IPR037848: GEM-like protein | IPR011993: PH-like domain superfamily | IPR004182: GRAM domain			PF02893: GRAM domain (2.6E-18)								mobidb-lite: consensus disorder prediction	PTHR31969:SF3 (1.3E-89) | PTHR31969 (1.3E-89)	G3DSA:2.30.29.30 (1.5E-9)			SM00568 (1.2E-20)
Leryth_003586-t1	IPR040277: Uncharacterized protein Os04g0629400-like								TMhelix: Region of a membrane-bound protein predicted to be embedded in the membrane			mobidb-lite: consensus disorder prediction	PTHR36036 (1.3E-30) | PTHR36036:SF1 (1.3E-30)
Leryth_007169-t4	IPR030397: SEPARIN core domain | IPR005314: Peptidase C50, separase	GO:0005634 | GO:0008233 | GO:0006508	Reactome: R-HSA-2467813	PF03568: Peptidase family C50 (1.8E-96)	PS51700: SEPARIN core domain profile (28.611)							mobidb-lite: consensus disorder prediction	PTHR12792 (2.0E-246)
Leryth_008715-t1												mobidb-lite: consensus disorder prediction
Leryth_010064-t1	IPR001841: Zinc finger, RING-type | IPR013083: Zinc finger, RING/FYVE/PHD-type			PF13639: Ring finger domain (6.1E-11)	PS50089: Zinc finger RING-type profile (12.135)								PTHR22937 (3.0E-183) | PTHR22937:SF48 (3.0E-183)	G3DSA:3.30.40.10 (5.1E-17)		SSF57850 (2.38E-17)	SM00184 (2.8E-6)
Leryth_026635-t1	IPR036312: Bifunctional inhibitor/plant lipid transfer protein/seed storage helical domain superfamily | IPR039265: Putative lipid-transfer protein DIR1-like | IPR016140: Bifunctional inhibitor/plant lipid transfer protein/seed storage helical domain	GO:0005504 | GO:0009627		PF14368: Probable lipid transfer (3.0E-11)						cd04660: nsLTP_like (6.00269E-18)			PTHR33122:SF47 (2.0E-34) | PTHR33122 (2.0E-34)	G3DSA:1.10.110.10 (7.2E-18)	SignalP-noTM	SSF47699 (6.94E-13)
Leryth_003734-t5	IPR002710: Dilute domain | IPR037975: Class XI myosin, cargo binding domain	GO:0007015		PF01843: DIL domain (6.2E-23)	PS51126: Dilute domain profile (52.448)					cd15475: MyosinXI_CBD (0.0)			PTHR13140 (1.4E-187) | PTHR13140:SF758 (1.4E-187)				SM01132 (5.8E-40)
Leryth_024826-t3	IPR003388: Reticulon | IPR002225: 3-beta hydroxysteroid dehydrogenase/isomerase | IPR036291: NAD(P)-binding domain superfamily	GO:0006694 | GO:0016616 | GO:0003854 | GO:0055114		PF01073: 3-beta hydroxysteroid dehydrogenase/isomerase family (2.8E-75) | PF02453: Reticulon (9.6E-33)	PS50845: Reticulon domain profile (15.867)				TMhelix: Region of a membrane-bound protein predicted to be embedded in the membrane				PTHR10366 (1.2E-162) | PTHR10366:SF593 (1.2E-162)	G3DSA:3.40.50.720 (2.5E-77)		SSF51735 (2.61E-63)
Leryth_016310-t2	IPR002913: START domain | IPR009769: Protein ENHANCED DISEASE RESISTANCE 2, C-terminal | IPR023393: START-like domain superfamily	GO:0008289		PF07059: Protein of unknown function (DUF1336) (3.6E-42) | PF01852: START domain (2.4E-19)	PS50848: START domain profile (23.182)					cd00177: START (4.64188E-38)		mobidb-lite: consensus disorder prediction	PTHR12136 (1.5E-275) | PTHR12136:SF94 (1.5E-275)	G3DSA:3.30.530.20 (2.7E-37)		SSF55961 (1.09E-34)
Leryth_013372-t1	IPR008335: Eukaryotic molybdopterin oxidoreductase | IPR000572: Oxidoreductase, molybdopterin-binding domain | IPR036374: Oxidoreductase, molybdopterin-binding domain superfamily	GO:0042128 | GO:0055114 | GO:0016491	Reactome: R-HSA-1614517	PF00174: Oxidoreductase molybdopterin binding domain (1.6E-29)			PR00407: Eukaryotic molybdopterin domain signature (7.2E-9)						PTHR19372:SF13 (3.5E-57) | PTHR19372 (3.5E-57)	G3DSA:3.90.420.10 (2.0E-43)	SignalP-noTM	SSF56524 (2.49E-32)
Leryth_003535-t1	IPR008984: SMAD/FHA domain superfamily | IPR000253: Forkhead-associated (FHA) domain	GO:0005515		PF00498: FHA domain (2.5E-17)	PS50006: Forkhead-associated (FHA) domain profile (13.096)					cd00060: FHA (1.91851E-20)		mobidb-lite: consensus disorder prediction	PTHR23308 (2.8E-69) | PTHR23308:SF28 (2.8E-69)	G3DSA:2.60.200.20 (4.8E-34)		SSF49879 (2.87E-26)	SM00240 (2.8E-12)
Leryth_008408-t1	IPR019191: Essential protein Yae1, N-terminal			PF09811: Essential protein Yae1, N terminal (6.7E-11)									PTHR28532 (8.2E-47)
Leryth_027134-t1													PTHR46412 (1.5E-63) | PTHR46412:SF6 (1.5E-63)
Leryth_015612-t1	IPR001841: Zinc finger, RING-type | IPR017066: E3 ubiquitin-protein ligase BOI-like | IPR013083: Zinc finger, RING/FYVE/PHD-type			PF13920: Zinc finger, C3HC4 type (RING finger) (1.9E-9)	PS50089: Zinc finger RING-type profile (10.276)								PTHR42647:SF10 (3.7E-128) | PTHR42647 (3.7E-128)	G3DSA:3.30.40.10 (4.9E-12)				PIRSF036836 (2.9E-85)
Leryth_012691-t1	IPR000850: Adenylate kinase/UMP-CMP kinase | IPR027417: P-loop containing nucleoside triphosphate hydrolase | IPR033690: Adenylate kinase, conserved site	GO:0005524 | GO:0006139 | GO:0019205	Reactome: R-HSA-499943 | KEGG: 00230+2.7.4.3 | MetaCyc: PWY-7219 | KEGG: 00730+2.7.4.3	PF00406: Adenylate kinase (9.3E-17)		PS00113: Adenylate kinase signature				cd01428: ADK (5.79449E-28)			PTHR23359 (6.3E-82) | PTHR23359:SF86 (6.3E-82)	G3DSA:3.40.50.300 (3.4E-24)		SSF52540 (1.03E-9)
Leryth_022393-t1	IPR011685: LETM1-like			PF07766: LETM1-like protein (9.5E-12)									PTHR14009 (0.0) | PTHR14009:SF9 (0.0)
Leryth_009222-t1	IPR004130: GPN-loop GTPase | IPR027417: P-loop containing nucleoside triphosphate hydrolase			PF03029: Conserved hypothetical ATP binding protein (4.7E-79)						cd17870: GPN1 (1.66446E-165)		mobidb-lite: consensus disorder prediction	PTHR21231:SF9 (3.5E-184) | PTHR21231 (3.5E-184)	G3DSA:3.40.50.300 (4.1E-99)		SSF52540 (2.47E-46)
Leryth_021151-t2	IPR029044: Nucleotide-diphospho-sugar transferases | IPR005150: Cellulose synthase | IPR013083: Zinc finger, RING/FYVE/PHD-type	GO:0016760 | GO:0016020 | GO:0030244		PF03552: Cellulose synthase (0.0) | PF14570: RING/Ubox like zinc-binding domain (1.0E-16)					TMhelix: Region of a membrane-bound protein predicted to be embedded in the membrane			mobidb-lite: consensus disorder prediction	PTHR13301 (0.0) | PTHR13301:SF161 (0.0)	G3DSA:3.30.40.10 (1.5E-7) | G3DSA:3.90.550.10 (1.9E-13)		SSF53448 (6.56E-7) | SSF57850 (8.25E-12)
Leryth_007346-t1	IPR001296: Glycosyl transferase, family 1 | IPR000368: Sucrose synthase | IPR012820: Sucrose synthase, plant/cyanobacteria	GO:0016157 | GO:0005985	MetaCyc: PWY-3801 | KEGG: 00500+2.4.1.13	PF00862: Sucrose synthase (3.1E-273) | PF00534: Glycosyl transferases group 1 (1.1E-34)				TIGR02470: sucr_synth: sucrose synthase (0.0)		cd03800: GT4_sucrose_synthase (3.78502E-143)			PTHR45839 (0.0) | PTHR45839:SF21 (0.0)	G3DSA:3.10.450.330 (3.6E-47) | G3DSA:1.20.120.1230 (1.3E-59) | G3DSA:3.40.50.2000 (7.7E-254)		SSF53756 (9.42E-51)
Leryth_001178-t1	IPR000010: Cystatin domain	GO:0004869		PF00031: Cystatin domain (1.2E-5)						cd00042: CY (2.09281E-4)		mobidb-lite: consensus disorder prediction	PTHR31260 (1.7E-29) | PTHR31260:SF33 (1.7E-29)	G3DSA:3.10.450.650 (5.3E-10)		SSF54403 (2.83E-9)
Leryth_021930-t1	IPR007474: ApaG domain | IPR036047: F-box-like domain superfamily | IPR036767: ApaG domain superfamily | IPR018958: Knr4/Smi1-like domain	GO:0005515		PF09346: SMI1 / KNR4 family (SUKH-1) (1.1E-6) | PF04379: ApaG domain (2.7E-24)	PS51087: ApaG domain profile (24.358)								PTHR47463 (2.4E-216)	G3DSA:1.20.1280.50 (3.3E-6) | G3DSA:2.60.40.1470 (2.1E-34)		SSF81383 (5.72E-10) | SSF160631 (8.37E-6) | SSF110069 (1.07E-25)
Leryth_003473-t4	IPR011990: Tetratricopeptide-like helical domain superfamily | IPR002885: Pentatricopeptide repeat	GO:0005515		PF01535: PPR repeat (0.034) | PF12854: PPR repeat (1.6E-10) | PF13041: PPR repeat family (6.1E-16)	PS51375: Pentatricopeptide (PPR) repeat profile (5.766)			TIGR00756: PPR: pentatricopeptide repeat domain (6.1E-10)				mobidb-lite: consensus disorder prediction	PTHR46128 (8.5E-126)	G3DSA:1.25.40.10 (8.7E-32)
Leryth_023298-t2	IPR000717: Proteasome component (PCI) domain | IPR008905: Eukaryotic translation initiation factor 3 subunit C, N-terminal domain | IPR027516: Eukaryotic translation initiation factor 3 subunit C | IPR036390: Winged helix DNA-binding domain superfamily	GO:0006413 | GO:0003743 | GO:0003723 | GO:0031369 | GO:0005852		PF01399: PCI domain (4.3E-20) | PF05470: Eukaryotic translation initiation factor 3 subunit 8 N-terminus (6.4E-231)	PS50250: PCI domain profile (27.932)							mobidb-lite: consensus disorder prediction	PTHR13937 (0.0) | PTHR13937:SF4 (0.0)			SSF46785 (7.62E-12)	SM00088 (7.8E-19) | SM00753: motif in proteasome subunits, Int-6, Nip-1 and TRIP-15 (7.8E-19)
Leryth_002905-t4	IPR000537: UbiA prenyltransferase family	GO:0016765 | GO:0016021		PF01040: UbiA prenyltransferase family (1.5E-41)					TMhelix: Region of a membrane-bound protein predicted to be embedded in the membrane	cd13960: PT_UbiA_HPT1 (5.88982E-138)			PTHR43009 (2.4E-172) | PTHR43009:SF6 (2.4E-172)	G3DSA:1.10.357.140 (2.4E-5)
Leryth_003061-t4	IPR004776: Membrane transport protein	GO:0055085 | GO:0016021		PF03547: Membrane transport protein (3.2E-47)					TMhelix: Region of a membrane-bound protein predicted to be embedded in the membrane				PTHR31752:SF57 (1.2E-85) | PTHR31752 (1.2E-85)
Leryth_009276-t2	IPR041147: Glycosyl hydrolases family 38, C-terminal beta sandwich domain | IPR011013: Galactose mutarotase-like domain superfamily | IPR011330: Glycoside hydrolase/deacetylase, beta/alpha-barrel | IPR027291: Glycoside hydrolase 38, N-terminal domain superfamily | IPR013780: Glycosyl hydrolase, all-beta | IPR015341: Glycoside hydrolase family 38, central domain | IPR000602: Glycoside hydrolase fa…	GO:0030246 | GO:0006013 | GO:0005975 | GO:0003824 | GO:0004559	Reactome: R-HSA-8853383 | KEGG: 00511+3.2.1.24	PF09261: Alpha mannosidase middle domain (8.2E-19) | PF17677: Glycosyl hydrolases family 38 C-terminal beta sandwich domain (4.7E-10) | PF07748: Glycosyl hydrolases family 38 C-terminal domain (1.1E-46) | PF01074: Glycosyl hydrolases family 38 N-terminal domain (8.5E-95)					TMhelix: Region of a membrane-bound protein predicted to be embedded in the membrane	cd10810: GH38N_AMII_LAM_like (0.0)			PTHR11607:SF60 (0.0) | PTHR11607 (0.0)	G3DSA:2.70.98.30 (6.7E-91) | G3DSA:2.60.40.1360 (7.5E-34) | G3DSA:1.20.1270.50 (3.5E-30) | G3DSA:2.60.40.1180 (2.4E-24) | G3DSA:3.20.110.10 (4.1E-117)		SSF88713 (8.34E-110) | SSF88688 (7.19E-27) | SSF74650 (1.88E-138)	SM00872 (2.7E-20)
Leryth_017670-t1	IPR029063: S-adenosyl-L-methionine-dependent methyltransferase | IPR002935: Class I-like SAM-dependent O-methyltransferase	GO:0008171		PF01596: O-methyltransferase (5.7E-94)	PS51682: SAM-dependent O-methyltransferase class I-type profile (68.922)					cd02440: AdoMet_MTases (6.41438E-5)			PTHR10509:SF65 (2.0E-121) | PTHR10509 (2.0E-121)	G3DSA:3.40.50.150 (1.2E-67)		SSF53335 (2.09E-40)
Leryth_022285-t1	IPR036576: WRKY domain superfamily | IPR003657: WRKY domain	GO:0006355 | GO:0043565 | GO:0003700		PF03106: WRKY DNA -binding domain (6.9E-26)	PS50811: WRKY domain profile (32.019)							mobidb-lite: consensus disorder prediction	PTHR31282:SF90 (1.5E-87) | PTHR31282 (1.5E-87)	G3DSA:2.20.25.80 (3.0E-29)		SSF118290 (1.7E-26)	SM00774 (1.3E-35)
Leryth_012280-t1	IPR001709: Flavoprotein pyridine nucleotide cytochrome reductase | IPR001433: Oxidoreductase FAD/NAD(P)-binding | IPR003097: Sulfite reductase [NADPH] flavoprotein alpha-component-like, FAD-binding | IPR017938: Riboflavin synthase-like beta-barrel | IPR017927: FAD-binding domain, ferredoxin reductase-type | IPR039261: Ferredoxin-NADP reductase (FNR), nucleotide-binding domain	GO:0055114 | GO:0016491		PF00667: FAD binding domain (3.9E-20) | PF00175: Oxidoreductase NAD-binding domain (1.5E-18)	PS51384: Ferredoxin reductase-type FAD binding domain profile (8.641)		PR00371: Flavoprotein pyridine nucleotide cytochrome reductase signature (8.6E-34)						PTHR19384 (1.8E-147) | PTHR19384:SF112 (1.8E-147)	G3DSA:2.40.30.10 (1.8E-21) | G3DSA:3.40.50.80 (9.9E-59)		SSF63380 (2.3E-26) | SSF52343 (1.01E-50)
Leryth_017989-t1	IPR038212: Transcription factor EnY2 superfamily | IPR018783: Transcription factor, enhancer of yellow 2	GO:0006406 | GO:0000124 | GO:0005643 | GO:0003713 | GO:0045893	Reactome: R-HSA-3214847	PF10163: Transcription factor e(y)2 (6.5E-32)									PTHR12514:SF3 (3.4E-55) | PTHR12514 (3.4E-55)	G3DSA:1.10.246.140 (3.9E-36)
Leryth_001001-t1	IPR018525: Mini-chromosome maintenance, conserved site | IPR012340: Nucleic acid-binding, OB-fold | IPR008045: DNA replication licensing factor Mcm2 | IPR027925: MCM N-terminal domain | IPR027417: P-loop containing nucleoside triphosphate hydrolase | IPR001208: MCM domain | IPR033762: MCM OB domain | IPR041562: MCM, AAA-lid domain | IPR031327: Mini-chromosome maintenance protein	GO:0005634 | GO:0003677 | GO:0005524 | GO:0006260 | GO:0042555 | GO:0006270 | GO:1905775	Reactome: R-HSA-69052 | Reactome: R-HSA-68962 | Reactome: R-HSA-68949 | Reactome: R-HSA-68867 | Reactome: R-HSA-176974 | Reactome: R-HSA-176187	PF14551: MCM N-terminal domain (6.3E-14) | PF17855: MCM AAA-lid domain (3.4E-28) | PF12619: Mini-chromosome maintenance protein 2 (1.0E-14) | PF17207: MCM OB domain (1.3E-35) | PF00493: MCM P-loop domain (1.9E-102)	PS50051: MCM family domain profile (94.29)	PS00847: MCM family signature	PR01657: Mini-chromosome maintenance (MCM) protein family signature (2.4E-32) | PR01658: Mini-chromosome maintenance (MCM) protein 2 signature (7.3E-29)			cd17753: MCM2 (0.0)		mobidb-lite: consensus disorder prediction	PTHR11630 (0.0) | PTHR11630:SF44 (0.0)	G3DSA:2.20.28.10 (7.0E-42) | G3DSA:2.40.50.140 (7.0E-42) | G3DSA:3.40.50.300 (3.6E-137) | G3DSA:3.30.1640.10 (1.5E-31)		SSF50249 (2.74E-60) | SSF52540 (8.67E-38)	SM00350 (6.8E-293)
Leryth_001990-t1	IPR019734: Tetratricopeptide repeat | IPR011990: Tetratricopeptide-like helical domain superfamily | IPR013026: Tetratricopeptide repeat-containing domain	GO:0005515		PF13432: Tetratricopeptide repeat (1.5E-9)	PS50293: TPR repeat region circular profile (24.251) | PS50005: TPR repeat profile (5.546)				TMhelix: Region of a membrane-bound protein predicted to be embedded in the membrane				PTHR26312:SF87 (9.6E-62) | PTHR26312 (9.6E-62)	G3DSA:1.25.40.10 (6.5E-24)		SSF48452 (1.31E-22)	SM00028 (4.3E-7)
Leryth_013325-t1	IPR019796: Glucose-6-phosphate dehydrogenase, active site | IPR022674: Glucose-6-phosphate dehydrogenase, NAD-binding | IPR022675: Glucose-6-phosphate dehydrogenase, C-terminal | IPR036291: NAD(P)-binding domain superfamily | IPR001282: Glucose-6-phosphate dehydrogenase	GO:0050661 | GO:0016614 | GO:0006006 | GO:0055114 | GO:0004345	MetaCyc: PWY-8004 | KEGG: 00480+1.1.1.49 | KEGG: 00030+1.1.1.49 | MetaCyc: PWY-7268	PF00479: Glucose-6-phosphate dehydrogenase, NAD binding domain (3.1E-60) | PF02781: Glucose-6-phosphate dehydrogenase, C-terminal domain (3.7E-115)		PS00069: Glucose-6-phosphate dehydrogenase active site	PR00079: Glucose-6-phosphate dehydrogenase signature (1.7E-55)	TIGR00871: zwf: glucose-6-phosphate dehydrogenase (1.7E-179)					PTHR23429:SF12 (1.6E-295) | PTHR23429 (1.6E-295)	G3DSA:3.30.360.10 (6.8E-183) | G3DSA:3.40.50.720 (6.8E-183)		SSF55347 (4.25E-111) | SSF51735 (1.08E-59)		PIRSF000110 (5.3E-178)
Leryth_001207-t1	IPR007751: Domain of unknown function DUF676, lipase-like | IPR029058: Alpha/Beta hydrolase fold			PF05057: Putative serine esterase (DUF676) (2.2E-67)									PTHR12482:SF41 (5.3E-148) | PTHR12482 (5.3E-148)	G3DSA:3.40.50.1820 (1.2E-18)		SSF53474 (4.18E-22)
Leryth_023569-t1	IPR000719: Protein kinase domain | IPR011009: Protein kinase-like domain superfamily | IPR008271: Serine/threonine-protein kinase, active site | IPR000270: PB1 domain | IPR017441: Protein kinase, ATP binding site | IPR001245: Serine-threonine/tyrosine-protein kinase, catalytic domain	GO:0005515 | GO:0005524 | GO:0004672 | GO:0006468		PF07714: Protein tyrosine kinase (1.3E-61) | PF00564: PB1 domain (1.4E-18)	PS50011: Protein kinase domain profile (41.432)	PS00107: Protein kinases ATP-binding region signature | PS00108: Serine/Threonine protein kinases active-site signature	PR00109: Tyrosine kinase catalytic domain signature (2.7E-12)			cd06410: PB1_UP2 (9.39793E-43) | cd13999: STKc_MAP3K-like (5.05501E-112)		mobidb-lite: consensus disorder prediction	PTHR23257:SF726 (0.0) | PTHR23257 (0.0)	G3DSA:1.10.510.10 (8.7E-54) | G3DSA:3.30.200.20 (3.5E-26) | G3DSA:3.10.20.90 (6.2E-9)		SSF56112 (5.26E-78) | SSF54277 (8.63E-23)	SM00666 (1.7E-29) | SM00220 (7.2E-57)
Leryth_010186-t1	IPR013865: Protein FAM32A											mobidb-lite: consensus disorder prediction	PTHR13282:SF8 (2.1E-31) | PTHR13282 (2.1E-31)
Leryth_001326-t1	IPR032446: S phase cyclin A-associated protein in the endoplasmic reticulum, N-terminal | IPR000727: Target SNARE coiled-coil homology domain			PF16501: S phase cyclin A-associated protein in the endoplasmic reticulum (7.5E-15)	PS50192: t-SNARE coiled-coil homology domain profile (8.667)					cd15861: SNARE_SNAP25N_23N_29N_SEC9N (3.48911E-19) | cd15841: SNARE_Qc (5.30225E-6)		mobidb-lite: consensus disorder prediction	PTHR31434 (2.3E-291)	G3DSA:1.20.5.110 (4.0E-18)		SSF58038 (5.23E-17)
Leryth_003046-t6	IPR006553: Leucine-rich repeat, cysteine-containing subtype | IPR032675: Leucine-rich repeat domain superfamily | IPR001611: Leucine-rich repeat	GO:0005515		PF13516: Leucine Rich repeat (0.042) | PF13855: Leucine rich repeat (1.5E-8)									PTHR13318:SF72 (4.2E-248) | PTHR13318 (4.2E-248)	G3DSA:3.80.10.10 (1.2E-19)		SSF52047 (1.69E-48) | SSF52058 (5.44E-17)	SM00367 (0.081)
Leryth_020859-t1												mobidb-lite: consensus disorder prediction
Leryth_013744-t1									TMhelix: Region of a membrane-bound protein predicted to be embedded in the membrane
Leryth_024306-t1	IPR006918: COBRA, plant	GO:0010215 | GO:0031225		PF04833: COBRA-like protein (4.5E-54)							PD140986: PHYTOCHELATIN GLYCOPROTEIN COBRA-LIKE PRECURSOR SIGNAL MEMBRANE GPI-ANCHOR LIPOPROTEIN SYNTHETASE SYNTHETASE-LIKE (7.0E-48)		PTHR31673 (5.8E-178) | PTHR31673:SF30 (5.8E-178)					PIRSF038122 (3.7E-172)
Leryth_009944-t1	IPR017937: Thioredoxin, conserved site | IPR013766: Thioredoxin domain | IPR036249: Thioredoxin-like superfamily | IPR005746: Thioredoxin	GO:0015035 | GO:0006662 | GO:0045454	Reactome: R-HSA-3299685	PF00085: Thioredoxin (1.0E-22)	PS51352: Thioredoxin domain profile (11.893)	PS00194: Thioredoxin family active site				cd02947: TRX_family (5.39826E-34)			PTHR10438:SF402 (9.1E-51) | PTHR10438 (9.1E-51)	G3DSA:3.40.30.10 (4.0E-33)		SSF52833 (3.18E-28)		PIRSF000077 (1.5E-26)
Leryth_017210-t1	IPR001433: Oxidoreductase FAD/NAD(P)-binding | IPR017938: Riboflavin synthase-like beta-barrel | IPR029039: Flavoprotein-like superfamily | IPR023173: NADPH-cytochrome p450 reductase, FAD-binding, alpha-helical domain superfamily | IPR001094: Flavodoxin-like | IPR008254: Flavodoxin/nitric oxide synthase | IPR017927: FAD-binding domain, ferredoxin reductase-type | IPR039261: Ferredoxin-NADP reduct…	GO:0010181 | GO:0055114 | GO:0016491		PF00175: Oxidoreductase NAD-binding domain (1.8E-16) | PF00667: FAD binding domain (3.3E-77) | PF00258: Flavodoxin (3.3E-23)	PS51384: Ferredoxin reductase-type FAD binding domain profile (12.501) | PS50902: Flavodoxin-like domain profile (21.922)		PR00369: Flavodoxin signature (1.2E-15) | PR00371: Flavoprotein pyridine nucleotide cytochrome reductase signature (2.5E-37)			cd06204: CYPOR (0.0)			PTHR19384:SF112 (2.2E-299) | PTHR19384 (2.2E-299)	G3DSA:3.40.50.80 (5.1E-59) | G3DSA:2.40.30.10 (8.4E-86) | G3DSA:3.40.50.360 (2.4E-38) | G3DSA:1.20.990.10 (8.4E-86)		SSF52218 (6.65E-35) | SSF63380 (3.63E-80) | SSF52343 (5.63E-49)
Leryth_000683-t1	IPR000270: PB1 domain | IPR010525: Auxin response factor | IPR003340: B3 DNA binding domain | IPR015300: DNA-binding pseudobarrel domain superfamily	GO:0005634 | GO:0003677 | GO:0005515 | GO:0006355 | GO:0009725		PF02362: B3 DNA binding domain (1.0E-21) | PF06507: Auxin response factor (2.5E-32)	PS50863: B3 DNA-binding domain profile (13.267) | PS51745: PB1 domain profile (20.399)					cd10017: B3_DNA (6.00723E-23)			PTHR31384:SF27 (3.3E-283) | PTHR31384 (3.3E-283)	G3DSA:2.40.330.10 (7.4E-39) | G3DSA:3.10.20.90 (6.1E-15) | G3DSA:2.30.30.1040 (9.4E-27)		SSF101936 (8.89E-29)	SM01019 (1.6E-22)
Leryth_008047-t1	IPR023302: Peptidase S9A, N-terminal domain	GO:0004252 | GO:0070008		PF02897: Prolyl oligopeptidase, N-terminal beta-propeller domain (8.8E-11)									PTHR11757 (6.3E-23) | PTHR11757:SF12 (6.3E-23)	G3DSA:2.130.10.120 (1.1E-20)		SSF50993 (4.71E-15)
Leryth_025640-t2	IPR024624: Pyridoxamine 5'-phosphate oxidase, Alr4036 family, FMN-binding domain | IPR012349: FMN-binding split barrel | IPR000659: Pyridoxamine 5'-phosphate oxidase	GO:0004733 | GO:0008615 | GO:0010181 | GO:0048037	KEGG: 00750+1.4.3.5 | Reactome: R-HSA-964975 | MetaCyc: PWY-7204 | MetaCyc: PWY-7282	PF12766: Pyridoxamine 5'-phosphate oxidase (2.9E-29)									PTHR10851:SF3 (2.9E-79) | PTHR10851 (2.9E-79)	G3DSA:2.30.110.10 (5.3E-49)		SSF50475 (5.7E-27)
Leryth_021430-t1												mobidb-lite: consensus disorder prediction
Leryth_012900-t1	IPR029154: 3-hydroxyisobutyrate dehydrogenase, NAD-binding domain | IPR013328: 6-phosphogluconate dehydrogenase, domain 2 | IPR015815: 3-hydroxyisobutyrate dehydrogenase-related | IPR008927: 6-phosphogluconate dehydrogenase-like, C-terminal domain superfamily | IPR036291: NAD(P)-binding domain superfamily | IPR006115: 6-phosphogluconate dehydrogenase, NADP-binding | IPR002204: 3-hydroxyisobutyrat…	GO:0050661 | GO:0051287 | GO:0055114 | GO:0016491	Reactome: R-HSA-70895	PF03446: NAD binding domain of 6-phosphogluconate dehydrogenase (2.0E-41) | PF14833: NAD-binding of NADP-dependent 3-hydroxyisobutyrate dehydrogenase (2.8E-26)		PS00895: 3-hydroxyisobutyrate dehydrogenase signature							PTHR43580 (8.5E-146) | PTHR43580:SF2 (8.5E-146)	G3DSA:1.10.1040.10 (3.4E-37) | G3DSA:3.40.50.720 (2.9E-48)		SSF51735 (2.73E-43) | SSF48179 (3.06E-35)		PIRSF000103 (2.8E-94)
Leryth_016672-t1	IPR010945: Malate dehydrogenase, type 2 | IPR001236: Lactate/malate dehydrogenase, N-terminal | IPR036291: NAD(P)-binding domain superfamily	GO:0016615 | GO:0055114 | GO:0006108 | GO:0016491	MetaCyc: PWY-5913 | MetaCyc: PWY-5392 | KEGG: 00720+1.1.1.37 | KEGG: 00680+1.1.1.37 | KEGG: 00710+1.1.1.37 | KEGG: 00630+1.1.1.37 | KEGG: 00620+1.1.1.37 | MetaCyc: PWY-7115 | MetaCyc: PWY-6969 | KEGG: 00270+1.1.1.37 | MetaCyc: PWY-1622 | KEGG: 00020+1.1.1.37 | MetaCyc: PWY-561 | MetaCyc: PWY-7383 | MetaCyc: PWY-5690 | MetaCyc: PWY-6728	PF00056: lactate/malate dehydrogenase, NAD binding domain (5.8E-24)									PTHR23382:SF18 (3.8E-91) | PTHR23382 (3.8E-91)	G3DSA:3.40.50.720 (5.2E-38)		SSF51735 (5.03E-27)
Leryth_020057-t1												mobidb-lite: consensus disorder prediction	PTHR35986 (7.6E-38)
Leryth_011157-t9	IPR031334: Piezo non-specific cation channel, R-Ras-binding domain			PF12166: Piezo non-specific cation channel, R-Ras-binding domain (2.6E-108)					TMhelix: Region of a membrane-bound protein predicted to be embedded in the membrane				PTHR47049 (0.0)
Leryth_008935-t6	IPR004181: Zinc finger, MIZ-type | IPR013083: Zinc finger, RING/FYVE/PHD-type	GO:0008270		PF02891: MIZ/SP-RING zinc finger (8.1E-20)	PS51044: Zinc finger SP-RING-type profile (38.098)					cd16650: SP-RING_PIAS_like (1.66969E-22)		mobidb-lite: consensus disorder prediction	PTHR10782:SF68 (2.0E-93) | PTHR10782 (2.0E-93)	G3DSA:3.30.40.10 (4.1E-32)
Leryth_006160-t1												mobidb-lite: consensus disorder prediction
Leryth_013911-t1	IPR017103: Ionotropic glutamate receptor, plant | IPR028082: Periplasmic binding protein-like I | IPR001320: Ionotropic glutamate receptor | IPR001638: Solute-binding protein family 3/N-terminal domain of MltF | IPR001828: Receptor, ligand binding region	GO:0016020 | GO:0015276		PF01094: Receptor family ligand binding region (7.9E-85) | PF00060: Ligand-gated ion channel (3.5E-36) | PF00497: Bacterial extracellular solute-binding proteins, family 3 (1.6E-19)					TMhelix: Region of a membrane-bound protein predicted to be embedded in the membrane	cd06366: PBP1_GABAb_receptor (2.00537E-126) | cd13686: GluR_Plant (2.02325E-79)		mobidb-lite: consensus disorder prediction	PTHR18966 (0.0) | PTHR18966:SF447 (0.0)	G3DSA:3.40.50.2300 (1.6E-87) | G3DSA:3.40.190.10 (6.0E-83) | G3DSA:1.10.287.70 (6.0E-83)	SignalP-noTM	SSF53822 (4.04E-88) | SSF53850 (3.26E-47)	SM00079 (8.8E-60)	PIRSF037090 (0.0)
Leryth_016410-t1	IPR011990: Tetratricopeptide-like helical domain superfamily | IPR002885: Pentatricopeptide repeat	GO:0005515		PF01535: PPR repeat (9.5E-4) | PF13041: PPR repeat family (8.0E-11)	PS51375: Pentatricopeptide (PPR) repeat profile (8.736)			TIGR00756: PPR: pentatricopeptide repeat domain (3.2E-6)					PTHR24015 (3.8E-21)	G3DSA:1.25.40.10 (7.9E-22)
Leryth_002398-t1															SignalP-noTM
Leryth_022459-t1	IPR001372: Dynein light chain, type 1/2 | IPR037177: Dynein light chain superfamily	GO:0030286 | GO:0007017		PF01221: Dynein light chain type 1 (8.8E-27)								mobidb-lite: consensus disorder prediction	PTHR11886 (9.1E-78) | PTHR11886:SF83 (9.1E-78)	G3DSA:3.30.740.10 (1.3E-27)		SSF54648 (6.54E-26)	SM01375 (2.3E-36)
Leryth_013558-t1	IPR004993: GH3 family		Reactome: R-HSA-6798695	PF03321: GH3 auxin-responsive promoter (3.5E-62)									PTHR31901 (3.5E-90) | PTHR31901:SF63 (3.5E-90)
Leryth_005806-t2	IPR009072: Histone-fold | IPR003228: Transcription initiation factor TFIID subunit 12 domain | IPR037794: Transcription initiation factor TFIID subunit 12	GO:0000124 | GO:0046982 | GO:0046695 | GO:0005669 | GO:0006352	Reactome: R-HSA-76042 | Reactome: R-HSA-73779 | Reactome: R-HSA-167161 | Reactome: R-HSA-6804756 | Reactome: R-HSA-674695 | Reactome: R-HSA-3214847 | Reactome: R-HSA-167172 | Reactome: R-HSA-167162 | Reactome: R-HSA-75953 | Reactome: R-HSA-73776	PF03847: Transcription initiation factor TFIID subunit A (5.1E-32)						cd07981: TAF12 (4.29257E-33)	PD012998: FACTOR INITIATION TRANSCRIPTION TFIID SUBUNIT DNA POLYMERASE TBP-ASSOCIATED TAF12 TATA (2.0E-31)	mobidb-lite: consensus disorder prediction	PTHR12264:SF3 (1.6E-171) | PTHR12264 (1.6E-171)	G3DSA:1.10.20.10 (1.8E-32)		SSF47113 (9.92E-19)
Leryth_005896-t1	IPR003245: Phytocyanin domain | IPR039391: Phytocyanin | IPR008972: Cupredoxin	GO:0009055		PF02298: Plastocyanin-like domain (2.2E-19)	PS51485: Phytocyanin domain profile (35.094)				TMhelix: Region of a membrane-bound protein predicted to be embedded in the membrane		PD003122: COPPER METAL-BINDING BLUE ELECTRON COPPER-BINDING PRECURSOR PHYTOCYANIN SIGNAL GLYCOPROTEIN EARLY (1.0E-19)		PTHR33021:SF231 (6.6E-69) | PTHR33021 (6.6E-69)	G3DSA:2.60.40.420 (5.2E-28)	SignalP-noTM	SSF49503 (1.04E-26)
Leryth_014480-t1	IPR003851: Zinc finger, Dof-type	GO:0003677 | GO:0006355		PF02701: Dof domain, zinc finger (1.5E-32)	PS50884: Zinc finger Dof-type profile (29.637)	PS01361: Zinc finger Dof-type signature					PD007478: ZINC TRANSCRIPTION FINGER DOF DNA-BINDING ZINC-FINGER METAL-BINDING NUCLEAR REGULATION BINDING (3.0E-32)	mobidb-lite: consensus disorder prediction	PTHR31992 (1.1E-72) | PTHR31992:SF140 (1.1E-72)
Leryth_009980-t3	IPR027417: P-loop containing nucleoside triphosphate hydrolase | IPR023577: CYTH domain | IPR006083: Phosphoribulokinase/uridine kinase | IPR033469: CYTH-like domain superfamily	GO:0005524 | GO:0016301	Reactome: R-HSA-73614 | Reactome: R-HSA-196819	PF01928: CYTH domain (1.4E-17) | PF00485: Phosphoribulokinase / Uridine kinase family (1.5E-23)	PS51707: CYTH domain profile (14.463)		PR00988: Uridine kinase signature (1.7E-12)			cd02028: UMPK_like (1.69205E-69)		mobidb-lite: consensus disorder prediction	PTHR10285 (3.8E-273) | PTHR10285:SF153 (3.8E-273)	G3DSA:3.40.50.300 (7.1E-38)		SSF55154 (6.54E-16) | SSF52540 (1.49E-23)
Leryth_019057-t1	IPR005607: BSD domain			PF03909: BSD domain (1.9E-6)	PS50858: BSD domain profile (9.298)							mobidb-lite: consensus disorder prediction	PTHR31923 (1.1E-44) | PTHR31923:SF9 (1.1E-44)			SSF140383 (1.02E-7)	SM00751 (0.0013)
Leryth_019407-t1									TMhelix: Region of a membrane-bound protein predicted to be embedded in the membrane				PTHR33659 (1.4E-20)		SignalP-TM
Leryth_017884-t1	IPR023271: Aquaporin-like | IPR000425: Major intrinsic protein | IPR022357: Major intrinsic protein, conserved site | IPR034294: Aquaporin transporter	GO:0016020 | GO:0055085 | GO:0015267	Reactome: R-HSA-432047	PF00230: Major intrinsic protein (7.8E-63)		PS00221: MIP family signature	PR00783: Major intrinsic protein family signature (3.6E-47)	TIGR00861: MIP: MIP family channel proteins (5.7E-62)	TMhelix: Region of a membrane-bound protein predicted to be embedded in the membrane	cd00333: MIP (2.08301E-67)			PTHR45724:SF13 (2.0E-139) | PTHR45724 (2.0E-139)	G3DSA:1.20.1080.10 (1.1E-73)		SSF81338 (1.19E-70)
Leryth_016773-t1	IPR029063: S-adenosyl-L-methionine-dependent methyltransferase | IPR005299: SAM dependent carboxyl methyltransferase	GO:0008168		PF03492: SAM dependent carboxyl methyltransferase (1.2E-102)									PTHR31009:SF84 (1.9E-117) | PTHR31009 (1.9E-117)	G3DSA:1.10.1200.220 (5.6E-98) | G3DSA:3.40.50.150 (5.6E-98)		SSF53335 (7.62E-97)
Leryth_000753-t1	IPR001509: NAD-dependent epimerase/dehydratase | IPR036291: NAD(P)-binding domain superfamily	GO:0003824 | GO:0050662		PF01370: NAD dependent epimerase/dehydratase family (2.1E-28)						cd08958: FR_SDR_e (1.75909E-141)			PTHR10366 (1.9E-157) | PTHR10366:SF369 (1.9E-157)	G3DSA:3.40.50.720 (4.6E-112)		SSF51735 (3.13E-64)
Leryth_023327-t1	IPR011989: Armadillo-like helical | IPR016024: Armadillo-type fold | IPR000225: Armadillo | IPR025283: Domain of unknown function DUF4042	GO:0005515		PF13251: Domain of unknown function (DUF4042) (4.7E-49)								mobidb-lite: consensus disorder prediction	PTHR13366 (0.0)	G3DSA:1.25.10.10 (7.1E-10)		SSF48371 (1.95E-28)	SM00185 (4.5)
Leryth_007628-t3	IPR006946: Domain of unknown function DUF642 | IPR008979: Galactose-binding-like domain superfamily			PF04862: Protein of unknown function (DUF642) (1.0E-65)					TMhelix: Region of a membrane-bound protein predicted to be embedded in the membrane				PTHR31265:SF1 (5.3E-213) | PTHR31265 (5.3E-213)	G3DSA:2.60.120.260 (9.8E-6)		SSF49785 (1.19E-8)
Leryth_006146-t1	IPR036322: WD40-repeat-containing domain superfamily | IPR022100: Minichromosome loss protein Mcl1, middle region | IPR017986: WD40-repeat-containing domain | IPR015943: WD40/YVTN repeat-like-containing domain superfamily | IPR001680: WD40 repeat | IPR019775: WD40 repeat, conserved site | IPR013979: Translation initiation factor, beta propellor-like domain	GO:0005515		PF08662: Eukaryotic translation initiation factor eIF2A (1.9E-5) | PF12341: Minichromosome loss protein, Mcl1, middle region (3.0E-11) | PF00400: WD domain, G-beta repeat (0.0017)	PS50082: Trp-Asp (WD) repeats profile (10.542) | PS50294: Trp-Asp (WD) repeats circular profile (32.878)	PS00678: Trp-Asp (WD) repeats signature				cd00200: WD40 (3.9651E-40)		mobidb-lite: consensus disorder prediction	PTHR19932 (4.4E-158) | PTHR19932:SF10 (4.4E-158)	G3DSA:2.130.10.10 (4.7E-30)		SSF50978 (4.21E-53)	SM00320 (2.2E-6)
Leryth_010364-t1	IPR008390: AWPM-19-like			PF05512: AWPM-19-like family (1.2E-63)					TMhelix: Region of a membrane-bound protein predicted to be embedded in the membrane				PTHR33294:SF11 (5.1E-83) | PTHR33294 (5.1E-83)
Leryth_010888-t1	IPR029063: S-adenosyl-L-methionine-dependent methyltransferase | IPR002903: Ribosomal RNA small subunit methyltransferase H | IPR023397: S-adenosyl-L-methionine-dependent methyltransferase, MraW, recognition domain superfamily	GO:0008168		PF01795: MraW methylase family (1.3E-85)				TIGR00006: TIGR00006: 16S rRNA (cytosine(1402)-N(4))-methyltransferase (8.0E-75)					PTHR11265 (3.1E-128)	G3DSA:3.40.50.150 (3.7E-85) | G3DSA:1.10.150.170 (3.7E-85)		SSF81799 (1.83E-25) | SSF53335 (1.44E-35)
Leryth_006359-t1	IPR014025: Glutaredoxin subgroup | IPR002109: Glutaredoxin | IPR011905: Glutaredoxin-like, plant II | IPR036249: Thioredoxin-like superfamily	GO:0015035 | GO:0009055 | GO:0045454		PF00462: Glutaredoxin (7.3E-13)	PS51354: Glutaredoxin domain profile (24.073)		PR00160: Glutaredoxin signature (2.9E-8)	TIGR02189: GlrX-like_plant: glutaredoxin-like family (7.3E-41)		cd03419: GRX_GRXh_1_2_like (1.33875E-38)			PTHR10168:SF220 (5.2E-53) | PTHR10168 (5.2E-53)	G3DSA:3.40.30.10 (7.5E-31)		SSF52833 (3.9E-27)
Leryth_013659-t1	IPR011009: Protein kinase-like domain superfamily | IPR000719: Protein kinase domain | IPR001245: Serine-threonine/tyrosine-protein kinase, catalytic domain	GO:0005524 | GO:0004672 | GO:0006468		PF00069: Protein kinase domain (8.6E-64)	PS50011: Protein kinase domain profile (46.152)		PR00109: Tyrosine kinase catalytic domain signature (2.1E-9)						PTHR24361 (1.1E-143) | PTHR24361:SF768 (1.1E-143)	G3DSA:1.10.510.10 (5.6E-77)		SSF56112 (4.21E-77)	SM00220 (2.5E-79)	PIRSF000654 (2.0E-33)
Leryth_015236-t4	IPR010920: LSM domain superfamily | IPR006685: Mechanosensitive ion channel MscS	GO:0016020 | GO:0055085		PF00924: Mechanosensitive ion channel (5.3E-27)					TMhelix: Region of a membrane-bound protein predicted to be embedded in the membrane			mobidb-lite: consensus disorder prediction	PTHR43634:SF6 (0.0) | PTHR43634 (0.0)			SSF50182 (3.27E-7)
Leryth_019432-t1	IPR020471: Aldo/keto reductase | IPR018170: Aldo/keto reductase, conserved site | IPR036812: NADP-dependent oxidoreductase domain superfamily | IPR023210: NADP-dependent oxidoreductase domain	GO:0055114 | GO:0016491		PF00248: Aldo/keto reductase family (1.4E-25)		PS00062: Aldo/keto reductase family signature 2 | PS00063: Aldo/keto reductase family putative active site signature	PR00069: Aldo-keto reductase signature (7.1E-19)			cd06660: Aldo_ket_red (1.66142E-47)			PTHR11732 (1.3E-81) | PTHR11732:SF442 (1.3E-81)	G3DSA:3.20.20.100 (8.3E-61)		SSF51430 (6.29E-46)
Leryth_014148-t1	IPR008162: Inorganic pyrophosphatase | IPR036649: Inorganic pyrophosphatase superfamily	GO:0000287 | GO:0004427 | GO:0006796 | GO:0005737	Reactome: R-HSA-71737 | KEGG: 00190+3.6.1.1 | MetaCyc: PWY-7805 | MetaCyc: PWY-7807	PF00719: Inorganic pyrophosphatase (1.1E-47)		PS00387: Inorganic pyrophosphatase signature				cd00412: pyrophosphatase (2.5625E-67)			PTHR10286 (1.1E-166) | PTHR10286:SF54 (1.1E-166)	G3DSA:3.90.80.10 (1.1E-101)		SSF50324 (4.45E-87)
Leryth_010310-t1	IPR015660: Achaete-scute transcription factor-related | IPR011598: Myc-type, basic helix-loop-helix (bHLH) domain | IPR036638: Helix-loop-helix DNA-binding domain superfamily	GO:0006357 | GO:0003677 | GO:0046983		PF00010: Helix-loop-helix DNA-binding domain (6.5E-13)	PS50888: Myc-type, basic helix-loop-helix (bHLH) domain profile (13.675)					cd00083: HLH (1.18496E-11)			PTHR13935:SF41 (1.7E-72) | PTHR13935 (1.7E-72)	G3DSA:4.10.280.10 (8.2E-14)		SSF47459 (2.22E-15)	SM00353 (1.5E-9)
Leryth_019857-t3	IPR036961: Kinesin motor domain superfamily | IPR027417: P-loop containing nucleoside triphosphate hydrolase | IPR001752: Kinesin motor domain | IPR027640: Kinesin-like protein	GO:0007018 | GO:0005524 | GO:0003777 | GO:0008017	Reactome: R-HSA-983189 | Reactome: R-HSA-6811434	PF00225: Kinesin motor domain (2.3E-57)	PS50067: Kinesin motor domain profile (65.574)		PR00380: Kinesin heavy chain signature (3.4E-16)					mobidb-lite: consensus disorder prediction	PTHR24115:SF777 (4.6E-115) | PTHR24115 (4.6E-115)	G3DSA:3.40.850.10 (1.6E-79)		SSF52540 (2.77E-69)	SM00129 (4.6E-47)
Leryth_015138-t1												mobidb-lite: consensus disorder prediction	PTHR12136 (8.2E-27) | PTHR12136:SF95 (8.2E-27)
Leryth_017665-t1	IPR034733: Acetyl-CoA carboxylase | IPR029045: ClpP/crotonase-like domain superfamily | IPR011762: Acetyl-coenzyme A carboxyltransferase, N-terminal		MetaCyc: PWY-5789 | MetaCyc: PWY-5743 | MetaCyc: PWY-4381 | Reactome: R-HSA-196780 | MetaCyc: PWY-5744 | MetaCyc: PWY-6722	PF01039: Carboxyl transferase domain (1.5E-77)	PS50980: Acetyl-coenzyme A (CoA) carboxyltransferase N-terminal domain profile (44.715)								PTHR22855 (7.6E-156)	G3DSA:3.90.226.10 (5.0E-86)		SSF52096 (4.27E-64)
Leryth_016675-t8	IPR006047: Glycosyl hydrolase, family 13, catalytic domain | IPR011839: Alpha-1,6-glucosidases, pullulanase-type | IPR017853: Glycoside hydrolase superfamily | IPR013780: Glycosyl hydrolase, all-beta | IPR024561: Alpha-1,6-glucosidases, pullulanase-type, C-terminal	GO:0005975 | GO:0003824 | GO:0051060		PF11852: Domain of unknown function (DUF3372) (3.1E-60)				TIGR02103: pullul_strch: alpha-1,6-glucosidases, pullulanase-type (4.1E-283)		cd11341: AmyAc_Pullulanase_LD-like (4.13963E-177)			PTHR43631 (0.0)	G3DSA:2.60.40.1180 (3.3E-30) | G3DSA:3.20.20.80 (4.7E-234)		SSF51011 (1.87E-30) | SSF51445 (6.1E-122)	SM00642 (0.0037)
Leryth_016348-t3	IPR004333: SBP domain | IPR036893: SBP domain superfamily	GO:0005634 | GO:0003677		PF03110: SBP domain (1.7E-31)	PS51141: Zinc finger SBP-type profile (32.06)								PTHR31251 (1.0E-98) | PTHR31251:SF74 (1.0E-98)	G3DSA:4.10.1100.10 (4.7E-35)		SSF103612 (3.27E-38)
Leryth_013094-t1												mobidb-lite: consensus disorder prediction
Leryth_019036-t5	IPR004813: Oligopeptide transporter, OPT superfamily	GO:0055085		PF03169: OPT oligopeptide transporter protein (7.8E-27)					TMhelix: Region of a membrane-bound protein predicted to be embedded in the membrane				PTHR31645:SF45 (2.3E-91) | PTHR31645 (2.3E-91)
Leryth_007173-t3	IPR016024: Armadillo-type fold | IPR003890: MIF4G-like, type 3 | IPR003891: Initiation factor eIF-4 gamma, MA3 | IPR016021: MIF4G-like domain superfamily	GO:0003723 | GO:0005515		PF02854: MIF4G domain (9.7E-54) | PF02847: MA3 domain (9.7E-12)	PS51366: MI domain profile (19.339)							mobidb-lite: consensus disorder prediction	PTHR23253 (0.0) | PTHR23253:SF61 (0.0)	G3DSA:1.25.40.180 (4.2E-88)		SSF48371 (1.44E-68)	SM00544 (1.6E-8) | SM00543 (1.4E-50)
Leryth_003002-t1	IPR011992: EF-hand domain pair | IPR018247: EF-Hand 1, calcium-binding site | IPR002048: EF-hand domain	GO:0005509		PF13499: EF-hand domain pair (1.1E-13)	PS50222: EF-hand calcium-binding domain profile (8.711)	PS00018: EF-hand calcium-binding domain				cd00051: EFh (1.53911E-16)			PTHR23050 (1.2E-73) | PTHR23050:SF362 (1.2E-73)	G3DSA:1.10.238.10 (2.6E-22)		SSF47473 (4.18E-39)	SM00054 (2.2E-7)
Leryth_006459-t2	IPR005821: Ion transport domain | IPR014710: RmlC-like jelly roll fold | IPR000595: Cyclic nucleotide-binding domain | IPR018490: Cyclic nucleotide-binding-like	GO:0016020 | GO:0055085 | GO:0005216 | GO:0006811		PF00520: Ion transport protein (9.4E-24)	PS50042: cAMP/cGMP binding motif profile (8.527)				TMhelix: Region of a membrane-bound protein predicted to be embedded in the membrane	cd00038: CAP_ED (2.29656E-7)		mobidb-lite: consensus disorder prediction	PTHR45651:SF11 (8.3E-288) | PTHR45651 (8.3E-288)	G3DSA:1.10.287.630 (6.3E-11) | G3DSA:2.60.120.10 (8.6E-18)		SSF51206 (4.54E-21) | SSF81324 (1.83E-28)
Leryth_003940-t1	IPR001554: Glycoside hydrolase, family 14 | IPR017853: Glycoside hydrolase superfamily	GO:0000272 | GO:0016161	MetaCyc: PWY-842 | MetaCyc: PWY-6724 | KEGG: 00500+3.2.1.2	PF01373: Glycosyl hydrolase family 14 (1.3E-13)								mobidb-lite: consensus disorder prediction	PTHR31352 (9.7E-45) | PTHR31352:SF36 (9.7E-45)	G3DSA:3.20.20.80 (4.9E-19)		SSF51445 (4.6E-18)
Leryth_025152-t1	IPR039652: Coatomer subunit zeta | IPR011012: Longin-like domain superfamily | IPR022775: AP complex, mu/sigma subunit	GO:0030126 | GO:0006890	Reactome: R-HSA-6807878 | Reactome: R-HSA-6811434	PF01217: Clathrin adaptor complex small chain (2.3E-19)						cd14829: Zeta-COP (5.66165E-68)			PTHR11043 (7.1E-101) | PTHR11043:SF24 (7.1E-101)			SSF64356 (8.85E-23)
Leryth_021741-t1													PTHR31008 (4.9E-231) | PTHR31008:SF2 (4.9E-231)
Leryth_016479-t2	IPR002136: Ribosomal protein L4/L1e | IPR013005: 50S ribosomal protein uL4 | IPR023574: Ribosomal protein L4 domain superfamily	GO:0005840 | GO:0006412 | GO:0003735	Reactome: R-HSA-5419276 | Reactome: R-HSA-5368286 | Reactome: R-HSA-5389840	PF00573: Ribosomal protein L4/L1 family (2.6E-55)				TIGR03953: rplD_bact: 50S ribosomal protein uL4 (7.2E-59)				mobidb-lite: consensus disorder prediction	PTHR10746 (7.0E-134) | PTHR10746:SF13 (7.0E-134)	G3DSA:3.40.1370.10 (3.9E-64)		SSF52166 (9.29E-64)
Leryth_020034-t1	IPR002913: START domain | IPR023393: START-like domain superfamily	GO:0008289			PS50848: START domain profile (12.597)				TMhelix: Region of a membrane-bound protein predicted to be embedded in the membrane			mobidb-lite: consensus disorder prediction	PTHR19308:SF9 (6.8E-98) | PTHR19308 (6.8E-98)	G3DSA:3.30.530.20 (1.2E-26)		SSF55961 (1.02E-18)
Leryth_008569-t1	IPR036163: Heavy metal-associated domain superfamily | IPR006121: Heavy metal-associated domain, HMA	GO:0046872 | GO:0030001		PF00403: Heavy-metal-associated domain (4.8E-13)	PS50846: Heavy-metal-associated domain profile (11.043)					cd00371: HMA (1.69103E-12)		mobidb-lite: consensus disorder prediction	PTHR46195 (1.5E-42) | PTHR46195:SF2 (1.5E-42)	G3DSA:3.30.70.100 (3.9E-14)		SSF55008 (3.27E-11)
Leryth_015444-t1	IPR020532: Cycloeucalenol cycloisomerase	GO:0047793	KEGG: 00100+5.5.1.9 | MetaCyc: PWY-2541						TMhelix: Region of a membrane-bound protein predicted to be embedded in the membrane		PD317471: ISOMERASE CYCLOPROPYL CYCLOISOMERASE STEROL CYCLOEUCALENOL -OBTUSIFOLIOL TRANSMEMBRANE MEMBRANE OBTUSIFOLIOL CYCLOEUCALENOL-- (8.0E-21)		PTHR35136 (4.7E-28)
Leryth_011375-t1	IPR029009: Allosteric substrate binding domain superfamily | IPR029753: D-isomer specific 2-hydroxyacid dehydrogenase, NAD-binding domain conserved site | IPR015878: S-adenosyl-L-homocysteine hydrolase, NAD binding domain | IPR036291: NAD(P)-binding domain superfamily | IPR006139: D-isomer specific 2-hydroxyacid dehydrogenase, catalytic domain | IPR006140: D-isomer specific 2-hydroxyacid dehydrog…	GO:0016616 | GO:0006564 | GO:0051287 | GO:0055114 | GO:0004617	KEGG: 00270+1.1.1.95 | KEGG: 00680+1.1.1.95 | KEGG: 00260+1.1.1.95 | MetaCyc: PWY-5041 | KEGG: 00270+3.3.1.1 | MetaCyc: PWY-8010 | Reactome: R-HSA-977347	PF02826: D-isomer specific 2-hydroxyacid dehydrogenase, NAD binding domain (5.3E-63) | PF01842: ACT domain (2.5E-9) | PF00389: D-isomer specific 2-hydroxyacid dehydrogenase, catalytic domain (7.5E-37)	PS51671: ACT domain profile (8.856)	PS00670: D-isomer specific 2-hydroxyacid dehydrogenases signature 2 | PS00671: D-isomer specific 2-hydroxyacid dehydrogenases signature 3 | PS00065: D-isomer specific 2-hydroxyacid dehydrogenases NAD-binding signature		TIGR01327: PGDH: phosphoglycerate dehydrogenase (6.7E-167)		cd04902: ACT_3PGDH-xct (1.18032E-23) | cd12173: PGDH_4 (5.85253E-170)			PTHR42938 (0.0) | PTHR42938:SF22 (0.0)	G3DSA:3.30.1330.90 (3.3E-16) | G3DSA:3.40.50.720 (1.4E-112) | G3DSA:3.30.70.260 (4.4E-17)		SSF51735 (6.69E-58) | SSF55021 (3.74E-13) | SSF143548 (6.28E-22) | SSF52283 (1.53E-35)	SM00997 (0.0088)
Leryth_011101-t1	IPR020471: Aldo/keto reductase | IPR018170: Aldo/keto reductase, conserved site | IPR036812: NADP-dependent oxidoreductase domain superfamily | IPR023210: NADP-dependent oxidoreductase domain	GO:0055114 | GO:0016491		PF00248: Aldo/keto reductase family (3.8E-37)		PS00062: Aldo/keto reductase family signature 2 | PS00798: Aldo/keto reductase family signature 1	PR00069: Aldo-keto reductase signature (7.1E-52)			cd06660: Aldo_ket_red (1.75315E-72)			PTHR11732 (4.6E-127) | PTHR11732:SF439 (4.6E-127)	G3DSA:3.20.20.100 (8.3E-104)		SSF51430 (6.55E-72)		PIRSF000097 (1.7E-87)
Leryth_011437-t1	IPR008210: Phosphoenolpyruvate carboxykinase, N-terminal | IPR001272: Phosphoenolpyruvate carboxykinase, ATP-utilising	GO:0005524 | GO:0006094 | GO:0004612 | GO:0004611 | GO:0017076	Reactome: R-HSA-70263 | MetaCyc: PWY-7117 | KEGG: 00710+4.1.1.49 | KEGG: 00020+4.1.1.49 | KEGG: 00010+4.1.1.49 | MetaCyc: PWY-561 | KEGG: 00620+4.1.1.49	PF01293: Phosphoenolpyruvate carboxykinase (1.9E-28)									PTHR30031 (2.5E-58) | PTHR30031:SF9 (2.5E-58)	G3DSA:3.40.449.10 (3.2E-31)		SSF68923 (7.32E-28)
Leryth_018791-t1	IPR011989: Armadillo-like helical | IPR016024: Armadillo-type fold | IPR000718: Peptidase M13 | IPR013878: Mo25-like	GO:0006508 | GO:0004222	Reactome: R-HSA-380972	PF08569: Mo25-like (2.6E-44)						cd08662: M13 (0.00448364)			PTHR10182 (4.8E-93) | PTHR10182:SF12 (4.8E-93)	G3DSA:1.25.10.10 (2.1E-50)		SSF48371 (1.78E-40)
Leryth_013644-t1	IPR023271: Aquaporin-like | IPR000425: Major intrinsic protein | IPR022357: Major intrinsic protein, conserved site | IPR034294: Aquaporin transporter	GO:0016020 | GO:0055085 | GO:0015267	Reactome: R-HSA-432047	PF00230: Major intrinsic protein (1.3E-85)		PS00221: MIP family signature	PR00783: Major intrinsic protein family signature (8.9E-70)	TIGR00861: MIP: MIP family channel proteins (2.5E-66)	TMhelix: Region of a membrane-bound protein predicted to be embedded in the membrane	cd00333: MIP (4.2844E-84)			PTHR45687 (1.2E-187) | PTHR45687:SF28 (1.2E-187)	G3DSA:1.20.1080.10 (2.5E-97)		SSF81338 (1.7E-63)
Leryth_016980-t1	IPR006671: Cyclin, N-terminal | IPR036915: Cyclin-like superfamily | IPR013763: Cyclin-like			PF00134: Cyclin, N-terminal domain (4.6E-17)						cd00043: CYCLIN (2.68036E-11)		mobidb-lite: consensus disorder prediction	PTHR10026 (5.5E-115) | PTHR10026:SF67 (5.5E-115)	G3DSA:1.10.472.10 (6.2E-41)		SSF47954 (3.83E-36)	SM00385 (6.0E-10)	PIRSF028758 (1.4E-16)
Leryth_003981-t1	IPR026055: Fatty acyl-CoA reductase | IPR033640: Fatty acyl-CoA reductase, C-terminal	GO:0080019	KEGG: 00073+1.2.1.84 | MetaCyc: PWY-7782 | MetaCyc: PWY-7656 | Reactome: R-HSA-8848584 | MetaCyc: PWY-5884 | MetaCyc: PWY-6733	PF03015: Male sterility protein (6.6E-22)						cd09071: FAR_C (3.59248E-22)			PTHR11011 (9.8E-84) | PTHR11011:SF64 (9.8E-84)
Leryth_004235-t1												mobidb-lite: consensus disorder prediction	PTHR33924 (9.7E-68) | PTHR33924:SF1 (9.7E-68)
Leryth_019280-t3	IPR027417: P-loop containing nucleoside triphosphate hydrolase | IPR004582: Checkpoint protein Rad17/Rad24 | IPR003593: AAA+ ATPase domain	GO:0005634 | GO:0006281	Reactome: R-HSA-5693616 | Reactome: R-HSA-5693607 | Reactome: R-HSA-6804756 | Reactome: R-HSA-69473 | Reactome: R-HSA-5685938 | Reactome: R-HSA-176187	PF03215: Rad17 P-loop domain (8.4E-13)						cd00009: AAA (3.43474E-8)			PTHR12172:SF0 (2.3E-47) | PTHR12172 (2.3E-47)	G3DSA:3.40.50.300 (8.7E-15)		SSF52540 (1.06E-11)	SM00382 (1.0E-4)
Leryth_021714-t1	IPR008250: P-type ATPase, A domain superfamily | IPR036412: HAD-like superfamily | IPR032631: P-type ATPase, N-terminal | IPR001757: P-type ATPase | IPR025486: Domain of unknown function DUF4378 | IPR023299: P-type ATPase, cytoplasmic domain N | IPR018303: P-type ATPase, phosphorylation site | IPR032630: P-type ATPase, C-terminal | IPR023298: P-type ATPase, transmembrane domain superfamily | IPR0…	GO:0000287 | GO:0005524 | GO:0015914 | GO:0000166 | GO:0140326 | GO:0016021	Reactome: R-HSA-936837	PF14309: Domain of unknown function (DUF4378) (1.9E-23) | PF16212: Phospholipid-translocating P-type ATPase C-terminal (4.3E-75) | PF16209: Phospholipid-translocating ATPase N-terminal (1.3E-21) | PF00702: haloacid dehalogenase-like hydrolase (1.1E-8)		PS00154: E1-E2 ATPases phosphorylation site	PR00119: P-type cation-transporting ATPase superfamily signature (1.1E-6)	TIGR01494: ATPase_P-type: HAD ATPase, P-type, family IC (1.3E-30) | TIGR01652: ATPase-Plipid: phospholipid-translocating P-type ATPase, flippase (0.0)	TMhelix: Region of a membrane-bound protein predicted to be embedded in the membrane	cd02073: P-type_ATPase_APLT_Dnf-like (0.0)			PTHR24092:SF148 (0.0) | PTHR24092 (0.0)	G3DSA:3.40.1110.10 (1.7E-15)		SSF56784 (2.03E-35) | SSF81653 (4.18E-15) | SSF81660 (6.1E-18) | SSF81665 (9.29E-53)
Leryth_027237-t1	IPR002994: Surfeit locus 1/Shy1	GO:0016020	Reactome: R-HSA-611105 | Reactome: R-HSA-5628897	PF02104: SURF1 family (9.1E-9)	PS50895: SURF1 family profile (14.657)								PTHR23427:SF2 (3.5E-34) | PTHR23427 (3.5E-34)
Leryth_016179-t1	IPR040300: Uncharacterized protein At3g49055-like											mobidb-lite: consensus disorder prediction	PTHR34937 (3.5E-263) | PTHR34937:SF1 (3.5E-263)
Leryth_018391-t1	IPR011990: Tetratricopeptide-like helical domain superfamily | IPR002885: Pentatricopeptide repeat	GO:0005515		PF13041: PPR repeat family (4.4E-10)	PS51375: Pentatricopeptide (PPR) repeat profile (7.75)			TIGR00756: PPR: pentatricopeptide repeat domain (1.3E-4)					PTHR24015 (1.4E-23)	G3DSA:1.25.40.10 (1.0E-25)
Leryth_017974-t1	IPR002921: Fungal lipase-like domain | IPR029058: Alpha/Beta hydrolase fold	GO:0006629	Reactome: R-HSA-426048	PF01764: Lipase (class 3) (2.3E-40)						cd00519: Lipase_3 (4.42495E-49)			PTHR46086:SF17 (4.0E-187) | PTHR46086 (4.0E-187)	G3DSA:3.40.50.1820 (5.3E-48)		SSF53474 (1.87E-37)
Leryth_023479-t1	IPR036955: AP2/ERF domain superfamily | IPR016177: DNA-binding domain superfamily | IPR003340: B3 DNA binding domain | IPR001471: AP2/ERF domain | IPR015300: DNA-binding pseudobarrel domain superfamily	GO:0003677 | GO:0006355 | GO:0003700		PF02362: B3 DNA binding domain (7.9E-27) | PF00847: AP2 domain (1.0E-7)	PS50863: B3 DNA-binding domain profile (13.592) | PS51032: AP2/ERF domain profile (19.388)					cd00018: AP2 (2.35967E-24) | cd10017: B3_DNA (1.94142E-27)		mobidb-lite: consensus disorder prediction	PTHR31140:SF65 (6.2E-140) | PTHR31140 (6.2E-140)	G3DSA:2.40.330.10 (1.0E-45) | G3DSA:3.30.730.10 (1.3E-18)		SSF54171 (3.79E-16) | SSF101936 (1.7E-30)	SM01019 (8.9E-21) | SM00380 (1.8E-27)
Leryth_021327-t1	IPR007603: Choline transporter-like		Reactome: R-HSA-425366 | Reactome: R-HSA-1483191						TMhelix: Region of a membrane-bound protein predicted to be embedded in the membrane				PTHR12385:SF76 (6.7E-54) | PTHR12385 (6.7E-54)
Leryth_026371-t1	IPR000326: Phosphatidic acid phosphatase type 2/haloperoxidase | IPR036938: Phosphatidic acid phosphatase type 2/haloperoxidase superfamily			PF01569: PAP2 superfamily (1.7E-18)					TMhelix: Region of a membrane-bound protein predicted to be embedded in the membrane				PTHR14969 (8.1E-51) | PTHR14969:SF13 (8.1E-51)	G3DSA:1.20.144.10 (1.3E-18)		SSF48317 (1.96E-28)	SM00014 (7.5E-11)
Leryth_016135-t2	IPR038239: Clp1, N-terminal beta-sandwich domain superfamily | IPR038238: Clp1, C-terminal domain superfamily | IPR027417: P-loop containing nucleoside triphosphate hydrolase | IPR032319: Polyribonucleotide 5'-hydroxyl-kinase Clp1, P-loop domain | IPR032324: Clp1, N-terminal beta-sandwich domain | IPR010655: Pre-mRNA cleavage complex subunit Clp1, C-terminal	GO:0031124	Reactome: R-HSA-72163 | Reactome: R-HSA-72187 | Reactome: R-HSA-77595 | Reactome: R-HSA-73856 | Reactome: R-HSA-6784531	PF16575: mRNA cleavage and polyadenylation factor CLP1 P-loop (1.9E-68) | PF06807: Pre-mRNA cleavage complex II protein Clp1 (2.2E-11) | PF16573: N-terminal beta-sandwich domain of polyadenylation factor (3.0E-31)						cd03109: DTBS (1.1608E-4)			PTHR12755 (9.4E-166) | PTHR12755:SF6 (9.4E-166)	G3DSA:2.60.120.1030 (3.0E-27) | G3DSA:3.30.70.2410 (2.4E-16) | G3DSA:3.40.50.300 (9.4E-90)		SSF52540 (1.33E-10)
Leryth_018923-t1	IPR023213: Chloramphenicol acetyltransferase-like domain superfamily | IPR003480: Transferase	GO:0016747	Reactome: R-HSA-389661	PF02458: Transferase family (1.0E-105)									PTHR31642 (3.5E-159) | PTHR31642:SF57 (3.5E-159)	G3DSA:3.30.559.10 (2.9E-68)
Leryth_008545-t7	IPR012677: Nucleotide-binding alpha-beta plait domain superfamily | IPR035979: RNA-binding domain superfamily | IPR000504: RNA recognition motif domain	GO:0003676		PF00076: RNA recognition motif. (a.k.a. RRM, RBD, or RNP domain) (6.1E-15)	PS50102: Eukaryotic RNA Recognition Motif (RRM) profile (13.532)				TMhelix: Region of a membrane-bound protein predicted to be embedded in the membrane				PTHR23140 (9.2E-49) | PTHR23140:SF9 (9.2E-49)	G3DSA:3.30.70.330 (2.8E-19)		SSF54928 (7.12E-20)	SM00360 (8.0E-14)
Leryth_014140-t1	IPR036412: HAD-like superfamily | IPR023214: HAD superfamily | IPR010033: HAD-superfamily phosphatase, subfamily IIIC | IPR035679: Magnesium-dependent phosphatase-1, eukaryotic-type | IPR010036: Magnesium-dependent phosphatase-1, eukaryotic/archaeal-type	GO:0016791		PF12689: Acid Phosphatase (3.4E-36)				TIGR01681: HAD-SF-IIIC: HAD phosphatase, family IIIC (5.2E-13)		cd07501: HAD_MDP-1_like (6.32359E-55)			PTHR17901:SF21 (5.1E-81) | PTHR17901 (5.1E-81)	G3DSA:3.40.50.1000 (3.0E-50)		SSF56784 (7.22E-25)
Leryth_020675-t1	IPR019378: GDP-fucose protein O-fucosyltransferase | IPR024709: Putative O-fucosyltransferase, plant			PF10250: GDP-fucose protein O-fucosyltransferase (7.1E-43)					TMhelix: Region of a membrane-bound protein predicted to be embedded in the membrane				PTHR31741 (1.4E-148) | PTHR31741:SF1 (1.4E-148)					PIRSF009360 (5.7E-93)
Leryth_011143-t1	IPR016163: Aldehyde dehydrogenase, C-terminal | IPR005766: Delta l-pyrroline-5-carboxylate synthetase | IPR005715: Glutamate 5-kinase/delta-1-pyrroline-5-carboxylate synthase | IPR019797: Glutamate 5-kinase, conserved site | IPR016162: Aldehyde dehydrogenase, N-terminal | IPR020593: Gamma-glutamyl phosphate reductase GPR, conserved site | IPR036393: Acetylglutamate kinase-like superfamily | IPR01…	GO:0016620 | GO:0006561 | GO:0004350 | GO:0003824 | GO:0005737 | GO:0055114 | GO:0004349 | GO:0016491	KEGG: 00330+2.7.2.11 | KEGG: 00332+1.2.1.41 | KEGG: 00330+2.7.2.11+1.2.1.41 | KEGG: 00332+2.7.2.11+1.2.1.41 | MetaCyc: PWY-6922 | KEGG: 00330+1.2.1.41 | Reactome: R-HSA-70614 | KEGG: 00332+2.7.2.11 | MetaCyc: PWY-3341	PF00171: Aldehyde dehydrogenase family (2.6E-8) | PF00696: Amino acid kinase family (2.2E-36)		PS00902: Glutamate 5-kinase signature | PS01223: Gamma-glutamyl phosphate reductase signature	PR00474: Glutamate 5-kinase family signature (6.1E-56)	TIGR01092: P5CS: delta l-pyrroline-5-carboxylate synthetase (0.0) | TIGR01027: proB: glutamate 5-kinase (2.2E-61) | TIGR00407: proA: glutamate-5-semialdehyde dehydrogenase (3.5E-138)		cd07079: ALDH_F18-19_ProA-GPR (0.0)			PTHR11063:SF18 (0.0) | PTHR11063 (0.0)	G3DSA:3.40.309.10 (1.3E-156) | G3DSA:3.40.605.10 (1.3E-156) | G3DSA:3.40.1160.10 (2.5E-82)		SSF53633 (7.85E-54) | SSF53720 (2.75E-99)		PIRSF036429 (0.0)
Leryth_024040-t1	IPR032675: Leucine-rich repeat domain superfamily | IPR001611: Leucine-rich repeat | IPR013210: Leucine-rich repeat-containing N-terminal, plant-type | IPR003591: Leucine-rich repeat, typical subtype	GO:0005515		PF13855: Leucine rich repeat (6.2E-11) | PF08263: Leucine rich repeat N-terminal domain (1.1E-5)	PS51450: Leucine-rich repeat profile (4.578)		PR00019: Leucine-rich repeat signature (7.4E-6)		TMhelix: Region of a membrane-bound protein predicted to be embedded in the membrane				PTHR27004:SF279 (9.6E-169) | PTHR27004 (9.6E-169)	G3DSA:3.80.10.10 (1.8E-60)		SSF52058 (1.53E-51)	SM00369 (9.3) | SM00365 (32.0)
Leryth_015715-t2	IPR038765: Papain-like cysteine peptidase superfamily | IPR003653: Ulp1 protease family, C-terminal catalytic domain	GO:0008234 | GO:0006508		PF02902: Ulp1 protease family, C-terminal catalytic domain (1.5E-43)	PS50600: Ubiquitin-like protease family profile (26.797)							mobidb-lite: consensus disorder prediction	PTHR46915:SF2 (9.4E-121) | PTHR46915 (9.4E-121)	G3DSA:1.10.418.20 (7.5E-76) | G3DSA:3.30.310.130 (7.5E-76)		SSF54001 (1.96E-48)
Leryth_015310-t1	IPR008217: Ccc1 family	GO:0005384 | GO:0030026		PF01988: VIT family (1.2E-24)					TMhelix: Region of a membrane-bound protein predicted to be embedded in the membrane	cd02436: Nodulin-21 (1.36237E-52)			PTHR31851:SF42 (7.0E-98) | PTHR31851 (7.0E-98)
Leryth_001087-t1	IPR002213: UDP-glucuronosyl/UDP-glucosyltransferase | IPR035595: UDP-glycosyltransferase family, conserved site	GO:0016758	Reactome: R-HSA-156588	PF00201: UDP-glucoronosyl and UDP-glucosyl transferase (1.1E-33)		PS00375: UDP-glycosyltransferases signature				cd03784: GT1_Gtf-like (5.7962E-70)			PTHR11926 (1.3E-29)	G3DSA:3.40.50.2000 (6.0E-148)		SSF53756 (2.74E-104)
Leryth_008518-t3	IPR004853: Sugar phosphate transporter domain			PF03151: Triose-phosphate Transporter family (4.1E-13)					TMhelix: Region of a membrane-bound protein predicted to be embedded in the membrane				PTHR11132:SF298 (1.8E-158) | PTHR11132 (1.8E-158)
Leryth_000641-t1	IPR000528: Plant lipid transfer protein/Par allergen | IPR036312: Bifunctional inhibitor/plant lipid transfer protein/seed storage helical domain superfamily | IPR016140: Bifunctional inhibitor/plant lipid transfer protein/seed storage helical domain	GO:0008289 | GO:0006869		PF00234: Protease inhibitor/seed storage/LTP family (4.0E-9)		PS00597: Plant lipid transfer proteins signature	PR00382: Plant phospholipid transfer protein signature (1.3E-18)			cd01960: nsLTP1 (5.58793E-31)			PTHR33076 (2.0E-29) | PTHR33076:SF76 (2.0E-29)	G3DSA:1.10.110.10 (2.4E-29)	SignalP-noTM	SSF47699 (7.46E-23)	SM00499 (5.2E-6)
Leryth_010120-t3	IPR025852: Ataxin 2, SM domain | IPR009818: Ataxin-2, C-terminal			PF07145: Ataxin-2 C-terminal region (3.6E-5) | PF14438: Ataxin 2 SM domain (2.2E-20)								mobidb-lite: consensus disorder prediction	PTHR12854 (2.3E-74) | PTHR12854:SF12 (2.3E-74)
Leryth_007597-t2	IPR002913: START domain | IPR001849: Pleckstrin homology domain | IPR009769: Protein ENHANCED DISEASE RESISTANCE 2, C-terminal | IPR023393: START-like domain superfamily	GO:0008289		PF01852: START domain (3.1E-20) | PF07059: Protein of unknown function (DUF1336) (2.6E-56)	PS50848: START domain profile (23.501) | PS50003: PH domain profile (7.785)					cd00177: START (2.02283E-44)			PTHR12136 (4.0E-286) | PTHR12136:SF94 (4.0E-286)	G3DSA:3.30.530.20 (1.1E-38)		SSF55961 (1.92E-41)	SM00234 (0.0021)
Leryth_007394-t1	IPR036955: AP2/ERF domain superfamily | IPR016177: DNA-binding domain superfamily | IPR001471: AP2/ERF domain	GO:0003677 | GO:0006355 | GO:0003700		PF00847: AP2 domain (4.5E-13)	PS51032: AP2/ERF domain profile (22.721)		PR00367: Ethylene responsive element binding protein signature (5.1E-11)			cd00018: AP2 (1.55211E-29)			PTHR31677 (1.0E-56) | PTHR31677:SF60 (1.0E-56)	G3DSA:3.30.730.10 (8.3E-31)		SSF54171 (2.55E-22)	SM00380 (2.5E-36)
Leryth_010188-t1	IPR019734: Tetratricopeptide repeat | IPR011990: Tetratricopeptide-like helical domain superfamily | IPR013026: Tetratricopeptide repeat-containing domain	GO:0005515		PF14559: Tetratricopeptide repeat (3.0E-6) | PF13432: Tetratricopeptide repeat (0.0028)	PS50293: TPR repeat region circular profile (11.349)							mobidb-lite: consensus disorder prediction	PTHR26312 (3.6E-119) | PTHR26312:SF126 (3.6E-119)	G3DSA:1.25.40.10 (1.0E-21)		SSF48452 (9.48E-15)	SM00028 (16.0)
Leryth_006627-t3	IPR000467: G-patch domain | IPR034082: Protein SQS1, R3H domain	GO:0003676		PF01585: G-patch domain (2.9E-15)	PS50174: G-patch domain profile (14.767)					cd02646: R3H_G-patch (9.63381E-16)		mobidb-lite: consensus disorder prediction	PTHR47423 (5.4E-226)				SM00443 (8.0E-16)
Leryth_013706-t1	IPR029039: Flavoprotein-like superfamily | IPR001094: Flavodoxin-like | IPR008254: Flavodoxin/nitric oxide synthase	GO:0010181 | GO:0055114		PF00258: Flavodoxin (7.3E-35)	PS50902: Flavodoxin-like domain profile (32.22)		PR00369: Flavodoxin signature (2.8E-18)						PTHR19384 (6.2E-67) | PTHR19384:SF10 (6.2E-67)	G3DSA:3.40.50.360 (4.5E-57)		SSF52218 (8.03E-53)
Leryth_003250-t1	IPR000209: Peptidase S8/S53 domain | IPR003137: PA domain | IPR036852: Peptidase S8/S53 domain superfamily | IPR015500: Peptidase S8, subtilisin-related	GO:0004252 | GO:0006508		PF02225: PA domain (7.9E-9) | PF00082: Subtilase family (6.8E-39)			PR00723: Subtilisin serine protease family (S8) signature (5.6E-8)			cd02120: PA_subtilisin_like (6.38488E-40)			PTHR10795:SF557 (2.2E-217) | PTHR10795 (2.2E-217)	G3DSA:3.40.50.200 (3.5E-158) | G3DSA:3.50.30.30 (3.5E-158)		SSF52743 (3.01E-67)
Leryth_009252-t2	IPR000719: Protein kinase domain | IPR011009: Protein kinase-like domain superfamily | IPR006016: UspA | IPR008271: Serine/threonine-protein kinase, active site | IPR014729: Rossmann-like alpha/beta/alpha sandwich fold	GO:0005524 | GO:0004672 | GO:0006468		PF00069: Protein kinase domain (2.0E-42) | PF00582: Universal stress protein family (9.1E-6)	PS50011: Protein kinase domain profile (36.315)	PS00108: Serine/Threonine protein kinases active-site signature				cd00293: USP_Like (9.72654E-10)		mobidb-lite: consensus disorder prediction	PTHR27001:SF820 (8.8E-147) | PTHR27001 (8.8E-147)	G3DSA:1.10.510.10 (1.2E-55) | G3DSA:3.40.50.620 (6.6E-9) | G3DSA:3.30.200.20 (7.6E-24)		SSF56112 (5.8E-72) | SSF52402 (3.68E-9)	SM00220 (4.8E-30)
Leryth_006302-t1	IPR027413: GroEL-like equatorial domain superfamily | IPR002423: Chaperonin Cpn60/TCP-1 family | IPR018370: Chaperonin Cpn60, conserved site | IPR001844: Chaperonin Cpn60 | IPR027409: GroEL-like apical domain superfamily | IPR027410: TCP-1-like chaperonin intermediate domain superfamily	GO:0006457 | GO:0005524 | GO:0005737 | GO:0042026	Reactome: R-HSA-8869496 | Reactome: R-HSA-1268020	PF00118: TCP-1/cpn60 chaperonin family (1.4E-86)		PS00296: Chaperonins cpn60 signature	PR00298: 60kDa chaperonin signature (5.5E-70)	TIGR02348: GroEL: chaperonin GroL (5.8E-227)		cd03344: GroEL (0.0)			PTHR45633:SF27 (0.0) | PTHR45633 (0.0)	G3DSA:3.50.7.10 (1.1E-233) | G3DSA:1.10.560.10 (1.1E-233) | G3DSA:3.30.260.10 (1.1E-233)		SSF54849 (3.89E-24) | SSF52029 (2.97E-79) | SSF48592 (1.37E-72)
Leryth_013007-t1	IPR009071: High mobility group box domain | IPR036910: High mobility group box domain superfamily			PF00505: HMG (high mobility group) box (3.8E-24)	PS50118: HMG boxes A and B DNA-binding domains profile (20.127)					cd01390: HMGB-UBF_HMG-box (9.66196E-20)		mobidb-lite: consensus disorder prediction	PTHR46261 (7.1E-55) | PTHR46261:SF5 (7.1E-55)	G3DSA:1.10.30.10 (3.6E-27)		SSF47095 (6.28E-26)	SM00398 (1.1E-27)
Leryth_018513-t1	IPR000109: Proton-dependent oligopeptide transporter family	GO:0016020 | GO:0055085 | GO:0022857	Reactome: R-HSA-427975						TMhelix: Region of a membrane-bound protein predicted to be embedded in the membrane	cd17418: MFS_NPF8 (2.94569E-52)			PTHR11654:SF438 (3.6E-52) | PTHR11654 (3.6E-52)	G3DSA:1.20.1250.20 (9.4E-41)
Leryth_026332-t3	IPR019378: GDP-fucose protein O-fucosyltransferase			PF10250: GDP-fucose protein O-fucosyltransferase (9.6E-18)									PTHR31288:SF24 (3.4E-124) | PTHR31288 (3.4E-124)	G3DSA:3.40.50.11350 (3.2E-7)
Leryth_009941-t1	IPR011545: DEAD/DEAH box helicase domain | IPR014001: Helicase superfamily 1/2, ATP-binding domain | IPR001650: Helicase, C-terminal | IPR027417: P-loop containing nucleoside triphosphate hydrolase | IPR012961: ATP-dependent RNA helicase Ski2, C-terminal	GO:0005524 | GO:0003676		PF00270: DEAD/DEAH box helicase (1.5E-19) | PF08148: DSHCT (NUC185) domain (6.2E-31)	PS51194: Superfamilies 1 and 2 helicase C-terminal domain profile (10.419) | PS51192: Superfamilies 1 and 2 helicase ATP-binding type-1 domain profile (24.612)					cd18795: SF2_C_Ski2 (1.08064E-45) | cd18024: DEXHc_Mtr4-like (9.09446E-57)		mobidb-lite: consensus disorder prediction	PTHR24031 (0.0) | PTHR24031:SF664 (0.0)	G3DSA:1.10.3380.30 (2.1E-13) | G3DSA:3.40.50.300 (1.1E-62)		SSF52540 (1.66E-40)	SM00487 (1.1E-30) | SM01142 (8.3E-50) | SM00490 (8.6E-12)
Leryth_006280-t2	IPR005475: Transketolase-like, pyrimidine-binding domain | IPR005477: Deoxyxylulose-5-phosphate synthase | IPR005474: Transketolase, N-terminal | IPR029061: Thiamin diphosphate-binding fold | IPR020826: Transketolase binding site	GO:0016114 | GO:0008661	MetaCyc: PWY-6892 | MetaCyc: PWY-6891 | MetaCyc: PWY-7560 | KEGG: 00900+2.2.1.7 | KEGG: 00730+2.2.1.7	PF02779: Transketolase, pyrimidine binding domain (7.8E-42) | PF13292: 1-deoxy-D-xylulose-5-phosphate synthase (1.2E-112)		PS00802: Transketolase signature 2 | PS00801: Transketolase signature 1		TIGR00204: dxs: 1-deoxy-D-xylulose-5-phosphate synthase (9.8E-197)		cd02007: TPP_DXS (3.40195E-125) | cd07033: TPP_PYR_DXS_TK_like (1.41075E-68)			PTHR43322:SF8 (0.0) | PTHR43322 (0.0)	G3DSA:3.40.50.970 (1.0E-65)		SSF52518 (3.18E-76)	SM00861 (2.9E-65)
Leryth_004341-t1	IPR031127: E3 ubiquitin ligase RBR family | IPR013083: Zinc finger, RING/FYVE/PHD-type | IPR002867: IBR domain	GO:0016567 | GO:0004842		PF01485: IBR domain, a half RING-finger domain (1.3E-11)	PS51873: TRIAD supradomain profile (37.284)								PTHR11685 (2.9E-201) | PTHR11685:SF258 (2.9E-201)	G3DSA:1.20.120.1750 (1.2E-64) | G3DSA:3.30.40.10 (4.3E-6)		SSF57850 (3.18E-13)	SM00647 (3.2E-20)
Leryth_017742-t1	IPR008521: Magnesium transporter NIPA	GO:0015693 | GO:0016021 | GO:0015095	Reactome: R-HSA-5223345	PF05653: Magnesium transporter NIPA (2.3E-131)					TMhelix: Region of a membrane-bound protein predicted to be embedded in the membrane				PTHR12570:SF20 (1.1E-164) | PTHR12570 (1.1E-164)			SSF103481 (9.02E-9)
Leryth_026427-t1	IPR036758: At5g01610-like superfamily | IPR007493: Protein of unknown function DUF538			PF04398: Protein of unknown function, DUF538 (6.7E-35)									PTHR31676 (1.2E-63) | PTHR31676:SF111 (1.2E-63)	G3DSA:2.30.240.10 (1.6E-33)	SignalP-noTM	SSF141562 (1.44E-41)
Leryth_021228-t2	IPR011009: Protein kinase-like domain superfamily | IPR000719: Protein kinase domain | IPR011989: Armadillo-like helical | IPR015943: WD40/YVTN repeat-like-containing domain superfamily | IPR017986: WD40-repeat-containing domain | IPR001680: WD40 repeat | IPR000357: HEAT repeat | IPR036322: WD40-repeat-containing domain superfamily | IPR016024: Armadillo-type fold | IPR008271: Serine/threonine-pr…	GO:0005515 | GO:0005524 | GO:0004672 | GO:0006468		PF00400: WD domain, G-beta repeat (1.7E-6) | PF02985: HEAT repeat (2.7E-4) | PF00069: Protein kinase domain (7.1E-20)	PS50011: Protein kinase domain profile (21.517) | PS50294: Trp-Asp (WD) repeats circular profile (9.837) | PS50077: HEAT repeat profile (8.663) | PS50082: Trp-Asp (WD) repeats profile (8.67)	PS00108: Serine/Threonine protein kinases active-site signature				cd13980: STKc_Vps15 (7.12182E-162)		mobidb-lite: consensus disorder prediction	PTHR17583 (0.0)	G3DSA:2.130.10.10 (8.8E-87) | G3DSA:1.25.10.10 (8.6E-12) | G3DSA:1.10.510.10 (5.5E-31)		SSF56112 (1.75E-38) | SSF48371 (7.68E-33) | SSF50978 (1.83E-32)	SM00220 (1.8E-11) | SM00320 (6.1E-9)
Leryth_013622-t1	IPR011546: Peptidase M41, FtsH extracellular | IPR003959: ATPase, AAA-type, core | IPR027417: P-loop containing nucleoside triphosphate hydrolase | IPR003593: AAA+ ATPase domain	GO:0005524 | GO:0004222 | GO:0016021 | GO:0008270	Reactome: R-HSA-8949664	PF00004: ATPase family associated with various cellular activities (AAA) (7.9E-27) | PF06480: FtsH Extracellular (1.2E-7)					TMhelix: Region of a membrane-bound protein predicted to be embedded in the membrane	cd00009: AAA (6.32421E-20)			PTHR23076:SF110 (2.8E-140) | PTHR23076 (2.8E-140)	G3DSA:3.40.50.300 (1.5E-41)		SSF52540 (6.87E-33)	SM00382 (1.5E-8)
Leryth_019015-t4	IPR016040: NAD(P)-binding domain | IPR036291: NAD(P)-binding domain superfamily			PF13460: NAD(P)H-binding (6.4E-16)								mobidb-lite: consensus disorder prediction	PTHR47285 (1.2E-152)	G3DSA:3.40.50.720 (1.0E-21)		SSF51735 (1.65E-12)
Leryth_020077-t3	IPR006674: HD domain | IPR003607: HD/PDEase domain			PF01966: HD domain (1.0E-11)	PS51831: HD domain profile (12.065)					cd00077: HDc (1.66022E-10)			PTHR11373 (9.4E-142) | PTHR11373:SF36 (9.4E-142)	G3DSA:1.10.3210.10 (5.3E-85)		SSF109604 (1.26E-60)	SM00471 (9.7E-4)
Leryth_023755-t3	IPR002123: Phospholipid/glycerol acyltransferase | IPR000872: Tafazzin	GO:0016746 | GO:0006644	Reactome: R-HSA-1482798 | Reactome: R-HSA-1268020	PF01553: Acyltransferase (4.3E-21)			PR00979: Tafazzin signature (2.2E-19)			cd07989: LPLAT_AGPAT-like (4.30225E-39)			PTHR12497 (1.6E-105) | PTHR12497:SF0 (1.6E-105)			SSF69593 (2.75E-31)	SM00563 (5.9E-29)
Leryth_011038-t1	IPR027417: P-loop containing nucleoside triphosphate hydrolase									cd18787: SF2_C_DEAD (1.11612E-12)		mobidb-lite: consensus disorder prediction		G3DSA:3.40.50.300 (1.1E-10)		SSF52540 (4.12E-7)
Leryth_007917-t1	IPR000073: Alpha/beta hydrolase fold-1 | IPR029058: Alpha/Beta hydrolase fold			PF00561: alpha/beta hydrolase fold (3.2E-14)			PR00111: Alpha/beta hydrolase fold signature (3.5E-5)						PTHR43689 (4.0E-131) | PTHR43689:SF26 (4.0E-131)	G3DSA:3.40.50.1820 (2.7E-36)		SSF53474 (6.95E-40)
Leryth_013448-t1													PTHR33623 (2.8E-23) | PTHR33623:SF17 (2.8E-23)
Leryth_011288-t1	IPR004342: EXS, C-terminal	GO:0016021		PF03124: EXS family (4.6E-64)	PS51380: EXS domain profile (13.458)				TMhelix: Region of a membrane-bound protein predicted to be embedded in the membrane				PTHR10783:SF90 (1.7E-157) | PTHR10783 (1.7E-157)
Leryth_020806-t2	IPR036955: AP2/ERF domain superfamily | IPR016177: DNA-binding domain superfamily | IPR001471: AP2/ERF domain	GO:0003677 | GO:0006355 | GO:0003700		PF00847: AP2 domain (7.3E-10)	PS51032: AP2/ERF domain profile (19.177)					cd00018: AP2 (1.75512E-26)			PTHR32467 (4.6E-101) | PTHR32467:SF86 (4.6E-101)	G3DSA:3.30.730.10 (5.7E-20)		SSF54171 (4.84E-18)	SM00380 (1.4E-33)
Leryth_017065-t3	IPR039900: Pat1-like	GO:0000290										mobidb-lite: consensus disorder prediction	PTHR21551:SF13 (0.0) | PTHR21551 (0.0)
Leryth_025479-t1	IPR008979: Galactose-binding-like domain superfamily											mobidb-lite: consensus disorder prediction	PTHR35833 (0.0)	G3DSA:2.60.120.260 (3.6E-6)		SSF49785 (2.06E-7)
Leryth_000882-t1	IPR025064: Domain of unknown function DUF4005 | IPR000048: IQ motif, EF-hand binding site	GO:0005515		PF13178: Protein of unknown function (DUF4005) (2.1E-6) | PF00612: IQ calmodulin-binding motif (2.6E-6)	PS50096: IQ motif profile (11.115)							mobidb-lite: consensus disorder prediction	PTHR32295 (1.2E-193) | PTHR32295:SF111 (1.2E-193)				SM00015 (5.2E-6)
Leryth_001773-t1	IPR003018: GAF domain | IPR012129: Phytochrome A/B/C/D/E | IPR003661: Signal transduction histidine kinase, dimerisation/phosphoacceptor domain | IPR016132: Phytochrome chromophore attachment domain | IPR013516: Phytochrome chromophore binding site | IPR005467: Histidine kinase domain | IPR013515: Phytochrome, central region | IPR003594: Histidine kinase/HSP90-like ATPase | IPR035965: PAS domain …	GO:0007165 | GO:0006355 | GO:0018298 | GO:0042803 | GO:0000155 | GO:0009585 | GO:0017006 | GO:0005515 | GO:0009584 | GO:0009881	Reactome: R-HSA-204174 | Reactome: R-HSA-5362517	PF00989: PAS fold (6.8E-15) | PF00360: Phytochrome region (7.2E-55) | PF08446: PAS fold (1.0E-33) | PF02518: Histidine kinase-, DNA gyrase B-, and HSP90-like ATPase (1.8E-6) | PF01590: GAF domain (8.9E-33)	PS50046: Phytochrome chromophore attachment site domain profile (63.481) | PS50109: Histidine kinase domain profile (30.725) | PS50112: PAS repeat profile (12.614)	PS00245: Phytochrome chromophore attachment site signature	PR01033: Phytochrome signature (4.5E-94)	TIGR00229: sensory_box: PAS domain S-box protein (2.9E-8)		cd00130: PAS (2.85985E-6) | cd16932: HATPase_Phy-like (1.72289E-50) | cd00082: HisKA (0.00527926)		mobidb-lite: consensus disorder prediction	PTHR43719 (0.0) | PTHR43719:SF4 (0.0)	G3DSA:3.30.450.270 (1.9E-162) | G3DSA:3.30.450.40 (1.9E-162) | G3DSA:1.10.287.130 (3.2E-14) | G3DSA:3.30.450.20 (1.9E-162) | G3DSA:3.30.565.10 (3.2E-14)		SSF55785 (3.19E-19) | SSF55874 (3.91E-9) | SSF55781 (1.96E-57)	SM00065 (2.0E-12) | SM00091 (2.1E-6) | SM00387 (3.0E-6)	PIRSF000084 (0.0)
Leryth_001180-t2	IPR018108: Mitochondrial substrate/solute carrier | IPR023395: Mitochondrial carrier domain superfamily			PF00153: Mitochondrial carrier protein (3.5E-20)	PS50920: Solute carrier (Solcar) repeat profile (13.031)				TMhelix: Region of a membrane-bound protein predicted to be embedded in the membrane				PTHR46080 (2.8E-182) | PTHR46080:SF5 (2.8E-182)	G3DSA:1.50.40.10 (2.0E-60)		SSF103506 (1.44E-61)
Leryth_010275-t2	IPR003386: Lecithin:cholesterol/phospholipid:diacylglycerol acyltransferase | IPR029058: Alpha/Beta hydrolase fold	GO:0008374 | GO:0006629		PF02450: Lecithin:cholesterol acyltransferase (1.7E-46)					TMhelix: Region of a membrane-bound protein predicted to be embedded in the membrane			mobidb-lite: consensus disorder prediction	PTHR11440 (0.0) | PTHR11440:SF81 (0.0)	G3DSA:3.40.50.1820 (9.8E-30)		SSF53474 (2.38E-21)
Leryth_005414-t1	IPR017945: DHBP synthase RibB-like alpha/beta domain superfamily | IPR000926: GTP cyclohydrolase II, RibA | IPR032677: GTP cyclohydrolase II | IPR036144: RibA-like superfamily | IPR000422: 3,4-dihydroxy-2-butanone 4-phosphate synthase, RibB	GO:0008686 | GO:0003935 | GO:0009231	MetaCyc: PWY-6167 | MetaCyc: PWY-6168 | MetaCyc: PWY-7539 | MetaCyc: PWY-7991 | KEGG: 00740+3.5.4.25 | KEGG: 00740+4.1.99.12 | KEGG: 00790+3.5.4.25	PF00926: 3,4-dihydroxy-2-butanone 4-phosphate synthase (1.2E-60) | PF00925: GTP cyclohydrolase II (5.1E-68)				TIGR00505: ribA: GTP cyclohydrolase II (5.5E-69)		cd00641: GTP_cyclohydro2 (1.16825E-108)			PTHR21327 (5.7E-230) | PTHR21327:SF40 (5.7E-230)	G3DSA:3.40.50.10990 (7.0E-70) | G3DSA:3.90.870.10 (2.3E-63)		SSF142695 (1.44E-66) | SSF55821 (4.12E-56)		PIRSF001259 (1.1E-105)
Leryth_013005-t1	IPR006734: Protein of unknown function DUF597			PF04640: PLATZ transcription factor (2.3E-27)								mobidb-lite: consensus disorder prediction	PTHR31065 (1.8E-103) | PTHR31065:SF38 (1.8E-103)
Leryth_001762-t6	IPR039959: Fimbrin/Plastin | IPR011992: EF-hand domain pair | IPR001715: Calponin homology domain | IPR036872: CH domain superfamily	GO:0051015 | GO:0005515 | GO:0051017		PF00307: Calponin homology (CH) domain (5.0E-22)	PS50021: Calponin homology (CH) domain profile (19.971)					cd00014: CH (6.60126E-17)			PTHR19961:SF62 (1.7E-296) | PTHR19961 (1.7E-296)	G3DSA:1.10.418.10 (5.2E-40)		SSF47473 (1.79E-5) | SSF47576 (3.51E-136)	SM00033 (2.3E-26)
Leryth_021195-t2													PTHR34121 (6.2E-210) | PTHR34121:SF1 (6.2E-210)
Leryth_025205-t2	IPR000232: Heat shock factor (HSF)-type, DNA-binding | IPR036388: Winged helix-like DNA-binding domain superfamily | IPR027725: Heat shock transcription factor family | IPR036390: Winged helix DNA-binding domain superfamily	GO:0005634 | GO:0006355 | GO:0043565 | GO:0003700		PF00447: HSF-type DNA-binding (8.6E-30)			PR00056: Heat shock factor (HSF) domain signature (6.0E-19)						PTHR10015 (4.5E-139) | PTHR10015:SF323 (4.5E-139)	G3DSA:1.10.10.10 (1.3E-37)		SSF46785 (7.07E-36)	SM00415 (2.1E-57)
Leryth_018129-t1	IPR036312: Bifunctional inhibitor/plant lipid transfer protein/seed storage helical domain superfamily | IPR016140: Bifunctional inhibitor/plant lipid transfer protein/seed storage helical domain			PF14368: Probable lipid transfer (2.4E-14)						cd00010: AAI_LTSS (1.12505E-19)		mobidb-lite: consensus disorder prediction	PTHR33044 (8.8E-39) | PTHR33044:SF106 (8.8E-39)	G3DSA:1.10.110.10 (3.4E-17)		SSF47699 (1.44E-18)	SM00499 (8.7E-5)
Leryth_014710-t1	IPR000408: Regulator of chromosome condensation, RCC1 | IPR009091: Regulator of chromosome condensation 1/beta-lactamase-inhibitor protein II			PF00415: Regulator of chromosome condensation (RCC1) repeat (6.2E-16)	PS50012: Regulator of chromosome condensation (RCC1) repeat profile (10.826)	PS00626: Regulator of chromosome condensation (RCC1) signature 2	PR00633: Chromosome condensation regulator RCC1 signature (1.3E-11)					mobidb-lite: consensus disorder prediction	PTHR46207 (1.6E-197)	G3DSA:2.130.10.30 (3.7E-43)		SSF50985 (2.62E-68)
Leryth_022471-t2	IPR014782: Peptidase M1, membrane alanine aminopeptidase | IPR037813: Transcription initiation factor TFIID subunit 2	GO:0008237 | GO:0008270 | GO:0005669	Reactome: R-HSA-76042 | Reactome: R-HSA-73779 | Reactome: R-HSA-167161 | Reactome: R-HSA-6804756 | Reactome: R-HSA-674695 | Reactome: R-HSA-167172 | Reactome: R-HSA-167162 | Reactome: R-HSA-73776 | Reactome: R-HSA-75953	PF01433: Peptidase family M1 domain (5.2E-13)						cd09839: M1_like_TAF2 (2.26E-128)			PTHR15137 (4.9E-191)	G3DSA:1.10.390.60 (1.2E-32)		SSF55486 (1.83E-28) | SSF63737 (1.96E-26)
Leryth_024905-t1	IPR002182: NB-ARC | IPR027417: P-loop containing nucleoside triphosphate hydrolase	GO:0043531	Reactome: R-HSA-8953750 | Reactome: R-HSA-9627069 | Reactome: R-HSA-111459 | Reactome: R-HSA-111463 | Reactome: R-HSA-111458 | Reactome: R-HSA-111464 | Reactome: R-HSA-6798695 | Reactome: R-HSA-6803207	PF00931: NB-ARC domain (8.6E-34)			PR00364: Disease resistance protein signature (3.5E-5)						PTHR23155:SF977 (2.2E-41) | PTHR23155 (2.2E-41)	G3DSA:3.40.50.300 (1.1E-9) | G3DSA:1.10.8.430 (3.8E-5)		SSF52540 (3.54E-27)
Leryth_003547-t1	IPR011009: Protein kinase-like domain superfamily | IPR000719: Protein kinase domain | IPR008271: Serine/threonine-protein kinase, active site | IPR017441: Protein kinase, ATP binding site	GO:0005524 | GO:0004672 | GO:0006468		PF00069: Protein kinase domain (1.9E-79)	PS50011: Protein kinase domain profile (47.679)	PS00107: Protein kinases ATP-binding region signature | PS00108: Serine/Threonine protein kinases active-site signature				cd07835: STKc_CDK1_CdkB_like (0.0)			PTHR24056:SF379 (5.7E-178) | PTHR24056 (5.7E-178)	G3DSA:3.30.200.20 (2.8E-36) | G3DSA:1.10.510.10 (4.1E-72)		SSF56112 (6.61E-101)	SM00220 (2.8E-102)	PIRSF000654 (4.8E-25)
Leryth_015050-t1	IPR011990: Tetratricopeptide-like helical domain superfamily | IPR002885: Pentatricopeptide repeat	GO:0005515		PF01535: PPR repeat (2.4E-6) | PF13041: PPR repeat family (1.2E-12)	PS51375: Pentatricopeptide (PPR) repeat profile (6.544)			TIGR00756: PPR: pentatricopeptide repeat domain (2.6E-8)					PTHR46128:SF7 (1.1E-184) | PTHR46128 (1.1E-184)	G3DSA:1.25.40.10 (3.7E-34)		SSF48452 (8.34E-6)
Leryth_024862-t1	IPR032691: Guanine nucleotide exchange factor, N-terminal | IPR035999: Sec7 domain superfamily | IPR023394: Sec7, C-terminal domain superfamily | IPR000904: Sec7 domain	GO:0032012 | GO:0005086		PF12783: Guanine nucleotide exchange factor in Golgi transport N-terminal (4.5E-33) | PF01369: Sec7 domain (5.8E-70)	PS50190: SEC7 domain profile (40.184)					cd00171: Sec7 (7.99363E-84)		mobidb-lite: consensus disorder prediction	PTHR10663:SF350 (0.0) | PTHR10663 (0.0)	G3DSA:1.10.1000.11 (3.0E-48) | G3DSA:1.10.220.20 (9.4E-22)		SSF48425 (2.35E-70)	SM00222 (9.1E-95)
Leryth_009064-t1	IPR017853: Glycoside hydrolase superfamily | IPR001764: Glycoside hydrolase, family 3, N-terminal | IPR036881: Glycoside hydrolase family 3 C-terminal domain superfamily | IPR002772: Glycoside hydrolase family 3 C-terminal domain | IPR019800: Glycoside hydrolase, family 3, active site | IPR036962: Glycoside hydrolase, family 3, N-terminal domain superfamily	GO:0004553 | GO:0005975		PF01915: Glycosyl hydrolase family 3 C-terminal domain (3.6E-35) | PF00933: Glycosyl hydrolase family 3 N terminal domain (5.4E-67)		PS00775: Glycosyl hydrolases family 3 active site	PR00133: Glycosyl hydrolase family 3 signature (2.0E-19)		TMhelix: Region of a membrane-bound protein predicted to be embedded in the membrane				PTHR30620:SF83 (0.0) | PTHR30620 (0.0)	G3DSA:3.40.50.1700 (4.6E-90) | G3DSA:3.20.20.300 (1.5E-147)	SignalP-noTM	SSF52279 (4.45E-60) | SSF51445 (1.68E-119)
Leryth_004492-t2	IPR011009: Protein kinase-like domain superfamily | IPR000719: Protein kinase domain | IPR008271: Serine/threonine-protein kinase, active site | IPR017441: Protein kinase, ATP binding site	GO:0005524 | GO:0004672 | GO:0006468		PF00069: Protein kinase domain (1.5E-69)	PS50011: Protein kinase domain profile (45.149)	PS00107: Protein kinases ATP-binding region signature | PS00108: Serine/Threonine protein kinases active-site signature				cd07840: STKc_CDK9_like (2.66936E-159)		mobidb-lite: consensus disorder prediction	PTHR24056 (8.2E-256) | PTHR24056:SF423 (8.2E-256)	G3DSA:3.30.200.20 (2.1E-23) | G3DSA:1.10.510.10 (4.4E-70)		SSF56112 (2.97E-92)	SM00220 (8.1E-93)
Leryth_023656-t1									TMhelix: Region of a membrane-bound protein predicted to be embedded in the membrane				PTHR35288:SF2 (4.0E-71) | PTHR35288 (4.0E-71)
Leryth_006281-t2	IPR020846: Major facilitator superfamily domain | IPR036259: MFS transporter superfamily				PS50850: Major facilitator superfamily (MFS) profile (11.42)				TMhelix: Region of a membrane-bound protein predicted to be embedded in the membrane	cd17358: MFS_GLUT6_8_Class3_like (5.25748E-30)			PTHR23500 (3.9E-45) | PTHR23500:SF482 (3.9E-45)	G3DSA:1.20.1250.20 (9.1E-13)		SSF103473 (6.54E-12)
Leryth_002879-t1	IPR039218: REM family | IPR003340: B3 DNA binding domain | IPR015300: DNA-binding pseudobarrel domain superfamily	GO:0003677		PF02362: B3 DNA binding domain (1.4E-15)	PS50863: B3 DNA-binding domain profile (12.224)					cd10017: B3_DNA (1.17499E-16)			PTHR31674 (1.5E-96)	G3DSA:2.40.330.10 (1.0E-20)		SSF101936 (1.26E-21)	SM01019 (1.4E-17)
Leryth_022792-t1	IPR003557: Cytochrome c-type biogenesis protein CcmC | IPR002541: Cytochrome c assembly protein	GO:0016020 | GO:0015232 | GO:0020037 | GO:0017004 | GO:0015886		PF01578: Cytochrome C assembly protein (7.6E-26)			PR01386: Cytochrome c-type biogenesis protein CcmC signature (1.2E-61)	TIGR01191: ccmC: heme exporter protein CcmC (1.8E-69)	TMhelix: Region of a membrane-bound protein predicted to be embedded in the membrane				PTHR30071 (6.7E-118) | PTHR30071:SF14 (6.7E-118)
Leryth_015951-t1	IPR036339: PUB-like domain superfamily | IPR009060: UBA-like superfamily | IPR015940: Ubiquitin-associated domain | IPR018997: PUB domain	GO:0005515		PF00627: UBA/TS-N domain (5.8E-7) | PF09409: PUB domain (3.9E-21)	PS50030: Ubiquitin-associated domain (UBA) profile (10.932)							mobidb-lite: consensus disorder prediction	PTHR46713 (2.9E-118) | PTHR46713:SF9 (2.9E-118)	G3DSA:1.10.8.10 (4.3E-13) | G3DSA:1.20.58.2190 (7.7E-25)		SSF143503 (3.01E-26) | SSF46934 (9.19E-13)	SM00580 (8.7E-20)
Leryth_019282-t4	IPR004358: Signal transduction histidine kinase-related protein, C-terminal | IPR036097: Signal transduction histidine kinase, dimerisation/phosphoacceptor domain superfamily | IPR003661: Signal transduction histidine kinase, dimerisation/phosphoacceptor domain | IPR005467: Histidine kinase domain | IPR003594: Histidine kinase/HSP90-like ATPase | IPR011006: CheY-like superfamily | IPR001789: Sign…	GO:0000155 | GO:0016310 | GO:0000160 | GO:0007165 | GO:0016772	Reactome: R-HSA-204174 | Reactome: R-HSA-70895 | Reactome: R-HSA-5362517	PF02518: Histidine kinase-, DNA gyrase B-, and HSP90-like ATPase (2.4E-21) | PF00512: His Kinase A (phospho-acceptor) domain (7.1E-16) | PF00072: Response regulator receiver domain (5.1E-17)	PS50109: Histidine kinase domain profile (40.458) | PS50110: Response regulatory domain profile (41.628)		PR00344: Bacterial sensor protein C-terminal signature (2.7E-10)		TMhelix: Region of a membrane-bound protein predicted to be embedded in the membrane	cd00156: REC (1.6939E-29) | cd16922: HATPase_EvgS-ArcB-TorS-like (1.97367E-30) | cd00082: HisKA (2.05084E-16)		mobidb-lite: consensus disorder prediction	PTHR43711:SF15 (0.0) | PTHR43711 (0.0)	G3DSA:3.40.50.2300 (2.5E-42) | G3DSA:1.10.287.130 (2.7E-24) | G3DSA:3.30.565.10 (1.5E-43)		SSF55874 (8.68E-37) | SSF52172 (4.15E-33) | SSF47384 (4.12E-19)	SM00387 (1.8E-29) | SM00388 (4.9E-21) | SM00448 (9.2E-30)
Leryth_020422-t1	IPR002347: Short-chain dehydrogenase/reductase SDR | IPR036291: NAD(P)-binding domain superfamily			PF00106: short chain dehydrogenase (2.6E-25)			PR00081: Glucose/ribitol dehydrogenase family signature (5.1E-17) | PR00080: Short-chain dehydrogenase/reductase (SDR) superfamily signature (1.6E-6)					mobidb-lite: consensus disorder prediction	PTHR24320:SF193 (2.1E-174) | PTHR24320 (2.1E-174)	G3DSA:3.40.50.720 (2.6E-67)		SSF51735 (1.08E-52)
Leryth_019514-t6	IPR018972: Sas10 C-terminal domain		Reactome: R-HSA-6790901 | Reactome: R-HSA-6791226	PF09368: Sas10 C-terminal domain (8.4E-24)								mobidb-lite: consensus disorder prediction	PTHR13237:SF8 (4.0E-74) | PTHR13237 (4.0E-74)
Leryth_012639-t2	IPR000626: Ubiquitin domain | IPR019956: Ubiquitin | IPR029071: Ubiquitin-like domain superfamily | IPR019954: Ubiquitin conserved site | IPR038738: Nedd8-like ubiquitin	GO:0005515	Reactome: R-HSA-5689603 | Reactome: R-HSA-917937 | Reactome: R-HSA-8951664 | Reactome: R-HSA-8856825 | Reactome: R-HSA-2173789	PF00240: Ubiquitin family (5.5E-34)	PS50053: Ubiquitin domain profile (13.25)	PS00299: Ubiquitin domain signature	PR00348: Ubiquitin signature (1.3E-38)			cd01803: Ubl_ubiquitin (7.24461E-50) | cd01806: Ubl_NEDD8 (8.0203E-23)		mobidb-lite: consensus disorder prediction	PTHR10666:SF296 (2.1E-81) | PTHR10666 (2.1E-81)	G3DSA:3.10.20.90 (7.2E-46)		SSF54236 (2.28E-34)	SM00213 (8.6E-35)
Leryth_008351-t3	IPR003837: Glu-tRNAGln amidotransferase C subunit | IPR036113: Glu-tRNAGln amidotransferase superfamily, subunit C	GO:0006450		PF02686: Glu-tRNAGln amidotransferase C subunit (4.8E-11)				TIGR00135: gatC: aspartyl/glutamyl-tRNA(Asn/Gln) amidotransferase, C subunit (5.4E-18)					PTHR15004:SF0 (1.5E-38) | PTHR15004 (1.5E-38)	G3DSA:1.10.20.60 (8.5E-19)		SSF141000 (6.93E-19)
Leryth_012782-t1	IPR019378: GDP-fucose protein O-fucosyltransferase | IPR024709: Putative O-fucosyltransferase, plant			PF10250: GDP-fucose protein O-fucosyltransferase (5.6E-63)						cd11299: O-FucT_plant (1.04214E-151)			PTHR31933:SF3 (0.0) | PTHR31933 (0.0)		SignalP-noTM			PIRSF009360 (1.5E-182)
Leryth_013565-t1	IPR032458: Histone H2A conserved site | IPR009072: Histone-fold	GO:0046982	Reactome: R-HSA-3214858			PS00046: Histone H2A signature						mobidb-lite: consensus disorder prediction	PTHR23430 (8.6E-21) | PTHR23430:SF233 (8.6E-21)	G3DSA:1.10.20.10 (1.2E-9)		SSF47113 (1.36E-7)
Leryth_007755-t1	IPR018136: Aconitase family, 4Fe-4S cluster binding site | IPR001030: Aconitase/3-isopropylmalate dehydratase large subunit, alpha/beta/alpha domain | IPR015928: Aconitase/3-isopropylmalate dehydratase, swivel | IPR006249: Aconitase/Iron-responsive element-binding protein 2 | IPR000573: Aconitase A/isopropylmalate dehydratase small subunit, swivel domain | IPR036008: Aconitase, iron-sulfur domain…		KEGG: 00720+4.2.1.3 | Reactome: R-HSA-917937 | KEGG: 00290+4.2.1.33 | KEGG: 00630+4.2.1.3 | KEGG: 00020+4.2.1.3	PF00330: Aconitase family (aconitate hydratase) (6.1E-93) | PF00694: Aconitase C-terminal domain (4.7E-31)		PS00450: Aconitase family signature 1 | PS01244: Aconitase family signature 2	PR00415: Aconitase family signature (4.7E-35)			cd01580: AcnA_IRP_Swivel (1.33363E-100)			PTHR11670 (0.0) | PTHR11670:SF56 (0.0)	G3DSA:1.10.1440.20 (2.6E-27) | G3DSA:3.30.499.20 (2.2E-153) | G3DSA:3.20.19.10 (7.1E-102) | G3DSA:3.30.499.10 (4.4E-35)		SSF53732 (1.16E-151) | SSF52016 (6.67E-76)
Leryth_019073-t1	IPR011009: Protein kinase-like domain superfamily | IPR000719: Protein kinase domain | IPR032675: Leucine-rich repeat domain superfamily | IPR008271: Serine/threonine-protein kinase, active site | IPR017441: Protein kinase, ATP binding site | IPR013210: Leucine-rich repeat-containing N-terminal, plant-type | IPR001245: Serine-threonine/tyrosine-protein kinase, catalytic domain	GO:0005524 | GO:0004672 | GO:0006468		PF08263: Leucine rich repeat N-terminal domain (0.1) | PF07714: Protein tyrosine kinase (2.1E-46)	PS50011: Protein kinase domain profile (39.722)	PS00107: Protein kinases ATP-binding region signature | PS00108: Serine/Threonine protein kinases active-site signature			TMhelix: Region of a membrane-bound protein predicted to be embedded in the membrane	cd14066: STKc_IRAK (1.30169E-94)		mobidb-lite: consensus disorder prediction	PTHR27008 (6.6E-232) | PTHR27008:SF154 (6.6E-232)	G3DSA:3.80.10.10 (3.9E-66) | G3DSA:1.10.510.10 (4.9E-55) | G3DSA:3.30.200.20 (9.7E-35)	SignalP-noTM	SSF52058 (2.13E-45) | SSF56112 (1.35E-75)	SM00220 (5.1E-40)
Leryth_018528-t5	IPR016024: Armadillo-type fold												PTHR46975 (0.0)			SSF48371 (9.98E-9)
Leryth_002946-t1									TMhelix: Region of a membrane-bound protein predicted to be embedded in the membrane						SignalP-noTM
Leryth_010654-t4	IPR032675: Leucine-rich repeat domain superfamily | IPR002182: NB-ARC | IPR027417: P-loop containing nucleoside triphosphate hydrolase	GO:0043531	Reactome: R-HSA-8953750 | Reactome: R-HSA-9627069 | Reactome: R-HSA-111459 | Reactome: R-HSA-111463 | Reactome: R-HSA-111458 | Reactome: R-HSA-111464 | Reactome: R-HSA-6798695 | Reactome: R-HSA-6803207	PF00931: NB-ARC domain (1.0E-49)			PR00364: Disease resistance protein signature (1.4E-15)						PTHR23155 (3.3E-131) | PTHR23155:SF933 (3.3E-131)	G3DSA:3.40.50.300 (3.7E-29) | G3DSA:3.80.10.10 (2.1E-23)		SSF52540 (2.24E-55) | SSF52058 (5.78E-21)
Leryth_005279-t1	IPR036388: Winged helix-like DNA-binding domain superfamily | IPR003316: E2F/DP family, winged-helix DNA-binding domain | IPR015633: E2F Family | IPR037241: E2F-DP heterodimerization region | IPR032198: E2F transcription factor, CC-MB domain | IPR036390: Winged helix DNA-binding domain superfamily	GO:0006355 | GO:0005667 | GO:0003700 | GO:0046983	Reactome: R-HSA-69231	PF16421: E2F transcription factor CC-MB domain (3.6E-34) | PF02319: E2F/DP family winged-helix DNA-binding domain (1.1E-24)						cd14660: E2F_DD (4.43043E-46)		mobidb-lite: consensus disorder prediction	PTHR12081:SF83 (1.1E-194) | PTHR12081 (1.1E-194)	G3DSA:1.10.10.10 (5.2E-29)		SSF46785 (3.9E-17) | SSF144074 (8.89E-32)	SM01372 (1.6E-34)
Leryth_010309-t1	IPR018119: Strictosidine synthase, conserved region | IPR011042: Six-bladed beta-propeller, TolB-like	GO:0016844 | GO:0009058		PF03088: Strictosidine synthase (3.3E-32)					TMhelix: Region of a membrane-bound protein predicted to be embedded in the membrane				PTHR10426:SF69 (7.6E-188) | PTHR10426 (7.6E-188)	G3DSA:2.120.10.30 (7.4E-122)		SSF63829 (8.83E-46)
Leryth_014063-t3	IPR003439: ABC transporter-like | IPR003593: AAA+ ATPase domain | IPR034003: ATP-binding cassette transporter, PDR-like subfamily G, domain 2 | IPR029481: ABC-transporter N-terminal domain | IPR027417: P-loop containing nucleoside triphosphate hydrolase | IPR034001: ATP-binding cassette transporter, PDR-like subfamily G, domain 1 | IPR013525: ABC-2 type transporter | IPR013581: Plant PDR ABC tran…	GO:0016020 | GO:0005524 | GO:0016887	Reactome: R-HSA-1369062	PF01061: ABC-2 type transporter (2.0E-35) | PF08370: Plant PDR ABC transporter associated (2.1E-26) | PF00005: ABC transporter (1.3E-19) | PF14510: ABC-transporter N-terminal (2.3E-8)	PS50893: ATP-binding cassette, ABC transporter-type domain profile (14.226)				TMhelix: Region of a membrane-bound protein predicted to be embedded in the membrane	cd03233: ABCG_PDR_domain1 (2.81917E-72) | cd03232: ABCG_PDR_domain2 (9.26836E-99)			PTHR19241:SF564 (0.0) | PTHR19241 (0.0)	G3DSA:3.40.50.300 (1.3E-46)		SSF52540 (6.88E-36)	SM00382 (1.8E-11)
Leryth_022515-t4	IPR024875: Protein Lines												PTHR16057 (1.1E-71)
Leryth_024989-t1	IPR007657: Glycosyltransferase 61	GO:0016757		PF04577: Protein of unknown function (DUF563) (3.8E-18)					TMhelix: Region of a membrane-bound protein predicted to be embedded in the membrane				PTHR20961:SF98 (1.6E-163) | PTHR20961 (1.6E-163)
Leryth_001354-t1	IPR001296: Glycosyl transferase, family 1 | IPR006380: Sucrose-phosphatase-like, N-terminal | IPR035659: Sucrose-phosphate synthase, C-terminal		MetaCyc: PWY-7347 | MetaCyc: PWY-7238 | KEGG: 00500+2.4.1.14	PF05116: Sucrose-6F-phosphate phosphohydrolase (2.7E-12) | PF00534: Glycosyl transferases group 1 (4.7E-27)						cd16419: HAD_SPS (2.22596E-82) | cd03800: GT4_sucrose_synthase (2.18373E-81)		mobidb-lite: consensus disorder prediction	PTHR46039 (0.0) | PTHR46039:SF2 (0.0)	G3DSA:3.40.50.2000 (7.4E-41)		SSF53756 (2.0E-42)
Leryth_018219-t1	IPR005202: Transcription factor GRAS			PF03514: GRAS domain family (2.6E-117)	PS50985: GRAS family profile (90.755)							mobidb-lite: consensus disorder prediction	PTHR31636 (0.0) | PTHR31636:SF44 (0.0)
Leryth_022528-t1	IPR011009: Protein kinase-like domain superfamily | IPR000719: Protein kinase domain | IPR025875: Leucine rich repeat 4 | IPR001245: Serine-threonine/tyrosine-protein kinase, catalytic domain | IPR003591: Leucine-rich repeat, typical subtype | IPR032675: Leucine-rich repeat domain superfamily | IPR008271: Serine/threonine-protein kinase, active site | IPR017441: Protein kinase, ATP binding site	GO:0005524 | GO:0004672 | GO:0006468		PF12799: Leucine Rich repeats (2 copies) (3.2E-7) | PF07714: Protein tyrosine kinase (4.5E-47)	PS50011: Protein kinase domain profile (41.884)	PS00107: Protein kinases ATP-binding region signature | PS00108: Serine/Threonine protein kinases active-site signature			TMhelix: Region of a membrane-bound protein predicted to be embedded in the membrane	cd14066: STKc_IRAK (3.43866E-91)		mobidb-lite: consensus disorder prediction	PTHR27008 (1.7E-246) | PTHR27008:SF154 (1.7E-246)	G3DSA:1.10.510.10 (2.8E-57) | G3DSA:3.80.10.10 (3.2E-63) | G3DSA:3.30.200.20 (3.6E-34)		SSF56112 (2.97E-79) | SSF52058 (7.99E-41)	SM00369 (7.6) | SM00220 (2.0E-41)
Leryth_010344-t1	IPR010525: Auxin response factor | IPR003340: B3 DNA binding domain | IPR015300: DNA-binding pseudobarrel domain superfamily	GO:0005634 | GO:0003677 | GO:0006355 | GO:0009725		PF02362: B3 DNA binding domain (3.7E-22) | PF06507: Auxin response factor (4.6E-28)	PS50863: B3 DNA-binding domain profile (13.169)					cd10017: B3_DNA (1.60333E-22)			PTHR31384 (6.6E-224) | PTHR31384:SF5 (6.6E-224)	G3DSA:2.30.30.1040 (2.7E-28) | G3DSA:2.40.330.10 (8.7E-43)		SSF101936 (1.44E-40)	SM01019 (1.6E-20)
Leryth_018471-t1												mobidb-lite: consensus disorder prediction	PTHR32467 (2.9E-70) | PTHR32467:SF32 (2.9E-70)
Leryth_004794-t1	IPR003231: Acyl carrier protein (ACP) | IPR036736: ACP-like superfamily | IPR009081: Phosphopantetheine binding ACP domain	GO:0006633	Reactome: R-HSA-611105 | Reactome: R-HSA-77289 | Reactome: R-HSA-389661 | Reactome: R-HSA-6799198	PF00550: Phosphopantetheine attachment site (3.8E-10)	PS50075: Carrier protein (CP) domain profile (18.695)			TIGR00517: acyl_carrier: acyl carrier protein (2.4E-25)			PD000887: CARRIER ACYL PHOSPHOPANTETHEINE ACP ACID FATTY BIOSYNTHESIS LIPID SYNTHESIS CHLOROPLAST (5.0E-9)		PTHR20863 (3.7E-56) | PTHR20863:SF59 (3.7E-56)	G3DSA:1.10.1200.10 (4.6E-27)		SSF47336 (1.7E-19)
Leryth_007978-t4	IPR003409: MORN motif | IPR023610: Phosphatidylinositol-4-phosphate 5-kinase			PF02493: MORN repeat (1.9E-9)									PTHR23086:SF95 (2.1E-192) | PTHR23086 (2.1E-192)	G3DSA:2.20.110.10 (2.2E-18)		SSF82185 (2.49E-29)	SM00698 (5.0E-8)
Leryth_008060-t1	IPR002016: Haem peroxidase | IPR000823: Plant peroxidase | IPR010255: Haem peroxidase superfamily | IPR033905: Secretory peroxidase | IPR019793: Peroxidases heam-ligand binding site	GO:0006979 | GO:0020037 | GO:0004601 | GO:0042744 | GO:0055114	Reactome: R-HSA-2408557 | MetaCyc: PWY-6824 | MetaCyc: PWY-7445 | MetaCyc: PWY-5466 | MetaCyc: PWY-5469 | KEGG: 00940+1.11.1.7 | MetaCyc: PWY-7214 | MetaCyc: PWY-5461	PF00141: Peroxidase (2.1E-62)	PS50873: Plant heme peroxidase family profile (65.452)	PS00435: Peroxidases proximal heme-ligand signature	PR00461: Plant peroxidase signature (5.5E-45) | PR00458: Haem peroxidase superfamily signature (4.5E-23)		TMhelix: Region of a membrane-bound protein predicted to be embedded in the membrane	cd00693: secretory_peroxidase (1.254E-131)		mobidb-lite: consensus disorder prediction	PTHR31235:SF178 (6.7E-123) | PTHR31235 (6.7E-123)	G3DSA:1.10.420.10 (1.5E-100) | G3DSA:1.10.520.10 (1.5E-100)	SignalP-noTM	SSF48113 (2.36E-86)
Leryth_020787-t1													PTHR31618:SF20 (4.3E-59) | PTHR31618 (4.3E-59)
Leryth_010652-t7	IPR001375: Peptidase S9, prolyl oligopeptidase, catalytic domain | IPR002471: Peptidase S9, serine active site | IPR002470: Peptidase S9A, prolyl oligopeptidase | IPR029058: Alpha/Beta hydrolase fold | IPR023302: Peptidase S9A, N-terminal domain	GO:0004252 | GO:0006508 | GO:0070008 | GO:0008236		PF00326: Prolyl oligopeptidase family (5.0E-57) | PF02897: Prolyl oligopeptidase, N-terminal beta-propeller domain (1.4E-59)		PS00708: Prolyl endopeptidase family serine active site	PR00862: Prolyl oligopeptidase serine protease (S9A) signature (5.4E-51)						PTHR42881 (6.1E-275) | PTHR42881:SF8 (6.1E-275)	G3DSA:2.130.10.120 (3.2E-86) | G3DSA:3.40.50.1820 (1.3E-78)		SSF50993 (8.89E-39) | SSF53474 (5.87E-41)
Leryth_026403-t1													PTHR46483 (1.2E-66) | PTHR46483:SF4 (1.2E-66)
Leryth_008488-t2	IPR013057: Amino acid transporter, transmembrane domain			PF01490: Transmembrane amino acid transporter protein (1.1E-53)					TMhelix: Region of a membrane-bound protein predicted to be embedded in the membrane				PTHR22950:SF597 (9.1E-112) | PTHR22950 (9.1E-112)
Leryth_025621-t3	IPR003347: JmjC domain			PF02373: JmjC domain, hydroxylase (1.3E-17)	PS51184: JmjC domain profile (37.201)								PTHR12480 (1.5E-94) | PTHR12480:SF6 (1.5E-94)	G3DSA:2.60.120.650 (4.3E-40)		SSF51197 (3.98E-36)	SM00558 (2.3E-15)
Leryth_005297-t1												mobidb-lite: consensus disorder prediction	PTHR13690:SF112 (1.8E-51) | PTHR13690 (1.8E-51)
Leryth_010625-t1	IPR037176: Osmotin/thaumatin-like superfamily | IPR001938: Thaumatin family			PF00314: Thaumatin family (1.4E-77)	PS51367: Thaumatin family profile (43.324)		PR00347: Pathogenesis-related protein signature (2.5E-16)		TMhelix: Region of a membrane-bound protein predicted to be embedded in the membrane	cd09218: TLP-PA (6.20754E-107)			PTHR31048:SF43 (7.4E-134) | PTHR31048 (7.4E-134)	G3DSA:2.60.110.10 (5.4E-88)		SSF49870 (1.96E-78)	SM00205 (4.3E-107)	PIRSF002703 (2.9E-101)
Leryth_024308-t1	IPR008521: Magnesium transporter NIPA	GO:0015693 | GO:0016021 | GO:0015095	Reactome: R-HSA-5223345	PF05653: Magnesium transporter NIPA (2.1E-29)					TMhelix: Region of a membrane-bound protein predicted to be embedded in the membrane			mobidb-lite: consensus disorder prediction	PTHR12570:SF54 (1.7E-69) | PTHR12570 (1.7E-69)
Leryth_024815-t2												mobidb-lite: consensus disorder prediction	PTHR12854 (2.5E-21) | PTHR12854:SF12 (2.5E-21)
Leryth_013149-t4	IPR001214: SET domain | IPR003169: GYF domain | IPR003616: Post-SET domain | IPR035445: GYF-like domain superfamily	GO:0005515	Reactome: R-HSA-3214841 | KEGG: 00310+2.1.1.43	PF00856: SET domain (1.5E-21)	PS50280: SET domain profile (18.31) | PS50829: GYF domain profile (11.361) | PS50868: Post-SET domain profile (10.265)							mobidb-lite: consensus disorder prediction	PTHR45814:SF2 (6.6E-252) | PTHR45814 (6.6E-252)	G3DSA:3.30.1490.40 (2.4E-9) | G3DSA:2.170.270.10 (5.7E-55)		SSF82199 (1.3E-49) | SSF55277 (2.35E-10)	SM00508 (2.9E-4) | SM00317 (6.7E-42)
Leryth_008517-t1	IPR000222: PPM-type phosphatase, divalent cation binding | IPR001932: PPM-type phosphatase domain | IPR015655: Protein phosphatase 2C family | IPR036457: PPM-type phosphatase domain superfamily	GO:0043169 | GO:0006470 | GO:0003824 | GO:0004722	KEGG: 04658+3.1.3.16 | KEGG: 04660+3.1.3.16 | KEGG: 05235+3.1.3.16	PF00481: Protein phosphatase 2C (1.1E-60)	PS51746: PPM-type phosphatase domain profile (53.823)	PS01032: PPM-type phosphatase domain signature				cd00143: PP2Cc (3.41208E-91)			PTHR13832:SF686 (1.8E-161) | PTHR13832 (1.8E-161)	G3DSA:3.60.40.10 (6.1E-83)		SSF81606 (7.72E-75)	SM00331 (0.0018) | SM00332 (3.3E-87)
Leryth_022760-t6	IPR011009: Protein kinase-like domain superfamily | IPR000719: Protein kinase domain | IPR000961: AGC-kinase, C-terminal | IPR008271: Serine/threonine-protein kinase, active site	GO:0004674 | GO:0005524 | GO:0004672 | GO:0006468		PF00069: Protein kinase domain (2.6E-63)	PS51285: AGC-kinase C-terminal domain profile (9.722) | PS50011: Protein kinase domain profile (51.326)	PS00108: Serine/Threonine protein kinases active-site signature				cd05579: STKc_MAST_like (1.76041E-171)		mobidb-lite: consensus disorder prediction	PTHR24356 (0.0) | PTHR24356:SF345 (0.0)	G3DSA:1.10.510.10 (3.6E-107) | G3DSA:3.30.200.20 (3.6E-107)		SSF56112 (2.16E-89)	SM00220 (3.7E-103)
Leryth_022540-t2	IPR005016: Serine incorporator/TMS membrane protein	GO:0016020	Reactome: R-HSA-977347	PF03348: Serine incorporator (Serinc) (1.4E-67)					TMhelix: Region of a membrane-bound protein predicted to be embedded in the membrane				PTHR10383:SF45 (2.3E-207) | PTHR10383 (2.3E-207)
Leryth_021402-t1	IPR002068: Alpha crystallin/Hsp20 domain | IPR008978: HSP20-like chaperone | IPR031107: Small heat shock protein HSP20			PF00011: Hsp20/alpha crystallin family (9.6E-24)	PS01031: Small heat shock protein (sHSP) domain profile (26.573)					cd06472: ACD_ScHsp26_like (8.54529E-44)			PTHR11527:SF278 (1.0E-45) | PTHR11527 (1.0E-45)	G3DSA:2.60.40.790 (4.8E-34)		SSF49764 (2.3E-33)
Leryth_000806-t2	IPR012474: Frigida-like			PF07899: Frigida-like protein (3.1E-85)								mobidb-lite: consensus disorder prediction	PTHR31791:SF40 (6.0E-200) | PTHR31791 (6.0E-200)
Leryth_005206-t1	IPR011009: Protein kinase-like domain superfamily | IPR000719: Protein kinase domain | IPR032675: Leucine-rich repeat domain superfamily | IPR025875: Leucine rich repeat 4 | IPR008271: Serine/threonine-protein kinase, active site | IPR017441: Protein kinase, ATP binding site	GO:0005524 | GO:0004672 | GO:0006468		PF12799: Leucine Rich repeats (2 copies) (8.2E-7) | PF00069: Protein kinase domain (5.6E-39)	PS50011: Protein kinase domain profile (35.001)	PS00107: Protein kinases ATP-binding region signature | PS00108: Serine/Threonine protein kinases active-site signature	PR00019: Leucine-rich repeat signature (3.3E-5)		TMhelix: Region of a membrane-bound protein predicted to be embedded in the membrane				PTHR27006:SF132 (7.9E-153) | PTHR27006 (7.9E-153)	G3DSA:1.10.510.10 (7.2E-43) | G3DSA:3.30.200.20 (6.4E-27) | G3DSA:3.80.10.10 (7.1E-18)		SSF56112 (3.37E-67) | SSF52058 (3.95E-12)	SM00220 (1.6E-21)
Leryth_013980-t1	IPR036770: Ankyrin repeat-containing domain superfamily | IPR021789: KHA domain | IPR014710: RmlC-like jelly roll fold | IPR002110: Ankyrin repeat | IPR005821: Ion transport domain | IPR000595: Cyclic nucleotide-binding domain | IPR003938: Potassium channel, voltage-dependent, EAG/ELK/ERG | IPR020683: Ankyrin repeat-containing domain | IPR018490: Cyclic nucleotide-binding-like	GO:0016020 | GO:0006813 | GO:0005249 | GO:0055085 | GO:0005216 | GO:0005515 | GO:0006811		PF00520: Ion transport protein (1.4E-34) | PF11834: KHA, dimerisation domain of potassium ion channel (4.3E-21) | PF12796: Ankyrin repeats (3 copies) (3.3E-11) | PF00027: Cyclic nucleotide-binding domain (5.7E-13)	PS50297: Ankyrin repeat region circular profile (29.945) | PS50088: Ankyrin repeat profile (12.529) | PS50042: cAMP/cGMP binding motif profile (19.876) | PS51490: KHA domain profile (27.182)		PR01415: Ankyrin repeat signature (3.5E-8) | PR01463: EAG/ELK/ERG potassium channel family signature (4.5E-9)		TMhelix: Region of a membrane-bound protein predicted to be embedded in the membrane	cd17073: KHA (2.78644E-11) | cd00038: CAP_ED (4.69595E-20)			PTHR45743 (0.0) | PTHR45743:SF24 (0.0)	G3DSA:2.60.120.10 (1.1E-27) | G3DSA:1.10.287.70 (7.4E-20) | G3DSA:1.25.40.20 (1.9E-39)		SSF81324 (3.04E-45) | SSF48403 (3.87E-33) | SSF51206 (2.75E-37)	SM00248 (3.0E-5) | SM00100 (9.3E-21)
Leryth_026486-t1	IPR011990: Tetratricopeptide-like helical domain superfamily | IPR002885: Pentatricopeptide repeat | IPR007248: Mpv17/PMP22	GO:0005515 | GO:0016021		PF04117: Mpv17 / PMP22 family (5.9E-5) | PF12854: PPR repeat (6.0E-14) | PF13041: PPR repeat family (1.3E-14)	PS51375: Pentatricopeptide (PPR) repeat profile (7.706)			TIGR00756: PPR: pentatricopeptide repeat domain (6.7E-9)	TMhelix: Region of a membrane-bound protein predicted to be embedded in the membrane				PTHR11266:SF18 (1.0E-75) | PTHR11266 (1.0E-75)	G3DSA:1.25.40.10 (3.1E-34)
Leryth_011277-t2	IPR002016: Haem peroxidase | IPR019794: Peroxidase, active site | IPR000823: Plant peroxidase | IPR010255: Haem peroxidase superfamily | IPR033905: Secretory peroxidase | IPR019793: Peroxidases heam-ligand binding site	GO:0006979 | GO:0020037 | GO:0004601 | GO:0042744 | GO:0055114	Reactome: R-HSA-2408557 | MetaCyc: PWY-6824 | MetaCyc: PWY-7445 | MetaCyc: PWY-5466 | MetaCyc: PWY-5469 | KEGG: 00940+1.11.1.7 | MetaCyc: PWY-7214 | MetaCyc: PWY-5461	PF00141: Peroxidase (2.3E-77)	PS50873: Plant heme peroxidase family profile (78.36)	PS00436: Peroxidases active site signature | PS00435: Peroxidases proximal heme-ligand signature	PR00461: Plant peroxidase signature (1.0E-66) | PR00458: Haem peroxidase superfamily signature (2.2E-33)			cd00693: secretory_peroxidase (1.17082E-175)			PTHR31388 (2.6E-163) | PTHR31388:SF94 (2.6E-163)	G3DSA:1.10.420.10 (8.7E-122) | G3DSA:1.10.520.10 (8.7E-122)	SignalP-noTM	SSF48113 (5.3E-118)
Leryth_014740-t1	IPR007608: Senescence regulator S40			PF04520: Senescence regulator (6.8E-42)								mobidb-lite: consensus disorder prediction	PTHR33083 (5.5E-50) | PTHR33083:SF50 (5.5E-50)
Leryth_004903-t3	IPR024682: Nuclear pore localisation protein Npl4, ubiquitin-like domain | IPR007717: Nuclear pore localisation protein NPL4, C-terminal | IPR037518: MPN domain | IPR029071: Ubiquitin-like domain superfamily | IPR001012: UBX domain	GO:0005515	Reactome: R-HSA-110320	PF11543: Nuclear pore localisation protein NPL4 (3.9E-6) | PF05021: NPL4 family (9.8E-11)	PS50033: UBX domain profile (9.108) | PS50249: MPN domain profile (13.336)					cd08061: MPN_NPL4 (7.55671E-74) | cd17055: Ubl_AtNPL4_like (6.93587E-21)			PTHR12710 (7.4E-115)	G3DSA:3.10.20.90 (1.2E-33)		SSF54236 (4.73E-17)
Leryth_017126-t4												mobidb-lite: consensus disorder prediction	PTHR22937:SF111 (9.7E-92) | PTHR22937 (9.7E-92)
Leryth_021919-t1	IPR000719: Protein kinase domain | IPR011009: Protein kinase-like domain superfamily | IPR008266: Tyrosine-protein kinase, active site | IPR022495: Serine/threonine-protein kinase Bud32	GO:0005524 | GO:0004674 | GO:0004672 | GO:0006468	KEGG: 05163+2.7.11.1 | KEGG: 04151+2.7.11.1 | KEGG: 05165+2.7.11.1 | KEGG: 05170+2.7.11.1 | Reactome: R-HSA-6804756 | Reactome: R-HSA-6782315 | KEGG: 04926+2.7.11.1 | KEGG: 04150+2.7.11.1 | KEGG: 04714+2.7.11.1	PF00069: Protein kinase domain (1.8E-8)	PS50011: Protein kinase domain profile (12.726)	PS00109: Tyrosine protein kinases specific active-site signature		TIGR03724: arch_bud32: Kae1-associated kinase Bud32 (1.0E-29)		cd00180: PKc (2.43601E-9)			PTHR12209 (2.3E-69) | PTHR12209:SF1 (2.3E-69)	G3DSA:1.10.510.10 (2.0E-36)		SSF56112 (1.46E-14)
Leryth_025084-t1	IPR016040: NAD(P)-binding domain | IPR036291: NAD(P)-binding domain superfamily | IPR005888: dTDP-glucose 4,6-dehydratase	GO:0009225 | GO:0008460	KEGG: 00525+4.2.1.46 | MetaCyc: PWY-6942 | MetaCyc: PWY-6974 | MetaCyc: PWY-7104 | MetaCyc: PWY-6953 | KEGG: 00523+4.2.1.46 | MetaCyc: PWY-7440 | MetaCyc: PWY-7312 | MetaCyc: PWY-7688 | MetaCyc: PWY-6976 | KEGG: 00521+4.2.1.46 | MetaCyc: PWY-6808 | MetaCyc: PWY-7414 | MetaCyc: PWY-7318 | MetaCyc: PWY-7814 | MetaCyc: PWY-7413 | MetaCyc: PWY-6973 | MetaCyc: PWY-7301 | MetaCyc: PWY-7316 | MetaCyc: P…	PF16363: GDP-mannose 4,6 dehydratase (7.1E-69)						cd05246: dTDP_GD_SDR_e (6.0975E-179)		mobidb-lite: consensus disorder prediction	PTHR43000:SF17 (1.5E-302) | PTHR43000 (1.5E-302)	G3DSA:3.40.50.720 (1.6E-115) | G3DSA:3.90.25.10 (1.6E-115)		SSF51735 (5.44E-87)
Leryth_026414-t1	IPR002182: NB-ARC | IPR027417: P-loop containing nucleoside triphosphate hydrolase	GO:0043531	Reactome: R-HSA-8953750 | Reactome: R-HSA-9627069 | Reactome: R-HSA-111459 | Reactome: R-HSA-111463 | Reactome: R-HSA-111458 | Reactome: R-HSA-111464 | Reactome: R-HSA-6798695 | Reactome: R-HSA-6803207	PF00931: NB-ARC domain (7.0E-31)			PR00364: Disease resistance protein signature (6.3E-8)						PTHR23155 (2.9E-24) | PTHR23155:SF1070 (2.9E-24)	G3DSA:3.40.50.300 (9.9E-28)		SSF52540 (4.85E-29)
Leryth_007631-t1													PTHR33168:SF48 (4.4E-24) | PTHR33168 (4.4E-24)
Leryth_025848-t1													PTHR24093:SF444 (5.0E-16) | PTHR24093 (5.0E-16)
Leryth_012649-t1	IPR008479: Protein of unknown function DUF760			PF05542: Protein of unknown function (DUF760) (6.1E-29)								mobidb-lite: consensus disorder prediction	PTHR33598:SF2 (8.1E-104) | PTHR33598 (8.1E-104)		SignalP-noTM
Leryth_001220-t2	IPR036410: Heat shock protein DnaJ, cysteine-rich domain superfamily												PTHR15852 (1.7E-77) | PTHR15852:SF56 (1.7E-77)			SSF57938 (1.44E-9)
Leryth_024003-t3													PTHR47605 (8.7E-197)
Leryth_007287-t1	IPR009688: Domain of unknown function DUF1279 | IPR011012: Longin-like domain superfamily | IPR006722: Trafficking protein particle complex subunit 2	GO:0006888		PF06916: Protein of unknown function (DUF1279) (5.5E-24) | PF04628: Sedlin, N-terminal conserved region (6.8E-31)					TMhelix: Region of a membrane-bound protein predicted to be embedded in the membrane	cd14854: TRAPPC2L (8.96006E-64)			PTHR12403:SF11 (1.3E-66) | PTHR12403 (1.3E-66)	G3DSA:3.30.450.70 (9.4E-38)		SSF64356 (3.11E-29)
Leryth_007787-t1	IPR002372: Pyrrolo-quinoline quinone repeat | IPR011047: Quinoprotein alcohol dehydrogenase-like superfamily | IPR018391: Pyrrolo-quinoline quinone beta-propeller repeat			PF13360: PQQ-like domain (2.3E-16)									PTHR32303 (0.0) | PTHR32303:SF16 (0.0)	G3DSA:2.140.10.10 (3.3E-70)		SSF50998 (1.35E-67)	SM00564 (5.9E-6)
Leryth_026276-t1	IPR036312: Bifunctional inhibitor/plant lipid transfer protein/seed storage helical domain superfamily | IPR016140: Bifunctional inhibitor/plant lipid transfer protein/seed storage helical domain			PF00234: Protease inhibitor/seed storage/LTP family (2.2E-5)					TMhelix: Region of a membrane-bound protein predicted to be embedded in the membrane				PTHR33076 (2.5E-22) | PTHR33076:SF86 (2.5E-22)	G3DSA:1.10.110.10 (3.5E-18)	SignalP-noTM	SSF47699 (2.98E-13)	SM00499 (6.7E-4)
Leryth_019417-t1												mobidb-lite: consensus disorder prediction	PTHR47286 (1.9E-111)
Leryth_014625-t1	IPR005467: Histidine kinase domain | IPR003594: Histidine kinase/HSP90-like ATPase | IPR011006: CheY-like superfamily | IPR003661: Signal transduction histidine kinase, dimerisation/phosphoacceptor domain | IPR036890: Histidine kinase/HSP90-like ATPase superfamily | IPR001789: Signal transduction response regulator, receiver domain	GO:0000155 | GO:0007165 | GO:0000160	Reactome: R-HSA-204174 | Reactome: R-HSA-5362517	PF02518: Histidine kinase-, DNA gyrase B-, and HSP90-like ATPase (1.1E-7) | PF00072: Response regulator receiver domain (2.9E-12)	PS50110: Response regulatory domain profile (19.974) | PS50109: Histidine kinase domain profile (18.296)					cd00156: REC (1.24805E-15) | cd00082: HisKA (2.7827E-4) | cd16938: HATPase_ETR2_ERS2-EIN4-like (4.50959E-36)			PTHR43719 (1.5E-154) | PTHR43719:SF36 (1.5E-154)	G3DSA:3.40.50.2300 (1.7E-19) | G3DSA:3.30.565.10 (1.6E-10) | G3DSA:1.10.287.130 (1.0E-7)		SSF52172 (1.99E-18) | SSF55874 (1.08E-6)	SM00448 (0.0016)
Leryth_013687-t4									TMhelix: Region of a membrane-bound protein predicted to be embedded in the membrane				PTHR10869:SF144 (3.2E-58) | PTHR10869 (3.2E-58)	G3DSA:2.60.120.620 (1.0E-14)
Leryth_010960-t1	IPR001810: F-box domain | IPR036047: F-box-like domain superfamily	GO:0005515		PF00646: F-box domain (0.0012)									PTHR35546:SF21 (6.1E-25) | PTHR35546 (6.1E-25)			SSF81383 (1.12E-6)
Leryth_010471-t1	IPR005828: Major facilitator, sugar transporter-like | IPR003663: Sugar/inositol transporter | IPR020846: Major facilitator superfamily domain | IPR036259: MFS transporter superfamily	GO:0016020 | GO:0055085 | GO:0016021 | GO:0022857	Reactome: R-HSA-189200	PF00083: Sugar (and other) transporter (4.4E-72)	PS50850: Major facilitator superfamily (MFS) profile (27.733)		PR00171: Sugar transporter signature (4.7E-9)	TIGR00879: SP: MFS transporter, sugar porter (SP) family (9.0E-72)	TMhelix: Region of a membrane-bound protein predicted to be embedded in the membrane	cd17358: MFS_GLUT6_8_Class3_like (2.44379E-133)			PTHR23500 (2.9E-169) | PTHR23500:SF513 (2.9E-169)	G3DSA:1.20.1250.20 (2.1E-91)		SSF103473 (1.31E-36)
Leryth_009575-t1	IPR025486: Domain of unknown function DUF4378			PF14309: Domain of unknown function (DUF4378) (1.5E-19)								mobidb-lite: consensus disorder prediction	PTHR47071 (1.2E-91) | PTHR47071:SF2 (1.2E-91)
Leryth_025006-t3	IPR029993: Plant galacturonosyltransferase GAUT | IPR002495: Glycosyl transferase, family 8 | IPR029044: Nucleotide-diphospho-sugar transferases	GO:0047262 | GO:0016757		PF01501: Glycosyl transferase family 8 (1.2E-95)					TMhelix: Region of a membrane-bound protein predicted to be embedded in the membrane	cd06429: GT8_like_1 (4.82829E-124)			PTHR32116 (0.0) | PTHR32116:SF62 (0.0)	G3DSA:3.90.550.10 (4.4E-28)		SSF53448 (1.41E-68)
Leryth_011281-t2	IPR040353: FLC EXPRESSOR/FLX-like												PTHR33405 (3.9E-124) | PTHR33405:SF4 (3.9E-124)
Leryth_011350-t2	IPR026741: Protein strawberry notch | IPR001965: Zinc finger, PHD-type | IPR019787: Zinc finger, PHD-finger | IPR019786: Zinc finger, PHD-type, conserved site | IPR026937: Strawberry notch, helicase C domain | IPR027417: P-loop containing nucleoside triphosphate hydrolase | IPR039187: Strawberry notch, AAA domain | IPR011011: Zinc finger, FYVE/PHD-type | IPR013083: Zinc finger, RING/FYVE/PHD-type	GO:0006355		PF13871: C-terminal domain on Strawberry notch homologue (6.1E-107) | PF00628: PHD-finger (2.3E-8) | PF13872: P-loop containing NTP hydrolase pore-1 (1.2E-28)	PS50016: Zinc finger PHD-type profile (9.535)	PS01359: Zinc finger PHD-type signature						mobidb-lite: consensus disorder prediction	PTHR12706 (0.0) | PTHR12706:SF31 (0.0)	G3DSA:3.30.40.10 (6.9E-12)		SSF57903 (1.66E-12) | SSF52540 (1.25E-6)	SM00249 (2.5E-7)
Leryth_027548-t1	IPR015495: Myb-like transcription factor | IPR001005: SANT/Myb domain | IPR009057: Homeobox-like domain superfamily | IPR017930: Myb domain	GO:0003677		PF00249: Myb-like DNA-binding domain (2.3E-17)	PS51294: Myb-type HTH DNA-binding domain profile (18.221)					cd00167: SANT (1.21621E-13)			PTHR10641 (2.5E-83) | PTHR10641:SF1020 (2.5E-83)	G3DSA:1.10.10.60 (1.4E-20)		SSF46689 (5.5E-31)	SM00717 (4.9E-17)
Leryth_003547-t3	IPR011009: Protein kinase-like domain superfamily | IPR000719: Protein kinase domain | IPR008271: Serine/threonine-protein kinase, active site | IPR017441: Protein kinase, ATP binding site	GO:0005524 | GO:0004672 | GO:0006468		PF00069: Protein kinase domain (3.4E-69)	PS50011: Protein kinase domain profile (43.608)	PS00107: Protein kinases ATP-binding region signature | PS00108: Serine/Threonine protein kinases active-site signature							PTHR24056:SF379 (1.3E-150) | PTHR24056 (1.3E-150)	G3DSA:3.30.200.20 (1.6E-36) | G3DSA:1.10.510.10 (2.0E-47)		SSF56112 (1.89E-83)	SM00220 (1.1E-69)	PIRSF000654 (2.3E-25)
Leryth_019366-t1	IPR012932: Vitamin K epoxide reductase | IPR038354: VKOR domain superfamily | IPR036249: Thioredoxin-like superfamily		Reactome: R-HSA-6806664	PF07884: Vitamin K epoxide reductase family (2.4E-21)					TMhelix: Region of a membrane-bound protein predicted to be embedded in the membrane	cd12916: VKOR_1 (2.61599E-32)		mobidb-lite: consensus disorder prediction	PTHR34573:SF1 (1.4E-138) | PTHR34573 (1.4E-138)	G3DSA:3.40.30.10 (3.7E-27) | G3DSA:1.20.1440.130 (3.3E-20)		SSF52833 (1.54E-7)	SM00756 (7.9E-30)
Leryth_001386-t3	IPR003440: Glycosyl transferase, family 48 | IPR026899: 1,3-beta-glucan synthase subunit FKS1-like, domain-1	GO:0016020 | GO:0006075 | GO:0003843 | GO:0000148	KEGG: 00500+2.4.1.34 | MetaCyc: PWY-6773	PF02364: 1,3-beta-glucan synthase component (4.4E-126) | PF14288: 1,3-beta-glucan synthase subunit FKS1, domain-1 (6.9E-33)					TMhelix: Region of a membrane-bound protein predicted to be embedded in the membrane				PTHR12741 (0.0)				SM01205 (5.5E-60)
Leryth_021937-t1	IPR013584: RAP domain			PF08373: RAP domain (2.3E-10)	PS51286: RAP domain profile (16.01)								PTHR21228 (1.5E-97) | PTHR21228:SF40 (1.5E-97)	G3DSA:3.40.960.10 (5.4E-8)			SM00952 (3.6E-8)
Leryth_012467-t1	IPR003851: Zinc finger, Dof-type	GO:0003677 | GO:0006355		PF02701: Dof domain, zinc finger (4.0E-30)	PS50884: Zinc finger Dof-type profile (27.0)	PS01361: Zinc finger Dof-type signature					PD007478: ZINC TRANSCRIPTION FINGER DOF DNA-BINDING ZINC-FINGER METAL-BINDING NUCLEAR REGULATION BINDING (1.0E-28)	mobidb-lite: consensus disorder prediction	PTHR31089 (2.5E-83) | PTHR31089:SF19 (2.5E-83)
Leryth_000670-t1	IPR005691: Chloroplast protein import component Tic20			PF16166: Chloroplast import apparatus Tic20-like (9.7E-64)					TMhelix: Region of a membrane-bound protein predicted to be embedded in the membrane				PTHR33510 (4.0E-111) | PTHR33510:SF9 (4.0E-111)
Leryth_012571-t1	IPR003956: Transcription factor, NFYB/HAP3, conserved site | IPR009072: Histone-fold | IPR003958: Transcription factor CBF/NF-Y/archaeal histone domain	GO:0005634 | GO:0006355 | GO:0043565 | GO:0046982	Reactome: R-HSA-381183 | Reactome: R-HSA-9614657 | Reactome: R-HSA-2426168 | Reactome: R-HSA-380994 | Reactome: R-HSA-1989781	PF00808: Histone-like transcription factor (CBF/NF-Y) and archaeal histone (7.3E-26)		PS00685: NF-YB/HAP3 subunit signature	PR00615: CCAAT-binding transcription factor subunit A signature (6.0E-17)					mobidb-lite: consensus disorder prediction	PTHR11064 (4.3E-84) | PTHR11064:SF20 (4.3E-84)	G3DSA:1.10.20.10 (7.1E-41)		SSF47113 (1.15E-38)
Leryth_004247-t1	IPR005225: Small GTP-binding protein domain | IPR027417: P-loop containing nucleoside triphosphate hydrolase | IPR001806: Small GTPase	GO:0005525 | GO:0003924		PF00071: Ras family (5.5E-62)	PS51419: small GTPase Rab1 family profile (36.94)		PR00449: Transforming protein P21 ras signature (1.6E-42)	TIGR00231: small_GTP: small GTP-binding protein domain (4.2E-42)		cd01868: Rab11_like (2.26001E-130)			PTHR24073:SF988 (1.1E-126) | PTHR24073 (1.1E-126)	G3DSA:3.40.50.300 (1.7E-69)		SSF52540 (4.91E-61)	SM00173 (3.0E-28) | SM00175 (2.6E-114) | SM00174 (3.2E-12) | SM00176 (7.7E-6)
Leryth_023753-t1	IPR036318: FAD-binding, type PCMH-like superfamily | IPR016167: FAD-binding, type PCMH, subdomain 1 | IPR016166: FAD-binding domain, PCMH-type | IPR006094: FAD linked oxidase, N-terminal | IPR006093: Oxygen oxidoreductase covalent FAD-binding site | IPR012951: Berberine/berberine-like	GO:0050660 | GO:0055114 | GO:0071949 | GO:0016491		PF01565: FAD binding domain (5.5E-27) | PF08031: Berberine and berberine like (2.1E-19)	PS51387: PCMH-type FAD-binding domain profile (17.343)	PS00862: Oxygen oxidoreductases covalent FAD-binding site							PTHR32448:SF60 (6.7E-213) | PTHR32448 (6.7E-213)	G3DSA:3.30.43.10 (6.0E-29) | G3DSA:3.30.465.50 (5.2E-149) | G3DSA:3.40.462.20 (5.2E-149)		SSF56176 (3.32E-47)
Leryth_023782-t2	IPR029063: S-adenosyl-L-methionine-dependent methyltransferase | IPR001525: C-5 cytosine methyltransferase | IPR030380: SAM-dependent methyltransferase DRM	GO:0008168 | GO:0006306	KEGG: 00270+2.1.1.37	PF00145: C-5 cytosine-specific DNA methylase (1.6E-9)	PS51680: SAM-dependent methyltransferase DRM-type domain profile (130.221)								PTHR23068:SF25 (8.7E-220) | PTHR23068 (8.7E-220)	G3DSA:3.40.50.150 (8.2E-38)		SSF53335 (2.19E-24)
Leryth_024498-t1	IPR007650: Zf-FLZ domain			PF04570: zinc-finger of the FCS-type, C2-C2 (3.5E-23)	PS51795: Zinc finger FLZ-type profile (22.923)							mobidb-lite: consensus disorder prediction	PTHR33059:SF84 (4.1E-41) | PTHR33059 (4.1E-41)
Leryth_017232-t2	IPR040390: TIFY/JAZ family | IPR018467: CO/COL/TOC1, conserved site | IPR010399: Tify domain			PF09425: Divergent CCT motif (3.5E-8) | PF06200: tify domain (3.7E-11)	PS51320: Tify domain profile (11.749)							mobidb-lite: consensus disorder prediction	PTHR33077:SF5 (1.2E-34) | PTHR33077 (1.2E-34)				SM00979 (2.2E-8)
Leryth_010094-t2	IPR039279: Polygalacturonase QRT3-like | IPR011050: Pectin lyase fold/virulence factor	GO:0004650	KEGG: 00040+3.2.1.15										PTHR33928 (1.1E-183) | PTHR33928:SF7 (1.1E-183)			SSF51126 (2.29E-8)
Leryth_006849-t1	IPR002218: tRNA uridine 5-carboxymethylaminomethyl modification enzyme MnmG-related | IPR014001: Helicase superfamily 1/2, ATP-binding domain | IPR026904: GidA associated domain 3 | IPR004416: tRNA uridine 5-carboxymethylaminomethyl modification enzyme MnmG | IPR038718: SNF2-like, N-terminal domain superfamily | IPR000330: SNF2-related, N-terminal domain | IPR001650: Helicase, C-terminal | IPR027…	GO:0002098 | GO:0005524 | GO:0050660 | GO:0008033	Reactome: R-HSA-6787450	PF00271: Helicase conserved C-terminal domain (4.0E-18) | PF00176: SNF2 family N-terminal domain (6.0E-49) | PF13932: GidA associated domain (1.2E-68) | PF01134: Glucose inhibited division protein A (5.5E-153)	PS51194: Superfamilies 1 and 2 helicase C-terminal domain profile (16.609) | PS51192: Superfamilies 1 and 2 helicase ATP-binding type-1 domain profile (19.576)	PS01280: Glucose inhibited division protein A family signature 1		TIGR00136: gidA: tRNA uridine 5-carboxymethylaminomethyl modification enzyme GidA (1.5E-263)		cd18001: DEXHc_ERCC6L (8.83722E-120) | cd18793: SF2_C_SNF (4.91664E-49)		mobidb-lite: consensus disorder prediction	PTHR11806 (0.0) | PTHR11806:SF10 (0.0)	G3DSA:1.10.150.570 (1.3E-21) | G3DSA:3.40.50.10810 (2.6E-68) | G3DSA:1.10.10.1800 (1.0E-15) | G3DSA:3.40.50.300 (5.7E-69) | G3DSA:3.50.50.60 (7.6E-82)		SSF51905 (1.42E-36) | SSF52540 (4.62E-54)	SM01228 (2.5E-37) | SM00487 (3.5E-26) | SM00490 (4.4E-22)
Leryth_011384-t2	IPR018040: Pectinesterase, Tyr active site | IPR035513: Invertase/pectin methylesterase inhibitor domain superfamily | IPR011050: Pectin lyase fold/virulence factor | IPR006501: Pectinesterase inhibitor domain | IPR012334: Pectin lyase fold | IPR000070: Pectinesterase, catalytic	GO:0004857 | GO:0030599 | GO:0042545	MetaCyc: PWY-7248 | KEGG: 00040+3.1.1.11 | MetaCyc: PWY-7246	PF01095: Pectinesterase (3.4E-33) | PF04043: Plant invertase/pectin methylesterase inhibitor (4.8E-32)		PS00800: Pectinesterase signature 1		TIGR01614: PME_inhib: pectinesterase inhibitor domain (8.7E-26)	TMhelix: Region of a membrane-bound protein predicted to be embedded in the membrane	cd15798: PMEI-like_3 (6.25269E-37)			PTHR31707 (1.6E-139) | PTHR31707:SF180 (1.6E-139)	G3DSA:1.20.140.40 (1.6E-23) | G3DSA:2.160.20.10 (5.2E-32)		SSF51126 (1.15E-28) | SSF101148 (9.16E-34)	SM00856 (5.1E-36)
Leryth_003230-t1	IPR029058: Alpha/Beta hydrolase fold | IPR041127: Chlorophyllase enzyme			PF12740: Chlorophyllase enzyme (8.6E-89)									PTHR33428 (8.6E-104) | PTHR33428:SF10 (8.6E-104)	G3DSA:3.40.50.1820 (2.8E-22)		SSF53474 (5.78E-14)
Leryth_021180-t3	IPR001258: NHL repeat | IPR011042: Six-bladed beta-propeller, TolB-like	GO:0005515		PF01436: NHL repeat (4.5E-5)					TMhelix: Region of a membrane-bound protein predicted to be embedded in the membrane			mobidb-lite: consensus disorder prediction	PTHR13833:SF57 (1.1E-244) | PTHR13833 (1.1E-244)	G3DSA:2.120.10.30 (1.4E-30)	SignalP-noTM	SSF63829 (1.18E-8)
Leryth_009037-t1	IPR036322: WD40-repeat-containing domain superfamily | IPR017986: WD40-repeat-containing domain | IPR015943: WD40/YVTN repeat-like-containing domain superfamily | IPR001680: WD40 repeat	GO:0005515		PF00400: WD domain, G-beta repeat (4.8E-6)	PS50082: Trp-Asp (WD) repeats profile (8.67) | PS50294: Trp-Asp (WD) repeats circular profile (21.99)								PTHR19847:SF18 (2.8E-245) | PTHR19847 (2.8E-245)	G3DSA:2.130.10.10 (2.0E-18)		SSF50978 (1.04E-47)	SM00320 (1.8E-6)
Leryth_015001-t1	IPR008545: WEB family			PF05701: Weak chloroplast movement under blue light (3.4E-31)									PTHR32054 (7.3E-188) | PTHR32054:SF3 (7.3E-188)
Leryth_022918-t1	IPR001005: SANT/Myb domain | IPR009057: Homeobox-like domain superfamily | IPR017930: Myb domain	GO:0003677		PF00249: Myb-like DNA-binding domain (1.7E-7)	PS51294: Myb-type HTH DNA-binding domain profile (16.764)					cd00167: SANT (1.88597E-8)			PTHR45675:SF44 (2.4E-28) | PTHR45675 (2.4E-28)	G3DSA:1.10.10.60 (1.8E-12)		SSF46689 (3.98E-8)
Leryth_011826-t2												mobidb-lite: consensus disorder prediction	PTHR45811:SF32 (9.5E-34) | PTHR45811 (9.5E-34)
Leryth_012955-t2	IPR003959: ATPase, AAA-type, core | IPR027417: P-loop containing nucleoside triphosphate hydrolase | IPR025753: AAA-type ATPase, N-terminal domain	GO:0005524	KEGG: 00230+3.6.1.3	PF14363: Domain associated at C-terminal with AAA (4.2E-21) | PF00004: ATPase family associated with various cellular activities (AAA) (1.1E-9)						cd00009: AAA (2.9603E-8)			PTHR23070:SF130 (1.5E-151) | PTHR23070 (1.5E-151)	G3DSA:3.40.50.300 (4.1E-25)		SSF52540 (2.51E-26)
Leryth_027104-t1	IPR036226: Lipoxigenase, C-terminal domain superfamily | IPR013819: Lipoxygenase, C-terminal	GO:0016702 | GO:0046872 | GO:0055114		PF00305: Lipoxygenase (5.4E-6)	PS51393: Lipoxygenase iron-binding catalytic domain profile (11.399)									G3DSA:1.20.245.10 (2.4E-6)		SSF48484 (3.79E-9)
Leryth_000942-t3	IPR011257: DNA glycosylase | IPR023170: Helix-turn-helix, base-excision DNA repair, C-terminal | IPR003265: HhH-GPD domain | IPR003651: Endonuclease III-like, iron-sulphur cluster loop motif	GO:0006284 | GO:0006281 | GO:0051539 | GO:0003824	Reactome: R-HSA-110357							cd00056: ENDO3c (2.33079E-18)			PTHR46213 (6.8E-244)	G3DSA:1.10.340.30 (1.4E-18) | G3DSA:1.10.1670.10 (4.2E-24)		SSF48150 (3.14E-36)	SM00478 (9.8E-5) | SM00525 (0.0024)
Leryth_006783-t4	IPR004326: Mlo-related protein	GO:0006952 | GO:0016021		PF03094: Mlo family (5.2E-214)					TMhelix: Region of a membrane-bound protein predicted to be embedded in the membrane			mobidb-lite: consensus disorder prediction	PTHR31942 (1.6E-275) | PTHR31942:SF49 (1.6E-275)
Leryth_021307-t2	IPR005828: Major facilitator, sugar transporter-like | IPR003663: Sugar/inositol transporter | IPR020846: Major facilitator superfamily domain | IPR005829: Sugar transporter, conserved site | IPR036259: MFS transporter superfamily	GO:0016020 | GO:0055085 | GO:0016021 | GO:0022857	Reactome: R-HSA-189200	PF00083: Sugar (and other) transporter (1.5E-95)	PS50850: Major facilitator superfamily (MFS) profile (56.104)	PS00216: Sugar transport proteins signature 1 | PS00217: Sugar transport proteins signature 2	PR00171: Sugar transporter signature (2.6E-26)	TIGR00879: SP: MFS transporter, sugar porter (SP) family (8.0E-96)	TMhelix: Region of a membrane-bound protein predicted to be embedded in the membrane	cd17360: MFS_HMIT_like (3.25791E-177)			PTHR23500:SF480 (3.6E-280) | PTHR23500 (3.6E-280)	G3DSA:1.20.1250.20 (5.1E-99)		SSF103473 (1.96E-69)
Leryth_008644-t1	IPR015655: Protein phosphatase 2C family | IPR036457: PPM-type phosphatase domain superfamily	GO:0006470 | GO:0004722	KEGG: 04658+3.1.3.16 | KEGG: 04660+3.1.3.16 | KEGG: 05235+3.1.3.16						TMhelix: Region of a membrane-bound protein predicted to be embedded in the membrane				PTHR13832:SF718 (1.8E-36) | PTHR13832 (1.8E-36)	G3DSA:3.60.40.10 (5.4E-10)		SSF81606 (1.57E-7)
Leryth_007775-t1	IPR003822: Paired amphipathic helix | IPR036600: Paired amphipathic helix superfamily | IPR039774: Transcriptional regulatory protein Sin3-like | IPR013194: Histone deacetylase interacting domain | IPR031693: Sin3, C-terminal	GO:0003714 | GO:0006355	Reactome: R-HSA-427413 | Reactome: R-HSA-400206 | Reactome: R-HSA-8936459	PF08295: Sin3 family co-repressor (1.5E-34) | PF02671: Paired amphipathic helix repeat (4.5E-17) | PF16879: C-terminal domain of Sin3a protein (9.5E-54)	PS51477: PAH domain profile (11.949)							mobidb-lite: consensus disorder prediction	PTHR12346:SF28 (0.0) | PTHR12346 (0.0)	G3DSA:1.20.1160.11 (7.1E-26)		SSF47762 (5.89E-24)	SM00761 (8.7E-58)
Leryth_002874-t1	IPR012429: Domain of unknown function DUF1624		Reactome: R-HSA-2206291 | Reactome: R-HSA-6798695 | Reactome: R-HSA-2024096	PF07786: Protein of unknown function (DUF1624) (1.9E-9)					TMhelix: Region of a membrane-bound protein predicted to be embedded in the membrane			mobidb-lite: consensus disorder prediction	PTHR31061 (1.1E-270) | PTHR31061:SF5 (1.1E-270)
Leryth_009896-t3									TMhelix: Region of a membrane-bound protein predicted to be embedded in the membrane			mobidb-lite: consensus disorder prediction	PTHR31989:SF214 (4.4E-28) | PTHR31989 (4.4E-28)
Leryth_004257-t1	IPR000109: Proton-dependent oligopeptide transporter family | IPR036259: MFS transporter superfamily	GO:0016020 | GO:0055085 | GO:0022857	Reactome: R-HSA-427975	PF00854: POT family (1.2E-94)					TMhelix: Region of a membrane-bound protein predicted to be embedded in the membrane	cd17414: MFS_NPF4 (0.0)			PTHR11654 (4.7E-275) | PTHR11654:SF198 (4.7E-275)	G3DSA:1.20.1250.20 (6.8E-176)		SSF103473 (2.27E-24)
Leryth_000352-t1	IPR036291: NAD(P)-binding domain superfamily | IPR001509: NAD-dependent epimerase/dehydratase	GO:0003824 | GO:0050662		PF01370: NAD dependent epimerase/dehydratase family (6.9E-5)						cd08948: 5beta-POR_like_SDR_a (1.32694E-106)			PTHR32487 (3.1E-183) | PTHR32487:SF12 (3.1E-183)	G3DSA:3.40.50.720 (3.6E-89)		SSF51735 (4.41E-18)
Leryth_004364-t1									TMhelix: Region of a membrane-bound protein predicted to be embedded in the membrane				PTHR33640:SF8 (1.7E-62) | PTHR33640 (1.7E-62)
Leryth_014015-t2	IPR018045: Sulphate anion transporter, conserved site | IPR011547: SLC26A/SulP transporter domain | IPR001902: SLC26A/SulP transporter	GO:0016020 | GO:0055085 | GO:0015116 | GO:0008272 | GO:0016021 | GO:0008271	Reactome: R-HSA-427601	PF00916: Sulfate permease family (1.1E-126)		PS01130: SLC26A transporters signature		TIGR00815: sulP: sulfate permease (6.0E-138)	TMhelix: Region of a membrane-bound protein predicted to be embedded in the membrane				PTHR11814 (5.3E-287) | PTHR11814:SF106 (5.3E-287)
Leryth_018678-t2	IPR006447: Myb domain, plants | IPR017053: Response regulator B-type, plant | IPR011006: CheY-like superfamily | IPR009057: Homeobox-like domain superfamily | IPR001789: Signal transduction response regulator, receiver domain	GO:0003677 | GO:0007165 | GO:0000160 | GO:0003700		PF00072: Response regulator receiver domain (3.4E-24)	PS50110: Response regulatory domain profile (44.251)			TIGR01557: myb_SHAQKYF: myb-like DNA-binding domain, SHAQKYF class (1.1E-20)		cd00156: REC (2.73056E-31)			PTHR43874:SF27 (5.7E-164) | PTHR43874 (5.7E-164)	G3DSA:3.40.50.2300 (2.0E-35) | G3DSA:1.10.10.60 (5.7E-24)		SSF46689 (4.3E-15) | SSF52172 (2.85E-36)	SM00448 (2.2E-32)	PIRSF036392 (2.1E-129)
Leryth_020933-t1	IPR005135: Endonuclease/exonuclease/phosphatase | IPR004808: AP endonuclease 1 | IPR036691: Endonuclease/exonuclease/phosphatase superfamily	GO:0006281 | GO:0004518		PF03372: Endonuclease/Exonuclease/phosphatase family (7.4E-15)	PS51435: AP endonucleases family 1 profile (41.559)			TIGR00633: xth: exodeoxyribonuclease III (xth) (5.6E-46)		cd09087: Ape1-like_AP-endo (2.12439E-102)		mobidb-lite: consensus disorder prediction	PTHR22748 (2.0E-166) | PTHR22748:SF10 (2.0E-166)	G3DSA:3.60.10.10 (1.9E-76)		SSF56219 (1.57E-49)
Leryth_006871-t1									TMhelix: Region of a membrane-bound protein predicted to be embedded in the membrane			mobidb-lite: consensus disorder prediction	PTHR33492 (2.4E-231) | PTHR33492:SF9 (2.4E-231)
Leryth_009810-t1	IPR009091: Regulator of chromosome condensation 1/beta-lactamase-inhibitor protein II			PF13540: Regulator of chromosome condensation (RCC1) repeat (5.5E-5)					TMhelix: Region of a membrane-bound protein predicted to be embedded in the membrane				PTHR46146 (3.7E-55) | PTHR46146:SF1 (3.7E-55)	G3DSA:2.130.10.30 (5.7E-14)	SignalP-noTM	SSF50985 (4.19E-15)
Leryth_022185-t1												mobidb-lite: consensus disorder prediction
Leryth_012468-t1	IPR007117: Expansin, cellulose-binding-like domain | IPR007112: Expansin/pollen allergen, DPBB domain | IPR002963: Expansin | IPR009009: RlpA-like protein, double-psi beta-barrel domain | IPR036908: RlpA-like domain superfamily | IPR007118: Expansin/Lol pI | IPR036749: Expansin, cellulose-binding-like domain superfamily	GO:0009664 | GO:0005576		PF01357: Pollen allergen (1.7E-30) | PF03330: Lytic transglycolase (3.8E-21)	PS50843: Expansin, Cellulose-binding-like domain profile (23.366) | PS50842: Expansin, family-45 endoglucanase-like domain profile (29.829)		PR01225: Expansin/Lol pI family signature (8.7E-52) | PR01226: Expansin signature (1.9E-83)						PTHR31867:SF95 (3.6E-151) | PTHR31867 (3.6E-151)	G3DSA:2.60.40.760 (8.9E-26) | G3DSA:2.40.40.10 (1.4E-42)	SignalP-noTM	SSF50685 (5.93E-54) | SSF49590 (1.7E-36)	SM00837 (2.4E-54)
Leryth_004972-t2	IPR011545: DEAD/DEAH box helicase domain | IPR014001: Helicase superfamily 1/2, ATP-binding domain | IPR001650: Helicase, C-terminal | IPR027417: P-loop containing nucleoside triphosphate hydrolase | IPR000629: ATP-dependent RNA helicase DEAD-box, conserved site | IPR014014: RNA helicase, DEAD-box type, Q motif	GO:0005524 | GO:0003676		PF00271: Helicase conserved C-terminal domain (7.7E-29) | PF00270: DEAD/DEAH box helicase (1.1E-39)	PS51195: DEAD-box RNA helicase Q motif profile (8.874) | PS51192: Superfamilies 1 and 2 helicase ATP-binding type-1 domain profile (29.252) | PS51194: Superfamilies 1 and 2 helicase C-terminal domain profile (25.845)	PS00039: DEAD-box subfamily ATP-dependent helicases signature				cd18787: SF2_C_DEAD (5.00016E-61) | cd17939: DEADc_EIF4A (7.42071E-134)			PTHR24031 (1.3E-230) | PTHR24031:SF640 (1.3E-230)	G3DSA:3.40.50.300 (2.9E-63)		SSF52540 (5.06E-75)	SM00487 (4.7E-57) | SM00490 (1.5E-31)
Leryth_005169-t4	IPR040283: Transmembrane protein DDB_G0292058-like								TMhelix: Region of a membrane-bound protein predicted to be embedded in the membrane				PTHR31414:SF13 (8.3E-39) | PTHR31414 (8.3E-39)		SignalP-noTM
Leryth_024166-t1	IPR002401: Cytochrome P450, E-class, group I | IPR036396: Cytochrome P450 superfamily | IPR017972: Cytochrome P450, conserved site | IPR001128: Cytochrome P450	GO:0020037 | GO:0016705 | GO:0005506 | GO:0055114		PF00067: Cytochrome P450 (5.8E-103)		PS00086: Cytochrome P450 cysteine heme-iron ligand signature	PR00385: P450 superfamily signature (8.5E-10) | PR00463: E-class P450 group I signature (1.4E-40)		TMhelix: Region of a membrane-bound protein predicted to be embedded in the membrane				PTHR24281 (3.5E-90)	G3DSA:1.10.630.10 (6.7E-120)		SSF48264 (8.91E-118)
Leryth_015227-t1	IPR036514: SGNH hydrolase superfamily | IPR005181: Sialate O-acetylesterase domain			PF03629: Carbohydrate esterase, sialic acid-specific acetylesterase (2.0E-11)									PTHR31988:SF12 (8.7E-18) | PTHR31988 (8.7E-18)	G3DSA:3.40.50.1110 (8.8E-12)		SSF52266 (3.2E-6)
Leryth_024386-t1	IPR029058: Alpha/Beta hydrolase fold												PTHR31479:SF20 (1.3E-188) | PTHR31479 (1.3E-188)			SSF53474 (3.74E-15)
Leryth_020993-t1	IPR007117: Expansin, cellulose-binding-like domain | IPR007112: Expansin/pollen allergen, DPBB domain | IPR009009: RlpA-like protein, double-psi beta-barrel domain | IPR002963: Expansin | IPR036908: RlpA-like domain superfamily | IPR007118: Expansin/Lol pI | IPR036749: Expansin, cellulose-binding-like domain superfamily	GO:0009664 | GO:0005576		PF01357: Pollen allergen (1.4E-26) | PF03330: Lytic transglycolase (2.9E-20)	PS50842: Expansin, family-45 endoglucanase-like domain profile (30.986) | PS50843: Expansin, Cellulose-binding-like domain profile (21.159)		PR01226: Expansin signature (4.6E-81) | PR01225: Expansin/Lol pI family signature (1.1E-52)						PTHR31867 (1.5E-167) | PTHR31867:SF90 (1.5E-167)	G3DSA:2.40.40.10 (2.3E-46) | G3DSA:2.60.40.760 (6.5E-23)	SignalP-noTM	SSF49590 (2.62E-33) | SSF50685 (1.95E-56)	SM00837 (2.7E-58)
Leryth_007820-t1												mobidb-lite: consensus disorder prediction	PTHR34364:SF1 (2.3E-47) | PTHR34364 (2.3E-47)
Leryth_015073-t1	IPR040727: Nicotinate phosphoribosyltransferase, N-terminal domain | IPR007229: Nicotinate phosphoribosyltransferase family | IPR036068: Nicotinate phosphoribosyltransferase-like, C-terminal	GO:0004514 | GO:0009435	Reactome: R-HSA-6798695 | Reactome: R-HSA-197264 | KEGG: 00760+6.3.4.21 | MetaCyc: PWY-5381	PF17767: Nicotinate phosphoribosyltransferase (NAPRTase) N-terminal domain (1.9E-38)									PTHR11098 (5.4E-104) | PTHR11098:SF22 (5.4E-104)	G3DSA:3.20.140.10 (1.4E-64)		SSF54675 (4.84E-43) | SSF51690 (8.63E-7)
Leryth_023625-t5	IPR036393: Acetylglutamate kinase-like superfamily | IPR033719: N-acetylglutamate synthase, kinase-like domain | IPR001048: Aspartate/glutamate/uridylate kinase | IPR016181: Acyl-CoA N-acyltransferase | IPR000182: GNAT domain | IPR010167: Amino-acid N-acetyltransferase	GO:0004042 | GO:0006526 | GO:0008080 | GO:0005737	KEGG: 00220+2.3.1.1 | Reactome: R-HSA-70614 | MetaCyc: PWY-5154	PF00583: Acetyltransferase (GNAT) family (1.2E-10) | PF00696: Amino acid kinase family (2.5E-6)	PS51186: Gcn5-related N-acetyltransferase (GNAT) domain profile (14.964)					cd04301: NAT_SF (4.5066E-11) | cd04237: AAK_NAGS-ABP (7.22453E-124)			PTHR30602:SF13 (1.0E-279) | PTHR30602 (1.0E-279)	G3DSA:3.40.630.30 (4.5E-30)		SSF53633 (3.74E-37) | SSF55729 (6.96E-17)
Leryth_016280-t1	IPR006553: Leucine-rich repeat, cysteine-containing subtype | IPR032675: Leucine-rich repeat domain superfamily | IPR036047: F-box-like domain superfamily	GO:0005515										mobidb-lite: consensus disorder prediction	PTHR13382:SF11 (7.0E-231) | PTHR13382 (7.0E-231)	G3DSA:1.20.1280.50 (1.2E-5) | G3DSA:3.80.10.10 (8.5E-27)		SSF81383 (3.53E-6) | SSF52047 (1.63E-18)	SM00367 (47.0)
Leryth_022663-t1	IPR001312: Hexokinase | IPR022672: Hexokinase, N-terminal | IPR022673: Hexokinase, C-terminal	GO:0001678 | GO:0005524 | GO:0016773 | GO:0005975 | GO:0005536 | GO:0004396	KEGG: 00521+2.7.1.1 | KEGG: 00524+2.7.1.1 | KEGG: 00500+2.7.1.1 | KEGG: 00010+2.7.1.1 | KEGG: 00051+2.7.1.1 | Reactome: R-HSA-70171 | KEGG: 00520+2.7.1.1 | KEGG: 00052+2.7.1.1	PF00349: Hexokinase (2.6E-63) | PF03727: Hexokinase (3.5E-79)	PS51748: Hexokinase domain profile (51.042)		PR00475: Hexokinase family signature (1.4E-62)		TMhelix: Region of a membrane-bound protein predicted to be embedded in the membrane	cd00012: NBD_sugar-kinase_HSP70_actin (3.21756E-7)			PTHR19443 (8.1E-253) | PTHR19443:SF64 (8.1E-253)	G3DSA:3.30.420.40 (8.1E-161) | G3DSA:3.40.367.20 (8.1E-161)		SSF53067 (7.42E-77)
Leryth_018519-t1	IPR018045: Sulphate anion transporter, conserved site | IPR030317: Sulfate transporter 3.4 | IPR036513: STAS domain superfamily | IPR002645: STAS domain | IPR001902: SLC26A/SulP transporter | IPR011547: SLC26A/SulP transporter domain	GO:0016020 | GO:0055085 | GO:0015116 | GO:0008272 | GO:0016021 | GO:0008271	Reactome: R-HSA-427601	PF00916: Sulfate permease family (5.0E-123) | PF01740: STAS domain (2.6E-26)	PS50801: STAS domain profile (22.248)	PS01130: SLC26A transporters signature		TIGR00815: sulP: sulfate permease (4.4E-177)	TMhelix: Region of a membrane-bound protein predicted to be embedded in the membrane	cd07042: STAS_SulP_like_sulfate_transporter (1.30162E-18)			PTHR11814 (0.0) | PTHR11814:SF85 (0.0)	G3DSA:3.30.750.24 (6.4E-35)		SSF52091 (7.26E-16)
Leryth_022363-t2	IPR021924: Protein of unknown function DUF3537			PF12056: Protein of unknown function (DUF3537) (3.1E-119)					TMhelix: Region of a membrane-bound protein predicted to be embedded in the membrane			mobidb-lite: consensus disorder prediction	PTHR31963:SF17 (3.2E-156) | PTHR31963 (3.2E-156)
Leryth_020420-t9	IPR032472: Argonaute linker 2 domain | IPR036397: Ribonuclease H superfamily | IPR012337: Ribonuclease H-like superfamily | IPR003165: Piwi domain | IPR032473: Protein argonaute, Mid domain	GO:0003676	Reactome: R-HSA-8934593 | Reactome: R-HSA-5628897 | Reactome: R-HSA-426496 | Reactome: R-HSA-5687128 | Reactome: R-HSA-4086398 | Reactome: R-HSA-8986944 | Reactome: R-HSA-8943723 | Reactome: R-HSA-203927 | Reactome: R-HSA-9022692 | Reactome: R-HSA-1912408 | Reactome: R-HSA-426486 | Reactome: R-HSA-8948700 | Reactome: R-HSA-9018519	PF16488: Argonaute linker 2 domain (2.8E-14) | PF16487: Mid domain of argonaute (1.5E-11) | PF02171: Piwi domain (1.3E-115)	PS50822: Piwi domain profile (59.573)					cd04657: Piwi_ago-like (0.0)		mobidb-lite: consensus disorder prediction	PTHR22891:SF139 (0.0) | PTHR22891 (0.0)	G3DSA:3.40.50.2300 (3.2E-61) | G3DSA:3.30.420.10 (6.3E-119)		SSF53098 (1.26E-90)	SM00950 (9.0E-130)
Leryth_021979-t1	IPR008480: Protein of unknown function DUF761, plant			PF05553: Cotton fibre expressed protein (5.3E-5)									PTHR33265 (4.5E-59) | PTHR33265:SF29 (4.5E-59)
Leryth_006247-t2	IPR025064: Domain of unknown function DUF4005 | IPR000048: IQ motif, EF-hand binding site	GO:0005515		PF00612: IQ calmodulin-binding motif (6.8E-5) | PF13178: Protein of unknown function (DUF4005) (3.5E-8)	PS50096: IQ motif profile (10.164)							mobidb-lite: consensus disorder prediction	PTHR32295 (4.4E-165) | PTHR32295:SF113 (4.4E-165)				SM00015 (5.1E-4)
Leryth_004305-t1									TMhelix: Region of a membrane-bound protein predicted to be embedded in the membrane
Leryth_011355-t1					PS51257: Prokaryotic membrane lipoprotein lipid attachment site profile (5.0)								PTHR35463 (2.8E-25)		SignalP-noTM
Leryth_005555-t1	IPR016040: NAD(P)-binding domain | IPR036291: NAD(P)-binding domain superfamily			PF16363: GDP-mannose 4,6 dehydratase (2.0E-13)									PTHR43078 (1.4E-63) | PTHR43078:SF19 (1.4E-63)	G3DSA:3.40.50.720 (1.4E-31)		SSF51735 (2.86E-22)
Leryth_002333-t1													PTHR44090 (3.3E-15) | PTHR44090:SF2 (3.3E-15)
Leryth_016329-t2	IPR002464: DNA/RNA helicase, ATP-dependent, DEAH-box type, conserved site | IPR011545: DEAD/DEAH box helicase domain | IPR014001: Helicase superfamily 1/2, ATP-binding domain | IPR001650: Helicase, C-terminal | IPR027417: P-loop containing nucleoside triphosphate hydrolase | IPR004589: DNA helicase, ATP-dependent, RecQ type	GO:0005524 | GO:0004386 | GO:0006310 | GO:0003676		PF00270: DEAD/DEAH box helicase (5.8E-18) | PF00271: Helicase conserved C-terminal domain (2.1E-17)	PS51192: Superfamilies 1 and 2 helicase ATP-binding type-1 domain profile (23.543) | PS51194: Superfamilies 1 and 2 helicase C-terminal domain profile (18.272)	PS00690: DEAH-box subfamily ATP-dependent helicases signature		TIGR00614: recQ_fam: ATP-dependent DNA helicase, RecQ family (1.2E-107)		cd18794: SF2_C_RecQ (7.16014E-60) | cd18018: DEXHc_RecQ4-like (3.99772E-83)		mobidb-lite: consensus disorder prediction	PTHR13710 (0.0) | PTHR13710:SF108 (0.0)	G3DSA:3.40.50.300 (6.5E-67)		SSF52540 (1.67E-52)	SM00487 (7.3E-31) | SM00490 (1.6E-26)
Leryth_018822-t2	IPR029063: S-adenosyl-L-methionine-dependent methyltransferase | IPR030384: SAM-dependent methyltransferase SMT-type | IPR013705: Sterol methyltransferase C-terminal | IPR013216: Methyltransferase type 11	GO:0006694 | GO:0008168		PF08498: Sterol methyltransferase C-terminal (1.3E-30) | PF08241: Methyltransferase domain (7.5E-20)	PS51685: SAM-dependent methyltransferase Erg6/SMT-type domain profile (110.516)					cd02440: AdoMet_MTases (7.77528E-15)			PTHR44068:SF3 (2.2E-203) | PTHR44068 (2.2E-203)	G3DSA:3.40.50.150 (9.6E-58)		SSF53335 (2.13E-52)
Leryth_008023-t1													PTHR31205 (1.4E-36) | PTHR31205:SF41 (1.4E-36)
Leryth_014466-t1	IPR005225: Small GTP-binding protein domain | IPR027417: P-loop containing nucleoside triphosphate hydrolase | IPR001806: Small GTPase	GO:0005525 | GO:0003924		PF00071: Ras family (5.2E-66)	PS51419: small GTPase Rab1 family profile (37.882)		PR00449: Transforming protein P21 ras signature (3.3E-46)	TIGR00231: small_GTP: small GTP-binding protein domain (1.7E-31)		cd01867: Rab8_Rab10_Rab13_like (7.06498E-121)			PTHR24073 (4.5E-128) | PTHR24073:SF626 (4.5E-128)	G3DSA:3.40.50.300 (3.1E-72)		SSF52540 (2.42E-63)	SM00173 (3.0E-34) | SM00176 (1.1E-7) | SM00177 (0.0042) | SM00174 (6.5E-14) | SM00175 (1.4E-106)
Leryth_023877-t2	IPR019378: GDP-fucose protein O-fucosyltransferase | IPR024709: Putative O-fucosyltransferase, plant			PF10250: GDP-fucose protein O-fucosyltransferase (2.1E-58)						cd11299: O-FucT_plant (6.88993E-130)			PTHR31741:SF64 (2.5E-253) | PTHR31741 (2.5E-253)					PIRSF009360 (3.4E-121)
Leryth_021254-t2	IPR037595: Reversibly glycosylated polypeptide family | IPR004901: Reversibly glycosylated polypeptide | IPR029044: Nucleotide-diphospho-sugar transferases	GO:0071669 | GO:0016866	KEGG: 00520+5.4.99.30	PF03214: Reversibly glycosylated polypeptide (1.5E-177)									PTHR31682 (2.6E-238) | PTHR31682:SF26 (2.6E-238)			SSF53448 (1.41E-6)		PIRSF016429 (1.3E-198)
Leryth_023630-t1	IPR017937: Thioredoxin, conserved site | IPR013766: Thioredoxin domain | IPR012336: Thioredoxin-like fold | IPR004146: DC1 | IPR036249: Thioredoxin-like superfamily	GO:0045454		PF03107: C1 domain (1.9E-6) | PF13905: Thioredoxin-like (4.4E-29)	PS51352: Thioredoxin domain profile (11.694)	PS00194: Thioredoxin family active site				cd03009: TryX_like_TryX_NRX (2.78246E-66)			PTHR13871:SF93 (3.7E-245) | PTHR13871 (3.7E-245)	G3DSA:3.40.30.10 (2.1E-44)		SSF52833 (1.05E-26) | SSF57889 (5.41E-13)
Leryth_018799-t1	IPR036312: Bifunctional inhibitor/plant lipid transfer protein/seed storage helical domain superfamily | IPR000617: Napin/ Bra allergen | IPR016140: Bifunctional inhibitor/plant lipid transfer protein/seed storage helical domain	GO:0045735		PF00234: Protease inhibitor/seed storage/LTP family (2.2E-10)			PR00496: Napin signature (7.4E-5)			cd00261: AAI_SS (2.3259E-10)			PTHR35496 (7.4E-36) | PTHR35496:SF7 (7.4E-36)	G3DSA:1.10.110.10 (2.0E-21)	SignalP-noTM	SSF47699 (9.92E-25)	SM00499 (1.7E-9)
Leryth_004479-t1	IPR014722: Ribosomal protein L2, domain 2 | IPR000915: 60S ribosomal protein L6E | IPR041997: Ribosomal Protein L6, KOW domain | IPR005568: Ribosomal protein L6, N-terminal | IPR008991: Translation protein SH3-like domain superfamily	GO:0005840 | GO:0006412 | GO:0003735	Reactome: R-HSA-1799339 | Reactome: R-HSA-9010553 | Reactome: R-HSA-72706 | Reactome: R-HSA-2408557 | Reactome: R-HSA-975957 | Reactome: R-HSA-975956 | Reactome: R-HSA-192823 | Reactome: R-HSA-156827 | Reactome: R-HSA-156902 | Reactome: R-HSA-72689 | Reactome: R-HSA-72764 | Reactome: R-HSA-6791226	PF03868: Ribosomal protein L6, N-terminal domain (9.5E-14) | PF01159: Ribosomal protein L6e (2.6E-38)		PS01170: Ribosomal protein L6e signature				cd13156: KOW_RPL6 (3.88908E-86)			PTHR10715 (1.6E-140) | PTHR10715:SF9 (1.6E-140)	G3DSA:2.30.30.30 (1.8E-14)		SSF50104 (2.86E-25)
Leryth_012022-t1	IPR022003: RST domain of plant C-terminal | IPR012317: Poly(ADP-ribose) polymerase, catalytic domain	GO:0003950		PF12174: RCD1-SRO-TAF4 (RST) plant domain (6.2E-22) | PF00644: Poly(ADP-ribose) polymerase catalytic domain (8.3E-8)	PS51059: PARP catalytic domain profile (35.178)							mobidb-lite: consensus disorder prediction	PTHR32263:SF12 (1.4E-109) | PTHR32263 (1.4E-109)	G3DSA:3.90.228.10 (2.8E-29)		SSF56399 (3.17E-24)
Leryth_000241-t2	IPR001841: Zinc finger, RING-type | IPR013083: Zinc finger, RING/FYVE/PHD-type			PF13639: Ring finger domain (2.2E-10)	PS50089: Zinc finger RING-type profile (12.622)				TMhelix: Region of a membrane-bound protein predicted to be embedded in the membrane	cd16479: RING-H2_synoviolin (3.38796E-27)		mobidb-lite: consensus disorder prediction	PTHR22763 (6.9E-223) | PTHR22763:SF169 (6.9E-223)	G3DSA:3.30.40.10 (3.7E-21)		SSF57850 (2.19E-20)	SM00184 (7.6E-4)
Leryth_002748-t1	IPR001932: PPM-type phosphatase domain | IPR039123: Protein phosphatase 2C | IPR036457: PPM-type phosphatase domain superfamily	GO:0003824	KEGG: 04658+3.1.3.16 | KEGG: 04660+3.1.3.16 | KEGG: 05235+3.1.3.16	PF07228: Stage II sporulation protein E (SpoIIE) (3.4E-7)	PS51746: PPM-type phosphatase domain profile (19.055)								PTHR12320:SF45 (3.7E-68) | PTHR12320 (3.7E-68)	G3DSA:3.60.40.10 (3.9E-23)		SSF81606 (9.81E-34)	SM00332 (1.4E-11) | SM00331 (1.5E-4)
Leryth_018983-t1	IPR001810: F-box domain | IPR025886: Phloem protein 2-like | IPR036047: F-box-like domain superfamily	GO:0005515		PF00646: F-box domain (1.6E-4) | PF14299: Phloem protein 2 (3.3E-45)	PS50181: F-box domain profile (9.047)								PTHR32278 (1.9E-115) | PTHR32278:SF15 (1.9E-115)	G3DSA:1.20.1280.50 (4.2E-6)		SSF81383 (1.59E-10)	SM00256 (0.0077)
Leryth_014640-t2												mobidb-lite: consensus disorder prediction	PTHR34536 (2.1E-203) | PTHR34536:SF4 (2.1E-203)
Leryth_025919-t1										cd01635: Glycosyltransferase_GTB-type (2.29195E-5)			PTHR46132 (7.8E-162) | PTHR46132:SF1 (7.8E-162)	G3DSA:3.40.50.2000 (1.4E-8)		SSF53756 (5.9E-9)
Leryth_000977-t2	IPR024679: Pre-rRNA-processing protein Ipi1, N-terminal | IPR011989: Armadillo-like helical | IPR037947: Testis-expressed protein 10/pre-rRNA-processing protein Ipi1 | IPR016024: Armadillo-type fold		Reactome: R-HSA-6791226	PF12333: Rix1 complex component involved in 60S ribosome maturation (1.8E-12)									PTHR16056:SF2 (4.1E-188) | PTHR16056 (4.1E-188)	G3DSA:1.25.10.10 (4.3E-5)		SSF48371 (6.24E-11)
Leryth_010481-t1	IPR029028: Alpha/beta knot methyltransferases | IPR003742: RNA methyltransferase RlmH | IPR029026: tRNA (guanine-N1-)-methyltransferase, N-terminal	GO:0008168 | GO:0006364		PF02590: Predicted SPOUT methyltransferase (1.0E-30)						cd18081: RlmH-like (5.1096E-40)			PTHR33603 (1.2E-52)	G3DSA:3.40.1280.10 (7.7E-34)		SSF75217 (5.62E-27)
Leryth_011709-t1												mobidb-lite: consensus disorder prediction
Leryth_024465-t1	IPR036163: Heavy metal-associated domain superfamily | IPR006121: Heavy metal-associated domain, HMA	GO:0046872 | GO:0030001		PF00403: Heavy-metal-associated domain (1.0E-12)						cd00371: HMA (7.37038E-5)			PTHR46195 (7.4E-54) | PTHR46195:SF12 (7.4E-54)	G3DSA:3.30.70.100 (6.5E-11)		SSF55008 (2.88E-9)
Leryth_011320-t2	IPR017178: 4-hydroxy-3-methylbut-2-en-1-yl diphosphate synthase, atypical | IPR004588: 4-hydroxy-3-methylbut-2-en-1-yl diphosphate synthase, bacterial-type | IPR011005: Dihydropteroate synthase-like	GO:0008299 | GO:0005506 | GO:0016114 | GO:0046429 | GO:0044237 | GO:0055114	Reactome: R-HSA-196741 | Reactome: R-HSA-3359469 | Reactome: R-HSA-3359467 | KEGG: 00900+1.17.7.3 | Reactome: R-HSA-1614635 | Reactome: R-HSA-156581	PF04551: GcpE protein (2.0E-152)				TIGR00612: ispG_gcpE: 4-hydroxy-3-methylbut-2-en-1-yl diphosphate synthase (5.6E-103)					PTHR30454:SF1 (0.0) | PTHR30454 (0.0)	G3DSA:3.20.20.20 (1.3E-110) | G3DSA:3.30.413.10 (5.2E-28)		SSF56014 (4.84E-14)		PIRSF037336 (3.5E-289)
Leryth_000086-t1	IPR009798: Wound-induced protein Wun1-like | IPR032710: NTF2-like domain superfamily			PF07107: Wound-induced protein WI12 (9.1E-25)									PTHR33703:SF16 (1.5E-45) | PTHR33703 (1.5E-45)	G3DSA:3.10.450.50 (6.6E-7)		SSF54427 (2.25E-9)
Leryth_023655-t2	IPR037518: MPN domain | IPR040749: BRCC36, C-terminal helical domain | IPR000555: JAB1/MPN/MOV34 metalloenzyme domain | IPR033860: Brcc36 isopeptidase	GO:0004843 | GO:0006281 | GO:0005515 | GO:0070552 | GO:0070531 | GO:0070536	Reactome: R-HSA-5693607 | Reactome: R-HSA-5693571 | Reactome: R-HSA-5689901 | Reactome: R-HSA-69473 | Reactome: R-HSA-5693565	PF18110: BRCC36 C-terminal helical domain (1.5E-21) | PF01398: JAB1/Mov34/MPN/PAD-1 ubiquitin protease (8.7E-25)	PS50249: MPN domain profile (22.859)					cd08068: MPN_BRCC36 (1.19985E-108)		mobidb-lite: consensus disorder prediction	PTHR10410 (1.1E-124) | PTHR10410:SF2 (1.1E-124)	G3DSA:3.40.140.10 (1.6E-52)		SSF102712 (4.97E-16)	SM00232 (2.3E-16)
Leryth_021419-t2	IPR022143: Protein of unknown function DUF3675 | IPR011016: Zinc finger, RING-CH-type | IPR033275: E3 ubiquitin-protein ligase MARCH-like | IPR013083: Zinc finger, RING/FYVE/PHD-type	GO:0008270	MetaCyc: PWY-7511	PF12428: Protein of unknown function (DUF3675) (3.9E-39) | PF12906: RING-variant domain (6.7E-13)	PS51292: Zinc finger RING-CH-type profile (21.338)				TMhelix: Region of a membrane-bound protein predicted to be embedded in the membrane	cd16495: RING_CH-C4HC3_MARCH (9.10274E-19)			PTHR23012 (2.8E-130) | PTHR23012:SF171 (2.8E-130)	G3DSA:3.30.40.10 (4.1E-19)		SSF57850 (5.74E-15)	SM00744 (3.2E-20)
Leryth_027087-t1	IPR007117: Expansin, cellulose-binding-like domain | IPR007112: Expansin/pollen allergen, DPBB domain | IPR002963: Expansin | IPR009009: RlpA-like protein, double-psi beta-barrel domain | IPR036908: RlpA-like domain superfamily | IPR007118: Expansin/Lol pI | IPR036749: Expansin, cellulose-binding-like domain superfamily	GO:0009664 | GO:0005576		PF03330: Lytic transglycolase (1.2E-20) | PF01357: Pollen allergen (1.5E-21)	PS50842: Expansin, family-45 endoglucanase-like domain profile (30.094) | PS50843: Expansin, Cellulose-binding-like domain profile (21.003)		PR01226: Expansin signature (3.5E-49) | PR01225: Expansin/Lol pI family signature (3.7E-39)		TMhelix: Region of a membrane-bound protein predicted to be embedded in the membrane				PTHR31867 (7.9E-136) | PTHR31867:SF2 (7.9E-136)	G3DSA:2.40.40.10 (8.5E-41) | G3DSA:2.60.40.760 (1.1E-21)	SignalP-noTM	SSF50685 (8.02E-51) | SSF49590 (6.67E-29)	SM00837 (1.1E-46)
Leryth_016371-t2	IPR012677: Nucleotide-binding alpha-beta plait domain superfamily | IPR035979: RNA-binding domain superfamily | IPR000504: RNA recognition motif domain	GO:0003676		PF00076: RNA recognition motif. (a.k.a. RRM, RBD, or RNP domain) (2.8E-18)	PS50102: Eukaryotic RNA Recognition Motif (RRM) profile (9.2)					cd12599: RRM1_SF2_plant_like (5.56085E-46) | cd12602: RRM2_SF2_plant_like (7.60247E-44)		mobidb-lite: consensus disorder prediction	PTHR23147:SF115 (9.7E-106) | PTHR23147 (9.7E-106)	G3DSA:3.30.70.330 (5.4E-26)		SSF54928 (2.43E-36)	SM00360 (1.5E-23)
Leryth_001448-t2	IPR001841: Zinc finger, RING-type | IPR027934: Cellulose synthase, RING-type zinc finger | IPR029044: Nucleotide-diphospho-sugar transferases | IPR013083: Zinc finger, RING/FYVE/PHD-type | IPR005150: Cellulose synthase	GO:0016760 | GO:0016020 | GO:0030244	MetaCyc: PWY-1001 | KEGG: 00500+2.4.1.12	PF03552: Cellulose synthase (0.0) | PF14569: Zinc-binding RING-finger (2.1E-40)	PS50089: Zinc finger RING-type profile (8.506)				TMhelix: Region of a membrane-bound protein predicted to be embedded in the membrane	cd16617: mRING-HC-C4C4_CesA_plant (3.51308E-34)			PTHR13301 (0.0) | PTHR13301:SF166 (0.0)	G3DSA:3.90.550.10 (1.8E-14) | G3DSA:3.30.40.10 (1.9E-41)		SSF57850 (7.65E-35) | SSF53448 (1.22E-9)
Leryth_007720-t1	IPR000008: C2 domain | IPR035892: C2 domain superfamily			PF00168: C2 domain (7.0E-22)	PS50004: C2 domain profile (13.816)					cd04038: C2_ArfGAP (1.58794E-69)			PTHR45933 (4.9E-77) | PTHR45933:SF12 (4.9E-77)	G3DSA:2.60.40.150 (1.2E-26)		SSF49562 (1.07E-26)	SM00239 (2.5E-20)
Leryth_000368-t1	IPR042316: IRK-interacting protein-like											mobidb-lite: consensus disorder prediction	PTHR31029:SF4 (1.1E-132) | PTHR31029 (1.1E-132)
Leryth_009882-t1	IPR011701: Major facilitator superfamily | IPR036259: MFS transporter superfamily	GO:0055085 | GO:0005887		PF07690: Major Facilitator Superfamily (9.8E-17)					TMhelix: Region of a membrane-bound protein predicted to be embedded in the membrane	cd17341: MFS_NRT2_like (1.23064E-132)		mobidb-lite: consensus disorder prediction	PTHR23515 (0.0) | PTHR23515:SF16 (0.0)	G3DSA:1.20.1250.20 (6.4E-31)		SSF103473 (2.09E-47)
Leryth_019672-t1	IPR003959: ATPase, AAA-type, core | IPR027417: P-loop containing nucleoside triphosphate hydrolase | IPR003960: ATPase, AAA-type, conserved site | IPR003593: AAA+ ATPase domain	GO:0005524		PF00004: ATPase family associated with various cellular activities (AAA) (2.3E-34)		PS00674: AAA-protein family signature				cd00009: AAA (1.34803E-21)			PTHR23073 (4.9E-198) | PTHR23073:SF82 (4.9E-198)	G3DSA:3.40.50.300 (8.6E-59)		SSF52540 (2.74E-47)	SM00382 (3.4E-16)
Leryth_017025-t1	IPR033131: Pectinesterase, Asp active site | IPR035513: Invertase/pectin methylesterase inhibitor domain superfamily | IPR011050: Pectin lyase fold/virulence factor | IPR006501: Pectinesterase inhibitor domain | IPR000070: Pectinesterase, catalytic | IPR012334: Pectin lyase fold	GO:0004857 | GO:0030599 | GO:0042545	MetaCyc: PWY-7248 | KEGG: 00040+3.1.1.11 | MetaCyc: PWY-7246	PF01095: Pectinesterase (4.6E-133) | PF04043: Plant invertase/pectin methylesterase inhibitor (8.9E-8)		PS00503: Pectinesterase signature 2		TIGR01614: PME_inhib: pectinesterase inhibitor domain (1.9E-11)	TMhelix: Region of a membrane-bound protein predicted to be embedded in the membrane	cd15798: PMEI-like_3 (3.67295E-13)			PTHR31707 (1.8E-190) | PTHR31707:SF155 (1.8E-190)	G3DSA:2.160.20.10 (1.5E-119) | G3DSA:1.20.140.40 (9.5E-10)		SSF51126 (1.84E-102) | SSF101148 (2.49E-12)
Leryth_003235-t1	IPR002401: Cytochrome P450, E-class, group I | IPR017972: Cytochrome P450, conserved site | IPR036396: Cytochrome P450 superfamily | IPR001128: Cytochrome P450	GO:0020037 | GO:0016705 | GO:0005506 | GO:0055114		PF00067: Cytochrome P450 (4.2E-106)		PS00086: Cytochrome P450 cysteine heme-iron ligand signature	PR00463: E-class P450 group I signature (1.2E-41) | PR00385: P450 superfamily signature (6.0E-12)		TMhelix: Region of a membrane-bound protein predicted to be embedded in the membrane				PTHR24281 (2.3E-88)	G3DSA:1.10.630.10 (2.4E-123)		SSF48264 (2.75E-114)
Leryth_010062-t2	IPR040356: SPEAR family	GO:0003700										mobidb-lite: consensus disorder prediction	PTHR33388:SF1 (8.7E-51) | PTHR33388 (8.7E-51)
Leryth_018896-t1	IPR031127: E3 ubiquitin ligase RBR family | IPR002867: IBR domain	GO:0016567 | GO:0004842		PF01485: IBR domain, a half RING-finger domain (3.7E-7)									PTHR11685:SF286 (3.0E-28) | PTHR11685 (3.0E-28)	G3DSA:1.20.120.1750 (2.0E-6)		SSF57850 (5.12E-10)	SM00647 (2.2E-4)
Leryth_016031-t3	IPR036322: WD40-repeat-containing domain superfamily | IPR017986: WD40-repeat-containing domain | IPR015943: WD40/YVTN repeat-like-containing domain superfamily | IPR001680: WD40 repeat	GO:0005515			PS50294: Trp-Asp (WD) repeats circular profile (12.789) | PS50082: Trp-Asp (WD) repeats profile (10.542)								PTHR47201 (1.1E-222)	G3DSA:2.130.10.10 (2.4E-44)		SSF50978 (7.59E-34)	SM00320 (9.2E-5)
Leryth_004259-t3	IPR006968: Root UVB sensitive family			PF04884: Vitamin B6 photo-protection and homoeostasis (6.5E-66)									PTHR12770:SF20 (4.1E-186) | PTHR12770 (4.1E-186)
Leryth_007443-t3	IPR022761: Fumarate lyase, N-terminal | IPR004769: Adenylosuccinate lyase | IPR008948: L-Aspartase-like | IPR024083: Fumarase/histidase, N-terminal | IPR020557: Fumarate lyase, conserved site | IPR000362: Fumarate lyase family | IPR013539: Adenylosuccinate lyase PurB, C-terminal	GO:0006188 | GO:0004018 | GO:0009152 | GO:0003824	MetaCyc: PWY-7234 | KEGG: 00250+4.3.2.2 | KEGG: 00230+4.3.2.2 | MetaCyc: PWY-6123 | Reactome: R-HSA-73817 | MetaCyc: PWY-7219 | MetaCyc: PWY-6124	PF00206: Lyase (5.3E-56) | PF08328: Adenylosuccinate lyase C-terminal (5.4E-50)		PS00163: Fumarate lyases signature	PR00149: Fumarate lyase superfamily signature (1.6E-12)	TIGR00928: purB: adenylosuccinate lyase (1.4E-118)		cd01598: PurB (0.0)			PTHR43411:SF4 (1.2E-282) | PTHR43411 (1.2E-282)	G3DSA:1.20.200.10 (2.2E-153) | G3DSA:1.10.275.10 (1.1E-47) | G3DSA:1.10.40.30 (2.2E-153)		SSF48557 (2.2E-98)
Leryth_019915-t1									TMhelix: Region of a membrane-bound protein predicted to be embedded in the membrane
Leryth_005459-t1	IPR000836: Phosphoribosyltransferase domain | IPR029099: Ribose-phosphate pyrophosphokinase, N-terminal domain | IPR029057: Phosphoribosyltransferase-like | IPR000842: Phosphoribosyl pyrophosphate synthetase, conserved site | IPR005946: Ribose-phosphate pyrophosphokinase	GO:0000287 | GO:0004749 | GO:0009116 | GO:0009165 | GO:0009156 | GO:0044249	Reactome: R-HSA-73843 | KEGG: 00230+2.7.6.1 | KEGG: 00030+2.7.6.1	PF14572: Phosphoribosyl synthetase-associated domain (9.4E-21) | PF13793: N-terminal domain of ribose phosphate pyrophosphokinase (1.4E-48)		PS00114: Phosphoribosyl pyrophosphate synthase signature		TIGR01251: ribP_PPkin: ribose-phosphate diphosphokinase (5.5E-117)		cd06223: PRTases_typeI (1.57117E-23)			PTHR10210 (9.0E-209) | PTHR10210:SF96 (9.0E-209)	G3DSA:3.40.50.2020 (1.8E-120)		SSF53271 (3.73E-59)	SM01400 (5.3E-77)
Leryth_001137-t4	IPR012978: Uncharacterised domain NUC173 | IPR011989: Armadillo-like helical | IPR016024: Armadillo-type fold			PF08161: NUC173 domain (2.0E-48)									PTHR21576 (0.0) | PTHR21576:SF81 (0.0)	G3DSA:1.25.10.10 (1.6E-8)		SSF48371 (2.64E-19)
Leryth_002433-t2	IPR027329: TPX2, C-terminal		Reactome: R-HSA-8854518 | Reactome: R-HSA-6804756	PF06886: Targeting protein for Xklp2 (TPX2) (6.0E-17)								mobidb-lite: consensus disorder prediction	PTHR31358:SF30 (4.4E-79) | PTHR31358 (4.4E-79)
Leryth_025729-t1	IPR000719: Protein kinase domain | IPR011009: Protein kinase-like domain superfamily | IPR008271: Serine/threonine-protein kinase, active site | IPR017441: Protein kinase, ATP binding site | IPR001245: Serine-threonine/tyrosine-protein kinase, catalytic domain	GO:0005524 | GO:0004672 | GO:0006468		PF07714: Protein tyrosine kinase (2.9E-44)	PS50011: Protein kinase domain profile (37.63)	PS00107: Protein kinases ATP-binding region signature | PS00108: Serine/Threonine protein kinases active-site signature				cd14066: STKc_IRAK (1.52302E-97)			PTHR45621:SF110 (3.7E-152) | PTHR45621 (3.7E-152)	G3DSA:3.30.200.20 (1.4E-31) | G3DSA:1.10.510.10 (4.1E-62)		SSF56112 (1.24E-79)
Leryth_004443-t1												mobidb-lite: consensus disorder prediction	PTHR46992 (8.9E-179)
Leryth_023436-t1									TMhelix: Region of a membrane-bound protein predicted to be embedded in the membrane				PTHR31769 (2.9E-14) | PTHR31769:SF14 (2.9E-14)		SignalP-noTM
Leryth_008575-t4	IPR036117: DhaL domain superfamily | IPR004007: DhaL domain	GO:0006071 | GO:0004371	Reactome: R-HSA-70350 | Reactome: R-HSA-168928	PF02734: DAK2 domain (1.5E-43)	PS51480: DhaL domain profile (36.716)				TMhelix: Region of a membrane-bound protein predicted to be embedded in the membrane				PTHR28629 (3.2E-122) | PTHR28629:SF13 (3.2E-122)	G3DSA:1.25.40.340 (1.3E-58)		SSF101473 (1.7E-50)	SM01120 (3.4E-48)
Leryth_017604-t1	IPR005578: Yif1 family	GO:0006888 | GO:0005789		PF03878: YIF1 (3.2E-30)					TMhelix: Region of a membrane-bound protein predicted to be embedded in the membrane				PTHR14083:SF11 (1.1E-122) | PTHR14083 (1.1E-122)
Leryth_015837-t1	IPR038672: Chromophore lyase CpcT/CpeT superfamily | IPR010404: Chromophore lyase CpcT/CpeT	GO:0016829 | GO:0017009		PF06206: CpeT/CpcT family (DUF1001) (1.5E-42)						cd16338: CpcT (1.06191E-46)			PTHR35137 (1.7E-135) | PTHR35137:SF1 (1.7E-135)	G3DSA:2.40.128.590 (5.8E-23)
Leryth_016831-t1	IPR032675: Leucine-rich repeat domain superfamily											mobidb-lite: consensus disorder prediction	PTHR23155:SF950 (2.3E-38) | PTHR23155 (2.3E-38)	G3DSA:3.80.10.10 (6.8E-20)		SSF52047 (2.28E-21)
Leryth_003889-t1	IPR008974: TRAF-like | IPR018121: Seven-in-absentia protein, TRAF-like domain	GO:0005634 | GO:0006511 | GO:0005515 | GO:0007275	MetaCyc: PWY-7511	PF03145: Seven in absentia protein family (1.8E-50)									PTHR10315:SF112 (1.5E-90) | PTHR10315 (1.5E-90)	G3DSA:2.60.210.10 (1.7E-32)		SSF49599 (8.5E-25)
Leryth_011812-t1												mobidb-lite: consensus disorder prediction	PTHR34112 (1.2E-129)
Leryth_018243-t1	IPR019095: Mediator complex, subunit Med18	GO:0006357 | GO:0016592 | GO:0003712	Reactome: R-HSA-381340 | Reactome: R-HSA-1989781										PTHR13321 (1.1E-68)
Leryth_008578-t6	IPR027417: P-loop containing nucleoside triphosphate hydrolase | IPR023577: CYTH domain | IPR006083: Phosphoribulokinase/uridine kinase | IPR033469: CYTH-like domain superfamily	GO:0005524 | GO:0016301	Reactome: R-HSA-73614 | Reactome: R-HSA-196819	PF00485: Phosphoribulokinase / Uridine kinase family (1.7E-23) | PF01928: CYTH domain (1.4E-16)	PS51707: CYTH domain profile (13.688)		PR00988: Uridine kinase signature (2.6E-10)			cd02028: UMPK_like (6.44716E-68)		mobidb-lite: consensus disorder prediction	PTHR10285 (1.1E-288) | PTHR10285:SF153 (1.1E-288)	G3DSA:3.40.50.300 (1.7E-38)		SSF55154 (1.37E-14) | SSF52540 (3.14E-23)
Leryth_022160-t4	IPR002401: Cytochrome P450, E-class, group I | IPR036396: Cytochrome P450 superfamily | IPR017972: Cytochrome P450, conserved site | IPR001128: Cytochrome P450	GO:0020037 | GO:0016705 | GO:0005506 | GO:0055114		PF00067: Cytochrome P450 (2.5E-85)		PS00086: Cytochrome P450 cysteine heme-iron ligand signature	PR00463: E-class P450 group I signature (1.4E-20) | PR00385: P450 superfamily signature (4.9E-12)		TMhelix: Region of a membrane-bound protein predicted to be embedded in the membrane				PTHR24282 (7.3E-227) | PTHR24282:SF128 (7.3E-227)	G3DSA:1.10.630.10 (2.5E-107)		SSF48264 (7.86E-106)
Leryth_023548-t1	IPR016159: Cullin repeat-like-containing domain superfamily | IPR004140: Exocyst complex component Exo70	GO:0000145 | GO:0006887	Reactome: R-HSA-5620916 | Reactome: R-HSA-1445148 | Reactome: R-HSA-264876										PTHR12542:SF26 (3.1E-26) | PTHR12542 (3.1E-26)	G3DSA:1.20.1280.170 (4.8E-7)		SSF74788 (4.71E-9)
Leryth_000696-t1	IPR001594: Palmitoyltransferase, DHHC domain	GO:0016409		PF01529: DHHC palmitoyltransferase (1.4E-29)	PS50216: DHHC domain profile (18.425)				TMhelix: Region of a membrane-bound protein predicted to be embedded in the membrane			mobidb-lite: consensus disorder prediction	PTHR22883 (2.2E-203) | PTHR22883:SF316 (2.2E-203)
Leryth_002474-t1	IPR023282: Hydroxymethylglutaryl-CoA reductase, N-terminal | IPR004554: Hydroxymethylglutaryl-CoA reductase, eukaryotic/archaeal type | IPR023076: Hydroxymethylglutaryl-CoA reductase, class I/II, conserved site | IPR009023: Hydroxymethylglutaryl-CoA reductase, class I/II, NAD/NADP-binding domain superfamily | IPR009029: Hydroxymethylglutaryl-CoA reductase, class I/II, substrate-binding domain sup…	GO:0008299 | GO:0016616 | GO:0005515 | GO:0015936 | GO:0004420 | GO:0055114 | GO:0050662	MetaCyc: PWY-7524 | Reactome: R-HSA-1989781 | MetaCyc: PWY-7391 | MetaCyc: PWY-922 | Reactome: R-HSA-191273 | MetaCyc: PWY-6174 | Reactome: R-HSA-2426168 | KEGG: 00900+1.1.1.34	PF00368: Hydroxymethylglutaryl-coenzyme A reductase (5.5E-141)	PS50065: Hydroxymethylglutaryl-coenzyme A reductases family profile (139.932)	PS00066: Hydroxymethylglutaryl-coenzyme A reductases signature 1 | PS00318: Hydroxymethylglutaryl-coenzyme A reductases signature 2 | PS01192: Hydroxymethylglutaryl-coenzyme A reductases signature 3	PR00071: Hydroxymethylglutaryl-coenzyme A reductase signature (4.4E-86)	TIGR00533: HMG_CoA_R_NADP: hydroxymethylglutaryl-CoA reductase (NADPH) (8.9E-161)	TMhelix: Region of a membrane-bound protein predicted to be embedded in the membrane	cd00643: HMG-CoA_reductase_classI (0.0)			PTHR10572:SF32 (0.0) | PTHR10572 (0.0)	G3DSA:3.30.70.420 (2.0E-143) | G3DSA:1.10.3270.10 (3.5E-20) | G3DSA:3.90.770.10 (2.0E-143)		SSF56542 (1.18E-104) | SSF55035 (3.14E-46)
Leryth_000226-t1	IPR000432: DNA mismatch repair protein MutS, C-terminal | IPR005747: Endonuclease MutS2 | IPR027417: P-loop containing nucleoside triphosphate hydrolase | IPR036187: DNA mismatch repair protein MutS, core domain superfamily	GO:0045910 | GO:0005524 | GO:0006298 | GO:0030983 | GO:0004519 | GO:0016887		PF00488: MutS domain V (2.9E-32)		PS00486: DNA mismatch repair proteins mutS family signature							PTHR11361 (2.8E-232) | PTHR11361:SF132 (2.8E-232)	G3DSA:3.40.50.300 (2.1E-68)		SSF48334 (4.58E-8) | SSF52540 (4.47E-38)	SM00534 (5.9E-64)	PIRSF005814 (2.4E-192)
Leryth_017098-t1	IPR000796: Aspartate/other aminotransferase | IPR004838: Aminotransferases, class-I, pyridoxal-phosphate-binding site | IPR004839: Aminotransferase, class I/classII | IPR015424: Pyridoxal phosphate-dependent transferase | IPR015422: Pyridoxal phosphate-dependent transferase domain 1 | IPR015421: Pyridoxal phosphate-dependent transferase, major domain	GO:0009058 | GO:0006520 | GO:0008483 | GO:0003824 | GO:0030170	MetaCyc: PWY-5913 | KEGG: 00270+2.6.1.1 | KEGG: 00330+2.6.1.1 | KEGG: 00250+2.6.1.1 | MetaCyc: PWY-7117 | KEGG: 00220+2.6.1.1 | MetaCyc: PWY-7115 | MetaCyc: PWY-6642 | KEGG: 00710+2.6.1.1 | KEGG: 00950+2.6.1.1 | MetaCyc: PWY-6643 | KEGG: 00350+2.6.1.1 | KEGG: 00960+2.6.1.1 | KEGG: 00401+2.6.1.1 | KEGG: 00360+2.6.1.1 | MetaCyc: PWY-7383 | MetaCyc: PWY-6638 | KEGG: 00400+2.6.1.1	PF00155: Aminotransferase class I and II (6.1E-93)		PS00105: Aminotransferases class-I pyridoxal-phosphate attachment site	PR00799: Aspartate aminotransferase signature (2.3E-38)			cd00609: AAT_like (1.66361E-44)			PTHR11879:SF43 (5.7E-254) | PTHR11879 (5.7E-254)	G3DSA:3.90.1150.10 (8.6E-170) | G3DSA:3.40.640.10 (8.6E-170)		SSF53383 (4.31E-115)
Leryth_005391-t1	IPR040125: Squalene monooxygenase | IPR013698: Squalene epoxidase | IPR036188: FAD/NAD(P)-binding domain superfamily	GO:0016126 | GO:0050660 | GO:0016021 | GO:0004506 | GO:0055114	KEGG: 00909+1.14.14.17 | KEGG: 00100+1.14.14.17 | Reactome: R-HSA-191273 | Reactome: R-HSA-2426168 | MetaCyc: PWY-5670	PF08491: Squalene epoxidase (1.9E-121) | PF13450: NAD(P)-binding Rossmann-like domain (1.5E-4)			PR00420: Aromatic-ring hydroxylase (flavoprotein monooxygenase) signature (6.6E-10)		TMhelix: Region of a membrane-bound protein predicted to be embedded in the membrane				PTHR10835:SF4 (0.0) | PTHR10835 (0.0)	G3DSA:3.50.50.60 (4.7E-41) | G3DSA:3.30.9.50 (4.7E-41)		SSF51905 (2.59E-46)
Leryth_005292-t1	IPR008587: Filament-like plant protein			PF05911: Filament-like plant protein, long coiled-coil (2.2E-272)								mobidb-lite: consensus disorder prediction	PTHR31580 (1.3E-301) | PTHR31580:SF27 (1.3E-301)			SSF57997 (2.4E-5)
Leryth_019108-t1	IPR006380: Sucrose-phosphatase-like, N-terminal | IPR001296: Glycosyl transferase, family 1 | IPR012819: Sucrose phosphate synthase, plant | IPR000368: Sucrose synthase | IPR035659: Sucrose-phosphate synthase, C-terminal	GO:0016157 | GO:0005985 | GO:0046524	MetaCyc: PWY-7347 | MetaCyc: PWY-7238 | KEGG: 00500+2.4.1.14	PF00534: Glycosyl transferases group 1 (1.0E-25) | PF00862: Sucrose synthase (3.5E-8) | PF05116: Sucrose-6F-phosphate phosphohydrolase (2.2E-13)				TIGR02468: sucrsPsyn_pln: sucrose phosphate synthase (0.0)		cd03800: GT4_sucrose_synthase (1.47084E-164) | cd16419: HAD_SPS (3.93036E-77)		mobidb-lite: consensus disorder prediction	PTHR46039 (0.0) | PTHR46039:SF6 (0.0)	G3DSA:3.40.50.2000 (2.0E-191)		SSF53756 (3.41E-65)
Leryth_014070-t6	IPR029058: Alpha/Beta hydrolase fold | IPR012020: AB hydrolase 4 family								TMhelix: Region of a membrane-bound protein predicted to be embedded in the membrane			mobidb-lite: consensus disorder prediction	PTHR10794 (1.1E-68) | PTHR10794:SF82 (1.1E-68)			SSF53474 (2.48E-8)		PIRSF005211 (5.5E-37)
Leryth_015046-t1	IPR000008: C2 domain | IPR035892: C2 domain superfamily			PF00168: C2 domain (3.7E-19)	PS50004: C2 domain profile (13.076)								PTHR45707:SF20 (1.7E-59) | PTHR45707 (1.7E-59)	G3DSA:2.60.40.150 (1.1E-24)		SSF49562 (8.48E-24)	SM00239 (1.5E-15)
Leryth_005821-t7	IPR000719: Protein kinase domain | IPR011009: Protein kinase-like domain superfamily | IPR021720: Malectin domain | IPR008271: Serine/threonine-protein kinase, active site | IPR001245: Serine-threonine/tyrosine-protein kinase, catalytic domain	GO:0005524 | GO:0004672 | GO:0006468	Reactome: R-HSA-6798695 | Reactome: R-HSA-532668	PF11721: Malectin domain (4.3E-38) | PF07714: Protein tyrosine kinase (3.8E-50)	PS50011: Protein kinase domain profile (39.651)	PS00108: Serine/Threonine protein kinases active-site signature			TMhelix: Region of a membrane-bound protein predicted to be embedded in the membrane	cd14066: STKc_IRAK (3.91507E-107)			PTHR27006:SF128 (1.5E-280) | PTHR27006 (1.5E-280)	G3DSA:3.30.200.20 (1.5E-35) | G3DSA:2.60.120.430 (8.2E-16) | G3DSA:1.10.510.10 (3.3E-63)		SSF56112 (2.6E-83)	SM00220 (6.9E-35)
Leryth_018584-t2	IPR040000: Nucleolar protein 9 | IPR001313: Pumilio RNA-binding repeat | IPR011989: Armadillo-like helical | IPR016024: Armadillo-type fold	GO:0003723			PS50302: Pumilio RNA-binding repeat profile (5.234)							mobidb-lite: consensus disorder prediction	PTHR13102 (1.2E-214)	G3DSA:1.25.10.10 (8.8E-23)		SSF48371 (1.09E-46)	SM00025 (0.03)
Leryth_021362-t2	IPR037239: Oxysterol-binding protein superfamily | IPR000648: Oxysterol-binding protein | IPR001849: Pleckstrin homology domain			PF01237: Oxysterol-binding protein (3.0E-116)	PS50003: PH domain profile (13.165)							mobidb-lite: consensus disorder prediction	PTHR10972:SF88 (0.0) | PTHR10972 (0.0)	G3DSA:2.40.160.120 (1.8E-21)		SSF144000 (1.7E-105) | SSF50729 (1.43E-15)	SM00233 (1.1E-12)
Leryth_011779-t1	IPR020785: Ribosomal protein L11, conserved site | IPR036796: Ribosomal protein L11/L12, N-terminal domain superfamily | IPR036769: Ribosomal protein L11, C-terminal domain superfamily | IPR000911: Ribosomal protein L11/L12 | IPR020784: Ribosomal protein L11, N-terminal | IPR020783: Ribosomal protein L11, C-terminal	GO:0005840 | GO:0006412 | GO:0003735	Reactome: R-HSA-1799339 | Reactome: R-HSA-9010553 | Reactome: R-HSA-72706 | Reactome: R-HSA-2408557 | Reactome: R-HSA-975957 | Reactome: R-HSA-975956 | Reactome: R-HSA-192823 | Reactome: R-HSA-156827 | Reactome: R-HSA-156902 | Reactome: R-HSA-72689 | Reactome: R-HSA-72764 | Reactome: R-HSA-6791226	PF00298: Ribosomal protein L11, RNA binding domain (1.2E-18) | PF03946: Ribosomal protein L11, N-terminal domain (3.0E-21)		PS00359: Ribosomal protein L11 signature				cd00349: Ribosomal_L11 (6.45712E-52)			PTHR11661:SF13 (1.8E-98) | PTHR11661 (1.8E-98)	G3DSA:1.10.10.250 (2.2E-42) | G3DSA:3.30.1550.10 (2.6E-35)		SSF46906 (1.83E-19) | SSF54747 (3.27E-26)	SM00649 (6.8E-56)
Leryth_001850-t1	IPR001412: Aminoacyl-tRNA synthetase, class I, conserved site | IPR002307: Tyrosine-tRNA ligase | IPR002305: Aminoacyl-tRNA synthetase, class Ic | IPR014729: Rossmann-like alpha/beta/alpha sandwich fold | IPR002942: RNA-binding S4 domain | IPR036986: RNA-binding S4 domain superfamily | IPR024088: Tyrosine-tRNA ligase, bacterial-type	GO:0003723 | GO:0005524 | GO:0006437 | GO:0005737 | GO:0000166 | GO:0006418 | GO:0004812 | GO:0004831	Reactome: R-HSA-72695 | Reactome: R-HSA-72706 | Reactome: R-HSA-379726 | Reactome: R-HSA-975956 | Reactome: R-HSA-192823 | Reactome: R-HSA-156827 | Reactome: R-HSA-72689 | Reactome: R-HSA-156902 | Reactome: R-HSA-72764 | Reactome: R-HSA-6791226 | KEGG: 00970+6.1.1.1 | Reactome: R-HSA-1799339 | Reactome: R-HSA-2408557 | Reactome: R-HSA-9010553 | Reactome: R-HSA-72702 | Reactome: R-HSA-975957 | Rea…	PF00579: tRNA synthetases class I (W and Y) (2.4E-71) | PF01479: S4 domain (5.9E-6)	PS50889: S4 RNA-binding domain profile (12.086)	PS00178: Aminoacyl-transfer RNA synthetases class-I signature	PR01040: Tyrosyl-tRNA synthetase signature (3.1E-26)	TIGR00234: tyrS: tyrosine--tRNA ligase (2.2E-106)		cd00805: TyrRS_core (3.4222E-105) | cd00165: S4 (8.02403E-8)		mobidb-lite: consensus disorder prediction	PTHR11766 (5.8E-176)	G3DSA:3.10.290.10 (4.3E-22) | G3DSA:1.10.240.10 (1.8E-32) | G3DSA:3.40.50.620 (3.2E-91)		SSF55174 (1.77E-14) | SSF52374 (3.11E-91)	SM00363 (5.5E-4)
Leryth_021140-t1									TMhelix: Region of a membrane-bound protein predicted to be embedded in the membrane
Leryth_002505-t1												mobidb-lite: consensus disorder prediction
Leryth_011563-t1	IPR000330: SNF2-related, N-terminal domain | IPR001650: Helicase, C-terminal | IPR014001: Helicase superfamily 1/2, ATP-binding domain | IPR027417: P-loop containing nucleoside triphosphate hydrolase | IPR038718: SNF2-like, N-terminal domain superfamily	GO:0005524		PF00176: SNF2 family N-terminal domain (1.1E-23) | PF00271: Helicase conserved C-terminal domain (3.8E-14)	PS51192: Superfamilies 1 and 2 helicase ATP-binding type-1 domain profile (15.438) | PS51194: Superfamilies 1 and 2 helicase C-terminal domain profile (15.986)					cd18793: SF2_C_SNF (3.2551E-53) | cd18004: DEXHc_RAD54 (2.4976E-95)		mobidb-lite: consensus disorder prediction	PTHR45629 (6.6E-252) | PTHR45629:SF6 (6.6E-252)	G3DSA:3.40.50.300 (6.5E-100) | G3DSA:3.40.50.10810 (8.7E-65) | G3DSA:1.20.120.850 (6.5E-100)		SSF52540 (1.46E-54)	SM00487 (1.7E-23) | SM00490 (4.3E-18)
Leryth_014388-t1	IPR005225: Small GTP-binding protein domain | IPR027417: P-loop containing nucleoside triphosphate hydrolase | IPR031157: Tr-type G domain, conserved site | IPR000795: Transcription factor, GTP-binding domain	GO:0005525 | GO:0003924		PF00009: Elongation factor Tu GTP binding domain (1.2E-60)	PS51722: Translational (tr)-type guanine nucleotide-binding (G) domain profile (53.054)	PS00301: Translational (tr)-type guanine nucleotide-binding (G) domain signature	PR00315: GTP-binding elongation factor signature (1.6E-16)	TIGR00231: small_GTP: small GTP-binding protein domain (1.3E-17)					PTHR42908 (1.5E-116) | PTHR42908:SF20 (1.5E-116)	G3DSA:3.40.50.300 (9.8E-71)		SSF52540 (3.92E-69)
Leryth_025630-t1									TMhelix: Region of a membrane-bound protein predicted to be embedded in the membrane				PTHR33474 (1.7E-25) | PTHR33474:SF23 (1.7E-25)		SignalP-noTM
Leryth_012593-t1	IPR002123: Phospholipid/glycerol acyltransferase	GO:0016746		PF01553: Acyltransferase (3.2E-16)					TMhelix: Region of a membrane-bound protein predicted to be embedded in the membrane	cd07991: LPLAT_LPCAT1-like (1.16056E-85)			PTHR23063:SF2 (2.0E-147) | PTHR23063 (2.0E-147)			SSF69593 (5.23E-11)	SM00563 (6.8E-23)
Leryth_008573-t3	IPR036465: von Willebrand factor A-like domain superfamily | IPR006896: Sec23/Sec24, trunk domain | IPR006895: Zinc finger, Sec23/Sec24-type | IPR036174: Zinc finger, Sec23/Sec24-type superfamily	GO:0006886 | GO:0030127 | GO:0008270 | GO:0006888	Reactome: R-HSA-983170 | Reactome: R-HSA-204005 | Reactome: R-HSA-2132295 | Reactome: R-HSA-1655829 | Reactome: R-HSA-5694530	PF04810: Sec23/Sec24 zinc finger (1.4E-15) | PF04811: Sec23/Sec24 trunk domain (1.4E-45)								mobidb-lite: consensus disorder prediction	PTHR13803 (3.4E-210) | PTHR13803:SF34 (3.4E-210)	G3DSA:2.30.30.380 (2.4E-22) | G3DSA:2.60.40.1670 (1.7E-8) | G3DSA:3.40.50.410 (5.3E-51)		SSF53300 (2.0E-37) | SSF82919 (6.67E-27) | SSF81995 (2.25E-19)
Leryth_005407-t1	IPR023582: Impact family | IPR036956: Impact, N-terminal domain superfamily | IPR020568: Ribosomal protein S5 domain 2-type fold | IPR001498: Impact, N-terminal			PF01205: Uncharacterized protein family UPF0029 (5.3E-19)									PTHR16301 (8.2E-113) | PTHR16301:SF18 (8.2E-113)	G3DSA:3.30.230.30 (6.5E-40)		SSF54211 (5.31E-32)
Leryth_019731-t9	IPR036322: WD40-repeat-containing domain superfamily | IPR015943: WD40/YVTN repeat-like-containing domain superfamily | IPR001680: WD40 repeat | IPR017986: WD40-repeat-containing domain	GO:0005515		PF00400: WD domain, G-beta repeat (5.0E-6)	PS50082: Trp-Asp (WD) repeats profile (10.141) | PS50294: Trp-Asp (WD) repeats circular profile (14.529)								PTHR44133 (1.7E-100)	G3DSA:2.130.10.10 (7.7E-24)		SSF50978 (2.52E-22)	SM00320 (5.4E-7)
Leryth_000411-t1	IPR029071: Ubiquitin-like domain superfamily | IPR040015: UBL3-like | IPR017000: Membrane-anchored ubiquitin-fold protein | IPR039540: UBL3-like, ubiquitin domain			PF13881: Ubiquitin-2 like Rad60 SUMO-like (2.8E-38)						cd01814: Ubl_MUBs_plant (3.6204E-43)			PTHR13169:SF14 (2.4E-61) | PTHR13169 (2.4E-61)	G3DSA:3.10.20.90 (2.0E-31)		SSF54236 (3.49E-20)		PIRSF032572 (7.6E-28)
Leryth_007793-t2	IPR011527: ABC transporter type 1, transmembrane domain | IPR003439: ABC transporter-like | IPR036640: ABC transporter type 1, transmembrane domain superfamily | IPR027417: P-loop containing nucleoside triphosphate hydrolase | IPR039421: Type I protein exporter | IPR017871: ABC transporter, conserved site | IPR003593: AAA+ ATPase domain	GO:0055085 | GO:0005524 | GO:0042626 | GO:0016021 | GO:0016887		PF00664: ABC transporter transmembrane region (5.2E-57) | PF00005: ABC transporter (4.7E-33)	PS50893: ATP-binding cassette, ABC transporter-type domain profile (24.63) | PS50929: ABC transporter integral membrane type-1 fused domain profile (40.892)	PS00211: ABC transporters family signature			TMhelix: Region of a membrane-bound protein predicted to be embedded in the membrane	cd18577: ABC_6TM_Pgp_ABCB1_D1_like (4.80961E-106) | cd18578: ABC_6TM_Pgp_ABCB1_D2_like (9.53075E-115) | cd03249: ABC_MTABC3_MDL1_MDL2 (4.34347E-150)			PTHR24221 (0.0) | PTHR24221:SF473 (0.0)	G3DSA:3.40.50.300 (1.5E-90)		SSF52540 (5.65E-91) | SSF90123 (3.01E-51)	SM00382 (1.6E-15)
Leryth_009247-t3									TMhelix: Region of a membrane-bound protein predicted to be embedded in the membrane				PTHR31061:SF28 (1.2E-218) | PTHR31061 (1.2E-218)
Leryth_025893-t1	IPR007590: Saf4/Yju2 protein			PF04502: Family of unknown function (DUF572) (3.1E-66)									PTHR12111:SF2 (4.9E-130) | PTHR12111 (4.9E-130)
Leryth_005762-t6				PF14381: Ethylene-responsive protein kinase Le-CTR1 (5.7E-62)								mobidb-lite: consensus disorder prediction	PTHR44329:SF118 (3.9E-151) | PTHR44329 (3.9E-151)
Leryth_022378-t1	IPR003892: Ubiquitin system component CUE | IPR001841: Zinc finger, RING-type | IPR013083: Zinc finger, RING/FYVE/PHD-type	GO:0005515		PF13639: Ring finger domain (1.4E-8) | PF02845: CUE domain (9.4E-11)	PS50089: Zinc finger RING-type profile (12.755) | PS51140: CUE domain profile (14.008)				TMhelix: Region of a membrane-bound protein predicted to be embedded in the membrane			mobidb-lite: consensus disorder prediction	PTHR15067:SF5 (1.2E-56) | PTHR15067 (1.2E-56)	G3DSA:3.30.40.10 (2.8E-18) | G3DSA:1.10.8.10 (5.6E-13)		SSF57850 (9.09E-18)	SM00546 (8.3E-7) | SM00184 (2.9E-6)
Leryth_005283-t2	IPR039690: U11/U12 small nuclear ribonucleoprotein 25kDa protein | IPR000626: Ubiquitin domain | IPR040610: SNRNP25, ubiquitin-like domain | IPR029071: Ubiquitin-like domain superfamily	GO:0005515 | GO:0000398 | GO:0005689	Reactome: R-HSA-72165	PF18036: Ubiquitin-like domain (1.3E-28)	PS50053: Ubiquitin domain profile (9.134)					cd17058: Ubl_SNRNP25 (1.17201E-36)			PTHR14942:SF0 (3.3E-79) | PTHR14942 (3.3E-79)	G3DSA:3.10.20.90 (4.6E-35)		SSF54236 (8.98E-24)
Leryth_025402-t1	IPR017907: Zinc finger, RING-type, conserved site | IPR001841: Zinc finger, RING-type | IPR018957: Zinc finger, C3HC4 RING-type | IPR013083: Zinc finger, RING/FYVE/PHD-type	GO:0046872		PF00097: Zinc finger, C3HC4 type (RING finger) (1.6E-8)	PS50089: Zinc finger RING-type profile (12.888)	PS00518: Zinc finger RING-type signature			TMhelix: Region of a membrane-bound protein predicted to be embedded in the membrane	cd16745: RING-HC_AtRMA_like (1.06535E-22)			PTHR12313:SF59 (8.8E-85) | PTHR12313 (8.8E-85)	G3DSA:3.30.40.10 (5.3E-18)		SSF57850 (7.07E-17)	SM00184 (5.6E-10)
Leryth_018176-t2	IPR003959: ATPase, AAA-type, core | IPR000642: Peptidase M41 | IPR003593: AAA+ ATPase domain | IPR011546: Peptidase M41, FtsH extracellular | IPR041569: AAA ATPase, AAA+ lid domain | IPR037219: Peptidase M41-like | IPR027417: P-loop containing nucleoside triphosphate hydrolase | IPR003960: ATPase, AAA-type, conserved site | IPR005936: Peptidase, FtsH	GO:0016020 | GO:0006508 | GO:0005524 | GO:0004222 | GO:0016021 | GO:0008270	Reactome: R-HSA-8949664	PF01434: Peptidase family M41 (3.0E-66) | PF00004: ATPase family associated with various cellular activities (AAA) (1.4E-40) | PF17862: AAA+ lid domain (1.2E-12) | PF06480: FtsH Extracellular (1.2E-10)		PS00674: AAA-protein family signature		TIGR01241: FtsH_fam: ATP-dependent metallopeptidase HflB (2.9E-203)		cd00009: AAA (3.00483E-26)		mobidb-lite: consensus disorder prediction	PTHR43655:SF24 (0.0) | PTHR43655 (0.0)	G3DSA:1.10.8.60 (1.0E-26) | G3DSA:3.40.1690.20 (4.2E-29) | G3DSA:1.20.58.760 (7.4E-68) | G3DSA:3.40.50.300 (1.6E-66)		SSF140990 (4.32E-63) | SSF52540 (1.06E-66)	SM00382 (3.0E-20)
Leryth_016682-t3	IPR013057: Amino acid transporter, transmembrane domain			PF01490: Transmembrane amino acid transporter protein (1.8E-62)					TMhelix: Region of a membrane-bound protein predicted to be embedded in the membrane			mobidb-lite: consensus disorder prediction	PTHR22950:SF508 (7.5E-199) | PTHR22950 (7.5E-199)
Leryth_026827-t1					PS51257: Prokaryotic membrane lipoprotein lipid attachment site profile (5.0)
Leryth_006796-t1	IPR003578: Small GTPase Rho | IPR005225: Small GTP-binding protein domain | IPR027417: P-loop containing nucleoside triphosphate hydrolase | IPR001806: Small GTPase	GO:0007264 | GO:0005525 | GO:0003924	Reactome: R-HSA-194840	PF00071: Ras family (5.1E-51)	PS51420: small GTPase Rho family profile (24.632)		PR00449: Transforming protein P21 ras signature (3.1E-37)	TIGR00231: small_GTP: small GTP-binding protein domain (1.2E-35)		cd04133: Rop_like (4.28481E-136)			PTHR24072 (1.6E-127) | PTHR24072:SF288 (1.6E-127)	G3DSA:3.40.50.300 (5.6E-65)		SSF52540 (3.02E-53)	SM00173 (3.4E-21) | SM00175 (1.6E-27) | SM00174 (1.3E-112)
Leryth_006650-t1	IPR001214: SET domain | IPR003616: Post-SET domain	GO:0005515	Reactome: R-HSA-3214841 | KEGG: 00310+2.1.1.43	PF00856: SET domain (8.9E-20)	PS50280: SET domain profile (18.612) | PS50868: Post-SET domain profile (8.905)								PTHR13793 (3.0E-112) | PTHR13793:SF92 (3.0E-112)	G3DSA:2.170.270.10 (1.1E-51)		SSF82199 (8.24E-46)	SM00317 (1.5E-34) | SM00508 (0.003)
Leryth_010811-t1	IPR007454: Uncharacterised protein family UPF0250 | IPR027471: YbeD-like domain superfamily			PF04359: Protein of unknown function (DUF493) (1.5E-18)									PTHR34782 (3.5E-87)	G3DSA:3.30.70.260 (1.4E-8)		SSF117991 (1.83E-13)
Leryth_023106-t1	IPR006186: Serine/threonine-specific protein phosphatase/bis(5-nucleosyl)-tetraphosphatase | IPR004843: Calcineurin-like phosphoesterase domain, ApaH type | IPR029052: Metallo-dependent phosphatase-like	GO:0016787	KEGG: 04658+3.1.3.16 | KEGG: 04660+3.1.3.16 | KEGG: 05235+3.1.3.16	PF00149: Calcineurin-like phosphoesterase (1.5E-16)		PS00125: Serine/threonine specific protein phosphatases signature	PR00114: Serine/threonine phosphatase family signature (2.7E-41)						PTHR45619 (2.0E-88) | PTHR45619:SF25 (2.0E-88)	G3DSA:3.60.21.10 (3.6E-61)		SSF56300 (3.63E-50)	SM00156 (1.6E-10)
Leryth_013310-t1	IPR011009: Protein kinase-like domain superfamily | IPR000719: Protein kinase domain | IPR008271: Serine/threonine-protein kinase, active site | IPR017441: Protein kinase, ATP binding site | IPR001245: Serine-threonine/tyrosine-protein kinase, catalytic domain	GO:0005524 | GO:0004672 | GO:0006468		PF07714: Protein tyrosine kinase (9.5E-58)	PS50011: Protein kinase domain profile (42.958)	PS00107: Protein kinases ATP-binding region signature | PS00108: Serine/Threonine protein kinases active-site signature	PR00109: Tyrosine kinase catalytic domain signature (5.2E-11)			cd13999: STKc_MAP3K-like (3.54723E-107)			PTHR23257:SF806 (1.1E-180) | PTHR23257 (1.1E-180)	G3DSA:3.30.200.20 (2.2E-21) | G3DSA:1.10.510.10 (3.2E-51)		SSF56112 (7.89E-75)	SM00220 (8.0E-65)	PIRSF000654 (8.0E-54)
Leryth_020678-t1	IPR017970: Homeobox, conserved site | IPR009057: Homeobox-like domain superfamily | IPR000047: Helix-turn-helix motif | IPR001356: Homeobox domain | IPR003106: Leucine zipper, homeobox-associated	GO:0003677 | GO:0006355 | GO:0043565 | GO:0003700	Reactome: R-HSA-432722 | Reactome: R-HSA-6807878	PF00046: Homeodomain (4.9E-16) | PF02183: Homeobox associated leucine zipper (6.4E-14)	PS50071: 'Homeobox' domain profile (16.698)	PS00027: 'Homeobox' domain signature	PR00031: Lambda-repressor HTH signature (7.2E-5)			cd00086: homeodomain (1.22323E-15)		mobidb-lite: consensus disorder prediction	PTHR24326:SF560 (4.5E-76) | PTHR24326 (4.5E-76)	G3DSA:1.10.10.60 (1.2E-17)		SSF46689 (6.42E-19)	SM00389 (8.5E-18)
Leryth_020119-t1	IPR035427: Tim10-like domain superfamily | IPR039238: Mitochondrial import inner membrane translocase subunit Tim8/13 | IPR004217: Tim10-like	GO:0005758 | GO:0072321	Reactome: R-HSA-1268020	PF02953: Tim10/DDP family zinc finger (3.5E-25)									PTHR19338 (1.7E-41) | PTHR19338:SF8 (1.7E-41)	G3DSA:1.10.287.810 (1.8E-22)		SSF144122 (9.16E-19)
Leryth_009512-t1	IPR013088: Zinc finger, NHR/GATA-type | IPR000679: Zinc finger, GATA-type	GO:0006355 | GO:0043565 | GO:0008270	Reactome: R-HSA-383280	PF00320: GATA zinc finger (1.4E-16)	PS50114: GATA-type zinc finger domain profile (12.004)	PS00344: GATA-type zinc finger domain				cd00202: ZnF_GATA (2.64523E-16)			PTHR45658 (4.4E-76) | PTHR45658:SF29 (4.4E-76)	G3DSA:3.30.50.10 (2.6E-13)		SSF57716 (4.23E-15)	SM00401 (4.2E-16)
Leryth_006261-t1	IPR005828: Major facilitator, sugar transporter-like | IPR003663: Sugar/inositol transporter | IPR005829: Sugar transporter, conserved site | IPR020846: Major facilitator superfamily domain | IPR036259: MFS transporter superfamily	GO:0016020 | GO:0055085 | GO:0016021 | GO:0022857	Reactome: R-HSA-189200	PF00083: Sugar (and other) transporter (8.8E-86)	PS50850: Major facilitator superfamily (MFS) profile (29.583)	PS00216: Sugar transport proteins signature 1	PR00171: Sugar transporter signature (2.5E-11)	TIGR00879: SP: MFS transporter, sugar porter (SP) family (4.0E-85)	TMhelix: Region of a membrane-bound protein predicted to be embedded in the membrane	cd17360: MFS_HMIT_like (7.07295E-119)			PTHR24064 (8.2E-175) | PTHR24064:SF113 (8.2E-175)	G3DSA:1.20.1250.20 (2.9E-95)		SSF103473 (6.28E-47)
Leryth_005499-t3	IPR005135: Endonuclease/exonuclease/phosphatase | IPR036691: Endonuclease/exonuclease/phosphatase superfamily | IPR000300: Inositol polyphosphate-related phosphatase	GO:0046856		PF03372: Endonuclease/Exonuclease/phosphatase family (1.9E-8)								mobidb-lite: consensus disorder prediction	PTHR45666:SF34 (6.7E-184) | PTHR45666 (6.7E-184)	G3DSA:3.60.10.10 (8.1E-94)		SSF56219 (2.62E-57)	SM00128 (1.0E-47)
Leryth_020952-t1	IPR013167: Conserved oligomeric Golgi complex, subunit 4		Reactome: R-HSA-6811440 | Reactome: R-HSA-6811438 | Reactome: R-HSA-6807878	PF08318: COG4 transport protein (8.6E-71)									PTHR24016 (2.8E-134) | PTHR24016:SF0 (2.8E-134)	G3DSA:1.10.287.1060 (1.2E-5)			SM00762 (3.9E-101)
Leryth_014512-t1	IPR036955: AP2/ERF domain superfamily | IPR016177: DNA-binding domain superfamily | IPR001471: AP2/ERF domain	GO:0003677 | GO:0006355 | GO:0003700		PF00847: AP2 domain (1.1E-12)	PS51032: AP2/ERF domain profile (23.591)		PR00367: Ethylene responsive element binding protein signature (1.1E-10)			cd00018: AP2 (5.70904E-35)		mobidb-lite: consensus disorder prediction	PTHR31985:SF104 (2.6E-77) | PTHR31985 (2.6E-77)	G3DSA:3.30.730.10 (7.4E-30)		SSF54171 (5.49E-22)	SM00380 (5.5E-37)
Leryth_004909-t1	IPR039638: Mediator of RNA polymerase II transcription subunit 33A/B	GO:2000762 | GO:0016592											PTHR33739:SF7 (8.0E-79) | PTHR33739 (8.0E-79)
Leryth_010434-t5	IPR016024: Armadillo-type fold								TMhelix: Region of a membrane-bound protein predicted to be embedded in the membrane				PTHR36725 (4.3E-173)			SSF48371 (3.87E-5)
Leryth_000386-t1	IPR002554: Protein phosphatase 2A, regulatory B subunit, B56 | IPR011989: Armadillo-like helical | IPR016024: Armadillo-type fold	GO:0007165 | GO:0019888 | GO:0000159	Reactome: R-HSA-4641262 | Reactome: R-HSA-5358749 | Reactome: R-HSA-5358751 | Reactome: R-HSA-5339716 | Reactome: R-HSA-432142 | Reactome: R-HSA-2467813 | Reactome: R-HSA-68877 | Reactome: R-HSA-6811558 | Reactome: R-HSA-5467337 | Reactome: R-HSA-2500257 | Reactome: R-HSA-141444 | Reactome: R-HSA-5467340 | Reactome: R-HSA-195253 | Reactome: R-HSA-5358752 | Reactome: R-HSA-389513 | Reactome: R-HSA…	PF01603: Protein phosphatase 2A regulatory B subunit (B56 family) (1.1E-190)								mobidb-lite: consensus disorder prediction	PTHR10257 (2.0E-291) | PTHR10257:SF67 (2.0E-291)	G3DSA:1.25.10.10 (1.8E-188)		SSF48371 (6.24E-158)		PIRSF028043 (2.5E-243)
Leryth_021576-t3	IPR026489: CXC domain | IPR025778: Histone-lysine N-methyltransferase, EZ	GO:0031519	KEGG: 00310+2.1.1.43		PS51633: CXC domain profile (10.148)				TMhelix: Region of a membrane-bound protein predicted to be embedded in the membrane			mobidb-lite: consensus disorder prediction	PTHR45747:SF9 (1.1E-201) | PTHR45747 (1.1E-201)
Leryth_014058-t1	IPR039512: RCHY1, zinc-ribbon		Reactome: R-HSA-110320 | Reactome: R-HSA-983168	PF14599: Zinc-ribbon (3.7E-27)									PTHR21319:SF38 (7.4E-42) | PTHR21319 (7.4E-42)	G3DSA:2.20.28.10 (1.3E-18)
Leryth_023830-t1									TMhelix: Region of a membrane-bound protein predicted to be embedded in the membrane	cd00448: YjgF_YER057c_UK114_family (1.07711E-4)
Leryth_007691-t2												mobidb-lite: consensus disorder prediction	PTHR34462 (1.3E-139)
Leryth_015453-t5	IPR038514: AAR2, C-terminal domain superfamily | IPR033647: AAR2, N-terminal | IPR038516: AAR2, N-terminal domain superfamily | IPR033648: AAR2, C-terminal | IPR007946: A1 cistron-splicing factor, AAR2			PF05282: AAR2 protein (1.1E-98)						cd13778: Aar2_C (5.77338E-40) | cd13777: Aar2_N (2.70891E-44)			PTHR12689 (4.8E-139)	G3DSA:2.60.34.20 (1.2E-12) | G3DSA:1.25.40.550 (5.7E-17)
Leryth_012188-t1	IPR040442: Pyruvate kinase-like domain superfamily | IPR015813: Pyruvate/Phosphoenolpyruvate kinase-like domain superfamily | IPR005000: HpcH/HpaI aldolase/citrate lyase domain	GO:0003824		PF03328: HpcH/HpaI aldolase/citrate lyase family (9.2E-48)								mobidb-lite: consensus disorder prediction	PTHR30502:SF0 (7.2E-126) | PTHR30502 (7.2E-126)	G3DSA:3.20.20.60 (9.0E-79)		SSF51621 (5.23E-64)
Leryth_000961-t1									TMhelix: Region of a membrane-bound protein predicted to be embedded in the membrane				PTHR47380 (2.1E-137) | PTHR47380:SF4 (2.1E-137)
Leryth_015686-t1	IPR011009: Protein kinase-like domain superfamily | IPR000719: Protein kinase domain	GO:0005524 | GO:0004672 | GO:0006468		PF00069: Protein kinase domain (9.6E-35)	PS50011: Protein kinase domain profile (46.562)							mobidb-lite: consensus disorder prediction	PTHR24361 (4.8E-171) | PTHR24361:SF744 (4.8E-171)	G3DSA:1.10.510.10 (3.7E-74)		SSF56112 (3.83E-74)	SM00220 (1.7E-75)
Leryth_018992-t1												mobidb-lite: consensus disorder prediction	PTHR34451:SF7 (1.8E-47) | PTHR34451 (1.8E-47)
Leryth_012304-t1	IPR016040: NAD(P)-binding domain | IPR036291: NAD(P)-binding domain superfamily			PF13460: NAD(P)H-binding (2.2E-16)								mobidb-lite: consensus disorder prediction	PTHR47711 (6.3E-222)	G3DSA:3.40.50.720 (1.7E-18)		SSF51735 (2.12E-13)
Leryth_002609-t1	IPR002495: Glycosyl transferase, family 8 | IPR029044: Nucleotide-diphospho-sugar transferases	GO:0016757		PF01501: Glycosyl transferase family 8 (6.8E-6)					TMhelix: Region of a membrane-bound protein predicted to be embedded in the membrane	cd02537: GT8_Glycogenin (7.55615E-82)			PTHR11183 (2.7E-163) | PTHR11183:SF116 (2.7E-163)	G3DSA:3.90.550.10 (5.2E-67)		SSF53448 (1.58E-42)
Leryth_016374-t1												mobidb-lite: consensus disorder prediction	PTHR34962 (0.0) | PTHR34962:SF1 (0.0)
Leryth_008568-t1	IPR003617: Transcription elongation factor, TFIIS/CRSP70, N-terminal, sub-type | IPR035441: TFIIS/LEDGF domain superfamily | IPR001025: Bromo adjacent homology (BAH) domain | IPR017923: Transcription factor IIS, N-terminal	GO:0005634 | GO:0003682		PF08711: TFIIS helical bundle-like domain (4.8E-11) | PF01426: BAH domain (2.4E-8)	PS51038: BAH domain profile (17.612) | PS51319: TFIIS N-terminal domain profile (19.829)					cd00183: TFIIS_I (2.50065E-15)		mobidb-lite: consensus disorder prediction	PTHR46548 (0.0)	G3DSA:1.20.930.10 (1.2E-14) | G3DSA:2.30.30.490 (9.2E-25)		SSF47676 (1.57E-18)	SM00509 (2.6E-19) | SM00439 (9.5E-21)
Leryth_016110-t1												mobidb-lite: consensus disorder prediction	PTHR33177:SF24 (5.0E-71) | PTHR33177 (5.0E-71)
Leryth_007804-t2	IPR010402: CCT domain | IPR000315: B-box-type zinc finger	GO:0005515 | GO:0008270		PF06203: CCT motif (1.0E-17) | PF00643: B-box zinc finger (7.3E-7)	PS50119: Zinc finger B-box type profile (8.944) | PS51017: CCT domain profile (16.698)					cd00021: BBOX (2.14779E-9)			PTHR31319:SF39 (1.5E-116) | PTHR31319 (1.5E-116)				SM00336 (7.4E-10)
Leryth_004692-t1												mobidb-lite: consensus disorder prediction	PTHR36019 (2.3E-21)
Leryth_005065-t1	IPR039280: VASCULAR-RELATED UNKNOWN PROTEIN	GO:0010089										mobidb-lite: consensus disorder prediction	PTHR33974 (1.5E-32)
Leryth_019249-t1	IPR036465: von Willebrand factor A-like domain superfamily | IPR000008: C2 domain | IPR031116: Protein BONZAI | IPR002035: von Willebrand factor, type A | IPR035892: C2 domain superfamily | IPR010734: Copine | IPR037768: Copine, C2B domain	GO:0005544 | GO:0060548		PF00168: C2 domain (3.1E-8) | PF07002: Copine (1.2E-77)	PS50004: C2 domain profile (8.843)					cd01459: vWA_copine_like (3.91844E-120) | cd04048: C2A_Copine (7.41749E-32) | cd04047: C2B_Copine (3.73066E-33)			PTHR10857:SF120 (1.0E-286) | PTHR10857 (1.0E-286)	G3DSA:2.60.40.150 (6.9E-12)		SSF53300 (7.41E-16) | SSF49562 (1.96E-13)	SM00239 (5.2E-6) | SM00327 (4.3E-10)
Leryth_023324-t6	IPR029473: Cell morphogenesis central region | IPR016024: Armadillo-type fold | IPR039867: Protein furry/Tao3/Mor2	GO:0000902		PF14228: Cell morphogenesis central region (0.0)									PTHR12295:SF31 (0.0) | PTHR12295 (0.0)			SSF48371 (6.91E-8)
Leryth_017869-t1	IPR000195: Rab-GTPase-TBC domain | IPR035969: Rab-GTPase-TBC domain superfamily			PF00566: Rab-GTPase-TBC domain (2.5E-51)	PS50086: TBC/rab GAP domain profile (36.857)							mobidb-lite: consensus disorder prediction	PTHR22957 (1.2E-213) | PTHR22957:SF490 (1.2E-213)	G3DSA:1.10.472.80 (9.8E-28) | G3DSA:1.10.8.270 (3.5E-30)		SSF47923 (4.18E-42)	SM00164 (4.1E-55)
Leryth_017343-t1	IPR001375: Peptidase S9, prolyl oligopeptidase, catalytic domain | IPR002470: Peptidase S9A, prolyl oligopeptidase | IPR029058: Alpha/Beta hydrolase fold | IPR023302: Peptidase S9A, N-terminal domain	GO:0004252 | GO:0006508 | GO:0070008 | GO:0008236		PF02897: Prolyl oligopeptidase, N-terminal beta-propeller domain (4.1E-40) | PF00326: Prolyl oligopeptidase family (2.3E-37)			PR00862: Prolyl oligopeptidase serine protease (S9A) signature (6.5E-27)						PTHR11757 (0.0) | PTHR11757:SF6 (0.0)			SSF53474 (4.02E-35) | SSF50993 (1.15E-41)
Leryth_024320-t1	IPR006982: Glutamate synthase, central-N | IPR017932: Glutamine amidotransferase type 2 domain | IPR029055: Nucleophile aminohydrolases, N-terminal | IPR013785: Aldolase-type TIM barrel	GO:0015930 | GO:0006807 | GO:0003824 | GO:0055114		PF04898: Glutamate synthase central domain (3.0E-33) | PF00310: Glutamine amidotransferases class-II (1.4E-76)									PTHR11938:SF131 (4.6E-178) | PTHR11938 (4.6E-178)	G3DSA:3.60.20.10 (7.0E-81) | G3DSA:3.20.20.70 (1.1E-35)		SSF56235 (9.77E-60) | SSF51395 (1.34E-29)
Leryth_000538-t2	IPR027728: Topless family | IPR006594: LIS1 homology motif | IPR011047: Quinoprotein alcohol dehydrogenase-like superfamily | IPR001680: WD40 repeat | IPR015943: WD40/YVTN repeat-like-containing domain superfamily | IPR017986: WD40-repeat-containing domain | IPR006595: CTLH, C-terminal LisH motif | IPR019775: WD40 repeat, conserved site	GO:0005515 | GO:0006355		PF00400: WD domain, G-beta repeat (1.1E-4)	PS50082: Trp-Asp (WD) repeats profile (11.01) | PS50294: Trp-Asp (WD) repeats circular profile (14.898) | PS50896: LIS1 homology (LisH) motif profile (10.139) | PS50897: C-terminal to LisH (CTLH) motif profile (13.525)	PS00678: Trp-Asp (WD) repeats signature						mobidb-lite: consensus disorder prediction	PTHR44083 (0.0) | PTHR44083:SF1 (0.0)	G3DSA:2.130.10.10 (2.9E-28)		SSF50998 (2.2E-43)	SM00320 (1.4E-5) | SM00667 (6.0E-5) | SM00668 (4.0E-14)
Leryth_013013-t1	IPR037366: BOULE/DAZ family | IPR012677: Nucleotide-binding alpha-beta plait domain superfamily | IPR035979: RNA-binding domain superfamily | IPR000504: RNA recognition motif domain	GO:0003729 | GO:0003676		PF00076: RNA recognition motif. (a.k.a. RRM, RBD, or RNP domain) (1.1E-17)	PS50102: Eukaryotic RNA Recognition Motif (RRM) profile (17.302)					cd12384: RRM_RBM24_RBM38_like (7.63948E-43)			PTHR11176 (5.2E-61) | PTHR11176:SF25 (5.2E-61)	G3DSA:3.30.70.330 (1.1E-25)		SSF54928 (7.93E-26)	SM00360 (2.7E-26)
Leryth_007684-t2	IPR002528: Multi antimicrobial extrusion protein	GO:0016020 | GO:0055085 | GO:0015297 | GO:0042910	Reactome: R-HSA-425366	PF01554: MatE (5.0E-34)					TMhelix: Region of a membrane-bound protein predicted to be embedded in the membrane	cd13132: MATE_eukaryotic (2.26287E-95)			PTHR11206 (1.1E-175) | PTHR11206:SF275 (1.1E-175)
Leryth_018867-t1	IPR022059: Protein of unknown function DUF3615			PF12274: Protein of unknown function (DUF3615) (4.1E-7)								mobidb-lite: consensus disorder prediction	PTHR34710 (3.4E-31)
Leryth_007231-t1	IPR039204: Magnesium transporter MRS2-like | IPR002523: Mg2+ transporter protein, CorA-like/Zinc transport protein ZntB	GO:0016020 | GO:0055085 | GO:0046873 | GO:0030001	Reactome: R-HSA-5223345	PF01544: CorA-like Mg2+ transporter protein (9.8E-7)					TMhelix: Region of a membrane-bound protein predicted to be embedded in the membrane	cd12823: Mrs2_Mfm1p-like (5.6804E-116)			PTHR13890 (1.2E-186) | PTHR13890:SF2 (1.2E-186)	G3DSA:2.40.128.330 (6.3E-8)		SSF144083 (1.7E-5)
Leryth_014734-t1	IPR002164: Nucleosome assembly protein (NAP) | IPR037231: NAP-like superfamily	GO:0005634 | GO:0006334		PF00956: Nucleosome assembly protein (NAP) (1.1E-30)								mobidb-lite: consensus disorder prediction	PTHR11875 (3.2E-60) | PTHR11875:SF110 (3.2E-60)	G3DSA:3.30.1120.90 (4.3E-28)		SSF143113 (2.49E-28)
Leryth_022208-t1												mobidb-lite: consensus disorder prediction	PTHR36005 (1.3E-204)
Leryth_022793-t1												mobidb-lite: consensus disorder prediction
Leryth_015280-t1	IPR016024: Armadillo-type fold												PTHR46087 (0.0) | PTHR46087:SF9 (0.0)			SSF48371 (9.15E-8)
Leryth_013151-t1	IPR023214: HAD superfamily | IPR036412: HAD-like superfamily | IPR008250: P-type ATPase, A domain superfamily | IPR006408: P-type ATPase, subfamily IIB | IPR006068: Cation-transporting P-type ATPase, C-terminal | IPR001757: P-type ATPase | IPR023299: P-type ATPase, cytoplasmic domain N | IPR018303: P-type ATPase, phosphorylation site | IPR023298: P-type ATPase, transmembrane domain superfamily | …	GO:0070588 | GO:0016020 | GO:0005524 | GO:0005388 | GO:0000166 | GO:0016021	Reactome: R-HSA-5578775 | Reactome: R-HSA-936837 | Reactome: R-HSA-418359	PF00122: E1-E2 ATPase (1.5E-40) | PF00702: haloacid dehalogenase-like hydrolase (9.3E-21) | PF00690: Cation transporter/ATPase, N-terminus (4.7E-12) | PF00689: Cation transporting ATPase, C-terminus (8.4E-40)		PS00154: E1-E2 ATPases phosphorylation site	PR00120: H+-transporting ATPase (proton pump) signature (8.0E-12) | PR00119: P-type cation-transporting ATPase superfamily signature (2.2E-33)	TIGR01494: ATPase_P-type: HAD ATPase, P-type, family IC (9.7E-39) | TIGR01517: ATPase-IIB_Ca: calcium-translocating P-type ATPase, PMCA-type (0.0)	TMhelix: Region of a membrane-bound protein predicted to be embedded in the membrane	cd02081: P-type_ATPase_Ca_PMCA-like (0.0)			PTHR24093:SF448 (0.0) | PTHR24093 (0.0)	G3DSA:1.20.1110.10 (8.7E-208) | G3DSA:2.70.150.10 (8.7E-208) | G3DSA:3.40.50.1000 (8.7E-208) | G3DSA:3.40.1110.10 (8.7E-208)		SSF81653 (1.83E-25) | SSF56784 (5.88E-55) | SSF81665 (1.12E-113) | SSF81660 (4.8E-48)	SM00831 (4.3E-4)
Leryth_000877-t1	IPR011989: Armadillo-like helical | IPR016024: Armadillo-type fold											mobidb-lite: consensus disorder prediction	PTHR45670:SF10 (1.6E-142) | PTHR45670 (1.6E-142)	G3DSA:1.25.10.10 (1.4E-29)		SSF48371 (4.94E-31)
Leryth_001191-t1	IPR011990: Tetratricopeptide-like helical domain superfamily | IPR002885: Pentatricopeptide repeat | IPR032867: DYW domain	GO:0005515 | GO:0008270		PF13041: PPR repeat family (8.4E-14) | PF01535: PPR repeat (3.4E-5) | PF14432: DYW family of nucleic acid deaminases (4.7E-41)	PS51375: Pentatricopeptide (PPR) repeat profile (5.053)			TIGR00756: PPR: pentatricopeptide repeat domain (7.1E-8)					PTHR24015 (1.0E-112)	G3DSA:1.25.40.10 (6.6E-36)		SSF48452 (2.55E-6)
Leryth_023341-t1	IPR036576: WRKY domain superfamily | IPR003657: WRKY domain	GO:0006355 | GO:0043565 | GO:0003700		PF03106: WRKY DNA -binding domain (2.1E-25)	PS50811: WRKY domain profile (23.261)							mobidb-lite: consensus disorder prediction	PTHR31221:SF162 (7.9E-197) | PTHR31221 (7.9E-197)	G3DSA:2.20.25.80 (2.5E-34)		SSF118290 (5.75E-29)	SM00774 (5.1E-37)
Leryth_017631-t1												mobidb-lite: consensus disorder prediction
Leryth_001652-t1	IPR004241: Autophagy protein Atg8 ubiquitin-like | IPR029071: Ubiquitin-like domain superfamily		Reactome: R-HSA-1632852	PF02991: Autophagy protein Atg8 ubiquitin like (4.3E-50)						cd16128: Ubl_ATG8 (7.66382E-71)			PTHR10969:SF66 (7.7E-78) | PTHR10969 (7.7E-78)	G3DSA:3.10.20.90 (6.0E-59)		SSF54236 (5.81E-44)
Leryth_020254-t1	IPR000719: Protein kinase domain | IPR011009: Protein kinase-like domain superfamily | IPR008271: Serine/threonine-protein kinase, active site | IPR017441: Protein kinase, ATP binding site | IPR001245: Serine-threonine/tyrosine-protein kinase, catalytic domain	GO:0005524 | GO:0004672 | GO:0006468		PF07714: Protein tyrosine kinase (6.8E-26)	PS50011: Protein kinase domain profile (24.047)	PS00107: Protein kinases ATP-binding region signature | PS00108: Serine/Threonine protein kinases active-site signature						mobidb-lite: consensus disorder prediction	PTHR45621 (1.1E-90) | PTHR45621:SF65 (1.1E-90)	G3DSA:3.30.200.20 (5.6E-34) | G3DSA:1.10.510.10 (6.2E-14)		SSF56112 (4.57E-44)		PIRSF000654 (7.9E-20)
Leryth_013535-t3	IPR011990: Tetratricopeptide-like helical domain superfamily | IPR002885: Pentatricopeptide repeat	GO:0005515		PF01535: PPR repeat (0.0011)	PS51375: Pentatricopeptide (PPR) repeat profile (5.064)			TIGR00756: PPR: pentatricopeptide repeat domain (6.9E-5)					PTHR45717 (6.3E-105) | PTHR45717:SF27 (6.3E-105)	G3DSA:1.25.40.10 (1.0E-12)	SignalP-noTM
Leryth_023602-t1	IPR002100: Transcription factor, MADS-box | IPR036879: Transcription factor, MADS-box superfamily	GO:0003677 | GO:0046983	Reactome: R-HSA-525793	PF00319: SRF-type transcription factor (DNA-binding and dimerisation domain) (1.3E-16)	PS50066: MADS-box domain profile (19.596)		PR00404: MADS domain signature (1.3E-11)						PTHR11945:SF164 (1.2E-31) | PTHR11945 (1.2E-31)	G3DSA:3.40.1810.10 (2.3E-16)		SSF55455 (2.22E-20)	SM00432 (9.8E-19)
Leryth_019838-t1									TMhelix: Region of a membrane-bound protein predicted to be embedded in the membrane			mobidb-lite: consensus disorder prediction	PTHR33728:SF8 (1.5E-56) | PTHR33728 (1.5E-56)
Leryth_026923-t1	IPR035892: C2 domain superfamily												PTHR31208:SF2 (8.7E-77) | PTHR31208 (8.7E-77)	G3DSA:2.60.40.150 (7.6E-6)		SSF49562 (1.46E-8)
Leryth_012629-t1	IPR006873: Protein of unknown function DUF620			PF04788: Protein of unknown function (DUF620) (7.4E-73)									PTHR31300 (7.9E-204) | PTHR31300:SF34 (7.9E-204)
Leryth_000422-t1	IPR011598: Myc-type, basic helix-loop-helix (bHLH) domain | IPR036638: Helix-loop-helix DNA-binding domain superfamily	GO:0046983		PF00010: Helix-loop-helix DNA-binding domain (7.5E-10)	PS50888: Myc-type, basic helix-loop-helix (bHLH) domain profile (15.682)					cd00083: HLH (1.61641E-12)		mobidb-lite: consensus disorder prediction	PTHR31945:SF54 (1.3E-118) | PTHR31945 (1.3E-118)	G3DSA:4.10.280.10 (3.8E-14)		SSF47459 (1.18E-16)	SM00353 (2.3E-13)
Leryth_015973-t1	IPR036853: Ribosomal protein L14 superfamily | IPR000218: Ribosomal protein L14P | IPR019972: Ribosomal protein L14P, conserved site	GO:0005840 | GO:0006412 | GO:0003735	Reactome: R-HSA-1799339 | Reactome: R-HSA-9010553 | Reactome: R-HSA-72706 | Reactome: R-HSA-2408557 | Reactome: R-HSA-975957 | Reactome: R-HSA-975956 | Reactome: R-HSA-192823 | Reactome: R-HSA-156827 | Reactome: R-HSA-156902 | Reactome: R-HSA-72689 | Reactome: R-HSA-72764 | Reactome: R-HSA-6791226	PF00238: Ribosomal protein L14p/L23e (4.7E-36)		PS00049: Ribosomal protein L14 signature							PTHR11761 (1.6E-95) | PTHR11761:SF25 (1.6E-95)	G3DSA:2.40.150.20 (1.6E-71)		SSF50193 (1.01E-47)	SM01374 (1.9E-60)
Leryth_013365-t1	IPR021775: Protein of unknown function DUF3339			PF11820: Protein of unknown function (DUF3339) (2.0E-31)					TMhelix: Region of a membrane-bound protein predicted to be embedded in the membrane				PTHR33128 (7.5E-41) | PTHR33128:SF47 (7.5E-41)		SignalP-TM
Leryth_012584-t1												mobidb-lite: consensus disorder prediction
Leryth_012229-t1	IPR023179: GTP-binding protein, orthogonal bundle domain superfamily | IPR006073: GTP binding domain | IPR027417: P-loop containing nucleoside triphosphate hydrolase	GO:0005525		PF01926: 50S ribosome-binding GTPase (4.6E-14)						cd01856: YlqF (4.84596E-71)			PTHR45782:SF6 (1.5E-189) | PTHR45782 (1.5E-189)	G3DSA:1.10.1580.10 (6.9E-6) | G3DSA:3.40.50.300 (1.9E-39)		SSF52540 (6.93E-34)
Leryth_025286-t1	IPR026057: PC-Esterase | IPR029962: Trichome birefringence-like family | IPR025846: PMR5 N-terminal domain			PF14416: PMR5 N terminal Domain (4.4E-18) | PF13839: GDSL/SGNH-like Acyl-Esterase family found in Pmr5 and Cas1p (8.6E-93)					TMhelix: Region of a membrane-bound protein predicted to be embedded in the membrane				PTHR32285 (1.6E-171) | PTHR32285:SF13 (1.6E-171)
Leryth_000391-t4	IPR027353: NET domain | IPR001487: Bromodomain | IPR037377: Putative transcription factor GTE, bromodomain | IPR036427: Bromodomain-like superfamily | IPR038336: NET domain superfamily	GO:0005515		PF17035: Bromodomain extra-terminal - transcription regulation (1.3E-13) | PF00439: Bromodomain (7.2E-21)	PS50014: Bromodomain profile (19.923) | PS51525: NET domain profile (16.107)		PR00503: Bromodomain signature (2.0E-19)			cd05506: Bromo_plant1 (5.86063E-59)		mobidb-lite: consensus disorder prediction	PTHR46136:SF4 (4.2E-266) | PTHR46136 (4.2E-266)	G3DSA:1.20.920.10 (1.7E-42) | G3DSA:1.20.1270.220 (2.7E-7)		SSF47370 (1.96E-38)	SM00297 (5.4E-38)
Leryth_008876-t1	IPR040217: ACT domain-containing protein ACR1-12												PTHR31096:SF54 (4.3E-31) | PTHR31096 (4.3E-31)
Leryth_008012-t1	IPR034566: Type 2 DNA topoisomerase 6 subunit B-like, plants	GO:0042138											PTHR36722 (2.4E-166)
Leryth_026103-t1	IPR016050: Proteasome beta-type subunit, conserved site | IPR033811: Proteasome beta 3 subunit | IPR001353: Proteasome, subunit alpha/beta | IPR023333: Proteasome B-type subunit | IPR029055: Nucleophile aminohydrolases, N-terminal	GO:0004175 | GO:0004298 | GO:0051603 | GO:0043161 | GO:0019774 | GO:0005839	Reactome: R-HSA-9604323 | Reactome: R-HSA-1169091 | Reactome: R-HSA-8951664 | Reactome: R-HSA-174178 | Reactome: R-HSA-8939902 | Reactome: R-HSA-350562 | Reactome: R-HSA-5668541 | Reactome: R-HSA-9020702 | Reactome: R-HSA-174184 | Reactome: R-HSA-349425 | Reactome: R-HSA-1236974 | Reactome: R-HSA-8854050 | Reactome: R-HSA-5632684 | Reactome: R-HSA-5689603 | Reactome: R-HSA-9010553 | Reactome: R-H…	PF00227: Proteasome subunit (5.5E-42)	PS51476: Proteasome beta-type subunit profile (46.505)	PS00854: Proteasome beta-type subunits signature				cd03759: proteasome_beta_type_3 (5.63411E-128)			PTHR11599 (4.8E-128) | PTHR11599:SF124 (4.8E-128)	G3DSA:3.60.20.10 (9.2E-58)		SSF56235 (3.66E-51)
Leryth_024918-t3	IPR011053: Single hybrid motif | IPR000089: Biotin/lipoyl attachment			PF00364: Biotin-requiring enzyme (6.8E-8)						cd06850: biotinyl_domain (2.21869E-14)		mobidb-lite: consensus disorder prediction	PTHR47597:SF1 (1.2E-112) | PTHR47597 (1.2E-112)	G3DSA:2.40.50.100 (2.2E-17)		SSF51230 (1.83E-11)
Leryth_026168-t2	IPR013256: Chromatin SPT2			PF08243: SPT2 chromatin protein (7.8E-14)								mobidb-lite: consensus disorder prediction	PTHR22691:SF11 (6.3E-74) | PTHR22691 (6.3E-74)				SM00784 (1.2E-7)
Leryth_000568-t1	IPR004864: Late embryogenesis abundant protein, LEA_2 subgroup			PF03168: Late embryogenesis abundant protein (5.7E-7)					TMhelix: Region of a membrane-bound protein predicted to be embedded in the membrane			mobidb-lite: consensus disorder prediction	PTHR31234:SF29 (1.0E-90) | PTHR31234 (1.0E-90)
Leryth_002161-t2	IPR004000: Actin family | IPR027306: Actin-related protein 2	GO:0005856 | GO:0007015 | GO:0005885 | GO:0034314 | GO:0005524	Reactome: R-HSA-2029482 | Reactome: R-HSA-8856828 | Reactome: R-HSA-3928662 | Reactome: R-HSA-6798695 | Reactome: R-HSA-5663213	PF00022: Actin (2.2E-107)			PR00190: Actin signature (1.4E-28)			cd00012: NBD_sugar-kinase_HSP70_actin (1.41412E-14)			PTHR11937 (9.0E-177) | PTHR11937:SF149 (9.0E-177)	G3DSA:3.90.640.10 (7.6E-142) | G3DSA:3.30.420.40 (7.6E-142)		SSF53067 (2.74E-71)	SM00268 (3.9E-192)
Leryth_004051-t2									TMhelix: Region of a membrane-bound protein predicted to be embedded in the membrane				PTHR34467 (3.3E-18) | PTHR34467:SF1 (3.3E-18)
Leryth_015721-t2	IPR035902: Nucleoside phosphorylase/phosphoribosyltransferase catalytic domain superfamily		Reactome: R-HSA-73621 | Reactome: R-HSA-73614										PTHR11922 (7.0E-291) | PTHR11922:SF1 (7.0E-291)	G3DSA:3.40.1030.10 (1.5E-41)		SSF52418 (4.84E-29)
Leryth_000116-t1	IPR028457: ABI family											mobidb-lite: consensus disorder prediction	PTHR10460 (3.1E-86) | PTHR10460:SF33 (3.1E-86)
Leryth_021938-t1													PTHR46122 (2.4E-70) | PTHR46122:SF13 (2.4E-70)
Leryth_004657-t1													PTHR34376 (1.0E-37)		SignalP-noTM
Leryth_024234-t2	IPR040217: ACT domain-containing protein ACR1-12 | IPR002912: ACT domain			PF01842: ACT domain (1.2E-7) | PF13740: ACT domain (9.1E-6)	PS51671: ACT domain profile (6.692)								PTHR31096 (1.2E-152) | PTHR31096:SF7 (1.2E-152)	G3DSA:3.30.70.260 (6.3E-10)		SSF55021 (8.02E-11)
Leryth_000699-t2	IPR013525: ABC-2 type transporter	GO:0016020	Reactome: R-HSA-1369062	PF01061: ABC-2 type transporter (4.3E-11)					TMhelix: Region of a membrane-bound protein predicted to be embedded in the membrane				PTHR19241:SF528 (6.3E-58) | PTHR19241 (6.3E-58)
Leryth_023619-t1	IPR009327: Cupin domain of unknown function DUF985 | IPR011051: RmlC-like cupin domain superfamily | IPR014710: RmlC-like jelly roll fold | IPR039935: Uncharacterized protein YML079W-like			PF06172: Cupin superfamily (DUF985) (1.1E-43)									PTHR33387 (1.2E-75) | PTHR33387:SF6 (1.2E-75)	G3DSA:2.60.120.10 (1.4E-50)		SSF51182 (6.23E-51)
Leryth_001127-t1	IPR016166: FAD-binding domain, PCMH-type | IPR006094: FAD linked oxidase, N-terminal | IPR016170: Cytokinin dehydrogenase, C-terminal domain superfamily | IPR016169: FAD-binding, type PCMH, subdomain 2 | IPR016167: FAD-binding, type PCMH, subdomain 1 | IPR036318: FAD-binding, type PCMH-like superfamily | IPR016164: FAD-linked oxidase-like, C-terminal | IPR015345: Cytokinin dehydrogenase 1, FAD/cy…	GO:0019139 | GO:0009690 | GO:0050660 | GO:0003824 | GO:0055114 | GO:0016491 | GO:0071949	KEGG: 00908+1.5.99.12	PF09265: Cytokinin dehydrogenase 1, FAD and cytokinin binding (8.1E-110) | PF01565: FAD binding domain (3.1E-18)	PS51387: PCMH-type FAD-binding domain profile (14.659)	PS00862: Oxygen oxidoreductases covalent FAD-binding site							PTHR13878:SF120 (2.7E-292) | PTHR13878 (2.7E-292)	G3DSA:3.30.43.10 (1.9E-194) | G3DSA:3.30.465.10 (1.9E-194) | G3DSA:3.40.462.10 (1.9E-194)	SignalP-noTM	SSF55103 (8.07E-75) | SSF56176 (2.38E-40)
Leryth_023710-t4	IPR012677: Nucleotide-binding alpha-beta plait domain superfamily | IPR035979: RNA-binding domain superfamily | IPR034454: MEI2-like, RNA recognition motif 3 | IPR034453: MEI2-like, RNA recognition motif 1 | IPR000504: RNA recognition motif domain | IPR007201: Mei2/Mei2-like, C-terminal RNA recognition motif	GO:0003676		PF00076: RNA recognition motif. (a.k.a. RRM, RBD, or RNP domain) (1.7E-11) | PF04059: RNA recognition motif 2 (3.4E-53)	PS50102: Eukaryotic RNA Recognition Motif (RRM) profile (13.788)					cd12531: RRM3_MEI2_like (6.22239E-61) | cd12524: RRM1_MEI2_like (3.86447E-51) | cd12529: RRM2_MEI2_like (2.52858E-44)		mobidb-lite: consensus disorder prediction	PTHR23189:SF92 (0.0) | PTHR23189 (0.0)	G3DSA:3.30.70.330 (3.3E-17)		SSF54928 (6.76E-32)	SM00360 (2.9E-14)
Leryth_022861-t1	IPR016167: FAD-binding, type PCMH, subdomain 1 | IPR036318: FAD-binding, type PCMH-like superfamily | IPR016166: FAD-binding domain, PCMH-type | IPR006094: FAD linked oxidase, N-terminal | IPR012951: Berberine/berberine-like	GO:0050660 | GO:0055114 | GO:0071949 | GO:0016491		PF08031: Berberine and berberine like (7.3E-21) | PF01565: FAD binding domain (3.7E-23)	PS51387: PCMH-type FAD-binding domain profile (15.931)								PTHR32448 (1.1E-258) | PTHR32448:SF34 (1.1E-258)	G3DSA:3.30.43.10 (2.8E-39) | G3DSA:3.30.465.50 (1.1E-146) | G3DSA:3.40.462.20 (1.1E-146)	SignalP-noTM	SSF56176 (8.41E-43)
Leryth_003956-t1	IPR006214: Bax inhibitor 1-related			PF01027: Inhibitor of apoptosis-promoting Bax1 (9.7E-46)					TMhelix: Region of a membrane-bound protein predicted to be embedded in the membrane				PTHR23291 (5.3E-121) | PTHR23291:SF85 (5.3E-121)
Leryth_025486-t1	IPR038662: F1F0 ATP synthase subunit C superfamily | IPR002379: V-ATPase proteolipid subunit C-like domain | IPR035921: F/V-ATP synthase subunit C superfamily | IPR000454: ATP synthase, F0 complex, subunit C | IPR020537: ATP synthase, F0 complex, subunit C, DCCD-binding site	GO:0015986 | GO:1902600 | GO:0045263 | GO:0033177 | GO:0015078	Reactome: R-HSA-163210 | Reactome: R-HSA-8949613	PF00137: ATP synthase subunit C (6.6E-13)		PS00605: ATP synthase c subunit signature	PR00124: ATP synthase C subunit signature (7.5E-32)		TMhelix: Region of a membrane-bound protein predicted to be embedded in the membrane	cd18182: ATP-synt_Fo_c_ATP5G3 (3.98503E-17)			PTHR10031:SF14 (1.0E-50) | PTHR10031 (1.0E-50)	G3DSA:1.20.20.10 (1.0E-30)		SSF81333 (1.44E-19)
Leryth_026770-t1	IPR002364: Quinone oxidoreductase/zeta-crystallin, conserved site | IPR011032: GroES-like superfamily | IPR013149: Alcohol dehydrogenase, C-terminal | IPR036291: NAD(P)-binding domain superfamily | IPR020843: Polyketide synthase, enoylreductase domain	GO:0008270 | GO:0055114 | GO:0016491		PF00107: Zinc-binding dehydrogenase (2.2E-24)		PS01162: Quinone oxidoreductase / zeta-crystallin signature				cd05286: QOR2 (1.17605E-155)			PTHR42975:SF2 (2.5E-151) | PTHR42975 (2.5E-151)	G3DSA:3.40.50.720 (1.2E-87) | G3DSA:3.90.180.10 (1.2E-87)		SSF50129 (2.67E-18) | SSF51735 (7.69E-47)	SM00829 (1.9E-11)
Leryth_007328-t1	IPR011333: SKP1/BTB/POZ domain superfamily | IPR027356: NPH3 domain | IPR000210: BTB/POZ domain	GO:0005515		PF03000: NPH3 family (1.3E-109)	PS51649: NPH3 domain profile (92.287) | PS50097: BTB domain profile (10.613)					cd18312: BTB_POZ_NPY3-like (5.76283E-54)		mobidb-lite: consensus disorder prediction	PTHR32370:SF108 (0.0) | PTHR32370 (0.0)	G3DSA:3.30.710.10 (7.2E-6)		SSF54695 (1.57E-15)
Leryth_004925-t1	IPR011707: Multicopper oxidase, type 3 | IPR017760: L-ascorbate oxidase, plants | IPR033138: Multicopper oxidases, conserved site | IPR034259: Ascorbate oxidase, first cupredoxin domain | IPR008972: Cupredoxin | IPR011706: Multicopper oxidase, type 2 | IPR002355: Multicopper oxidase, copper-binding site | IPR001117: Multicopper oxidase, type 1 | IPR034267: Ascorbate oxidase, third cupredoxin doma…	GO:0005507 | GO:0005576 | GO:0055114 | GO:0016491	KEGG: 00053+1.10.3.3	PF07732: Multicopper oxidase (1.5E-41) | PF00394: Multicopper oxidase (1.2E-45) | PF07731: Multicopper oxidase (1.1E-36)		PS00080: Multicopper oxidases signature 2 | PS00079: Multicopper oxidases signature 1		TIGR03388: ascorbase: L-ascorbate oxidase (2.4E-299)		cd13845: CuRO_1_AAO (5.89175E-81) | cd13893: CuRO_3_AAO (6.45341E-79)			PTHR11709:SF310 (6.2E-289) | PTHR11709 (6.2E-289)	G3DSA:2.60.40.420 (2.6E-72)		SSF49503 (7.21E-50)
Leryth_009531-t1	IPR011009: Protein kinase-like domain superfamily | IPR000719: Protein kinase domain | IPR008271: Serine/threonine-protein kinase, active site	GO:0005524 | GO:0004672 | GO:0006468		PF00069: Protein kinase domain (2.0E-24)	PS50011: Protein kinase domain profile (20.782)	PS00108: Serine/Threonine protein kinases active-site signature							PTHR27001:SF687 (2.1E-66) | PTHR27001 (2.1E-66)	G3DSA:1.10.510.10 (7.2E-40)		SSF56112 (3.01E-39)	SM00220 (7.5E-5)
Leryth_026674-t1	IPR001727: Gdt1 family			PF01169: Uncharacterized protein family UPF0016 (3.4E-22)					TMhelix: Region of a membrane-bound protein predicted to be embedded in the membrane				PTHR12608:SF10 (1.4E-62) | PTHR12608 (1.4E-62)
Leryth_008476-t1	IPR008971: HSP40/DnaJ peptide-binding | IPR002939: Chaperone DnaJ, C-terminal	GO:0006457 | GO:0051082		PF01556: DnaJ C terminal domain (1.3E-38)						cd10747: DnaJ_C (1.70917E-45)		mobidb-lite: consensus disorder prediction	PTHR24078:SF522 (2.4E-106) | PTHR24078 (2.4E-106)	G3DSA:2.60.260.20 (1.7E-30)		SSF49493 (1.57E-15)
Leryth_024401-t2	IPR029000: Cyclophilin-like domain superfamily | IPR002130: Cyclophilin-type peptidyl-prolyl cis-trans isomerase domain	GO:0003755 | GO:0000413		PF00160: Cyclophilin type peptidyl-prolyl cis-trans isomerase/CLD (1.5E-13)					TMhelix: Region of a membrane-bound protein predicted to be embedded in the membrane				PTHR47511 (3.0E-61)	G3DSA:2.40.100.10 (7.4E-17)		SSF50891 (3.21E-16)
Leryth_013529-t1	IPR040168: Not2/Not3/Not5	GO:0030015	Reactome: R-HSA-429947 | Reactome: R-HSA-6804115										PTHR23326:SF15 (9.4E-48) | PTHR23326 (9.4E-48)
Leryth_002009-t1	IPR029012: Helix hairpin bin domain superfamily | IPR009360: Pre-mRNA-splicing factor Isy1 | IPR037200: Pre-mRNA-splicing factor Isy1 superfamily	GO:0000350	Reactome: R-HSA-72163 | Reactome: R-HSA-6782210 | Reactome: R-HSA-6782135 | Reactome: R-HSA-6781827 | Reactome: R-HSA-6781823	PF06246: Isy1-like splicing family (1.0E-90)								mobidb-lite: consensus disorder prediction	PTHR13021 (1.0E-130)	G3DSA:1.10.287.660 (7.5E-29)		SSF140102 (1.44E-30)
Leryth_001307-t2	IPR012312: Haemerythrin-like		Reactome: R-HSA-390471 | Reactome: R-HSA-917937 | Reactome: R-HSA-8951664 | Reactome: R-HSA-983168	PF01814: Hemerythrin HHE cation binding domain (2.4E-8)						cd12108: Hr-like (5.78502E-19)			PTHR21319:SF39 (3.7E-302) | PTHR21319 (3.7E-302)	G3DSA:1.20.120.520 (1.7E-15)
Leryth_000340-t3	IPR012677: Nucleotide-binding alpha-beta plait domain superfamily | IPR001841: Zinc finger, RING-type | IPR039515: NOT4, modified RING finger, HC subclass (C4C4-type) | IPR000504: RNA recognition motif domain | IPR039780: CCR4-NOT transcription complex subunit 4 | IPR035979: RNA-binding domain superfamily | IPR003954: RNA recognition motif domain, eukaryote | IPR034261: CNOT4, RNA recognition mot…	GO:0030014 | GO:0004842 | GO:0003676	Reactome: R-HSA-429947 | Reactome: R-HSA-6804115	PF14570: RING/Ubox like zinc-binding domain (2.4E-20) | PF00076: RNA recognition motif. (a.k.a. RRM, RBD, or RNP domain) (6.5E-5)	PS50089: Zinc finger RING-type profile (9.598) | PS50102: Eukaryotic RNA Recognition Motif (RRM) profile (9.661)					cd16618: mRING-HC-C4C4_CNOT4 (1.41395E-23) | cd12438: RRM_CNOT4 (1.09881E-48)		mobidb-lite: consensus disorder prediction	PTHR12603 (0.0) | PTHR12603:SF12 (0.0)	G3DSA:3.30.70.330 (3.7E-24) | G3DSA:3.30.40.10 (1.3E-20)		SSF54928 (2.69E-13) | SSF57850 (1.96E-13)	SM00361 (6.1E-13)
Leryth_001814-t1				PF01190: Pollen proteins Ole e I like (2.5E-16)			PR01217: Proline rich extensin signature (1.0E-11)		TMhelix: Region of a membrane-bound protein predicted to be embedded in the membrane			mobidb-lite: consensus disorder prediction	PTHR36586:SF11 (1.6E-113) | PTHR36586 (1.6E-113)		SignalP-noTM
Leryth_012090-t1	IPR022991: Ribosomal protein L30e, conserved site | IPR004038: Ribosomal protein L7Ae/L30e/S12e/Gadd45 | IPR039109: Ribosomal protein L30/YlxQ | IPR029064: 50S ribosomal protein L30e-like	GO:0003723	Reactome: R-HSA-1799339 | Reactome: R-HSA-9010553 | Reactome: R-HSA-72706 | Reactome: R-HSA-2408557 | Reactome: R-HSA-975957 | Reactome: R-HSA-975956 | Reactome: R-HSA-192823 | Reactome: R-HSA-156827 | Reactome: R-HSA-156902 | Reactome: R-HSA-72689 | Reactome: R-HSA-72764 | Reactome: R-HSA-6791226	PF01248: Ribosomal protein L7Ae/L30e/S12e/Gadd45 family (1.0E-22)		PS00709: Ribosomal protein L30e signature 1 | PS00993: Ribosomal protein L30e signature 2							PTHR11449:SF16 (1.3E-65) | PTHR11449 (1.3E-65)	G3DSA:3.30.1330.30 (6.8E-50)		SSF55315 (4.88E-32)
Leryth_007072-t3	IPR003137: PA domain | IPR000209: Peptidase S8/S53 domain | IPR034197: Cucumisin-like catalytic domain | IPR036852: Peptidase S8/S53 domain superfamily | IPR023828: Peptidase S8, subtilisin, Ser-active site | IPR015500: Peptidase S8, subtilisin-related | IPR041469: Subtilisin-like protease, fibronectin type-III domain	GO:0004252 | GO:0006508		PF00082: Subtilase family (1.2E-44) | PF02225: PA domain (4.7E-11) | PF17766: Fibronectin type-III domain (1.8E-29)		PS00138: Serine proteases, subtilase family, serine active site	PR00723: Subtilisin serine protease family (S8) signature (7.2E-11)			cd04852: Peptidases_S8_3 (4.54441E-143) | cd02120: PA_subtilisin_like (3.17915E-40)			PTHR10795:SF553 (0.0) | PTHR10795 (0.0)	G3DSA:3.50.30.30 (7.6E-185) | G3DSA:3.40.50.200 (7.6E-185) | G3DSA:2.60.40.2310 (1.3E-37)		SSF52025 (2.88E-7) | SSF52743 (2.36E-76)
Leryth_026133-t1	IPR000868: Isochorismatase-like | IPR036380: Isochorismatase-like superfamily	GO:0003824		PF00857: Isochorismatase family (3.4E-43)						cd00431: cysteine_hydrolases (2.9362E-52)			PTHR43540:SF6 (1.5E-75) | PTHR43540 (1.5E-75)	G3DSA:3.40.50.850 (1.1E-55)		SSF52499 (2.22E-51)
Leryth_003793-t1	IPR001494: Importin-beta, N-terminal domain | IPR011989: Armadillo-like helical | IPR016024: Armadillo-type fold | IPR013713: Exportin-2, central domain	GO:0006886 | GO:0008536		PF08506: Cse1 (2.6E-11) | PF03810: Importin-beta N-terminal domain (4.8E-16)	PS50166: Importin-beta N-terminal domain profile (18.826)							mobidb-lite: consensus disorder prediction	PTHR10997:SF57 (0.0) | PTHR10997 (0.0)	G3DSA:1.25.10.10 (1.8E-210)		SSF48371 (6.48E-137)	SM00913 (7.2E-11)
Leryth_007003-t1	IPR037119: Haem oxygenase HugZ-like superfamily											mobidb-lite: consensus disorder prediction	PTHR13343 (1.2E-184) | PTHR13343:SF28 (1.2E-184)	G3DSA:3.20.180.10 (4.3E-21)		SSF50475 (1.8E-11)
Leryth_013037-t1	IPR012946: X8 domain			PF07983: X8 domain (2.0E-19)									PTHR31044 (1.4E-46) | PTHR31044:SF55 (1.4E-46)		SignalP-noTM		SM00768 (8.6E-40)
Leryth_015178-t1	IPR029063: S-adenosyl-L-methionine-dependent methyltransferase												PTHR45180 (6.8E-89)	G3DSA:3.40.50.150 (5.4E-25)		SSF53335 (1.55E-5)
Leryth_002344-t1	IPR011032: GroES-like superfamily | IPR037124: GroES chaperonin superfamily | IPR017416: Chaperonin Cpn20 | IPR020818: GroES chaperonin family | IPR018369: Chaperonin GroES, conserved site	GO:0006457 | GO:0005524 | GO:1901671 | GO:0046914		PF00166: Chaperonin 10 Kd subunit (6.2E-28)		PS00681: Chaperonins cpn10 signature	PR00297: 10kDa chaperonin signature (1.9E-24)			cd00320: cpn10 (2.94134E-34)			PTHR10772 (2.4E-131) | PTHR10772:SF30 (2.4E-131)	G3DSA:2.30.33.40 (1.6E-34)		SSF50129 (1.41E-26)	SM00883 (8.3E-37)	PIRSF038157 (2.3E-136)
Leryth_018530-t1	IPR001005: SANT/Myb domain | IPR015495: Myb-like transcription factor | IPR009057: Homeobox-like domain superfamily | IPR017930: Myb domain	GO:0003677		PF13921: Myb-like DNA-binding domain (1.7E-19)	PS51294: Myb-type HTH DNA-binding domain profile (19.189)					cd00167: SANT (5.6803E-16)			PTHR45614 (1.9E-77) | PTHR45614:SF38 (1.9E-77)	G3DSA:1.10.10.60 (3.2E-23)		SSF46689 (4.67E-30)	SM00717 (4.1E-17)
Leryth_009736-t1	IPR008797: Oxygen-evolving enhancer protein 3 | IPR023222: PsbQ-like domain superfamily	GO:0009523 | GO:0019898 | GO:0005509 | GO:0015979 | GO:0009654		PF05757: Oxygen evolving enhancer protein 3 (PsbQ) (2.6E-81)									PTHR33399:SF7 (1.9E-104) | PTHR33399 (1.9E-104)	G3DSA:1.20.120.290 (7.9E-61)		SSF101112 (1.96E-35)
Leryth_009178-t1	IPR017926: Glutamine amidotransferase | IPR029062: Class I glutamine amidotransferase-like			PF00117: Glutamine amidotransferase class-I (5.8E-16)	PS51273: Glutamine amidotransferase type 1 domain profile (14.614)					cd01741: GATase1_1 (1.03786E-49)			PTHR42695 (7.3E-106) | PTHR42695:SF13 (7.3E-106)	G3DSA:3.40.50.880 (2.1E-45)		SSF52317 (1.04E-38)
Leryth_013667-t1	IPR012677: Nucleotide-binding alpha-beta plait domain superfamily | IPR035979: RNA-binding domain superfamily | IPR000504: RNA recognition motif domain	GO:0003676		PF00076: RNA recognition motif. (a.k.a. RRM, RBD, or RNP domain) (7.3E-13)	PS50102: Eukaryotic RNA Recognition Motif (RRM) profile (15.238)								PTHR15241 (2.6E-110) | PTHR15241:SF235 (2.6E-110)	G3DSA:3.30.70.330 (1.6E-22)		SSF54928 (2.04E-23)	SM00360 (2.5E-20)
Leryth_013235-t1	IPR005134: Uncharacterised protein family UPF0114			PF03350: Uncharacterized protein family, UPF0114 (3.4E-8)					TMhelix: Region of a membrane-bound protein predicted to be embedded in the membrane				PTHR31721 (1.5E-29) | PTHR31721:SF4 (1.5E-29)
Leryth_021941-t1	IPR017970: Homeobox, conserved site | IPR009057: Homeobox-like domain superfamily | IPR000047: Helix-turn-helix motif | IPR001356: Homeobox domain | IPR003106: Leucine zipper, homeobox-associated	GO:0003677 | GO:0006355 | GO:0043565 | GO:0003700	Reactome: R-HSA-432722 | Reactome: R-HSA-6807878	PF00046: Homeodomain (3.7E-15) | PF02183: Homeobox associated leucine zipper (4.8E-15)	PS50071: 'Homeobox' domain profile (17.022)	PS00027: 'Homeobox' domain signature	PR00031: Lambda-repressor HTH signature (2.6E-5)			cd00086: homeodomain (1.70037E-15)			PTHR24326:SF176 (6.7E-108) | PTHR24326 (6.7E-108)	G3DSA:1.10.10.60 (9.7E-17)		SSF46689 (2.4E-19)	SM00389 (1.1E-17)
Leryth_020302-t1	IPR039191: Srp40/Nopp140 | IPR007718: Srp40, C-terminal	GO:0005730		PF05022: SRP40, C-terminal domain (4.5E-28)								mobidb-lite: consensus disorder prediction	PTHR23216 (9.9E-49)
Leryth_017003-t1	IPR003676: Small auxin-up RNA	GO:0009733		PF02519: Auxin responsive protein (7.9E-30)									PTHR31374:SF236 (4.4E-56) | PTHR31374 (4.4E-56)
Leryth_011480-t1	IPR001841: Zinc finger, RING-type | IPR017907: Zinc finger, RING-type, conserved site | IPR001965: Zinc finger, PHD-type | IPR011011: Zinc finger, FYVE/PHD-type | IPR019787: Zinc finger, PHD-finger | IPR013083: Zinc finger, RING/FYVE/PHD-type			PF00628: PHD-finger (1.1E-9) | PF13639: Ring finger domain (2.0E-7)	PS50089: Zinc finger RING-type profile (11.663) | PS50016: Zinc finger PHD-type profile (9.588)	PS00518: Zinc finger RING-type signature				cd16574: RING-HC_Topors (1.70441E-15)		mobidb-lite: consensus disorder prediction	PTHR47177 (2.0E-152) | PTHR47177:SF4 (2.0E-152)	G3DSA:3.30.40.10 (3.9E-13)		SSF57850 (7.29E-14) | SSF57903 (1.2E-14)	SM00184 (1.8E-4) | SM00249 (9.4E-10)
Leryth_022561-t6	IPR021183: N-terminal acetyltransferase A, auxiliary subunit | IPR019734: Tetratricopeptide repeat | IPR011990: Tetratricopeptide-like helical domain superfamily | IPR013026: Tetratricopeptide repeat-containing domain	GO:0005515		PF12569: NMDA receptor-regulated protein 1 (1.4E-29) | PF13414: TPR repeat (1.2E-6)	PS50005: TPR repeat profile (5.93) | PS50293: TPR repeat region circular profile (6.734)								PTHR22767 (5.3E-196) | PTHR22767:SF7 (5.3E-196)	G3DSA:1.25.40.1040 (1.2E-127)		SSF48452 (1.14E-18)	SM00028 (9.7E-4)
Leryth_010472-t1	IPR024593: Domain of unknown function DUF3444 | IPR036869: Chaperone J-domain superfamily | IPR001623: DnaJ domain			PF11926: Domain of unknown function (DUF3444) (1.9E-73) | PF00226: DnaJ domain (9.5E-17)	PS50076: dnaJ domain profile (13.724)		PR00625: DnaJ domain signature (3.7E-5)			cd06257: DnaJ (8.50062E-16)		mobidb-lite: consensus disorder prediction	PTHR45089 (4.7E-281) | PTHR45089:SF9 (4.7E-281)	G3DSA:1.10.287.110 (1.3E-19)		SSF46565 (1.44E-18)	SM00271 (3.5E-17)
Leryth_018622-t3	IPR039204: Magnesium transporter MRS2-like		Reactome: R-HSA-5223345							cd12823: Mrs2_Mfm1p-like (9.80792E-90)			PTHR13890 (1.3E-154) | PTHR13890:SF30 (1.3E-154)	G3DSA:2.40.128.330 (1.0E-11)
Leryth_002983-t1	IPR005112: dDENN domain | IPR036961: Kinesin motor domain superfamily | IPR015943: WD40/YVTN repeat-like-containing domain superfamily | IPR017986: WD40-repeat-containing domain | IPR001680: WD40 repeat | IPR001752: Kinesin motor domain | IPR019821: Kinesin motor domain, conserved site | IPR037516: Tripartite DENN domain | IPR036322: WD40-repeat-containing domain superfamily | IPR020472: G-protei…	GO:0007018 | GO:0005524 | GO:0005515 | GO:0003777 | GO:0008017	Reactome: R-HSA-983189 | Reactome: R-HSA-8876198 | Reactome: R-HSA-6811434	PF00400: WD domain, G-beta repeat (6.1E-4) | PF00225: Kinesin motor domain (1.6E-53) | PF02141: DENN (AEX-3) domain (5.4E-47)	PS50082: Trp-Asp (WD) repeats profile (8.637) | PS50211: Tripartite DENN domain profile (57.883) | PS50067: Kinesin motor domain profile (55.446) | PS50294: Trp-Asp (WD) repeats circular profile (44.768)	PS00678: Trp-Asp (WD) repeats signature | PS00411: Kinesin motor domain signature	PR00380: Kinesin heavy chain signature (2.0E-14) | PR00320: G protein beta WD-40 repeat signature (1.1E-5)			cd00200: WD40 (4.63782E-58)		mobidb-lite: consensus disorder prediction	PTHR12296:SF21 (3.5E-235) | PTHR12296 (3.5E-235)	G3DSA:3.40.850.10 (4.5E-65) | G3DSA:2.130.10.10 (4.7E-48) | G3DSA:3.40.50.11500 (2.7E-39)		SSF50978 (1.83E-59) | SSF52540 (2.07E-59)	SM00801 (1.4E-12) | SM00129 (3.4E-35) | SM00799 (4.0E-66) | SM00320 (4.9E-6)
Leryth_018690-t2	IPR036890: Histidine kinase/HSP90-like ATPase superfamily									cd00075: HATPase (1.44949E-5)		mobidb-lite: consensus disorder prediction		G3DSA:3.30.565.10 (8.9E-7)		SSF55874 (3.24E-6)
Leryth_023086-t2													PTHR31989:SF245 (3.5E-29) | PTHR31989 (3.5E-29)
Leryth_003929-t5	IPR009447: Phosphatidylinositol anchor biosynthesis protein PIGW/GWT1	GO:0006506 | GO:0016746 | GO:0016021	Reactome: R-HSA-162710	PF06423: GWT1 (1.2E-30)					TMhelix: Region of a membrane-bound protein predicted to be embedded in the membrane				PTHR20661 (1.3E-137)
Leryth_014477-t1									TMhelix: Region of a membrane-bound protein predicted to be embedded in the membrane				PTHR34054 (1.2E-102) | PTHR34054:SF6 (1.2E-102)
Leryth_025636-t1	IPR036875: Zinc finger, CCHC-type superfamily | IPR001878: Zinc finger, CCHC-type | IPR009044: ssDNA-binding transcriptional regulator	GO:0003677 | GO:0006355 | GO:0008270 | GO:0003676		PF14223: gag-polypeptide of LTR copia-type (8.5E-14) | PF00098: Zinc knuckle (2.4E-4)	PS50158: Zinc finger CCHC-type profile (10.114)							mobidb-lite: consensus disorder prediction	PTHR47592:SF6 (2.9E-125) | PTHR47592 (2.9E-125)	G3DSA:2.30.31.10 (9.1E-7) | G3DSA:4.10.60.10 (6.1E-6)		SSF57756 (7.15E-6) | SSF54447 (4.87E-5)	SM00343 (0.0014)
Leryth_009529-t1	IPR016300: Arsenical pump ATPase, ArsA/GET3 | IPR025723: Anion-transporting ATPase-like domain | IPR027417: P-loop containing nucleoside triphosphate hydrolase	GO:0005524 | GO:0016887	Reactome: R-HSA-9609523	PF02374: Anion-transporting ATPase (3.4E-74)				TIGR00345: GET3_arsA_TRC40: transport-energizing ATPase, TRC40/GET3/ArsA family (9.3E-74)		cd02035: ArsA (1.94863E-90)			PTHR10803 (3.9E-198) | PTHR10803:SF17 (3.9E-198)	G3DSA:3.40.50.300 (2.3E-91)		SSF52540 (1.96E-39)
Leryth_004527-t2	IPR000222: PPM-type phosphatase, divalent cation binding | IPR001932: PPM-type phosphatase domain | IPR015655: Protein phosphatase 2C family | IPR036457: PPM-type phosphatase domain superfamily	GO:0043169 | GO:0006470 | GO:0003824 | GO:0004722	KEGG: 04658+3.1.3.16 | KEGG: 04660+3.1.3.16 | KEGG: 05235+3.1.3.16	PF00481: Protein phosphatase 2C (3.1E-57)	PS51746: PPM-type phosphatase domain profile (42.212)	PS01032: PPM-type phosphatase domain signature				cd00143: PP2Cc (4.1968E-76)		mobidb-lite: consensus disorder prediction	PTHR13832 (2.1E-132) | PTHR13832:SF634 (2.1E-132)	G3DSA:3.60.40.10 (6.9E-73)		SSF81606 (5.75E-63)	SM00332 (1.0E-68)
Leryth_006041-t1	IPR011009: Protein kinase-like domain superfamily | IPR000719: Protein kinase domain | IPR017441: Protein kinase, ATP binding site	GO:0005524 | GO:0004672 | GO:0006468		PF00069: Protein kinase domain (1.5E-61)	PS50011: Protein kinase domain profile (47.071)	PS00107: Protein kinases ATP-binding region signature				cd06610: STKc_OSR1_SPAK (8.68284E-171)		mobidb-lite: consensus disorder prediction	PTHR24361:SF488 (1.3E-204) | PTHR24361 (1.3E-204)	G3DSA:3.30.200.20 (2.5E-28) | G3DSA:1.10.510.10 (5.0E-62)		SSF56112 (2.16E-82)	SM00220 (3.1E-90)	PIRSF000615 (8.3E-15)
Leryth_002938-t2	IPR012677: Nucleotide-binding alpha-beta plait domain superfamily | IPR035979: RNA-binding domain superfamily | IPR000504: RNA recognition motif domain	GO:0003676		PF00076: RNA recognition motif. (a.k.a. RRM, RBD, or RNP domain) (4.0E-18)	PS50102: Eukaryotic RNA Recognition Motif (RRM) profile (19.638)							mobidb-lite: consensus disorder prediction	PTHR23236:SF30 (3.3E-64) | PTHR23236 (3.3E-64)	G3DSA:3.30.70.330 (7.6E-29)		SSF54928 (3.28E-32)	SM00360 (2.0E-24)
Leryth_003176-t1	IPR014729: Rossmann-like alpha/beta/alpha sandwich fold											mobidb-lite: consensus disorder prediction	PTHR47382 (6.2E-90) | PTHR47382:SF3 (6.2E-90)	G3DSA:3.40.50.620 (1.2E-9)		SSF52402 (1.93E-8)
Leryth_011805-t1	IPR015260: Syntaxin 6, N-terminal | IPR010989: SNARE	GO:0016020 | GO:0048193 | GO:0016192	Reactome: R-HSA-6811440	PF09177: Syntaxin 6, N-terminal (6.9E-18)					TMhelix: Region of a membrane-bound protein predicted to be embedded in the membrane				PTHR34949:SF3 (7.2E-99) | PTHR34949 (7.2E-99)	G3DSA:1.20.58.90 (8.6E-9)		SSF47661 (2.82E-21)
Leryth_006293-t1	IPR036163: Heavy metal-associated domain superfamily | IPR006121: Heavy metal-associated domain, HMA	GO:0046872 | GO:0030001		PF00403: Heavy-metal-associated domain (4.4E-12)	PS50846: Heavy-metal-associated domain profile (11.19)					cd00371: HMA (2.691E-12)		mobidb-lite: consensus disorder prediction	PTHR45868 (5.2E-116) | PTHR45868:SF31 (5.2E-116)	G3DSA:3.30.70.100 (3.2E-20)		SSF55008 (1.2E-15)
Leryth_024522-t2	IPR025131: Domain of unknown function DUF4057			PF13266: Protein of unknown function (DUF4057) (6.2E-94)								mobidb-lite: consensus disorder prediction	PTHR31132:SF13 (3.1E-107) | PTHR31132 (3.1E-107)
Leryth_018925-t3	IPR021773: Trafficking protein particle complex subunit 11		Reactome: R-HSA-8876198	PF11817: Foie gras liver health family 1 (6.5E-26)									PTHR14374 (2.8E-184)
Leryth_018855-t1	IPR012340: Nucleic acid-binding, OB-fold | IPR027417: P-loop containing nucleoside triphosphate hydrolase | IPR033762: MCM OB domain | IPR001208: MCM domain | IPR003593: AAA+ ATPase domain | IPR031327: Mini-chromosome maintenance protein | IPR041562: MCM, AAA-lid domain	GO:0003677 | GO:0005524 | GO:0006270	Reactome: R-HSA-68962 | Reactome: R-HSA-68949 | Reactome: R-HSA-68867 | Reactome: R-HSA-176974 | Reactome: R-HSA-176187	PF17855: MCM AAA-lid domain (3.0E-24) | PF00493: MCM P-loop domain (1.4E-90) | PF17207: MCM OB domain (3.1E-27)	PS50051: MCM family domain profile (75.647)		PR01657: Mini-chromosome maintenance (MCM) protein family signature (3.8E-32)			cd17759: MCM8 (1.34062E-158)			PTHR11630:SF47 (5.1E-270) | PTHR11630 (5.1E-270)	G3DSA:2.20.28.10 (2.3E-39) | G3DSA:2.40.50.140 (2.3E-39)		SSF52540 (3.14E-37) | SSF50249 (8.91E-43)	SM00382 (4.9E-5) | SM00350 (1.0E-147)
Leryth_022809-t1	IPR002347: Short-chain dehydrogenase/reductase SDR | IPR036291: NAD(P)-binding domain superfamily			PF13561: Enoyl-(Acyl carrier protein) reductase (1.0E-37)			PR00081: Glucose/ribitol dehydrogenase family signature (6.3E-7)			cd05233: SDR_c (4.35116E-41)			PTHR44375 (1.8E-134) | PTHR44375:SF6 (1.8E-134)	G3DSA:3.40.50.720 (2.2E-43)		SSF51735 (3.27E-43)
Leryth_012893-t3	IPR017103: Ionotropic glutamate receptor, plant | IPR001320: Ionotropic glutamate receptor | IPR028082: Periplasmic binding protein-like I | IPR001638: Solute-binding protein family 3/N-terminal domain of MltF | IPR001828: Receptor, ligand binding region	GO:0016020 | GO:0015276		PF00060: Ligand-gated ion channel (9.9E-20) | PF01094: Receptor family ligand binding region (1.1E-44) | PF00497: Bacterial extracellular solute-binding proteins, family 3 (4.2E-13)					TMhelix: Region of a membrane-bound protein predicted to be embedded in the membrane	cd06366: PBP1_GABAb_receptor (2.72123E-82)			PTHR18966:SF450 (1.3E-188) | PTHR18966 (1.3E-188)	G3DSA:3.40.50.2300 (5.0E-45) | G3DSA:3.40.190.10 (8.4E-22) | G3DSA:1.10.287.70 (5.9E-15)	SignalP-noTM	SSF53822 (9.42E-52) | SSF53850 (1.52E-28)	SM00079 (2.1E-5)	PIRSF037090 (8.6E-228)
Leryth_023077-t1	IPR000058: Zinc finger, AN1-type | IPR002653: Zinc finger, A20-type | IPR035896: AN1-like Zinc finger	GO:0003677 | GO:0008270		PF01754: A20-like zinc finger (1.9E-12) | PF01428: AN1-like Zinc finger (2.5E-9)	PS51039: Zinc finger AN1-type profile (12.298) | PS51036: Zinc finger A20-type profile (9.719)								PTHR10634:SF95 (5.8E-83) | PTHR10634 (5.8E-83)	G3DSA:4.10.1110.10 (8.3E-28)		SSF57716 (8.84E-13) | SSF118310 (6.15E-30)	SM00259 (2.5E-8) | SM00154 (9.8E-17)
Leryth_000321-t1	IPR017904: ADF/Cofilin | IPR029006: ADF-H/Gelsolin-like domain superfamily | IPR002108: Actin-depolymerising factor homology domain	GO:0003779 | GO:0015629 | GO:0030042		PF00241: Cofilin/tropomyosin-type actin-binding protein (4.6E-29)	PS51263: ADF-H domain profile (32.313)					cd11286: ADF_cofilin_like (3.33892E-47)			PTHR11913:SF74 (8.4E-71) | PTHR11913 (8.4E-71)	G3DSA:3.40.20.10 (1.4E-35)		SSF55753 (1.81E-33)	SM00102 (3.3E-33)
Leryth_006270-t2	IPR022228: Protein of unknown function DUF3755 | IPR001005: SANT/Myb domain			PF12579: Protein of unknown function (DUF3755) (7.1E-11)						cd00167: SANT (2.00337E-4)		mobidb-lite: consensus disorder prediction	PTHR14000 (5.6E-69) | PTHR14000:SF19 (5.6E-69)	G3DSA:1.10.10.60 (7.3E-7)
Leryth_003351-t2	IPR032733: HAUS augmin-like complex subunit 3, N-terminal | IPR026206: HAUS augmin-like complex subunit 3	GO:0070652 | GO:0051225	Reactome: R-HSA-380270 | Reactome: R-HSA-5620912 | Reactome: R-HSA-380320 | Reactome: R-HSA-8854518 | Reactome: R-HSA-2565942 | Reactome: R-HSA-380284 | Reactome: R-HSA-380259	PF14932: HAUS augmin-like complex subunit 3 (2.4E-70)									PTHR19378:SF0 (7.6E-179) | PTHR19378 (7.6E-179)
Leryth_017480-t2	IPR002022: Pectate lyase | IPR011050: Pectin lyase fold/virulence factor | IPR012334: Pectin lyase fold | IPR018082: AmbAllergen		KEGG: 00040+4.2.2.2	PF00544: Pectate lyase (1.2E-24)			PR00807: Pollen allergen Amb family signature (8.5E-58)						PTHR31683:SF80 (2.6E-169) | PTHR31683 (2.6E-169)	G3DSA:2.160.20.10 (1.0E-102)	SignalP-noTM	SSF51126 (8.38E-87)	SM00656 (1.6E-85)
Leryth_005304-t6	IPR026028: ATPase, V0 complex, subunit 116kDa, eukaryotic | IPR002490: V-type ATPase, V0 complex, 116kDa subunit family	GO:0033179 | GO:1902600 | GO:0000220 | GO:0015078	Reactome: R-HSA-1222556 | Reactome: R-HSA-917977 | Reactome: R-HSA-77387 | Reactome: R-HSA-983712	PF01496: V-type ATPase 116kDa subunit family (9.5E-289)					TMhelix: Region of a membrane-bound protein predicted to be embedded in the membrane				PTHR11629 (0.0) | PTHR11629:SF95 (0.0) | PTHR11629:SF93 (0.0)					PIRSF001293 (4.9E-291)
Leryth_006297-t1	IPR000330: SNF2-related, N-terminal domain | IPR001650: Helicase, C-terminal | IPR014001: Helicase superfamily 1/2, ATP-binding domain | IPR027417: P-loop containing nucleoside triphosphate hydrolase | IPR029295: Snf2, ATP coupling domain | IPR038718: SNF2-like, N-terminal domain superfamily	GO:0042393 | GO:0005524	Reactome: R-HSA-3214858 | Reactome: R-HSA-8939243	PF00271: Helicase conserved C-terminal domain (2.1E-20) | PF00176: SNF2 family N-terminal domain (4.8E-65) | PF14619: Snf2-ATP coupling, chromatin remodelling complex (1.7E-9)	PS51192: Superfamilies 1 and 2 helicase ATP-binding type-1 domain profile (24.316) | PS51194: Superfamilies 1 and 2 helicase C-terminal domain profile (17.624)					cd18793: SF2_C_SNF (3.14849E-59) | cd17996: DEXHc_SMARCA2_SMARCA4 (4.94398E-130)		mobidb-lite: consensus disorder prediction	PTHR10799 (0.0) | PTHR10799:SF854 (0.0)	G3DSA:3.40.50.300 (5.9E-175) | G3DSA:3.40.50.10810 (5.9E-175)		SSF52540 (5.44E-66)	SM00490 (8.4E-26) | SM00487 (6.0E-39) | SM01314 (8.1E-15)
Leryth_007114-t1	IPR002068: Alpha crystallin/Hsp20 domain | IPR008978: HSP20-like chaperone			PF00011: Hsp20/alpha crystallin family (7.3E-21)	PS01031: Small heat shock protein (sHSP) domain profile (24.039)					cd06464: ACD_sHsps-like (5.83514E-29)			PTHR46733 (1.9E-84) | PTHR46733:SF2 (1.9E-84)	G3DSA:2.60.40.790 (5.6E-29)		SSF49764 (6.28E-28)
Leryth_022572-t1									TMhelix: Region of a membrane-bound protein predicted to be embedded in the membrane
Leryth_026288-t1	IPR027417: P-loop containing nucleoside triphosphate hydrolase									cd18791: SF2_C_RHA (2.38536E-21)			PTHR18934 (1.7E-23) | PTHR18934:SF120 (1.7E-23)	G3DSA:3.40.50.300 (8.4E-8)		SSF52540 (9.08E-6)
Leryth_011324-t1	IPR010635: Heparan sulphate 6-sulfotransferase/Protein-tyrosine sulfotransferase | IPR027417: P-loop containing nucleoside triphosphate hydrolase | IPR005331: Sulfotransferase	GO:0008146 | GO:0016021	Reactome: R-HSA-2022928	PF03567: Sulfotransferase family (4.0E-6)									PTHR12812 (5.6E-132) | PTHR12812:SF0 (5.6E-132)		SignalP-noTM	SSF52540 (1.78E-5)
Leryth_009315-t2	IPR018108: Mitochondrial substrate/solute carrier | IPR002067: Mitochondrial carrier protein | IPR023395: Mitochondrial carrier domain superfamily	GO:0055085 | GO:0022857		PF00153: Mitochondrial carrier protein (8.0E-25)	PS50920: Solute carrier (Solcar) repeat profile (15.498)		PR00926: Mitochondrial carrier protein signature (3.0E-32)		TMhelix: Region of a membrane-bound protein predicted to be embedded in the membrane				PTHR24089:SF676 (9.5E-172) | PTHR24089 (9.5E-172)	G3DSA:1.50.40.10 (5.0E-80)		SSF103506 (2.22E-74)
Leryth_019715-t1	IPR012946: X8 domain			PF07983: X8 domain (7.3E-21)								mobidb-lite: consensus disorder prediction	PTHR31044:SF60 (6.9E-56) | PTHR31044 (6.9E-56)		SignalP-noTM		SM00768 (1.9E-41)
Leryth_002127-t1	IPR008990: Electron transport accessory-like domain superfamily | IPR004207: Ferredoxin thioredoxin reductase, alpha chain	GO:0015979		PF02941: Ferredoxin thioredoxin reductase variable alpha chain (8.4E-8)							PD015034: FERREDOXIN-THIOREDOXIN VARIABLE CHAIN REDUCTASE REDUCTASE SUBUNIT A THIOREDOXIN OXIDOREDUCTASE FTR-V (2.0E-9)		PTHR46937 (1.0E-14)	G3DSA:2.30.30.50 (2.4E-9)		SSF50090 (2.0E-6)
Leryth_004789-t1	IPR000608: Ubiquitin-conjugating enzyme E2 | IPR023313: Ubiquitin-conjugating enzyme, active site | IPR016135: Ubiquitin-conjugating enzyme/RWD-like		MetaCyc: PWY-7511 | Reactome: R-HSA-983168	PF00179: Ubiquitin-conjugating enzyme (2.4E-30)	PS50127: Ubiquitin-conjugating enzymes family profile (26.376)	PS00183: Ubiquitin-conjugating enzymes active site				cd00195: UBCc (2.10646E-36)			PTHR24068 (3.9E-59) | PTHR24068:SF188 (3.9E-59)	G3DSA:3.10.110.10 (2.5E-36)		SSF54495 (6.88E-32)	SM00212 (1.1E-19)
Leryth_009874-t1	IPR011017: TRASH domain | IPR023442: Ribosomal protein L24e, conserved site | IPR038630: Ribosomal protein L24e/L24 superfamily | IPR000988: Ribosomal protein L24e-related			PF01246: Ribosomal protein L24e (1.2E-27)		PS01073: Ribosomal protein L24e signature				cd00472: Ribosomal_L24e_L24 (1.62961E-19)		mobidb-lite: consensus disorder prediction	PTHR10792 (1.7E-96) | PTHR10792:SF31 (1.7E-96)	G3DSA:2.30.170.20 (2.2E-29) | G3DSA:3.30.160.440 (4.7E-5)		SSF57716 (1.85E-16)	SM00746 (3.2E-4)
Leryth_009274-t4	IPR024867: Nuclear factor related to kappa-B-binding protein	GO:0031011	Reactome: R-HSA-5689603 | Reactome: R-HSA-5696394									mobidb-lite: consensus disorder prediction	PTHR13052 (3.2E-83) | PTHR13052:SF2 (3.2E-83)		SignalP-noTM
Leryth_008843-t1	IPR002213: UDP-glucuronosyl/UDP-glucosyltransferase | IPR035595: UDP-glycosyltransferase family, conserved site	GO:0016758	Reactome: R-HSA-156588	PF00201: UDP-glucoronosyl and UDP-glucosyl transferase (4.2E-21)		PS00375: UDP-glycosyltransferases signature				cd03784: GT1_Gtf-like (5.12899E-70)			PTHR11926 (5.1E-34)	G3DSA:3.40.50.2000 (1.3E-139)		SSF53756 (1.5E-106)
Leryth_024779-t1	IPR012677: Nucleotide-binding alpha-beta plait domain superfamily | IPR035979: RNA-binding domain superfamily | IPR000504: RNA recognition motif domain | IPR039206: MORF/ORRM1/DAG-like	GO:0016554 | GO:0003676		PF00076: RNA recognition motif. (a.k.a. RRM, RBD, or RNP domain) (2.2E-8)	PS50102: Eukaryotic RNA Recognition Motif (RRM) profile (8.859)								PTHR31346:SF11 (3.0E-20) | PTHR31346 (3.0E-20)	G3DSA:3.30.70.330 (7.6E-10)		SSF54928 (1.24E-10)
Leryth_005547-t8	IPR011527: ABC transporter type 1, transmembrane domain | IPR003439: ABC transporter-like | IPR036640: ABC transporter type 1, transmembrane domain superfamily | IPR027417: P-loop containing nucleoside triphosphate hydrolase | IPR017871: ABC transporter, conserved site | IPR003593: AAA+ ATPase domain	GO:0055085 | GO:0005524 | GO:0042626 | GO:0016021 | GO:0016887		PF00005: ABC transporter (3.8E-20) | PF00664: ABC transporter transmembrane region (6.8E-28)	PS50929: ABC transporter integral membrane type-1 fused domain profile (17.706) | PS50893: ATP-binding cassette, ABC transporter-type domain profile (23.803)	PS00211: ABC transporters family signature			TMhelix: Region of a membrane-bound protein predicted to be embedded in the membrane	cd18580: ABC_6TM_ABCC_D2 (2.49745E-36) | cd03250: ABCC_MRP_domain1 (4.36469E-119) | cd18579: ABC_6TM_ABCC_D1 (2.92982E-96)		mobidb-lite: consensus disorder prediction	PTHR24223 (0.0) | PTHR24223:SF383 (0.0)	G3DSA:1.20.1560.10 (1.4E-22) | G3DSA:3.40.50.300 (3.7E-78)		SSF52540 (3.24E-58) | SSF90123 (3.66E-34)	SM00382 (2.1E-12)
Leryth_001418-t1	IPR011009: Protein kinase-like domain superfamily | IPR000719: Protein kinase domain | IPR008271: Serine/threonine-protein kinase, active site | IPR017441: Protein kinase, ATP binding site	GO:0005524 | GO:0004672 | GO:0006468		PF00069: Protein kinase domain (1.3E-43)	PS50011: Protein kinase domain profile (36.061)	PS00107: Protein kinases ATP-binding region signature | PS00108: Serine/Threonine protein kinases active-site signature			TMhelix: Region of a membrane-bound protein predicted to be embedded in the membrane	cd14066: STKc_IRAK (1.77495E-91)		mobidb-lite: consensus disorder prediction	PTHR27001:SF862 (1.5E-187) | PTHR27001 (1.5E-187)	G3DSA:1.10.510.10 (5.6E-63) | G3DSA:3.30.200.20 (8.6E-25)		SSF56112 (4.72E-79)	SM00220 (9.1E-35)
Leryth_009262-t2	IPR011009: Protein kinase-like domain superfamily | IPR000719: Protein kinase domain | IPR007527: Zinc finger, SWIM-type | IPR001245: Serine-threonine/tyrosine-protein kinase, catalytic domain | IPR003609: PAN/Apple domain | IPR036426: Bulb-type lectin domain superfamily | IPR024171: S-receptor-like serine/threonine-protein kinase | IPR001480: Bulb-type lectin domain | IPR008271: Serine/threonine…	GO:0005524 | GO:0004674 | GO:0004672 | GO:0048544 | GO:0008270 | GO:0006468	KEGG: 05163+2.7.11.1 | KEGG: 04151+2.7.11.1 | KEGG: 05165+2.7.11.1 | KEGG: 05170+2.7.11.1 | KEGG: 04714+2.7.11.1 | KEGG: 04150+2.7.11.1 | KEGG: 04926+2.7.11.1	PF01453: D-mannose binding lectin (5.5E-34) | PF07714: Protein tyrosine kinase (4.0E-48) | PF00954: S-locus glycoprotein domain (4.6E-25) | PF08276: PAN-like domain (1.3E-16)	PS50966: Zinc finger SWIM-type profile (8.024) | PS50927: Bulb-type lectin domain profile (20.676) | PS50011: Protein kinase domain profile (37.955) | PS50948: PAN/Apple domain profile (9.812)	PS00108: Serine/Threonine protein kinases active-site signature			TMhelix: Region of a membrane-bound protein predicted to be embedded in the membrane	cd00028: B_lectin (7.07284E-38) | cd14066: STKc_IRAK (4.57314E-94) | cd01098: PAN_AP_plant (1.28565E-20)			PTHR27006 (5.5E-133) | PTHR27006:SF207 (5.5E-133)	G3DSA:2.90.10.10 (3.0E-17) | G3DSA:1.10.510.10 (2.8E-58) | G3DSA:3.30.200.20 (1.2E-36)	SignalP-noTM	SSF56112 (6.47E-81) | SSF51110 (1.83E-26)	SM00108 (1.3E-45) | SM00220 (1.0E-31) | SM00473 (8.8E-6)	PIRSF000641 (1.7E-270)
Leryth_014042-t3	IPR037104: Annexin superfamily | IPR018502: Annexin repeat | IPR009118: Annexin D, plant | IPR018252: Annexin repeat, conserved site	GO:0005544 | GO:0005509		PF00191: Annexin (2.1E-16)		PS00223: Annexins repeated domain signature	PR01814: Plant annexin signature (2.7E-22)						PTHR10502 (9.5E-109) | PTHR10502:SF187 (9.5E-109)	G3DSA:1.10.220.10 (1.2E-25)		SSF47874 (2.75E-63)	SM00335 (3.7E-20)
Leryth_007125-t1	IPR001841: Zinc finger, RING-type | IPR013083: Zinc finger, RING/FYVE/PHD-type			PF13639: Ring finger domain (7.2E-14)	PS50089: Zinc finger RING-type profile (12.784)				TMhelix: Region of a membrane-bound protein predicted to be embedded in the membrane	cd16454: RING-H2_PA-TM-RING (4.46504E-18)			PTHR47035:SF4 (3.3E-87) | PTHR47035 (3.3E-87)	G3DSA:3.30.40.10 (1.8E-21)		SSF57850 (1.39E-22)	SM00184 (3.7E-8)
Leryth_001534-t1	IPR026961: PGG domain | IPR036770: Ankyrin repeat-containing domain superfamily | IPR002110: Ankyrin repeat | IPR020683: Ankyrin repeat-containing domain	GO:0005515		PF13962: Domain of unknown function (4.0E-12) | PF12796: Ankyrin repeats (3 copies) (3.8E-10)	PS50297: Ankyrin repeat region circular profile (18.722) | PS50088: Ankyrin repeat profile (8.71)				TMhelix: Region of a membrane-bound protein predicted to be embedded in the membrane			mobidb-lite: consensus disorder prediction	PTHR24177 (6.5E-128) | PTHR24177:SF169 (6.5E-128)	G3DSA:1.25.40.20 (2.1E-35)		SSF48403 (1.09E-33)	SM00248 (0.013)
Leryth_015216-t2	IPR007573: QWRF family			PF04484: QWRF family (3.6E-86)								mobidb-lite: consensus disorder prediction	PTHR31807:SF34 (1.4E-153) | PTHR31807 (1.4E-153)
Leryth_019460-t1	IPR011009: Protein kinase-like domain superfamily | IPR000719: Protein kinase domain | IPR008271: Serine/threonine-protein kinase, active site | IPR038765: Papain-like cysteine peptidase superfamily	GO:0005524 | GO:0004672 | GO:0006468		PF14381: Ethylene-responsive protein kinase Le-CTR1 (1.6E-13) | PF00069: Protein kinase domain (2.1E-33)	PS50011: Protein kinase domain profile (31.877)	PS00108: Serine/Threonine protein kinases active-site signature							PTHR24359 (5.5E-182) | PTHR24359:SF1 (5.5E-182)	G3DSA:1.10.510.10 (2.3E-45)		SSF54001 (6.38E-5) | SSF56112 (1.37E-51)	SM00220 (7.2E-33)
Leryth_001967-t1	IPR010409: GAGA-binding transcriptional activator			PF06217: GAGA binding protein-like family (1.8E-83)								mobidb-lite: consensus disorder prediction	PTHR31421 (1.6E-93) | PTHR31421:SF9 (1.6E-93)				SM01226 (1.2E-100)
Leryth_022942-t1	IPR001841: Zinc finger, RING-type | IPR013083: Zinc finger, RING/FYVE/PHD-type			PF13639: Ring finger domain (1.0E-12)	PS50089: Zinc finger RING-type profile (11.855)				TMhelix: Region of a membrane-bound protein predicted to be embedded in the membrane				PTHR45798 (1.1E-59) | PTHR45798:SF16 (1.1E-59)	G3DSA:3.30.40.10 (3.1E-17)		SSF57850 (6.18E-20)	SM00184 (7.4E-7)
Leryth_016830-t3	IPR003377: Cornichon	GO:0016192		PF03311: Cornichon protein (7.5E-40)					TMhelix: Region of a membrane-bound protein predicted to be embedded in the membrane			mobidb-lite: consensus disorder prediction	PTHR12290:SF11 (1.7E-54) | PTHR12290 (1.7E-54)				SM01398 (2.0E-54)
Leryth_003610-t1	IPR036388: Winged helix-like DNA-binding domain superfamily | IPR037241: E2F-DP heterodimerization region | IPR015633: E2F Family | IPR032198: E2F transcription factor, CC-MB domain | IPR003316: E2F/DP family, winged-helix DNA-binding domain | IPR036390: Winged helix DNA-binding domain superfamily	GO:0006355 | GO:0005667 | GO:0003700 | GO:0046983	Reactome: R-HSA-69231	PF02319: E2F/DP family winged-helix DNA-binding domain (2.2E-25) | PF16421: E2F transcription factor CC-MB domain (1.5E-21)						cd14660: E2F_DD (9.66629E-33)			PTHR12081:SF51 (8.7E-128) | PTHR12081 (8.7E-128)	G3DSA:1.10.10.10 (1.4E-27)		SSF144074 (7.32E-24) | SSF46785 (8.16E-18)	SM01372 (6.3E-33)
Leryth_019032-t1									TMhelix: Region of a membrane-bound protein predicted to be embedded in the membrane				PTHR13533:SF34 (2.7E-148) | PTHR13533 (2.7E-148)
Leryth_012863-t1	IPR014772: Mammalian uncoordinated homology 13, domain 2 | IPR008528: Protein unc-13 homologue | IPR014770: Munc13 homology 1			PF05664: Plant family of unknown function (DUF810) (3.9E-257)	PS51258: Munc13-homology domain 1 (MHD1) profile (22.828) | PS51259: Munc13-homology domain 2 (MHD2) profile (22.642)								PTHR31280:SF16 (0.0) | PTHR31280 (0.0)
Leryth_011211-t1													PTHR35702 (2.1E-98) | PTHR35702:SF2 (2.1E-98)		SignalP-noTM
Leryth_017642-t1	IPR001451: Hexapeptide repeat | IPR005835: Nucleotidyl transferase domain | IPR029044: Nucleotide-diphospho-sugar transferases	GO:0009058 | GO:0016779		PF00483: Nucleotidyl transferase (3.8E-29) | PF00132: Bacterial transferase hexapeptide (six repeats) (1.8E-5)						cd06428: M1P_guanylylT_A_like_N (4.08074E-150)			PTHR22572:SF148 (5.0E-240) | PTHR22572 (5.0E-240)	G3DSA:2.160.10.10 (1.6E-15) | G3DSA:3.90.550.10 (7.5E-55)		SSF53448 (1.82E-49)
Leryth_020104-t1	IPR016158: Cullin homology domain | IPR016159: Cullin repeat-like-containing domain superfamily | IPR036317: Cullin homology domain superfamily | IPR001373: Cullin, N-terminal	GO:0006511 | GO:0031625	Reactome: R-HSA-8951664	PF00888: Cullin family (3.7E-184)	PS50069: Cullin family profile (50.763)								PTHR11932 (0.0) | PTHR11932:SF133 (0.0)	G3DSA:1.10.10.2620 (6.8E-51) | G3DSA:1.20.1310.10 (8.0E-42)		SSF75632 (2.35E-91) | SSF74788 (4.45E-107)	SM00182 (1.2E-79)
Leryth_006304-t1	IPR001554: Glycoside hydrolase, family 14 | IPR017853: Glycoside hydrolase superfamily | IPR018238: Glycoside hydrolase, family 14, conserved site	GO:0000272 | GO:0016161	MetaCyc: PWY-842 | MetaCyc: PWY-6724 | KEGG: 00500+3.2.1.2	PF01373: Glycosyl hydrolase family 14 (6.8E-74)		PS00679: Beta-amylase active site 2 | PS00506: Beta-amylase active site 1	PR00750: Beta-amylase (glycosyl hydrolase family 14) signature (3.3E-28)						PTHR31352:SF31 (2.9E-141) | PTHR31352 (2.9E-141)	G3DSA:3.20.20.80 (2.0E-100)		SSF51445 (2.16E-93)
Leryth_011094-t1	IPR036576: WRKY domain superfamily | IPR003657: WRKY domain	GO:0006355 | GO:0043565 | GO:0003700		PF03106: WRKY DNA -binding domain (4.0E-8)	PS50811: WRKY domain profile (9.443)								PTHR31282:SF110 (1.1E-54) | PTHR31282 (1.1E-54)	G3DSA:2.20.25.80 (2.9E-8)		SSF118290 (1.7E-7)	SM00774 (4.9E-24)
Leryth_018319-t1	IPR036812: NADP-dependent oxidoreductase domain superfamily | IPR023210: NADP-dependent oxidoreductase domain			PF00248: Aldo/keto reductase family (8.9E-60)						cd06660: Aldo_ket_red (1.3936E-92)			PTHR42686 (8.3E-133)	G3DSA:3.20.20.100 (9.5E-75)		SSF51430 (1.3E-71)
Leryth_014776-t1	IPR000270: PB1 domain	GO:0005515		PF00564: PB1 domain (2.0E-18)						cd06410: PB1_UP2 (5.66214E-46)		mobidb-lite: consensus disorder prediction	PTHR31066 (3.3E-118) | PTHR31066:SF2 (3.3E-118)	G3DSA:3.10.20.90 (3.3E-9)		SSF54277 (3.43E-22)	SM00666 (7.3E-28)
Leryth_011929-t3	IPR001005: SANT/Myb domain | IPR036388: Winged helix-like DNA-binding domain superfamily | IPR009057: Homeobox-like domain superfamily | IPR017930: Myb domain | IPR005818: Linker histone H1/H5, domain H15 | IPR036390: Winged helix DNA-binding domain superfamily	GO:0005634 | GO:0003677 | GO:0006334 | GO:0000786		PF00538: linker histone H1 and H5 family (5.0E-10) | PF00249: Myb-like DNA-binding domain (1.6E-8)	PS51504: Linker histone H1/H5 globular (H15) domain profile (21.109) | PS51294: Myb-type HTH DNA-binding domain profile (10.999)					cd11660: SANT_TRF (1.42839E-20)			PTHR46267:SF11 (1.3E-116) | PTHR46267 (1.3E-116)	G3DSA:1.10.10.10 (6.2E-9) | G3DSA:1.10.10.60 (3.0E-16)		SSF46785 (9.8E-15) | SSF46689 (3.74E-15)	SM00526 (2.5E-12) | SM00717 (1.4E-6)
Leryth_015149-t1	IPR031322: Shikimate kinase/gluconokinase | IPR007052: CS domain | IPR008978: HSP20-like chaperone		MetaCyc: PWY-6163 | KEGG: 00400+2.7.1.71	PF01202: Shikimate kinase (3.7E-5) | PF04969: CS domain (3.6E-7)	PS51203: CS domain profile (13.11)					cd06463: p23_like (5.12151E-11)			PTHR21087:SF23 (1.0E-130) | PTHR21087 (1.0E-130)	G3DSA:3.40.50.300 (2.5E-11) | G3DSA:2.60.40.790 (1.9E-14)		SSF49764 (1.38E-16)
Leryth_013253-t1	IPR004523: Aspartate-tRNA synthetase, type 2 | IPR004364: Aminoacyl-tRNA synthetase, class II (D/K/N) | IPR012340: Nucleic acid-binding, OB-fold | IPR006195: Aminoacyl-tRNA synthetase, class II | IPR004365: OB-fold nucleic acid binding domain, AA-tRNA synthetase-type | IPR002312: Aspartyl/Asparaginyl-tRNA synthetase, class IIb	GO:0005524 | GO:0004815 | GO:0005737 | GO:0003676 | GO:0006422 | GO:0000166 | GO:0006418 | GO:0004812	Reactome: R-HSA-379716 | Reactome: R-HSA-2408522	PF00152: tRNA synthetases class II (D, K and N) (8.0E-75) | PF01336: OB-fold nucleic acid binding domain (3.2E-7)	PS50862: Aminoacyl-transfer RNA synthetases class-II family profile (19.599)		PR01042: Aspartyl-tRNA synthetase signature (1.2E-21)	TIGR00458: aspS_nondisc: aspartate--tRNA(Asn) ligase (3.3E-138)		cd00776: AsxRS_core (2.01702E-159) | cd04320: AspRS_cyto_N (7.67226E-43)		mobidb-lite: consensus disorder prediction	PTHR43450:SF1 (2.0E-258) | PTHR43450 (2.0E-258)	G3DSA:2.40.50.140 (9.2E-39) | G3DSA:3.30.930.10 (5.1E-116)		SSF55681 (2.68E-90) | SSF50249 (7.59E-28)
Leryth_019725-t2	IPR009769: Protein ENHANCED DISEASE RESISTANCE 2, C-terminal			PF07059: Protein of unknown function (DUF1336) (5.9E-56)									PTHR31558 (8.4E-188) | PTHR31558:SF16 (8.4E-188)
Leryth_014297-t1	IPR039907: RNA-binding protein NOB1 | IPR017117: Ribonuclease Nob1, eukaryote | IPR036283: NOB1 zinc finger-like superfamily | IPR014881: Nin one binding (NOB1) Zn-ribbon-like	GO:0004521 | GO:0000469 | GO:0042274	Reactome: R-HSA-6791226	PF08772: Nin one binding (NOB1) Zn-ribbon like (2.4E-21)								mobidb-lite: consensus disorder prediction	PTHR12814 (5.5E-88)	G3DSA:3.30.40.120 (1.4E-18)		SSF144206 (7.85E-16)		PIRSF037125 (1.8E-74)
Leryth_016820-t1	IPR002653: Zinc finger, A20-type	GO:0003677 | GO:0008270		PF01754: A20-like zinc finger (4.6E-13)	PS51036: Zinc finger A20-type profile (9.682)								PTHR10634 (1.3E-23) | PTHR10634:SF104 (1.3E-23)			SSF57716 (5.7E-13)	SM00259 (2.5E-8)
Leryth_011098-t1									TMhelix: Region of a membrane-bound protein predicted to be embedded in the membrane			mobidb-lite: consensus disorder prediction	PTHR36354 (1.9E-168)
Leryth_018454-t4	IPR003323: OTU domain | IPR038765: Papain-like cysteine peptidase superfamily			PF02338: OTU-like cysteine protease (1.7E-14)									PTHR12419 (2.6E-58) | PTHR12419:SF8 (2.6E-58)	G3DSA:3.90.70.80 (4.0E-22)		SSF54001 (1.86E-11)
Leryth_013930-t1	IPR008971: HSP40/DnaJ peptide-binding | IPR002939: Chaperone DnaJ, C-terminal	GO:0006457 | GO:0051082		PF01556: DnaJ C terminal domain (1.8E-33)						cd10747: DnaJ_C (6.62907E-38)			PTHR24078:SF529 (3.7E-63) | PTHR24078 (3.7E-63)	G3DSA:2.60.260.20 (1.7E-25) | G3DSA:2.20.25.170 (1.0E-16)		SSF49493 (1.1E-19)
Leryth_001429-t1	IPR005491: ENT domain | IPR036142: ENT domain-like superfamily | IPR033485: Protein EMSY-LIKE, plant	GO:0050832		PF03735: ENT domain (1.8E-28)	PS51138: EMSY N-terminal (ENT) domain profile (23.785)							mobidb-lite: consensus disorder prediction	PTHR33432 (3.1E-182) | PTHR33432:SF16 (3.1E-182)	G3DSA:1.10.1240.40 (8.2E-17)		SSF158639 (1.96E-38) | SSF63748 (4.15E-9)	SM01191 (1.8E-37)
Leryth_016946-t1	IPR039127: Multifunctional methyltransferase subunit Trm112 | IPR005651: Trm112-like	GO:0046982	Reactome: R-HSA-6790901 | Reactome: R-HSA-72764 | Reactome: R-HSA-6782315 | Reactome: R-HSA-156581	PF03966: Trm112p-like protein (2.5E-11)									PTHR12773:SF3 (4.9E-50) | PTHR12773 (4.9E-50)	G3DSA:2.20.25.10 (3.5E-37)		SSF158997 (6.8E-8)
Leryth_019817-t1												mobidb-lite: consensus disorder prediction
Leryth_001739-t1	IPR001214: SET domain | IPR011383: N-lysine methyltransferase SETD6	GO:0018026 | GO:0016279 | GO:0005515	Reactome: R-HSA-3214841	PF00856: SET domain (5.5E-8)	PS50280: SET domain profile (9.018)							mobidb-lite: consensus disorder prediction	PTHR13271 (1.8E-98) | PTHR13271:SF34 (1.8E-98)			SSF82199 (2.58E-45)		PIRSF011771 (9.8E-133)
Leryth_020432-t1	IPR004167: Peripheral subunit-binding domain | IPR023213: Chloramphenicol acetyltransferase-like domain superfamily | IPR036625: E3-binding domain superfamily | IPR001078: 2-oxoacid dehydrogenase acyltransferase, catalytic domain	GO:0016746	Reactome: R-HSA-389661	PF02817: e3 binding domain (4.5E-12) | PF00198: 2-oxoacid dehydrogenases acyltransferase (catalytic domain) (2.3E-8)	PS51826: Peripheral subunit-binding (PSBD) domain profile (17.265)							mobidb-lite: consensus disorder prediction	PTHR43178 (1.9E-41) | PTHR43178:SF5 (1.9E-41)	G3DSA:3.30.559.10 (8.3E-9) | G3DSA:4.10.320.10 (1.3E-13)		SSF47005 (4.58E-11) | SSF52777 (1.78E-6)
Leryth_007680-t2	IPR021726: THO complex, subunitTHOC2, N-terminal | IPR040007: THO complex subunit 2 | IPR021418: THO complex, subunitTHOC2, C-terminal | IPR032302: THO complex subunit 2, N-terminal domain	GO:0006406 | GO:0006397 | GO:0000347	Reactome: R-HSA-72187 | Reactome: R-HSA-159236 | Reactome: R-HSA-73856	PF11732: Transcription- and export-related complex subunit (1.7E-29) | PF16134: THO complex subunit 2 N-terminus (3.7E-50) | PF11262: Transcription factor/nuclear export subunit protein 2 (1.5E-96)								mobidb-lite: consensus disorder prediction	PTHR21597 (0.0) | PTHR21597:SF8 (0.0)
Leryth_004413-t1													PTHR42923 (4.4E-37) | PTHR42923:SF24 (4.4E-37)
Leryth_023421-t1	IPR001965: Zinc finger, PHD-type | IPR034732: Extended PHD (ePHD) domain | IPR019787: Zinc finger, PHD-finger | IPR019786: Zinc finger, PHD-type, conserved site | IPR042011: ATX3/4/5, PHD domain | IPR025780: Histone-lysine N-methyltransferase ATX | IPR000313: PWWP domain | IPR011011: Zinc finger, FYVE/PHD-type | IPR013083: Zinc finger, RING/FYVE/PHD-type		KEGG: 00310+2.1.1.43	PF00628: PHD-finger (9.5E-9) | PF00855: PWWP domain (3.0E-11) | PF13831: PHD-finger (2.8E-11) | PF13832: PHD-zinc-finger like domain (6.8E-25)	PS50812: PWWP domain profile (8.623) | PS51566: Histone-lysine N-methyltransferase (EC 2.1.1.43) family profile (299.858) | PS51805: Extended PHD (ePHD) domain profile (24.824) | PS50016: Zinc finger PHD-type profile (8.547)	PS01359: Zinc finger PHD-type signature				cd15495: PHD_ATX3_4_5_like (2.98883E-20) | cd15517: PHD_TCF19_like (6.89639E-9)		mobidb-lite: consensus disorder prediction	PTHR13793 (2.0E-299) | PTHR13793:SF132 (2.0E-299)	G3DSA:2.30.30.140 (1.6E-17) | G3DSA:3.30.40.10 (4.1E-14)		SSF57903 (5.76E-10) | SSF63748 (2.29E-14)	SM00249 (2.3E-9)
Leryth_001206-t1									TMhelix: Region of a membrane-bound protein predicted to be embedded in the membrane
Leryth_023664-t1	IPR017384: NADH dehydrogenase [ubiquinone] (complex I), alpha subcomplex subunit 1		Reactome: R-HSA-611105 | Reactome: R-HSA-6799198	PF15879: NADH-ubiquinone oxidoreductase MWFE subunit (9.3E-11)					TMhelix: Region of a membrane-bound protein predicted to be embedded in the membrane				PTHR17098 (1.5E-26)
Leryth_013961-t1	IPR002213: UDP-glucuronosyl/UDP-glucosyltransferase | IPR035595: UDP-glycosyltransferase family, conserved site	GO:0016758	Reactome: R-HSA-156588	PF00201: UDP-glucoronosyl and UDP-glucosyl transferase (7.2E-28)		PS00375: UDP-glycosyltransferases signature				cd03784: GT1_Gtf-like (8.82316E-65)			PTHR11926 (7.4E-32)	G3DSA:3.40.50.2000 (7.0E-124)		SSF53756 (5.1E-113)
Leryth_008016-t3	IPR000620: EamA domain | IPR030184: WAT1-related protein	GO:0016020 | GO:0016021 | GO:0022857		PF00892: EamA-like transporter family (5.8E-9)					TMhelix: Region of a membrane-bound protein predicted to be embedded in the membrane				PTHR31218 (4.3E-64) | PTHR31218:SF36 (4.3E-64)			SSF103481 (7.06E-6)
Leryth_018213-t1	IPR011333: SKP1/BTB/POZ domain superfamily | IPR008974: TRAF-like | IPR034090: BPM, C-terminal | IPR000210: BTB/POZ domain | IPR002083: MATH/TRAF domain	GO:0005515		PF00917: MATH domain (3.2E-4) | PF00651: BTB/POZ domain (3.0E-28)	PS50144: MATH/TRAF domain profile (24.303) | PS50097: BTB domain profile (17.707)					cd18280: BTB_POZ_BPM_plant (2.94631E-55) | cd14736: BACK_AtBPM-like (2.964E-14) | cd00121: MATH (6.19001E-28)			PTHR26379 (1.8E-188) | PTHR26379:SF293 (1.8E-188)	G3DSA:1.25.40.420 (6.2E-8) | G3DSA:2.60.210.10 (4.6E-33) | G3DSA:3.30.710.10 (4.3E-39)		SSF49599 (2.45E-35) | SSF54695 (1.57E-28)	SM00061 (5.2E-13) | SM00225 (3.9E-25)
Leryth_000888-t1	IPR019734: Tetratricopeptide repeat | IPR011990: Tetratricopeptide-like helical domain superfamily | IPR036869: Chaperone J-domain superfamily | IPR013105: Tetratricopeptide repeat 2 | IPR018253: DnaJ domain, conserved site | IPR013026: Tetratricopeptide repeat-containing domain | IPR001623: DnaJ domain	GO:0005515		PF07719: Tetratricopeptide repeat (3.0E-6) | PF13432: Tetratricopeptide repeat (1.1E-4) | PF00226: DnaJ domain (5.9E-26)	PS50005: TPR repeat profile (5.723) | PS50293: TPR repeat region circular profile (30.179) | PS50076: dnaJ domain profile (21.772)	PS00636: Nt-dnaJ domain signature	PR00625: DnaJ domain signature (7.9E-21)		TMhelix: Region of a membrane-bound protein predicted to be embedded in the membrane	cd06257: DnaJ (8.41358E-21)			PTHR45188 (2.8E-251)	G3DSA:1.25.40.10 (1.8E-70) | G3DSA:1.10.287.110 (4.2E-29)		SSF48452 (1.18E-24) | SSF46565 (8.64E-31)	SM00271 (8.2E-29) | SM00028 (2.2E-4)
Leryth_010609-t2	IPR004827: Basic-leucine zipper domain	GO:0006355 | GO:0003700		PF07716: Basic region leucine zipper (9.3E-9)	PS50217: Basic-leucine zipper (bZIP) domain profile (10.714)					cd14703: bZIP_plant_RF2 (1.01501E-16)		mobidb-lite: consensus disorder prediction	PTHR13690 (2.6E-155) | PTHR13690:SF112 (2.6E-155)	G3DSA:1.20.5.170 (1.3E-12)		SSF57959 (2.65E-11)	SM00338 (9.0E-16)
Leryth_006471-t1	IPR000719: Protein kinase domain | IPR011009: Protein kinase-like domain superfamily | IPR008271: Serine/threonine-protein kinase, active site | IPR017441: Protein kinase, ATP binding site	GO:0005524 | GO:0004672 | GO:0006468		PF00069: Protein kinase domain (2.2E-70)	PS50011: Protein kinase domain profile (46.859)	PS00107: Protein kinases ATP-binding region signature | PS00108: Serine/Threonine protein kinases active-site signature				cd14662: STKc_SnRK2 (0.0)		mobidb-lite: consensus disorder prediction	PTHR24343:SF374 (8.7E-210) | PTHR24343 (8.7E-210)	G3DSA:3.30.200.20 (2.5E-32) | G3DSA:1.10.510.10 (2.3E-60)		SSF56112 (8.36E-82)	SM00220 (1.2E-96)	PIRSF000654 (1.1E-30)
Leryth_005328-t1													PTHR37763 (3.8E-60)
Leryth_003980-t1	IPR011009: Protein kinase-like domain superfamily | IPR000719: Protein kinase domain | IPR008271: Serine/threonine-protein kinase, active site	GO:0005524 | GO:0004672 | GO:0006468		PF00069: Protein kinase domain (1.4E-31)	PS50011: Protein kinase domain profile (42.577)	PS00108: Serine/Threonine protein kinases active-site signature				cd05574: STKc_phototropin_like (1.5347E-163)		mobidb-lite: consensus disorder prediction	PTHR45637 (5.8E-214) | PTHR45637:SF42 (5.8E-214)			SSF56112 (7.06E-73)	SM00220 (3.1E-76)
Leryth_022190-t2	IPR033131: Pectinesterase, Asp active site | IPR011050: Pectin lyase fold/virulence factor | IPR000070: Pectinesterase, catalytic | IPR012334: Pectin lyase fold	GO:0030599 | GO:0042545	MetaCyc: PWY-7248 | KEGG: 00040+3.1.1.11 | MetaCyc: PWY-7246	PF01095: Pectinesterase (2.1E-37)	PS51257: Prokaryotic membrane lipoprotein lipid attachment site profile (5.0)	PS00503: Pectinesterase signature 2			TMhelix: Region of a membrane-bound protein predicted to be embedded in the membrane				PTHR31321 (2.9E-111) | PTHR31321:SF33 (2.9E-111)	G3DSA:2.160.20.10 (8.3E-51)	SignalP-noTM	SSF51126 (1.19E-39)
Leryth_021155-t1	IPR011990: Tetratricopeptide-like helical domain superfamily | IPR002885: Pentatricopeptide repeat | IPR032867: DYW domain	GO:0005515 | GO:0008270		PF13041: PPR repeat family (3.5E-8) | PF14432: DYW family of nucleic acid deaminases (4.2E-28) | PF01535: PPR repeat (0.014)	PS51375: Pentatricopeptide (PPR) repeat profile (6.511)			TIGR00756: PPR: pentatricopeptide repeat domain (1.9E-8)					PTHR24015 (3.1E-64)	G3DSA:1.25.40.10 (2.4E-33)
Leryth_020295-t1	IPR029063: S-adenosyl-L-methionine-dependent methyltransferase | IPR020813: Fibrillarin, conserved site | IPR000692: Fibrillarin	GO:0003723 | GO:0008168 | GO:0006364		PF01269: Fibrillarin (7.7E-78)		PS00566: Fibrillarin signature	PR00052: Fibrillarin signature (2.5E-61)					mobidb-lite: consensus disorder prediction	PTHR10335 (5.7E-114)	G3DSA:3.40.50.150 (5.1E-58) | G3DSA:3.30.200.20 (7.6E-31)		SSF53335 (6.44E-38)	SM01206 (2.8E-101)	PIRSF006540 (3.3E-87)
Leryth_004951-t1													PTHR14493:SF88 (1.4E-29) | PTHR14493 (1.4E-29)
Leryth_019481-t7													PTHR36390 (1.3E-117)
Leryth_009170-t1	IPR040390: TIFY/JAZ family | IPR018467: CO/COL/TOC1, conserved site | IPR010399: Tify domain			PF06200: tify domain (6.1E-14) | PF09425: Divergent CCT motif (2.5E-11)	PS51320: Tify domain profile (14.772)								PTHR33077 (2.0E-43) | PTHR33077:SF52 (2.0E-43)				SM00979 (2.5E-10)
Leryth_018266-t2	IPR002403: Cytochrome P450, E-class, group IV | IPR036396: Cytochrome P450 superfamily | IPR001128: Cytochrome P450	GO:0020037 | GO:0016705 | GO:0005506 | GO:0004497 | GO:0055114		PF00067: Cytochrome P450 (5.7E-36)			PR00465: E-class P450 group IV signature (7.7E-7)		TMhelix: Region of a membrane-bound protein predicted to be embedded in the membrane				PTHR24286 (1.1E-211) | PTHR24286:SF254 (1.1E-211)	G3DSA:1.10.630.10 (5.5E-72)		SSF48264 (7.2E-59)
Leryth_008369-t1												mobidb-lite: consensus disorder prediction
Leryth_022581-t1													PTHR33881:SF5 (4.9E-82) | PTHR33881 (4.9E-82)		SignalP-noTM
Leryth_002770-t1	IPR040911: Exostosin, GT47 domain | IPR004263: Exostosin-like	GO:0006486 | GO:0016757		PF03016: Exostosin family (1.2E-84)					TMhelix: Region of a membrane-bound protein predicted to be embedded in the membrane				PTHR11062 (1.2E-218) | PTHR11062:SF225 (1.2E-218)
Leryth_015819-t1	IPR019587: Polyketide cyclase/dehydrase | IPR023393: START-like domain superfamily			PF10604: Polyketide cyclase / dehydrase and lipid transport (5.5E-11)						cd07821: PYR_PYL_RCAR_like (1.86977E-16)			PTHR33789 (7.2E-21) | PTHR33789:SF7 (7.2E-21)	G3DSA:3.30.530.20 (2.3E-19)	SignalP-noTM	SSF55961 (8.13E-15)
Leryth_001837-t1	IPR002182: NB-ARC | IPR027417: P-loop containing nucleoside triphosphate hydrolase	GO:0043531	Reactome: R-HSA-8953750 | Reactome: R-HSA-9627069 | Reactome: R-HSA-111459 | Reactome: R-HSA-111463 | Reactome: R-HSA-111458 | Reactome: R-HSA-111464 | Reactome: R-HSA-6798695 | Reactome: R-HSA-6803207	PF00931: NB-ARC domain (5.8E-14)									PTHR23155:SF1069 (9.5E-18) | PTHR23155 (9.5E-18)	G3DSA:3.40.50.300 (9.2E-13)		SSF52540 (9.3E-14)
Leryth_023627-t1	IPR016161: Aldehyde/histidinol dehydrogenase | IPR016163: Aldehyde dehydrogenase, C-terminal | IPR029510: Aldehyde dehydrogenase, glutamic acid active site | IPR015590: Aldehyde dehydrogenase domain | IPR016162: Aldehyde dehydrogenase, N-terminal	GO:0016620 | GO:0055114 | GO:0016491		PF00171: Aldehyde dehydrogenase family (6.2E-161)		PS00687: Aldehyde dehydrogenases glutamic acid active site							PTHR11699:SF225 (2.1E-287) | PTHR11699 (2.1E-287)	G3DSA:3.40.309.10 (4.3E-68) | G3DSA:3.40.605.10 (1.8E-107)		SSF53720 (1.83E-162)
Leryth_006951-t2	IPR017884: SANT domain | IPR001005: SANT/Myb domain | IPR009057: Homeobox-like domain superfamily	GO:0003677		PF00249: Myb-like DNA-binding domain (7.5E-8)	PS51293: SANT domain profile (10.275)					cd00167: SANT (4.73596E-7)			PTHR47340 (4.9E-280)	G3DSA:1.20.58.1880 (9.1E-18) | G3DSA:1.10.10.60 (5.6E-23)		SSF46689 (7.48E-14)	SM00717 (8.8E-11)
Leryth_016539-t1	IPR001372: Dynein light chain, type 1/2 | IPR037177: Dynein light chain superfamily	GO:0030286 | GO:0007017		PF01221: Dynein light chain type 1 (9.0E-30)									PTHR11886 (3.9E-63) | PTHR11886:SF76 (3.9E-63)	G3DSA:3.30.740.10 (1.3E-30)		SSF54648 (1.57E-28)	SM01375 (6.1E-36)
Leryth_024194-t4	IPR008479: Protein of unknown function DUF760			PF05542: Protein of unknown function (DUF760) (6.3E-17)									PTHR33598:SF10 (2.5E-83) | PTHR33598 (2.5E-83)
Leryth_025500-t1	IPR001841: Zinc finger, RING-type | IPR013083: Zinc finger, RING/FYVE/PHD-type			PF13639: Ring finger domain (1.2E-12)	PS50089: Zinc finger RING-type profile (12.342)				TMhelix: Region of a membrane-bound protein predicted to be embedded in the membrane				PTHR46905 (7.6E-53) | PTHR46905:SF1 (7.6E-53)	G3DSA:3.30.40.10 (4.2E-18)		SSF57850 (2.83E-19)	SM00184 (2.9E-6)
Leryth_015123-t3	IPR031155: Urea active transporter | IPR001734: Sodium/solute symporter | IPR038377: Sodium/glucose symporter superfamily	GO:0016020 | GO:0055085 | GO:0016021 | GO:0071918 | GO:0015204 | GO:0022857		PF00474: Sodium:solute symporter family (3.7E-21)	PS50283: Sodium:solute symporter family profile (33.89)			TIGR00813: sss: transporter, solute:sodium symporter (SSS) family (4.9E-60)	TMhelix: Region of a membrane-bound protein predicted to be embedded in the membrane	cd11476: SLC5sbd_DUR3 (0.0)			PTHR46154 (0.0) | PTHR46154:SF4 (0.0)	G3DSA:1.20.1730.10 (3.4E-46)
Leryth_021920-t1	IPR021788: Protein CHAPERONE-LIKE PROTEIN OF POR1-like			PF11833: Protein CHAPERONE-LIKE PROTEIN OF POR1-like (1.3E-13)									PTHR33372 (2.1E-34) | PTHR33372:SF2 (2.1E-34)
Leryth_001711-t1	IPR001613: Flavin amine oxidase | IPR002937: Amine oxidase | IPR036188: FAD/NAD(P)-binding domain superfamily	GO:0055114 | GO:0016491		PF01593: Flavin containing amine oxidoreductase (1.8E-96)			PR00757: Flavin-containing amine oxidase signature (2.1E-9)		TMhelix: Region of a membrane-bound protein predicted to be embedded in the membrane				PTHR10742:SF383 (2.4E-279) | PTHR10742 (2.4E-279)	G3DSA:3.50.50.60 (1.4E-96) | G3DSA:3.90.660.10 (1.4E-96)		SSF51905 (3.4E-73) | SSF54373 (3.53E-24)
Leryth_012850-t3	IPR037715: Mitochondrial-processing peptidase subunit alpha | IPR011765: Peptidase M16, N-terminal | IPR011249: Metalloenzyme, LuxS/M16 peptidase-like | IPR007863: Peptidase M16, C-terminal | IPR001431: Peptidase M16, zinc-binding site	GO:0006627 | GO:0046872 | GO:0006508 | GO:0004222 | GO:0003824	Reactome: R-HSA-8949664 | Reactome: R-HSA-1268020	PF05193: Peptidase M16 inactive domain (5.4E-31) | PF00675: Insulinase (Peptidase family M16) (1.5E-38)		PS00143: Insulinase family, zinc-binding region signature							PTHR11851:SF193 (2.3E-251) | PTHR11851 (2.3E-251)	G3DSA:3.30.830.10 (7.2E-61)		SSF63411 (1.07E-43)
Leryth_016308-t1	IPR013766: Thioredoxin domain | IPR005788: Disulphide isomerase | IPR005792: Protein disulphide isomerase | IPR036249: Thioredoxin-like superfamily	GO:0016853 | GO:0003756 | GO:0045454		PF00085: Thioredoxin (2.0E-28) | PF13848: Thioredoxin-like domain (1.9E-23)	PS51352: Thioredoxin domain profile (11.688)		PR00421: Thioredoxin family signature (3.3E-6)	TIGR01130: ER_PDI_fam: protein disulfide isomerase (7.0E-145) | TIGR01126: pdi_dom: protein disulfide-isomerase domain (8.0E-34)		cd02981: PDI_b_family (3.1317E-13) | cd02995: PDI_a_PDI_a'_C (2.45444E-47) | cd02961: PDI_a_family (1.0183E-40) | cd02982: PDI_b'_family (6.32605E-15)		mobidb-lite: consensus disorder prediction	PTHR18929 (1.0E-253) | PTHR18929:SF195 (1.0E-253)	G3DSA:3.40.30.10 (1.9E-37)	SignalP-noTM	SSF52833 (4.9E-34)
Leryth_013061-t2	IPR041367: E3 ligase, CCCH-type zinc finger | IPR036855: Zinc finger, CCCH-type superfamily | IPR000571: Zinc finger, CCCH-type	GO:0046872		PF18044: CCCH-type zinc finger (3.2E-6)	PS50103: Zinc finger C3H1-type profile (9.056)							mobidb-lite: consensus disorder prediction	PTHR13119:SF12 (4.1E-76) | PTHR13119 (4.1E-76)	G3DSA:2.30.30.1190 (4.9E-7) | G3DSA:4.10.1000.10 (3.0E-11)		SSF90229 (5.36E-6)	SM00356 (0.015)
Leryth_019946-t5	IPR006086: XPG-I domain | IPR008918: Helix-hairpin-helix motif, class 2 | IPR019974: XPG conserved site | IPR006085: XPG N-terminal | IPR029060: PIN-like domain superfamily | IPR001044: XPG/Rad2 endonuclease, eukaryotes | IPR006084: XPG/Rad2 endonuclease | IPR036279: 5'-3' exonuclease, C-terminal domain superfamily	GO:0003677 | GO:0005634 | GO:0006281 | GO:0003824 | GO:0006289 | GO:0016788 | GO:0004518 | GO:0003697 | GO:0004519	Reactome: R-HSA-6782135 | Reactome: R-HSA-5696400 | Reactome: R-HSA-5696395	PF00752: XPG N-terminal domain (1.8E-28) | PF00867: XPG I-region (3.2E-25)		PS00841: XPG protein signature 1 | PS00842: XPG protein signature 2	PR00853: Xeroderma pigmentosum group G/yeast RAD superfamily signature (2.0E-9) | PR00066: Xeroderma pigmentosum group G protein signature (1.2E-14)			cd09904: H3TH_XPG (1.62011E-35) | cd09868: PIN_XPG_RAD2 (2.05945E-57)		mobidb-lite: consensus disorder prediction	PTHR16171:SF7 (0.0) | PTHR16171 (0.0)	G3DSA:3.40.50.1010 (8.4E-48)		SSF47807 (2.84E-24) | SSF88723 (2.72E-61)	SM00279 (3.2E-9) | SM00485 (2.3E-43) | SM00484 (1.5E-29)
Leryth_026453-t1	IPR038538: MTERF superfamily, mitochondrial/chloroplastic | IPR003690: Transcription termination factor, mitochondrial/chloroplastic	GO:0006355 | GO:0003690		PF02536: mTERF (1.6E-99)								mobidb-lite: consensus disorder prediction	PTHR13068 (6.0E-138) | PTHR13068:SF24 (6.0E-138)	G3DSA:1.25.70.10 (1.4E-42)			SM00733 (4.0E-5)
Leryth_026318-t1	IPR036452: Ribonucleoside hydrolase-like | IPR001910: Inosine/uridine-preferring nucleoside hydrolase domain | IPR023186: Inosine/uridine-preferring nucleoside hydrolase			PF01156: Inosine-uridine preferring nucleoside hydrolase (1.2E-79)						cd02650: nuc_hydro_CaPnhB (1.23948E-141)			PTHR12304:SF4 (4.5E-136) | PTHR12304 (4.5E-136)	G3DSA:3.90.245.10 (4.3E-119)		SSF53590 (3.01E-91)
Leryth_011364-t5	IPR027417: P-loop containing nucleoside triphosphate hydrolase | IPR041677: DNA2/NAM7 helicase, AAA domain | IPR041679: DNA2/NAM7 helicase-like, AAA domain			PF13086: AAA domain (6.4E-62) | PF13087: AAA domain (5.7E-59)						cd18808: SF1_C_Upf1 (1.24088E-58) | cd18042: DEXXQc_SETX (1.31375E-73)		mobidb-lite: consensus disorder prediction	PTHR10887 (4.8E-200) | PTHR10887:SF382 (4.8E-200)	G3DSA:3.40.50.300 (1.9E-51)		SSF52540 (8.89E-64)
Leryth_008665-t3	IPR013921: Mediator complex, subunit Med20	GO:0006357 | GO:0016592 | GO:0003712	Reactome: R-HSA-381340 | Reactome: R-HSA-1989781 | Reactome: R-HSA-212436	PF08612: TATA-binding related factor (TRF) of subunit 20 of Mediator complex (4.0E-37)									PTHR12465 (3.1E-96)		SignalP-noTM
Leryth_027717-t1	IPR005024: Snf7 family	GO:0007034		PF03357: Snf7 (2.3E-14)									PTHR10476 (2.8E-121) | PTHR10476:SF36 (2.8E-121)
Leryth_013691-t1	IPR005202: Transcription factor GRAS			PF03514: GRAS domain family (7.4E-85)	PS50985: GRAS family profile (61.003)								PTHR31636:SF51 (1.5E-202) | PTHR31636 (1.5E-202)
Leryth_011824-t1	IPR008511: Protein BYPASS-related			PF05633: Protein BYPASS1-related (3.4E-8)									PTHR31509 (7.6E-143) | PTHR31509:SF77 (7.6E-143)
Leryth_025753-t2	IPR002194: Chaperonin TCP-1, conserved site | IPR027413: GroEL-like equatorial domain superfamily | IPR012720: T-complex protein 1, eta subunit | IPR017998: Chaperone tailless complex polypeptide 1 (TCP-1) | IPR002423: Chaperonin Cpn60/TCP-1 family | IPR027409: GroEL-like apical domain superfamily | IPR027410: TCP-1-like chaperonin intermediate domain superfamily	GO:0006457 | GO:0005524 | GO:0051082	Reactome: R-HSA-390471 | Reactome: R-HSA-6814122 | Reactome: R-HSA-390450 | Reactome: R-HSA-389960 | Reactome: R-HSA-389957	PF00118: TCP-1/cpn60 chaperonin family (8.6E-70)		PS00750: Chaperonins TCP-1 signature 1 | PS00751: Chaperonins TCP-1 signature 2 | PS00995: Chaperonins TCP-1 signature 3	PR00304: Tailless complex polypeptide 1 (chaperone) signature (1.6E-18)			cd03340: TCP1_eta (0.0)		mobidb-lite: consensus disorder prediction	PTHR11353:SF22 (7.1E-241) | PTHR11353 (7.1E-241)	G3DSA:3.50.7.10 (8.8E-19) | G3DSA:1.10.560.10 (4.8E-58)		SSF54849 (1.28E-26) | SSF52029 (7.33E-27) | SSF48592 (1.27E-87)
Leryth_025821-t1													PTHR36071 (4.5E-117) | PTHR36071:SF1 (4.5E-117)
Leryth_019438-t1	IPR001841: Zinc finger, RING-type | IPR011016: Zinc finger, RING-CH-type | IPR013083: Zinc finger, RING/FYVE/PHD-type	GO:0008270	MetaCyc: PWY-7511	PF13639: Ring finger domain (1.2E-12)	PS50089: Zinc finger RING-type profile (12.932)								PTHR45969:SF19 (6.7E-29) | PTHR45969 (6.7E-29)	G3DSA:3.30.40.10 (8.9E-18)	SignalP-noTM	SSF57850 (2.07E-18)	SM00744 (0.0016) | SM00184 (1.2E-5)
Leryth_001810-t1	IPR011339: ISC system FeS cluster assembly, IscU scaffold | IPR002871: NIF system FeS cluster assembly, NifU, N-terminal	GO:0016226 | GO:0005506 | GO:0051536	Reactome: R-HSA-1362409	PF01592: NifU-like N terminal domain (3.1E-57)				TIGR01999: iscU: FeS cluster assembly scaffold IscU (7.2E-66)		cd06664: IscU_like (3.9302E-48)		mobidb-lite: consensus disorder prediction	PTHR10093:SF17 (1.6E-89) | PTHR10093 (1.6E-89)	G3DSA:3.90.1010.10 (4.3E-55)		SSF82649 (3.14E-46)
Leryth_016715-t1	IPR006634: TRAM/LAG1/CLN8 homology domain	GO:0016021		PF03798: TLC domain (2.0E-18)	PS50922: TLC domain profile (15.079)				TMhelix: Region of a membrane-bound protein predicted to be embedded in the membrane				PTHR13439 (2.5E-92) | PTHR13439:SF4 (2.5E-92)				SM00724 (1.2E-28)
Leryth_002837-t6													PTHR32002:SF44 (8.9E-237) | PTHR32002 (8.9E-237)
Leryth_025136-t1	IPR001975: Ribosomal protein L40e | IPR038587: Ribosomal protein L40e superfamily | IPR000626: Ubiquitin domain | IPR011332: Zinc-binding ribosomal protein | IPR029071: Ubiquitin-like domain superfamily | IPR019956: Ubiquitin | IPR019954: Ubiquitin conserved site	GO:0005840 | GO:0005515 | GO:0006412 | GO:0003735	Reactome: R-HSA-162588 | Reactome: R-HSA-937039 | Reactome: R-HSA-8939902 | Reactome: R-HSA-2559585 | Reactome: R-HSA-2173791 | Reactome: R-HSA-192823 | Reactome: R-HSA-975163 | Reactome: R-HSA-156902 | Reactome: R-HSA-6791226 | Reactome: R-HSA-9013507 | Reactome: R-HSA-8854050 | Reactome: R-HSA-5678895 | Reactome: R-HSA-8849469 | Reactome: R-HSA-168928 | Reactome: R-HSA-2871837 | Reactome: R-HSA…	PF00240: Ubiquitin family (1.8E-34) | PF01020: Ribosomal L40e family (1.2E-31)	PS50053: Ubiquitin domain profile (30.452)	PS00299: Ubiquitin domain signature	PR00348: Ubiquitin signature (4.6E-39)			cd01803: Ubl_ubiquitin (3.84251E-55)			PTHR10666 (1.8E-81) | PTHR10666:SF298 (1.8E-81)	G3DSA:2.20.28.70 (2.1E-32) | G3DSA:3.10.20.90 (3.5E-44)		SSF57829 (2.93E-18) | SSF54236 (2.12E-34)	SM00213 (3.0E-35) | SM01377 (3.6E-33)
Leryth_017080-t1	IPR004883: Lateral organ boundaries, LOB			PF03195: Lateral organ boundaries (LOB) domain (8.1E-41)	PS50891: LOB domain profile (27.248)								PTHR31301:SF12 (5.4E-77) | PTHR31301 (5.4E-77)
Leryth_007637-t2	IPR016161: Aldehyde/histidinol dehydrogenase | IPR016163: Aldehyde dehydrogenase, C-terminal | IPR016160: Aldehyde dehydrogenase, cysteine active site | IPR015590: Aldehyde dehydrogenase domain | IPR016162: Aldehyde dehydrogenase, N-terminal | IPR029510: Aldehyde dehydrogenase, glutamic acid active site	GO:0016620 | GO:0055114 | GO:0016491		PF00171: Aldehyde dehydrogenase family (5.7E-142)		PS00070: Aldehyde dehydrogenases cysteine active site | PS00687: Aldehyde dehydrogenases glutamic acid active site				cd07082: ALDH_F11_NP-GAPDH (0.0)			PTHR42991 (0.0) | PTHR42991:SF5 (0.0)	G3DSA:3.40.605.10 (2.4E-134) | G3DSA:3.40.309.10 (2.4E-134)		SSF53720 (7.46E-131)
Leryth_022126-t1	IPR029993: Plant galacturonosyltransferase GAUT | IPR002495: Glycosyl transferase, family 8 | IPR029044: Nucleotide-diphospho-sugar transferases	GO:0047262 | GO:0016757		PF01501: Glycosyl transferase family 8 (5.9E-90)					TMhelix: Region of a membrane-bound protein predicted to be embedded in the membrane	cd06429: GT8_like_1 (5.52403E-117)			PTHR32116:SF31 (0.0) | PTHR32116 (0.0)	G3DSA:3.90.550.10 (2.8E-29)		SSF53448 (1.04E-63)
Leryth_009386-t1	IPR003439: ABC transporter-like | IPR027417: P-loop containing nucleoside triphosphate hydrolase | IPR017871: ABC transporter, conserved site | IPR003593: AAA+ ATPase domain	GO:0005524 | GO:0016887		PF00005: ABC transporter (1.6E-28)	PS50893: ATP-binding cassette, ABC transporter-type domain profile (15.22)	PS00211: ABC transporters family signature							PTHR19241 (1.4E-155) | PTHR19241:SF500 (1.4E-155)	G3DSA:3.40.50.300 (5.6E-53)		SSF52540 (1.82E-45)	SM00382 (9.4E-13)
Leryth_017014-t1	IPR013201: Cathepsin propeptide inhibitor domain (I29) | IPR000169: Cysteine peptidase, cysteine active site | IPR039417: Papain-like cysteine endopeptidase | IPR038765: Papain-like cysteine peptidase superfamily | IPR025660: Cysteine peptidase, histidine active site | IPR025661: Cysteine peptidase, asparagine active site | IPR000668: Peptidase C1A, papain C-terminal	GO:0008234 | GO:0006508	Reactome: R-HSA-2132295	PF08246: Cathepsin propeptide inhibitor domain (I29) (1.1E-7) | PF00112: Papain family cysteine protease (7.7E-75)		PS00639: Eukaryotic thiol (cysteine) proteases histidine active site | PS00640: Eukaryotic thiol (cysteine) proteases asparagine active site | PS00139: Eukaryotic thiol (cysteine) proteases cysteine active site	PR00705: Papain cysteine protease (C1) family signature (1.2E-10)			cd02248: Peptidase_C1A (2.62141E-105)			PTHR12411 (4.8E-188) | PTHR12411:SF639 (4.8E-188)	G3DSA:3.90.70.10 (1.8E-99)	SignalP-noTM	SSF54001 (9.83E-101)	SM00645 (1.4E-108) | SM00848 (4.4E-18)
Leryth_015394-t1	IPR001077: O-methyltransferase domain | IPR029063: S-adenosyl-L-methionine-dependent methyltransferase | IPR016461: O-methyltransferase COMT-type | IPR036388: Winged helix-like DNA-binding domain superfamily | IPR036390: Winged helix DNA-binding domain superfamily	GO:0008171 | GO:0008168		PF00891: O-methyltransferase domain (9.1E-47)	PS51683: SAM-dependent O-methyltransferase class II-type profile (56.022)					cd02440: AdoMet_MTases (5.79526E-4)			PTHR11746 (5.1E-96) | PTHR11746:SF190 (5.1E-96)	G3DSA:3.40.50.150 (8.5E-60) | G3DSA:1.10.10.10 (2.0E-6)		SSF46785 (1.45E-5) | SSF53335 (4.85E-43)
Leryth_021469-t2	IPR038770: Sodium/solute symporter superfamily | IPR006153: Cation/H+ exchanger | IPR018422: Cation/H+ exchanger, CPA1 family	GO:0055085 | GO:0016021 | GO:0015299 | GO:0006812	Reactome: R-HSA-425986	PF00999: Sodium/hydrogen exchanger family (5.8E-47)					TMhelix: Region of a membrane-bound protein predicted to be embedded in the membrane				PTHR10110 (2.8E-209) | PTHR10110:SF117 (2.8E-209)	G3DSA:1.20.1530.20 (4.7E-12)
Leryth_012254-t2													PTHR31250:SF38 (5.2E-192) | PTHR31250 (5.2E-192)
Leryth_002458-t2	IPR029044: Nucleotide-diphospho-sugar transferases | IPR002618: UDPGP family | IPR016267: UTP--glucose-1-phosphate uridylyltransferase	GO:0006011 | GO:0003983 | GO:0070569	MetaCyc: PWY-7817 | KEGG: 00052+2.7.7.9 | MetaCyc: PWY-3801 | MetaCyc: PWY-6527 | Reactome: R-HSA-3322077 | Reactome: R-HSA-173599 | MetaCyc: PWY-7343 | KEGG: 00040+2.7.7.9 | KEGG: 00561+2.7.7.9 | KEGG: 00500+2.7.7.9 | KEGG: 00520+2.7.7.9 | MetaCyc: PWY-7238	PF01704: UTP--glucose-1-phosphate uridylyltransferase (4.1E-158)						cd00897: UGPase_euk (0.0)			PTHR43511:SF8 (9.8E-250) | PTHR43511 (9.8E-250)	G3DSA:3.90.550.10 (1.1E-135) | G3DSA:2.160.10.10 (9.9E-46)		SSF53448 (3.37E-80)
Leryth_010294-t1	IPR000715: Glycosyl transferase, family 4 | IPR033895: UDP-GlcNAc-dolichyl-phosphate GlcNAc phosphotransferase	GO:0003975 | GO:0016021 | GO:0006487 | GO:0006488 | GO:0008963	KEGG: 00550+2.7.8.13 | Reactome: R-HSA-4549356 | Reactome: R-HSA-446193 | MetaCyc: PWY-5265 | MetaCyc: PWY-6470 | MetaCyc: PWY-6471 | KEGG: 00510+2.7.8.15	PF00953: Glycosyl transferase family 4 (8.1E-39)					TMhelix: Region of a membrane-bound protein predicted to be embedded in the membrane	cd06855: GT_GPT_euk (6.42104E-137)		mobidb-lite: consensus disorder prediction	PTHR10571:SF1 (1.9E-215) | PTHR10571 (1.9E-215)
Leryth_017347-t4	IPR015679: Phospholipase D family | IPR016555: Phospholipase D, eukaryotic type | IPR025202: Phospholipase D-like domain | IPR001736: Phospholipase D/Transphosphatidylase	GO:0048017 | GO:0004630 | GO:0003824 | GO:0006654	Reactome: R-HSA-1483148 | KEGG: 00564+3.1.4.4 | Reactome: R-HSA-2029485 | Reactome: R-HSA-1483166 | MetaCyc: PWY-7039 | KEGG: 00565+3.1.4.4 | MetaCyc: PWY-3561	PF00614: Phospholipase D Active site motif (4.0E-11) | PF13091: PLD-like domain (3.9E-9)	PS50035: Phospholipase D phosphodiesterase active site profile (11.784)					cd09141: PLDc_vPLD1_2_yPLD_like_2 (6.60117E-103) | cd09138: PLDc_vPLD1_2_yPLD_like_1 (1.94941E-81)		mobidb-lite: consensus disorder prediction	PTHR18896:SF87 (0.0) | PTHR18896 (0.0)	G3DSA:3.30.870.10 (1.4E-39)		SSF56024 (3.59E-39)	SM00155 (9.2E-8)	PIRSF009376 (1.3E-172)
Leryth_027117-t1	IPR011009: Protein kinase-like domain superfamily | IPR000719: Protein kinase domain | IPR008271: Serine/threonine-protein kinase, active site | IPR017441: Protein kinase, ATP binding site	GO:0005524 | GO:0004672 | GO:0006468		PF00069: Protein kinase domain (4.5E-45)	PS50011: Protein kinase domain profile (38.138)	PS00107: Protein kinases ATP-binding region signature | PS00108: Serine/Threonine protein kinases active-site signature				cd14066: STKc_IRAK (5.11441E-104)		mobidb-lite: consensus disorder prediction	PTHR27001:SF558 (8.5E-200) | PTHR27001 (8.5E-200)	G3DSA:1.10.510.10 (3.8E-59) | G3DSA:3.30.200.20 (4.6E-35)		SSF56112 (1.15E-83)	SM00220 (1.2E-45)	PIRSF000615 (1.0E-9)
Leryth_009450-t1	IPR011333: SKP1/BTB/POZ domain superfamily | IPR027356: NPH3 domain			PF03000: NPH3 family (2.1E-52)	PS51649: NPH3 domain profile (56.694)					cd18312: BTB_POZ_NPY3-like (2.3058E-13)			PTHR32370:SF5 (2.3E-180) | PTHR32370 (2.3E-180)			SSF54695 (1.18E-6)
Leryth_019008-t1	IPR003245: Phytocyanin domain | IPR008972: Cupredoxin	GO:0009055			PS51485: Phytocyanin domain profile (20.605)				TMhelix: Region of a membrane-bound protein predicted to be embedded in the membrane				PTHR34052:SF1 (2.0E-63) | PTHR34052 (2.0E-63)	G3DSA:2.60.40.420 (1.6E-13)	SignalP-noTM	SSF49503 (3.52E-14)
Leryth_019137-t2	IPR011009: Protein kinase-like domain superfamily | IPR000719: Protein kinase domain | IPR008271: Serine/threonine-protein kinase, active site | IPR017441: Protein kinase, ATP binding site	GO:0005524 | GO:0004672 | GO:0006468		PF00069: Protein kinase domain (5.6E-79)	PS50011: Protein kinase domain profile (47.778)	PS00107: Protein kinases ATP-binding region signature | PS00108: Serine/Threonine protein kinases active-site signature				cd07835: STKc_CDK1_CdkB_like (0.0)			PTHR24056 (9.0E-169) | PTHR24056:SF379 (9.0E-169)	G3DSA:1.10.510.10 (1.3E-72) | G3DSA:3.30.200.20 (5.2E-36)		SSF56112 (9.85E-102)	SM00220 (2.3E-105)	PIRSF000654 (1.3E-22)
Leryth_026364-t1	IPR041569: AAA ATPase, AAA+ lid domain | IPR003959: ATPase, AAA-type, core | IPR027417: P-loop containing nucleoside triphosphate hydrolase | IPR003960: ATPase, AAA-type, conserved site	GO:0005524		PF00004: ATPase family associated with various cellular activities (AAA) (3.9E-21) | PF17862: AAA+ lid domain (9.5E-13)		PS00674: AAA-protein family signature				cd00009: AAA (1.87474E-8)		mobidb-lite: consensus disorder prediction	PTHR45644:SF35 (1.9E-142) | PTHR45644 (1.9E-142)	G3DSA:1.10.8.60 (1.5E-22) | G3DSA:3.40.50.300 (7.1E-27)		SSF52540 (9.35E-33)
Leryth_007954-t1	IPR012347: Ferritin-like | IPR001519: Ferritin | IPR009078: Ferritin-like superfamily | IPR014034: Ferritin, conserved site | IPR008331: Ferritin/DPS protein domain | IPR009040: Ferritin-like diiron domain	GO:0006879 | GO:0006826 | GO:0008199		PF00210: Ferritin-like domain (3.2E-33)	PS50905: Ferritin-like diiron domain profile (43.843)	PS00204: Ferritin iron-binding regions signature 2				cd01056: Euk_Ferritin (1.64952E-77)			PTHR11431:SF92 (5.9E-127) | PTHR11431 (5.9E-127)	G3DSA:1.20.1260.10 (2.2E-79)		SSF47240 (1.31E-61)
Leryth_014889-t1	IPR000535: Major sperm protein (MSP) domain | IPR008962: PapD-like superfamily | IPR013783: Immunoglobulin-like fold | IPR016763: Vesicle-associated membrane-protein-associated protein	GO:0005789		PF00635: MSP (Major sperm protein) domain (6.3E-31)	PS50202: Major sperm protein (MSP) domain profile (31.083)				TMhelix: Region of a membrane-bound protein predicted to be embedded in the membrane			mobidb-lite: consensus disorder prediction	PTHR10809:SF111 (4.9E-108) | PTHR10809 (4.9E-108)	G3DSA:2.60.40.10 (2.7E-41)		SSF49354 (4.97E-44)		PIRSF019693 (6.1E-64)
Leryth_018609-t3	IPR013452: Xylose isomerase, bacterial-type | IPR036237: Xylose isomerase-like superfamily | IPR001998: Xylose isomerase	GO:0005975 | GO:0009045	KEGG: 00051+5.3.1.5 | KEGG: 00040+5.3.1.5		PS51415: Xylose isomerase family profile (172.137)		PR00688: Xylose isomerase signature (6.0E-82)	TIGR02630: xylose_isom_A: xylose isomerase (5.6E-207)					PTHR32176 (2.2E-203) | PTHR32176:SF41 (2.2E-203)	G3DSA:3.20.20.150 (6.0E-200)	SignalP-noTM	SSF51658 (8.6E-156)
Leryth_010826-t1	IPR005828: Major facilitator, sugar transporter-like | IPR020846: Major facilitator superfamily domain | IPR036259: MFS transporter superfamily | IPR004738: Phosphate permease	GO:0055085 | GO:0006817 | GO:0005315 | GO:0016021 | GO:0022857		PF00083: Sugar (and other) transporter (2.8E-47)	PS50850: Major facilitator superfamily (MFS) profile (30.668)			TIGR00887: 2A0109: phosphate:H+ symporter (4.2E-228)	TMhelix: Region of a membrane-bound protein predicted to be embedded in the membrane	cd17364: MFS_PhT (0.0)			PTHR24064 (2.3E-298) | PTHR24064:SF508 (2.3E-298)			SSF103473 (9.68E-61)
Leryth_004515-t1	IPR000222: PPM-type phosphatase, divalent cation binding | IPR001932: PPM-type phosphatase domain | IPR015655: Protein phosphatase 2C family | IPR036457: PPM-type phosphatase domain superfamily	GO:0043169 | GO:0006470 | GO:0003824 | GO:0004722	KEGG: 04658+3.1.3.16 | KEGG: 04660+3.1.3.16 | KEGG: 05235+3.1.3.16	PF00481: Protein phosphatase 2C (3.4E-67)	PS51746: PPM-type phosphatase domain profile (48.701)	PS01032: PPM-type phosphatase domain signature				cd00143: PP2Cc (2.70154E-85)			PTHR13832 (3.8E-145) | PTHR13832:SF620 (3.8E-145)	G3DSA:3.60.40.10 (3.2E-82)		SSF81606 (1.96E-75)	SM00332 (8.4E-85) | SM00331 (0.0076)
Leryth_005937-t1	IPR007125: Histone H2A/H2B/H3 | IPR032454: Histone H2A, C-terminal domain | IPR032458: Histone H2A conserved site | IPR002119: Histone H2A | IPR009072: Histone-fold	GO:0005634 | GO:0003677 | GO:0046982 | GO:0000786	Reactome: R-HSA-3214858	PF00125: Core histone H2A/H2B/H3/H4 (2.8E-15) | PF16211: C-terminus of histone H2A (2.0E-18)		PS00046: Histone H2A signature	PR00620: Histone H2A signature (4.5E-53)			cd00074: H2A (1.10203E-68)		mobidb-lite: consensus disorder prediction	PTHR23430:SF233 (3.2E-82) | PTHR23430 (3.2E-82)	G3DSA:1.10.20.10 (1.4E-62)		SSF47113 (2.99E-44)	SM00414 (1.6E-75)
Leryth_027634-t1	IPR003851: Zinc finger, Dof-type	GO:0003677 | GO:0006355		PF02701: Dof domain, zinc finger (2.3E-33)	PS50884: Zinc finger Dof-type profile (29.525)	PS01361: Zinc finger Dof-type signature					PD007478: ZINC TRANSCRIPTION FINGER DOF DNA-BINDING ZINC-FINGER METAL-BINDING NUCLEAR REGULATION BINDING (3.0E-28)	mobidb-lite: consensus disorder prediction	PTHR31992:SF146 (3.1E-70) | PTHR31992 (3.1E-70)
Leryth_006498-t1	IPR009018: Signal recognition particle, SRP9/SRP14 subunit | IPR003210: Signal recognition particle, SRP14 subunit	GO:0006614 | GO:0005786 | GO:0030942 | GO:0048500 | GO:0008312	Reactome: R-HSA-1799339 | Reactome: R-HSA-6798695	PF02290: Signal recognition particle 14kD protein (7.7E-25)							PD009170: RECOGNITION SIGNAL PARTICLE SRP14 RNA-BINDING ALU RNA 14KD 14KDA CDNA (3.0E-23)	mobidb-lite: consensus disorder prediction	PTHR12013:SF0 (3.2E-44) | PTHR12013 (3.2E-44)	G3DSA:3.30.720.10 (3.1E-35)		SSF54762 (7.06E-26)
Leryth_007625-t3	IPR011417: AP180 N-terminal homology (ANTH) domain | IPR021587: Transcription activator LAG-3 | IPR014712: Phosphoinositide-binding clathrin adaptor, domain 2	GO:0030276 | GO:0048268 | GO:0030136 | GO:0005545 | GO:0005543	Reactome: R-HSA-8856828 | Reactome: R-HSA-8856825	PF07651: ANTH domain (5.0E-23) | PF11498: Transcriptional activator LAG-3 (1.0E-5)									PTHR22951:SF32 (3.1E-120) | PTHR22951 (3.1E-120)	G3DSA:1.20.58.150 (3.0E-26)		SSF89009 (1.37E-26)
Leryth_003442-t1	IPR018501: DDT domain | IPR013136: WSTF/Acf1/Cbp146			PF02791: DDT domain (2.2E-16) | PF10537: ATP-utilising chromatin assembly and remodelling N-terminal (2.7E-25)	PS51136: WAC domain profile (31.273) | PS50827: DDT domain profile (17.698)				TMhelix: Region of a membrane-bound protein predicted to be embedded in the membrane			mobidb-lite: consensus disorder prediction	PTHR15546 (3.0E-154)				SM00571 (3.7E-19)
Leryth_002784-t3	IPR003959: ATPase, AAA-type, core | IPR004201: CDC48, domain 2 | IPR005938: AAA ATPase, CDC48 family | IPR029067: CDC48 domain 2-like superfamily | IPR003593: AAA+ ATPase domain | IPR009010: Aspartate decarboxylase-like domain superfamily | IPR041569: AAA ATPase, AAA+ lid domain | IPR003338: CDC48, N-terminal subdomain | IPR027417: P-loop containing nucleoside triphosphate hydrolase | IPR003960: …	GO:0005524 | GO:0016787	Reactome: R-HSA-5358346 | Reactome: R-HSA-3371511 | Reactome: R-HSA-8876725 | Reactome: R-HSA-5689877 | Reactome: R-HSA-5678895 | Reactome: R-HSA-8866654 | Reactome: R-HSA-6798695 | Reactome: R-HSA-110320 | Reactome: R-HSA-382556 | Reactome: R-HSA-5689896 | Reactome: R-HSA-532668 | Reactome: R-HSA-5362768	PF02933: Cell division protein 48 (CDC48), domain 2 (5.2E-11) | PF02359: Cell division protein 48 (CDC48), N-terminal domain (7.3E-23) | PF00004: ATPase family associated with various cellular activities (AAA) (1.1E-47) | PF17862: AAA+ lid domain (2.2E-13)		PS00674: AAA-protein family signature		TIGR01243: CDC48: AAA family ATPase, CDC48 subfamily (9.3E-265)		cd00009: AAA (1.40543E-32)		mobidb-lite: consensus disorder prediction	PTHR23077 (0.0) | PTHR23077:SF149 (0.0)	G3DSA:1.10.8.60 (6.6E-43) | G3DSA:3.10.330.10 (4.8E-47) | G3DSA:2.40.40.20 (1.6E-51) | G3DSA:3.40.50.300 (8.8E-75)		SSF50692 (1.37E-28) | SSF54585 (1.05E-33) | SSF52540 (8.12E-77)	SM01072 (3.1E-14) | SM00382 (5.2E-25) | SM01073 (2.6E-33)
Leryth_026983-t1									TMhelix: Region of a membrane-bound protein predicted to be embedded in the membrane
Leryth_004451-t1	IPR036322: WD40-repeat-containing domain superfamily | IPR020472: G-protein beta WD-40 repeat | IPR015943: WD40/YVTN repeat-like-containing domain superfamily | IPR017986: WD40-repeat-containing domain | IPR001680: WD40 repeat | IPR037866: WD40-repeat-containing protein Swd3/WDR5 | IPR019775: WD40 repeat, conserved site	GO:0005515		PF00400: WD domain, G-beta repeat (4.7E-9)	PS50082: Trp-Asp (WD) repeats profile (8.804) | PS50294: Trp-Asp (WD) repeats circular profile (61.904)	PS00678: Trp-Asp (WD) repeats signature	PR00320: G protein beta WD-40 repeat signature (3.5E-8)			cd00200: WD40 (4.90808E-87)			PTHR22847:SF516 (5.0E-111) | PTHR22847 (5.0E-111)	G3DSA:2.130.10.10 (1.4E-114)		SSF50978 (2.04E-86)	SM00320 (1.4E-11)
Leryth_011198-t1	IPR021899: Protein of unknown function DUF3511			PF12023: Domain of unknown function (DUF3511) (8.8E-27)								mobidb-lite: consensus disorder prediction	PTHR33193:SF13 (7.3E-34) | PTHR33193 (7.3E-34)
Leryth_007781-t3	IPR036079: V-type ATP synthase subunit C-like | IPR016727: ATPase, V0 complex, subunit d | IPR002843: ATPase, V0 complex, c/d subunit	GO:0033179 | GO:1902600 | GO:0015078	Reactome: R-HSA-1222556 | Reactome: R-HSA-917977 | Reactome: R-HSA-77387 | Reactome: R-HSA-983712	PF01992: ATP synthase (C/AC39) subunit (5.8E-80)									PTHR11028 (3.9E-135) | PTHR11028:SF0 (3.9E-135)	G3DSA:1.10.132.50 (2.1E-5)		SSF103486 (1.7E-71)
Leryth_019785-t2	IPR005828: Major facilitator, sugar transporter-like | IPR005829: Sugar transporter, conserved site | IPR020846: Major facilitator superfamily domain | IPR036259: MFS transporter superfamily	GO:0055085 | GO:0016021 | GO:0022857		PF00083: Sugar (and other) transporter (2.8E-33)	PS50850: Major facilitator superfamily (MFS) profile (34.219)	PS00216: Sugar transport proteins signature 1			TMhelix: Region of a membrane-bound protein predicted to be embedded in the membrane	cd17372: MFS_SVOP_like (7.64613E-80)			PTHR24064:SF490 (2.6E-162) | PTHR24064 (2.6E-162)	G3DSA:1.20.1250.20 (2.1E-71)		SSF103473 (3.66E-61)
Leryth_014774-t2												mobidb-lite: consensus disorder prediction	PTHR34210:SF1 (9.2E-71) | PTHR34210 (9.2E-71)
Leryth_005890-t1	IPR027027: GOSR2/Membrin/Bos1 | IPR038407: Vesicle transport v-SNARE, N-terminal domain superfamily | IPR010989: SNARE | IPR007705: Vesicle transport v-SNARE, N-terminal	GO:0005484 | GO:0016020 | GO:0006886 | GO:0005794 | GO:0016192	Reactome: R-HSA-6811438	PF05008: Vesicle transport v-SNARE protein N-terminus (3.4E-24) | PF12352: Snare region anchored in the vesicle membrane C-terminus (1.1E-18)					TMhelix: Region of a membrane-bound protein predicted to be embedded in the membrane	cd15862: SNARE_Vti1 (4.9185E-19)			PTHR21230:SF67 (2.5E-121) | PTHR21230 (2.5E-121)	G3DSA:1.20.58.400 (1.1E-25) | G3DSA:1.20.5.110 (1.3E-23)		SSF47661 (6.67E-26) | SSF58038 (3.1E-15)		PIRSF028865 (1.2E-13)
Leryth_006602-t1	IPR036412: HAD-like superfamily | IPR023214: HAD superfamily | IPR004274: FCP1 homology domain | IPR011947: FCP1-like phosphatase, phosphatase domain | IPR036420: BRCT domain superfamily | IPR001357: BRCT domain | IPR039189: CTD phosphatase Fcp1	GO:0005634 | GO:0004721 | GO:0070940 | GO:0008420	Reactome: R-HSA-112382 | Reactome: R-HSA-167242 | Reactome: R-HSA-167290 | Reactome: R-HSA-167200 | Reactome: R-HSA-113418 | Reactome: R-HSA-6796648 | Reactome: R-HSA-674695 | Reactome: R-HSA-75955 | KEGG: 04658+3.1.3.16 | KEGG: 04660+3.1.3.16 | Reactome: R-HSA-167238 | Reactome: R-HSA-167158 | Reactome: R-HSA-167243 | Reactome: R-HSA-167246 | Reactome: R-HSA-167152 | KEGG: 05235+3.1.3.16 | React…	PF03031: NLI interacting factor-like phosphatase (2.9E-22) | PF12738: twin BRCT domain (3.0E-7)	PS50969: FCP1 homology domain profile (28.292) | PS50172: BRCT domain profile (11.225)			TIGR02250: FCP1_euk: FCP1-like phosphatase, phosphatase domain (2.4E-51)		cd17729: BRCT_CTDP1 (1.28044E-41) | cd07521: HAD_FCP1-like (4.82144E-32)		mobidb-lite: consensus disorder prediction	PTHR23081:SF0 (8.8E-158) | PTHR23081 (8.8E-158)	G3DSA:3.40.50.1000 (1.3E-49) | G3DSA:3.40.50.10190 (1.0E-23)		SSF56784 (1.03E-29) | SSF52113 (2.18E-18)	SM00577 (2.3E-49) | SM00292 (1.5E-5)
Leryth_010007-t2	IPR000232: Heat shock factor (HSF)-type, DNA-binding | IPR036388: Winged helix-like DNA-binding domain superfamily | IPR027725: Heat shock transcription factor family | IPR036390: Winged helix DNA-binding domain superfamily	GO:0005634 | GO:0006355 | GO:0043565 | GO:0003700		PF00447: HSF-type DNA-binding (1.7E-29)		PS00434: HSF-type DNA-binding domain signature	PR00056: Heat shock factor (HSF) domain signature (1.9E-20)					mobidb-lite: consensus disorder prediction	PTHR10015 (1.1E-138) | PTHR10015:SF307 (1.1E-138)	G3DSA:1.10.10.10 (7.5E-37)		SSF46785 (3.92E-34)	SM00415 (1.9E-58)
Leryth_004938-t3	IPR038987: Molybdopterin biosynthesis protein MoeA-like | IPR008284: Molybdenum cofactor biosynthesis, conserved site | IPR036688: MoeA, C-terminal, domain IV superfamily | IPR036425: MoaB/Mog-like domain superfamily | IPR001453: MoaB/Mog domain | IPR005111: MoeA, C-terminal, domain IV	GO:0006777 | GO:0032324	MetaCyc: PWY-6823 | KEGG: 00790+2.10.1.1 | Reactome: R-HSA-947581	PF03454: MoeA C-terminal region (domain IV) (1.8E-17) | PF00994: Probable molybdopterin binding domain (3.3E-33)		PS01078: Molybdenum cofactor biosynthesis proteins signature 1 | PS01079: Molybdenum cofactor biosynthesis proteins signature 2		TIGR00177: molyb_syn: molybdenum cofactor synthesis domain (1.4E-38)		cd00886: MogA_MoaB (1.27326E-68)		mobidb-lite: consensus disorder prediction	PTHR10192:SF5 (6.0E-97) | PTHR10192 (6.0E-97)	G3DSA:2.40.340.10 (4.0E-29) | G3DSA:3.40.980.10 (7.1E-60)		SSF53218 (1.09E-42) | SSF63867 (1.31E-16)	SM00852 (5.0E-24)
Leryth_015716-t1	IPR010341: Protein of unknown function DUF936, plant			PF06075: Plant protein of unknown function (DUF936) (2.6E-61)								mobidb-lite: consensus disorder prediction	PTHR31928 (1.9E-98) | PTHR31928:SF6 (1.9E-98)
Leryth_023144-t1	IPR004294: Carotenoid oxygenase	GO:0016702 | GO:0055114		PF03055: Retinal pigment epithelial membrane protein (7.2E-9)									PTHR10543 (2.8E-29) | PTHR10543:SF100 (2.8E-29)
Leryth_009549-t1	IPR036163: Heavy metal-associated domain superfamily | IPR006121: Heavy metal-associated domain, HMA	GO:0046872 | GO:0030001		PF00403: Heavy-metal-associated domain (6.1E-13)	PS50846: Heavy-metal-associated domain profile (10.639)					cd00371: HMA (1.54446E-11)		mobidb-lite: consensus disorder prediction	PTHR46119 (9.3E-75) | PTHR46119:SF4 (9.3E-75)	G3DSA:3.30.70.100 (9.8E-17)		SSF55008 (3.27E-13)
Leryth_021427-t1	IPR004316: SWEET sugar transporter	GO:0016021	Reactome: R-HSA-189200	PF03083: Sugar efflux transporter for intercellular exchange (3.6E-28)					TMhelix: Region of a membrane-bound protein predicted to be embedded in the membrane			mobidb-lite: consensus disorder prediction	PTHR10791:SF119 (3.3E-122) | PTHR10791 (3.3E-122)	G3DSA:1.20.1280.290 (1.6E-21)
Leryth_016398-t1	IPR018108: Mitochondrial substrate/solute carrier | IPR023395: Mitochondrial carrier domain superfamily			PF00153: Mitochondrial carrier protein (2.1E-16)	PS50920: Solute carrier (Solcar) repeat profile (15.562)								PTHR46650 (4.2E-80) | PTHR46650:SF4 (4.2E-80)	G3DSA:1.50.40.10 (9.4E-20)		SSF103506 (3.92E-20)
Leryth_024151-t1	IPR038770: Sodium/solute symporter superfamily | IPR006153: Cation/H+ exchanger	GO:0055085 | GO:0016021 | GO:0015299 | GO:0006812		PF00999: Sodium/hydrogen exchanger family (4.6E-15)					TMhelix: Region of a membrane-bound protein predicted to be embedded in the membrane				PTHR32468:SF109 (2.1E-69) | PTHR32468 (2.1E-69)	G3DSA:1.20.1530.20 (1.5E-19)
Leryth_008490-t2	IPR001878: Zinc finger, CCHC-type | IPR036875: Zinc finger, CCHC-type superfamily	GO:0008270 | GO:0003676		PF00098: Zinc knuckle (3.9E-7)	PS50158: Zinc finger CCHC-type profile (8.862)							mobidb-lite: consensus disorder prediction	PTHR46978 (7.1E-153) | PTHR46978:SF3 (7.1E-153)	G3DSA:4.10.60.10 (3.4E-11)		SSF57756 (2.01E-10)	SM00343 (4.6E-5)
Leryth_004699-t2	IPR014001: Helicase superfamily 1/2, ATP-binding domain | IPR006935: Helicase/UvrB, N-terminal | IPR018999: RNA helicase UPF1, UPF2-interacting domain | IPR027417: P-loop containing nucleoside triphosphate hydrolase | IPR041677: DNA2/NAM7 helicase, AAA domain | IPR041679: DNA2/NAM7 helicase-like, AAA domain | IPR040812: Domain of unknown function DUF5599	GO:0003677 | GO:0016787 | GO:0005524 | GO:0008270 | GO:0000184 | GO:0004386 | GO:0005737	Reactome: R-HSA-975956 | Reactome: R-HSA-975957	PF04851: Type III restriction enzyme, res subunit (1.6E-5) | PF13086: AAA domain (3.6E-28) | PF18141: Domain of unknown function (DUF5599) (1.9E-33) | PF13087: AAA domain (3.2E-60) | PF09416: RNA helicase (UPF2 interacting domain) (6.6E-16)	PS51192: Superfamilies 1 and 2 helicase ATP-binding type-1 domain profile (10.691)					cd18039: DEXXQc_UPF1 (6.85889E-169) | cd18808: SF1_C_Upf1 (1.19324E-77)			PTHR10887 (0.0) | PTHR10887:SF451 (0.0)	G3DSA:2.40.30.230 (6.6E-38) | G3DSA:3.40.50.300 (1.7E-74)		SSF52540 (1.78E-72)
Leryth_024752-t1	IPR011124: Zinc finger, CW-type	GO:0008270		PF07496: CW-type Zinc Finger (1.2E-12)	PS51050: Zinc finger CW-type profile (14.065)								PTHR46245:SF4 (6.0E-90) | PTHR46245 (6.0E-90)	G3DSA:3.30.40.100 (6.9E-17)
Leryth_000919-t1	IPR036770: Ankyrin repeat-containing domain superfamily | IPR002110: Ankyrin repeat | IPR020683: Ankyrin repeat-containing domain	GO:0005515		PF12796: Ankyrin repeats (3 copies) (1.0E-10)	PS50088: Ankyrin repeat profile (9.03) | PS50297: Ankyrin repeat region circular profile (25.647)								PTHR24136:SF34 (2.5E-43) | PTHR24136 (2.5E-43)	G3DSA:1.25.40.20 (6.6E-26)		SSF48403 (5.75E-21)	SM00248 (4.9E-5)
Leryth_006112-t1	IPR002474: Carbamoyl-phosphate synthase small subunit, N-terminal domain | IPR017926: Glutamine amidotransferase | IPR029062: Class I glutamine amidotransferase-like | IPR036480: Carbamoyl-phosphate synthase small subunit, N-terminal domain superfamily		MetaCyc: PWY-7400 | MetaCyc: PWY-5686 | KEGG: 00240+6.3.5.5 | MetaCyc: PWY-5154 | MetaCyc: PWY-7791 | KEGG: 00250+6.3.5.5 | MetaCyc: PWY-7790	PF00988: Carbamoyl-phosphate synthase small chain, CPSase domain (5.2E-21) | PF00117: Glutamine amidotransferase class-I (7.3E-11)			PR00099: Carbamoyl-phosphate synthase protein GATase domain signature (6.4E-11)						PTHR11405 (2.9E-79) | PTHR11405:SF4 (2.9E-79)	G3DSA:3.40.50.880 (2.9E-21) | G3DSA:3.50.30.20 (6.6E-25)		SSF52021 (3.66E-25) | SSF52317 (9.85E-15)	SM01097 (2.4E-12)
Leryth_022129-t1	IPR000133: ER lumen protein retaining receptor	GO:0046923 | GO:0016021 | GO:0006621	Reactome: R-HSA-6807878 | Reactome: R-HSA-6811434	PF00810: ER lumen protein retaining receptor (1.6E-37)			PR00660: ER lumen protein retaining receptor signature (1.4E-18)		TMhelix: Region of a membrane-bound protein predicted to be embedded in the membrane				PTHR10585:SF65 (3.9E-130) | PTHR10585 (3.9E-130)
Leryth_014658-t1	IPR011598: Myc-type, basic helix-loop-helix (bHLH) domain | IPR036638: Helix-loop-helix DNA-binding domain superfamily	GO:0046983		PF00010: Helix-loop-helix DNA-binding domain (9.3E-7)	PS50888: Myc-type, basic helix-loop-helix (bHLH) domain profile (10.271)					cd00083: HLH (6.35058E-6)		mobidb-lite: consensus disorder prediction	PTHR11969 (4.2E-30) | PTHR11969:SF57 (4.2E-30)	G3DSA:4.10.280.10 (8.0E-7)		SSF47459 (9.89E-9)
Leryth_023886-t1												mobidb-lite: consensus disorder prediction
Leryth_012051-t2	IPR034285: Laccase, second cupredoxin domain | IPR033138: Multicopper oxidases, conserved site | IPR034289: Laccase, third cupredoxin domain | IPR011706: Multicopper oxidase, type 2 | IPR002355: Multicopper oxidase, copper-binding site | IPR008972: Cupredoxin | IPR001117: Multicopper oxidase, type 1	GO:0005507 | GO:0055114 | GO:0016491	MetaCyc: PWY-5469 | MetaCyc: PWY-5466 | MetaCyc: PWY-6824	PF07731: Multicopper oxidase (8.6E-42) | PF00394: Multicopper oxidase (1.9E-40)		PS00080: Multicopper oxidases signature 2 | PS00079: Multicopper oxidases signature 1				cd13875: CuRO_2_LCC_plant (8.10339E-89) | cd13897: CuRO_3_LCC_plant (7.08163E-83)			PTHR11709 (7.3E-188) | PTHR11709:SF9 (7.3E-188)	G3DSA:2.60.40.420 (6.0E-58)		SSF49503 (1.79E-45)
Leryth_020179-t1	IPR003439: ABC transporter-like | IPR027417: P-loop containing nucleoside triphosphate hydrolase | IPR017871: ABC transporter, conserved site | IPR003593: AAA+ ATPase domain	GO:0005524 | GO:0016887		PF00005: ABC transporter (9.7E-24)	PS50893: ATP-binding cassette, ABC transporter-type domain profile (17.02)	PS00211: ABC transporters family signature			TMhelix: Region of a membrane-bound protein predicted to be embedded in the membrane	cd03213: ABCG_EPDR (8.8903E-86)		mobidb-lite: consensus disorder prediction	PTHR19241:SF490 (0.0) | PTHR19241 (0.0)	G3DSA:3.40.50.300 (6.3E-50)		SSF52540 (2.41E-42)	SM00382 (1.9E-10)
Leryth_020143-t2	IPR004252: Probable transposase, Ptta/En/Spm, plant			PF03004: Plant transposase (Ptta/En/Spm family) (1.3E-8)								mobidb-lite: consensus disorder prediction	PTHR33144 (9.6E-23)
Leryth_008070-t1	IPR031722: Coilin, N-terminal domain | IPR024822: Coilin			PF15862: Coilin N-terminus (1.7E-16)								mobidb-lite: consensus disorder prediction	PTHR15197 (1.1E-72)
Leryth_004828-t1	IPR027759: Trihelix transcription factor GT3 | IPR017877: Myb-like domain	GO:0005634 | GO:0006355 | GO:0043565 | GO:0003700		PF13837: Myb/SANT-like DNA-binding domain (8.3E-20)	PS50090: Myb-like domain profile (7.329)					cd12203: GT1 (1.30844E-22)		mobidb-lite: consensus disorder prediction	PTHR21654 (4.4E-93) | PTHR21654:SF66 (4.4E-93)	G3DSA:1.10.10.60 (2.5E-19)
Leryth_008344-t1	IPR036282: Glutathione S-transferase, C-terminal domain superfamily | IPR036219: Translation elongation factor eEF-1beta-like superfamily | IPR001326: Translation elongation factor EF1B, beta/delta chains, conserved site | IPR014038: Translation elongation factor EF1B, beta/delta subunit, guanine nucleotide exchange domain | IPR014717: Translation elongation factor EF1B/ribosomal protein S6	GO:0003746 | GO:0006414 | GO:0005853	Reactome: R-HSA-156842	PF00736: EF-1 guanine nucleotide exchange domain (1.7E-31)		PS00824: Elongation factor 1 beta/beta'/delta chain signature 1 | PS00825: Elongation factor 1 beta/beta'/delta chain signature 2				cd00292: EF1B (3.2645E-35)		mobidb-lite: consensus disorder prediction	PTHR11595:SF24 (1.7E-115) | PTHR11595 (1.7E-115)	G3DSA:3.30.70.60 (4.8E-42) | G3DSA:1.20.1050.10 (1.2E-5)		SSF47616 (7.25E-8) | SSF54984 (3.66E-30)	SM00888 (1.1E-34)
Leryth_014237-t1				PF11523: Protein of unknown function (DUF3223) (1.5E-23)								mobidb-lite: consensus disorder prediction	PTHR33415:SF12 (1.8E-82) | PTHR33415 (1.8E-82)	G3DSA:3.10.450.40 (5.4E-27)
Leryth_016939-t1	IPR006766: Protein EXORDIUM-like			PF04674: Phosphate-induced protein 1 conserved region (7.9E-113)					TMhelix: Region of a membrane-bound protein predicted to be embedded in the membrane				PTHR31279 (2.3E-160) | PTHR31279:SF45 (2.3E-160)		SignalP-noTM
Leryth_026568-t2													PTHR47747 (1.5E-228) | PTHR47747:SF2 (1.5E-228)
Leryth_002117-t1	IPR008942: ENTH/VHS | IPR011417: AP180 N-terminal homology (ANTH) domain | IPR014712: Phosphoinositide-binding clathrin adaptor, domain 2 | IPR013809: ENTH domain	GO:0030276 | GO:0048268 | GO:0030136 | GO:0005545 | GO:0005543	Reactome: R-HSA-8856828 | Reactome: R-HSA-8856825	PF07651: ANTH domain (2.1E-79)	PS50942: ENTH domain profile (32.185)					cd16987: ANTH_N_AP180_plant (5.86776E-56)			PTHR22951 (6.0E-170) | PTHR22951:SF12 (6.0E-170)	G3DSA:1.20.58.150 (5.6E-24) | G3DSA:1.25.40.90 (3.9E-41)		SSF48464 (1.41E-31) | SSF89009 (5.49E-28)	SM00273 (3.3E-39)
Leryth_022443-t1	IPR036322: WD40-repeat-containing domain superfamily | IPR006594: LIS1 homology motif | IPR017986: WD40-repeat-containing domain | IPR001680: WD40 repeat | IPR015943: WD40/YVTN repeat-like-containing domain superfamily | IPR019775: WD40 repeat, conserved site	GO:0005515		PF00400: WD domain, G-beta repeat (4.0E-4) | PF08513: LisH (2.0E-6)	PS50896: LIS1 homology (LisH) motif profile (9.246) | PS50294: Trp-Asp (WD) repeats circular profile (36.595) | PS50082: Trp-Asp (WD) repeats profile (9.172)	PS00678: Trp-Asp (WD) repeats signature				cd00200: WD40 (8.9282E-63)		mobidb-lite: consensus disorder prediction	PTHR44376:SF15 (0.0) | PTHR44376 (0.0)	G3DSA:2.130.10.10 (1.2E-29)		SSF50978 (5.86E-60)	SM00320 (1.5E-6) | SM00667 (0.0036)
Leryth_005883-t1	IPR012677: Nucleotide-binding alpha-beta plait domain superfamily | IPR034794: PTBPH1/PTBPH2, RNA recognition motif 3 | IPR035979: RNA-binding domain superfamily | IPR034792: PTBPH1/PTBPH2, RNA recognition motif 1 | IPR000504: RNA recognition motif domain | IPR034793: PTBPH1/PTBPH2, RNA recognition motif 2 | IPR021790: PTBP1, RNA recognition motif 2-like	GO:0003676		PF11835: RRM-like domain (4.8E-7) | PF13893: RNA recognition motif. (a.k.a. RRM, RBD, or RNP domain) (0.024) | PF00076: RNA recognition motif. (a.k.a. RRM, RBD, or RNP domain) (7.9E-7)	PS50102: Eukaryotic RNA Recognition Motif (RRM) profile (8.689)					cd12691: RRM2_PTBPH1_PTBPH2 (4.80504E-58) | cd12686: RRM1_PTBPH1_PTBPH2 (9.32897E-53) | cd12690: RRM3_PTBPH1_PTBPH2 (1.48774E-60)			PTHR15592:SF22 (1.3E-214) | PTHR15592 (1.3E-214)	G3DSA:3.30.70.330 (4.9E-30)		SSF54928 (1.88E-17)	SM00360 (9.2E-8)
Leryth_004555-t1	IPR001214: SET domain | IPR015947: PUA-like superfamily | IPR003105: SRA-YDG | IPR003616: Post-SET domain | IPR036987: SRA-YDG superfamily | IPR007728: Pre-SET domain	GO:0005634 | GO:0005515 | GO:0008270 | GO:0034968 | GO:0018024	Reactome: R-HSA-3214841 | KEGG: 00310+2.1.1.43	PF05033: Pre-SET motif (1.7E-17) | PF00856: SET domain (3.3E-20) | PF02182: SAD/SRA domain (2.4E-27)	PS50280: SET domain profile (16.941) | PS50867: Pre-SET domain profile (11.731) | PS51015: YDG domain profile (28.924) | PS50868: Post-SET domain profile (9.314)							mobidb-lite: consensus disorder prediction	PTHR45660:SF16 (5.8E-213) | PTHR45660 (5.8E-213)	G3DSA:2.30.280.10 (3.6E-40)		SSF82199 (2.22E-68) | SSF88697 (6.46E-33)	SM00508 (0.0014) | SM00317 (3.3E-35) | SM00468 (1.7E-18) | SM00466 (1.6E-15)
Leryth_004774-t1	IPR040008: 39S ribosomal protein L46, mitochondrial	GO:0003735	Reactome: R-HSA-5419276 | Reactome: R-HSA-5368286 | Reactome: R-HSA-5389840										PTHR13124 (2.7E-70)	G3DSA:3.90.79.10 (1.5E-18)
Leryth_010990-t1	IPR032675: Leucine-rich repeat domain superfamily | IPR001611: Leucine-rich repeat	GO:0005515		PF13855: Leucine rich repeat (2.7E-9)					TMhelix: Region of a membrane-bound protein predicted to be embedded in the membrane			mobidb-lite: consensus disorder prediction	PTHR27008:SF345 (6.5E-74) | PTHR27008 (6.5E-74)	G3DSA:3.80.10.10 (1.6E-36)		SSF52058 (6.24E-30)
Leryth_018940-t1												mobidb-lite: consensus disorder prediction	PTHR37715 (3.4E-66)
Leryth_017216-t2	IPR028923: SAICAR synthetase/ADE2, N-terminal | IPR018236: SAICAR synthetase, conserved site	GO:0004639 | GO:0006164	MetaCyc: PWY-7234 | MetaCyc: PWY-6123 | Reactome: R-HSA-73817 | KEGG: 00230+6.3.2.6 | MetaCyc: PWY-6124	PF01259: SAICAR synthetase (5.1E-72)		PS01057: SAICAR synthetase signature 1 | PS01058: SAICAR synthetase signature 2				cd01414: SAICAR_synt_Sc (8.12541E-125)			PTHR43700:SF2 (1.3E-209) | PTHR43700 (1.3E-209)	G3DSA:3.30.470.20 (1.3E-45) | G3DSA:3.30.200.20 (2.7E-24)		SSF56104 (8.83E-79)
Leryth_020102-t1									TMhelix: Region of a membrane-bound protein predicted to be embedded in the membrane				PTHR45631 (9.2E-12) | PTHR45631:SF7 (9.2E-12)	G3DSA:3.30.200.20 (5.7E-6)
Leryth_015329-t1	IPR029058: Alpha/Beta hydrolase fold								TMhelix: Region of a membrane-bound protein predicted to be embedded in the membrane				PTHR43329 (6.4E-110) | PTHR43329:SF81 (6.4E-110)			SSF53474 (1.61E-16)
Leryth_003837-t1	IPR006626: Parallel beta-helix repeat | IPR011050: Pectin lyase fold/virulence factor | IPR012334: Pectin lyase fold | IPR000743: Glycoside hydrolase, family 28	GO:0005975 | GO:0004650		PF00295: Glycosyl hydrolases family 28 (9.9E-90)		PS00502: Polygalacturonase active site			TMhelix: Region of a membrane-bound protein predicted to be embedded in the membrane				PTHR31375:SF31 (2.3E-192) | PTHR31375 (2.3E-192)	G3DSA:2.160.20.10 (5.5E-116)	SignalP-noTM	SSF51126 (4.87E-117)	SM00710 (9.9)
Leryth_006364-t4	IPR010561: Protein LIN-9/Protein ALWAYS EARLY | IPR001005: SANT/Myb domain | IPR033471: DIRP domain | IPR009057: Homeobox-like domain superfamily | IPR028306: Protein ALWAYS EARLY, plant	GO:0017053 | GO:0003677 | GO:0006351	Reactome: R-HSA-69656 | Reactome: R-HSA-1538133 | Reactome: R-HSA-69202 | Reactome: R-HSA-1362300 | Reactome: R-HSA-69205 | Reactome: R-HSA-156711 | Reactome: R-HSA-1362277	PF06584: DIRP (1.5E-30) | PF00249: Myb-like DNA-binding domain (8.6E-7)						cd00167: SANT (8.18867E-5)		mobidb-lite: consensus disorder prediction	PTHR21689:SF5 (1.1E-228) | PTHR21689 (1.1E-228)	G3DSA:1.20.58.1880 (3.4E-7)		SSF46689 (1.27E-8)	SM01135 (5.6E-54)
Leryth_008268-t1	IPR026961: PGG domain | IPR036770: Ankyrin repeat-containing domain superfamily | IPR020683: Ankyrin repeat-containing domain | IPR002110: Ankyrin repeat	GO:0005515		PF12796: Ankyrin repeats (3 copies) (6.9E-13) | PF13962: Domain of unknown function (4.9E-27)	PS50088: Ankyrin repeat profile (8.87) | PS50297: Ankyrin repeat region circular profile (45.731)				TMhelix: Region of a membrane-bound protein predicted to be embedded in the membrane				PTHR24177:SF213 (8.5E-244) | PTHR24177 (8.5E-244)	G3DSA:1.25.40.20 (2.9E-36)		SSF48403 (2.49E-49)	SM00248 (2.7E-4)
Leryth_010890-t2	IPR019539: Galactokinase galactose-binding domain | IPR020568: Ribosomal protein S5 domain 2-type fold | IPR014721: Ribosomal protein S5 domain 2-type fold, subgroup | IPR006204: GHMP kinase N-terminal domain | IPR036554: GHMP kinase, C-terminal domain superfamily | IPR013750: GHMP kinase, C-terminal domain	GO:0005524 | GO:0005534	KEGG: 00520+2.7.1.6 | KEGG: 00052+2.7.1.6 | MetaCyc: PWY-3821 | MetaCyc: PWY-6527 | MetaCyc: PWY-6317	PF08544: GHMP kinases C terminal (1.5E-5) | PF10509: Galactokinase galactose-binding signature (4.1E-6) | PF00288: GHMP kinases N terminal domain (2.9E-9)			PR00959: Mevalonate kinase family signature (5.7E-30)						PTHR10457:SF21 (0.0) | PTHR10457 (0.0)	G3DSA:3.30.230.10 (7.1E-51) | G3DSA:3.30.70.890 (3.8E-12)		SSF54211 (7.59E-38) | SSF55060 (3.12E-21)
Leryth_015541-t3	IPR003440: Glycosyl transferase, family 48	GO:0016020 | GO:0006075 | GO:0003843 | GO:0000148	KEGG: 00500+2.4.1.34 | MetaCyc: PWY-6773	PF02364: 1,3-beta-glucan synthase component (1.7E-231)					TMhelix: Region of a membrane-bound protein predicted to be embedded in the membrane				PTHR12741 (0.0) | PTHR12741:SF55 (0.0)
Leryth_008304-t2	IPR040503: UPF0176, acylphosphatase-like domain | IPR001763: Rhodanese-like domain | IPR036873: Rhodanese-like domain superfamily			PF00581: Rhodanese-like domain (4.3E-6) | PF17773: UPF0176 acylphosphatase like domain (2.6E-21)	PS50206: Rhodanese domain profile (16.239)					cd01518: RHOD_YceA (2.00169E-49)		mobidb-lite: consensus disorder prediction	PTHR43268:SF4 (5.6E-206) | PTHR43268 (5.6E-206)	G3DSA:3.40.250.10 (1.6E-46) | G3DSA:3.30.70.100 (3.3E-23)		SSF52821 (3.02E-26)	SM00450 (1.1E-19)
Leryth_007812-t1	IPR019378: GDP-fucose protein O-fucosyltransferase | IPR024709: Putative O-fucosyltransferase, plant			PF10250: GDP-fucose protein O-fucosyltransferase (3.2E-42)					TMhelix: Region of a membrane-bound protein predicted to be embedded in the membrane			mobidb-lite: consensus disorder prediction	PTHR31741:SF46 (1.6E-295) | PTHR31741 (1.6E-295)					PIRSF009360 (6.2E-78)
Leryth_027194-t4	IPR036967: Ribosomal protein S11 superfamily | IPR019981: Ribosomal protein S11, bacterial-type | IPR018102: Ribosomal S11, conserved site | IPR001971: Ribosomal protein S11	GO:0005840 | GO:0006412 | GO:0003735		PF00411: Ribosomal protein S11 (6.2E-50)		PS00054: Ribosomal protein S11 signature		TIGR03632: uS11_bact: ribosomal protein uS11 (8.0E-50)					PTHR11759:SF26 (2.0E-69) | PTHR11759 (2.0E-69)	G3DSA:3.30.420.80 (3.6E-48)		SSF53137 (5.69E-45)		PIRSF002131 (9.8E-48)
Leryth_003357-t4	IPR011545: DEAD/DEAH box helicase domain | IPR014001: Helicase superfamily 1/2, ATP-binding domain | IPR027417: P-loop containing nucleoside triphosphate hydrolase | IPR000629: ATP-dependent RNA helicase DEAD-box, conserved site | IPR014014: RNA helicase, DEAD-box type, Q motif	GO:0005524 | GO:0003676		PF00270: DEAD/DEAH box helicase (2.3E-55)	PS51192: Superfamilies 1 and 2 helicase ATP-binding type-1 domain profile (34.615) | PS51195: DEAD-box RNA helicase Q motif profile (10.665)	PS00039: DEAD-box subfamily ATP-dependent helicases signature				cd00268: DEADc (5.90125E-102)			PTHR24031 (1.5E-78) | PTHR24031:SF683 (1.5E-78)	G3DSA:3.40.50.300 (6.5E-86)		SSF52540 (4.43E-73)	SM00487 (5.5E-66)
Leryth_014726-t1									TMhelix: Region of a membrane-bound protein predicted to be embedded in the membrane
Leryth_011908-t1	IPR030515: Galactinol synthase | IPR002495: Glycosyl transferase, family 8 | IPR029044: Nucleotide-diphospho-sugar transferases	GO:0016757 | GO:0047216 | GO:0006012	MetaCyc: PWY-6524 | KEGG: 00052+2.4.1.123 | MetaCyc: PWY-6525 | MetaCyc: PWY-5337	PF01501: Glycosyl transferase family 8 (7.4E-36)						cd02537: GT8_Glycogenin (3.31691E-87)			PTHR11183 (1.9E-242) | PTHR11183:SF108 (1.9E-242)	G3DSA:3.90.550.10 (3.7E-55)		SSF53448 (3.37E-54)
Leryth_002136-t1	IPR002314: Aminoacyl-tRNA synthetase, class II (G/ P/ S/T) | IPR004154: Anticodon-binding | IPR002316: Proline-tRNA ligase, class IIa | IPR017449: Prolyl-tRNA synthetase, class II | IPR004499: Proline-tRNA ligase, class IIa, archaeal-type | IPR033721: Prolyl-tRNA synthetase, catalytic domain | IPR016061: Proline-tRNA ligase, class II, C-terminal | IPR006195: Aminoacyl-tRNA synthetase, class II | …	GO:0006433 | GO:0005524 | GO:0006418 | GO:0000166 | GO:0004812 | GO:0005737 | GO:0004827	Reactome: R-HSA-379726 | Reactome: R-HSA-6782315 | Reactome: R-HSA-379716 | KEGG: 00970+6.1.1.15 | Reactome: R-HSA-2408522	PF09180: Prolyl-tRNA synthetase, C-terminal (2.4E-27) | PF03129: Anticodon binding domain (1.8E-21) | PF00587: tRNA synthetase class II core domain (G, H, P, S and T) (6.2E-18)	PS50862: Aminoacyl-transfer RNA synthetases class-II family profile (19.957)		PR01046: Prolyl-tRNA synthetase signature (7.8E-10)	TIGR00408: proS_fam_I: proline--tRNA ligase (4.2E-156)		cd00778: ProRS_core_arch_euk (5.41238E-136) | cd00862: ProRS_anticodon_zinc (2.58133E-93)			PTHR43382:SF4 (2.8E-275) | PTHR43382 (2.8E-275)	G3DSA:3.30.110.30 (7.2E-28) | G3DSA:3.30.930.10 (1.8E-89) | G3DSA:3.40.50.800 (1.1E-40)		SSF55681 (8.29E-62) | SSF52954 (4.42E-33) | SSF64586 (1.37E-18)	SM00946 (6.5E-30)
Leryth_017344-t2	IPR020568: Ribosomal protein S5 domain 2-type fold | IPR006203: GHMP kinase, ATP-binding, conserved site | IPR006204: GHMP kinase N-terminal domain | IPR014721: Ribosomal protein S5 domain 2-type fold, subgroup | IPR000705: Galactokinase | IPR013750: GHMP kinase, C-terminal domain | IPR006206: Mevalonate/galactokinase | IPR036554: GHMP kinase, C-terminal domain superfamily	GO:0046835 | GO:0005524 | GO:0016301 | GO:0016773 | GO:0006012 | GO:0005737 | GO:0004335	KEGG: 00520+2.7.1.6 | KEGG: 00052+2.7.1.6 | MetaCyc: PWY-3821 | MetaCyc: PWY-6527 | MetaCyc: PWY-6317	PF08544: GHMP kinases C terminal (2.6E-14) | PF00288: GHMP kinases N terminal domain (2.8E-13)		PS00627: GHMP kinases putative ATP-binding domain	PR00959: Mevalonate kinase family signature (2.9E-23) | PR00473: Galactokinase signature (2.3E-8)						PTHR10457:SF7 (2.4E-171) | PTHR10457 (2.4E-171)	G3DSA:3.30.70.3170 (8.7E-128) | G3DSA:3.30.230.10 (8.7E-128) | G3DSA:3.30.70.890 (8.7E-128)	SignalP-noTM	SSF54211 (4.4E-30) | SSF55060 (3.96E-40)		PIRSF000530 (3.3E-104)
Leryth_025322-t1	IPR024937: Domain X	GO:0006397		PF01348: Type II intron maturase (2.5E-6)						cd01651: RT_G2_intron (6.62463E-49)		mobidb-lite: consensus disorder prediction	PTHR34047:SF5 (0.0) | PTHR34047 (0.0)
Leryth_013286-t1	IPR029063: S-adenosyl-L-methionine-dependent methyltransferase			PF02353: Mycolic acid cyclopropane synthetase (5.8E-24)					TMhelix: Region of a membrane-bound protein predicted to be embedded in the membrane				PTHR43832 (8.9E-125) | PTHR43832:SF1 (8.9E-125)	G3DSA:3.40.50.150 (1.2E-35)		SSF53335 (3.28E-26)
Leryth_018989-t4	IPR009716: Ferroporti-1 | IPR036259: MFS transporter superfamily	GO:0034755 | GO:0016021 | GO:0005381	Reactome: R-HSA-5655799 | Reactome: R-HSA-425410 | Reactome: R-HSA-5619060 | Reactome: R-HSA-5619049 | Reactome: R-HSA-917937	PF06963: Ferroportin1 (FPN1) (1.0E-109)					TMhelix: Region of a membrane-bound protein predicted to be embedded in the membrane	cd17480: MFS_SLC40A1_like (3.33996E-118)			PTHR11660 (3.2E-232) | PTHR11660:SF53 (3.2E-232)			SSF103473 (4.53E-7)
Leryth_010331-t1	IPR030395: Glycerophosphodiester phosphodiesterase domain | IPR017946: PLC-like phosphodiesterase, TIM beta/alpha-barrel domain superfamily	GO:0008081 | GO:0006629		PF03009: Glycerophosphoryl diester phosphodiesterase family (5.2E-20)	PS51704: GP-PDE domain profile (24.309)					cd08603: GDPD_SHV3_repeat_1 (2.53664E-149)		mobidb-lite: consensus disorder prediction	PTHR43620 (0.0) | PTHR43620:SF3 (0.0)	G3DSA:3.20.20.190 (4.6E-31)		SSF51695 (2.07E-35)
Leryth_000936-t1	IPR036396: Cytochrome P450 superfamily | IPR001128: Cytochrome P450	GO:0020037 | GO:0016705 | GO:0005506 | GO:0055114		PF00067: Cytochrome P450 (5.0E-13)										G3DSA:1.10.630.10 (3.8E-21)		SSF48264 (3.54E-19)
Leryth_008643-t1	IPR038718: SNF2-like, N-terminal domain superfamily									cd18001: DEXHc_ERCC6L (4.96466E-9)				G3DSA:3.40.50.10810 (9.8E-7)
Leryth_014687-t1	IPR036514: SGNH hydrolase superfamily | IPR001087: GDSL lipase/esterase | IPR035669: GDSL lipase/esterase-like, plant	GO:0016788		PF00657: GDSL-like Lipase/Acylhydrolase (7.9E-19)						cd01837: SGNH_plant_lipase_like (9.74992E-131)			PTHR45650 (2.5E-186) | PTHR45650:SF12 (2.5E-186)	G3DSA:3.40.50.1110 (6.7E-40)	SignalP-noTM	SSF52266 (4.71E-6)
Leryth_024767-t1													PTHR46133 (5.6E-36) | PTHR46133:SF9 (5.6E-36)
Leryth_025993-t1									TMhelix: Region of a membrane-bound protein predicted to be embedded in the membrane
Leryth_011103-t2	IPR014362: Glutamate dehydrogenase | IPR036291: NAD(P)-binding domain superfamily | IPR033922: NAD(P) binding domain of glutamate dehydrogenase | IPR006097: Glutamate/phenylalanine/leucine/valine dehydrogenase, dimerisation domain | IPR006095: Glutamate/phenylalanine/leucine/valine dehydrogenase | IPR033524: Leu/Phe/Val dehydrogenases active site | IPR006096: Glutamate/phenylalanine/leucine/valin…	GO:0006520 | GO:0055114 | GO:0016639 | GO:0016491	Reactome: R-HSA-2151201 | Reactome: R-HSA-70614	PF02812: Glu/Leu/Phe/Val dehydrogenase, dimerisation domain (4.0E-50) | PF00208: Glutamate/Leucine/Phenylalanine/Valine dehydrogenase (3.1E-60)		PS00074: Glu / Leu / Phe / Val dehydrogenases active site	PR00082: Glutamate/leucine/phenylalanine/valine dehydrogenase signature (7.7E-37)			cd01076: NAD_bind_1_Glu_DH (8.05504E-98)			PTHR11606 (8.7E-228) | PTHR11606:SF24 (8.7E-228)	G3DSA:3.40.50.10860 (2.1E-59) | G3DSA:3.40.50.720 (2.2E-74)		SSF53223 (7.04E-60) | SSF51735 (2.29E-64)	SM00839 (1.1E-64)	PIRSF000185 (6.7E-149)
Leryth_009836-t1	IPR006461: PLAC8 motif-containing protein			PF04749: PLAC8 family (1.6E-10)				TIGR01571: A_thal_Cys_rich: uncharacterized Cys-rich domain (2.3E-13)				mobidb-lite: consensus disorder prediction	PTHR15907 (3.2E-56) | PTHR15907:SF141 (3.2E-56)
Leryth_004448-t1	IPR001433: Oxidoreductase FAD/NAD(P)-binding | IPR001834: NADH:cytochrome b5 reductase-like | IPR017938: Riboflavin synthase-like beta-barrel | IPR008333: Flavoprotein pyridine nucleotide cytochrome reductase-like, FAD-binding domain | IPR017927: FAD-binding domain, ferredoxin reductase-type | IPR039261: Ferredoxin-NADP reductase (FNR), nucleotide-binding domain	GO:0055114 | GO:0016491	Reactome: R-HSA-1237044	PF00175: Oxidoreductase NAD-binding domain (2.7E-11) | PF00970: Oxidoreductase FAD-binding domain (1.3E-32)	PS51384: Ferredoxin reductase-type FAD binding domain profile (14.542)		PR00406: Cytochrome B5 reductase signature (3.5E-22)		TMhelix: Region of a membrane-bound protein predicted to be embedded in the membrane	cd06183: cyt_b5_reduct_like (1.32243E-77)			PTHR19370:SF194 (2.1E-123) | PTHR19370 (2.1E-123)	G3DSA:3.40.50.80 (1.6E-15) | G3DSA:2.40.30.10 (2.6E-35)		SSF63380 (9.32E-32) | SSF52343 (4.06E-18)
Leryth_023382-t1	IPR008949: Isoprenoid synthase domain superfamily | IPR000092: Polyprenyl synthetase | IPR033749: Polyprenyl synthetase, conserved site | IPR039702: Farnesyl pyrophosphate synthase	GO:0008299 | GO:0004337 | GO:0045337 | GO:0033384 | GO:0004161	MetaCyc: PWY-7141 | KEGG: 00900+2.5.1.10+2.5.1.1 | MetaCyc: PWY-6383 | MetaCyc: PWY-7410 | MetaCyc: PWY-7721 | MetaCyc: PWY-7659 | MetaCyc: PWY-6859 | MetaCyc: PWY-7736 | MetaCyc: PWY-7182 | MetaCyc: PWY-5122 | MetaCyc: PWY-7102 | MetaCyc: PWY-5123 | MetaCyc: PWY-7709	PF00348: Polyprenyl synthetase (1.4E-89)		PS00444: Polyprenyl synthases signature 2 | PS00723: Polyprenyl synthases signature 1				cd00685: Trans_IPPS_HT (2.20654E-74)			PTHR11525:SF12 (7.2E-183) | PTHR11525 (7.2E-183)	G3DSA:1.10.600.10 (8.7E-115)		SSF48576 (4.32E-90)
Leryth_026249-t1	IPR036893: SBP domain superfamily	GO:0005634 | GO:0003677											PTHR31251 (2.0E-19) | PTHR31251:SF29 (2.0E-19)	G3DSA:4.10.1100.10 (1.9E-5)		SSF103612 (3.4E-6)
Leryth_011044-t1	IPR019820: Sec-independent periplasmic protein translocase, conserved site | IPR002033: Sec-independent periplasmic protein translocase TatC	GO:0016021		PF00902: Sec-independent protein translocase protein (TatC) (6.6E-60)		PS01218: TatC family signature	PR01840: Bacterial Sec-independent translocation TatC protein family signature (1.5E-41)	TIGR00945: tatC: twin arginine-targeting protein translocase TatC (1.6E-79)	TMhelix: Region of a membrane-bound protein predicted to be embedded in the membrane				PTHR30371:SF3 (9.4E-171) | PTHR30371 (9.4E-171)
Leryth_006319-t1	IPR012255: Electron transfer flavoprotein, beta subunit | IPR000049: Electron transfer flavoprotein, beta-subunit, conserved site | IPR014730: Electron transfer flavoprotein, alpha/beta-subunit, N-terminal | IPR033948: Electron transfer flavoprotein, beta subunit, N-terminal | IPR014729: Rossmann-like alpha/beta/alpha sandwich fold	GO:0009055	Reactome: R-HSA-611105 | Reactome: R-HSA-8876725	PF01012: Electron transfer flavoprotein domain (6.8E-47)		PS01065: Electron transfer flavoprotein beta-subunit signature				cd01714: ETF_beta (9.05193E-90)			PTHR21294:SF8 (3.7E-131) | PTHR21294 (3.7E-131)	G3DSA:3.40.50.620 (1.9E-86)		SSF52402 (9.07E-81)	SM00893 (1.5E-65)	PIRSF000090 (6.2E-88)
Leryth_006887-t1	IPR019191: Essential protein Yae1, N-terminal			PF09811: Essential protein Yae1, N terminal (2.9E-10)									PTHR28532 (1.9E-48)
Leryth_000954-t1	IPR002401: Cytochrome P450, E-class, group I | IPR036396: Cytochrome P450 superfamily | IPR001128: Cytochrome P450	GO:0020037 | GO:0016705 | GO:0005506 | GO:0055114		PF00067: Cytochrome P450 (1.7E-60)			PR00385: P450 superfamily signature (5.2E-6) | PR00463: E-class P450 group I signature (4.9E-10)		TMhelix: Region of a membrane-bound protein predicted to be embedded in the membrane				PTHR24296:SF12 (1.6E-243) | PTHR24296 (1.6E-243)	G3DSA:1.10.630.10 (1.2E-82)		SSF48264 (8.51E-85)
Leryth_002063-t1	IPR025610: Transcription factor MYC/MYB N-terminal | IPR011598: Myc-type, basic helix-loop-helix (bHLH) domain | IPR036638: Helix-loop-helix DNA-binding domain superfamily	GO:0046983		PF14215: bHLH-MYC and R2R3-MYB transcription factors N-terminal (1.7E-50) | PF00010: Helix-loop-helix DNA-binding domain (2.3E-11)	PS50888: Myc-type, basic helix-loop-helix (bHLH) domain profile (17.6)					cd00083: HLH (8.2784E-16)		mobidb-lite: consensus disorder prediction	PTHR11514 (6.6E-154) | PTHR11514:SF121 (6.6E-154)	G3DSA:4.10.280.10 (4.6E-16)		SSF47459 (4.19E-18)	SM00353 (1.1E-16)
Leryth_023060-t1	IPR039621: Protein BIG GRAIN 1-like	GO:0009734										mobidb-lite: consensus disorder prediction	PTHR33541 (1.1E-89) | PTHR33541:SF12 (1.1E-89)
Leryth_025420-t2	IPR005821: Ion transport domain | IPR018490: Cyclic nucleotide-binding-like	GO:0016020 | GO:0055085 | GO:0005216 | GO:0006811		PF00520: Ion transport protein (2.4E-9)					TMhelix: Region of a membrane-bound protein predicted to be embedded in the membrane			mobidb-lite: consensus disorder prediction	PTHR45651 (2.5E-237) | PTHR45651:SF44 (2.5E-237)	G3DSA:1.10.287.630 (1.7E-15)		SSF51206 (1.94E-11) | SSF81324 (3.65E-18)
Leryth_019614-t2	IPR013906: Eukaryotic translation initiation factor 3 subunit J | IPR023194: Eukaryotic translation initiation factor 3-like domain superfamily	GO:0003743 | GO:0005852 | GO:0005737	Reactome: R-HSA-72695 | Reactome: R-HSA-72649 | Reactome: R-HSA-156827 | Reactome: R-HSA-72706 | Reactome: R-HSA-72689 | Reactome: R-HSA-72702	PF08597: Translation initiation factor eIF3 subunit (9.2E-50)								mobidb-lite: consensus disorder prediction	PTHR21681 (7.9E-84) | PTHR21681:SF1 (7.9E-84)	G3DSA:1.10.246.60 (2.6E-25)
Leryth_009629-t2	IPR000408: Regulator of chromosome condensation, RCC1 | IPR013591: Brevis radix (BRX) domain | IPR009091: Regulator of chromosome condensation 1/beta-lactamase-inhibitor protein II | IPR027988: Transcription factor BREVIS RADIX, N-terminal domain | IPR017455: Zinc finger, FYVE-related | IPR011011: Zinc finger, FYVE/PHD-type | IPR013083: Zinc finger, RING/FYVE/PHD-type | IPR000306: FYVE zinc finger	GO:0046872		PF01363: FYVE zinc finger (2.0E-12) | PF16627: Unstructured region between BRX_N and BRX domain (4.7E-9) | PF00415: Regulator of chromosome condensation (RCC1) repeat (2.6E-14) | PF08381: Transcription factor regulating root and shoot growth via Pin3 (2.0E-28) | PF13713: Transcription factor BRX N-terminal domain (2.0E-17)	PS50178: Zinc finger FYVE/FYVE-related type profile (11.449) | PS51514: BRX domain profile (34.134) | PS50012: Regulator of chromosome condensation (RCC1) repeat profile (11.348)	PS00626: Regulator of chromosome condensation (RCC1) signature 2	PR00633: Chromosome condensation regulator RCC1 signature (2.5E-12)			cd00065: FYVE_like_SF (5.1441E-16)		mobidb-lite: consensus disorder prediction	PTHR22870 (0.0) | PTHR22870:SF374 (0.0)	G3DSA:3.30.40.10 (1.7E-15) | G3DSA:2.130.10.30 (7.7E-57)		SSF57903 (7.92E-17) | SSF50985 (1.11E-96)	SM00064 (1.3E-17)
Leryth_021794-t10	IPR029481: ABC-transporter N-terminal domain			PF14510: ABC-transporter N-terminal (5.2E-13)								mobidb-lite: consensus disorder prediction
Leryth_015614-t1	IPR037045: Peptidase S8 propeptide/proteinase inhibitor I9 superfamily | IPR034197: Cucumisin-like catalytic domain | IPR036852: Peptidase S8/S53 domain superfamily | IPR010259: Peptidase S8 propeptide/proteinase inhibitor I9 | IPR041469: Subtilisin-like protease, fibronectin type-III domain | IPR000209: Peptidase S8/S53 domain | IPR023828: Peptidase S8, subtilisin, Ser-active site | IPR022398: P…	GO:0004252 | GO:0006508	Reactome: R-HSA-8866427 | Reactome: R-HSA-8957275 | Reactome: R-HSA-381426 | Reactome: R-HSA-8964038	PF05922: Peptidase inhibitor I9 (1.1E-13) | PF00082: Subtilase family (2.2E-50) | PF17766: Fibronectin type-III domain (9.3E-25)		PS00138: Serine proteases, subtilase family, serine active site | PS00137: Serine proteases, subtilase family, histidine active site	PR00723: Subtilisin serine protease family (S8) signature (5.1E-17)			cd04852: Peptidases_S8_3 (3.10802E-123) | cd02120: PA_subtilisin_like (6.9711E-14)			PTHR10795:SF641 (0.0) | PTHR10795 (0.0)	G3DSA:2.60.40.2310 (2.3E-33) | G3DSA:3.40.50.200 (4.9E-155) | G3DSA:3.50.30.30 (4.9E-155) | G3DSA:3.30.70.80 (8.5E-11)	SignalP-noTM	SSF52743 (1.01E-75)
Leryth_001526-t2	IPR033138: Multicopper oxidases, conserved site | IPR017760: L-ascorbate oxidase, plants | IPR002355: Multicopper oxidase, copper-binding site | IPR011706: Multicopper oxidase, type 2 | IPR008972: Cupredoxin | IPR001117: Multicopper oxidase, type 1 | IPR034267: Ascorbate oxidase, third cupredoxin domain	GO:0005507 | GO:0005576 | GO:0055114 | GO:0016491	KEGG: 00053+1.10.3.3	PF07731: Multicopper oxidase (1.1E-37) | PF00394: Multicopper oxidase (1.6E-42)		PS00080: Multicopper oxidases signature 2 | PS00079: Multicopper oxidases signature 1		TIGR03388: ascorbase: L-ascorbate oxidase (1.6E-222)		cd13893: CuRO_3_AAO (2.11749E-81)			PTHR11709:SF237 (4.4E-233) | PTHR11709 (4.4E-233)	G3DSA:2.60.40.420 (1.0E-67)		SSF49503 (3.8E-47)
Leryth_025715-t1	IPR002213: UDP-glucuronosyl/UDP-glucosyltransferase	GO:0016758	Reactome: R-HSA-156588	PF00201: UDP-glucoronosyl and UDP-glucosyl transferase (2.2E-18)						cd03784: GT1_Gtf-like (9.50516E-74)			PTHR11926 (2.4E-28)	G3DSA:3.40.50.2000 (2.9E-133)		SSF53756 (1.61E-102)
Leryth_011664-t1												mobidb-lite: consensus disorder prediction	PTHR33738 (3.1E-42) | PTHR33738:SF1 (3.1E-42)
Leryth_000427-t1	IPR036955: AP2/ERF domain superfamily | IPR016177: DNA-binding domain superfamily | IPR017392: AP2/ERF transcription factor ERF/PTI6 | IPR001471: AP2/ERF domain	GO:0003677 | GO:0006355 | GO:0003700		PF00847: AP2 domain (3.8E-11)	PS51032: AP2/ERF domain profile (20.363)		PR00367: Ethylene responsive element binding protein signature (8.0E-8)			cd00018: AP2 (6.70636E-31)		mobidb-lite: consensus disorder prediction	PTHR31677 (2.5E-71) | PTHR31677:SF62 (2.5E-71)	G3DSA:3.30.730.10 (2.1E-27)		SSF54171 (2.16E-20)	SM00380 (8.5E-34)	PIRSF038123 (6.0E-27)
Leryth_014538-t1	IPR003340: B3 DNA binding domain | IPR015300: DNA-binding pseudobarrel domain superfamily	GO:0003677		PF02362: B3 DNA binding domain (2.1E-15)	PS50863: B3 DNA-binding domain profile (13.817)					cd10017: B3_DNA (4.32778E-27)			PTHR31391:SF44 (3.1E-95) | PTHR31391 (3.1E-95)	G3DSA:2.40.330.10 (2.8E-27)		SSF101936 (2.55E-25)	SM01019 (9.3E-24)
Leryth_011076-t1	IPR011990: Tetratricopeptide-like helical domain superfamily | IPR002885: Pentatricopeptide repeat	GO:0005515		PF13812: Pentatricopeptide repeat domain (3.9E-5) | PF12854: PPR repeat (3.8E-6) | PF01535: PPR repeat (9.1E-5) | PF13041: PPR repeat family (1.8E-18)	PS51375: Pentatricopeptide (PPR) repeat profile (5.207)			TIGR00756: PPR: pentatricopeptide repeat domain (4.6E-14)					PTHR46128 (1.6E-67)	G3DSA:1.25.40.10 (1.3E-41)
Leryth_022323-t1	IPR012492: Protein RED, C-terminal | IPR012916: RED-like, N-terminal | IPR007378: Tic22-like	GO:0005634 | GO:0015031		PF04278: Tic22-like family (7.1E-7) | PF07807: RED-like protein C-terminal region (3.8E-40) | PF07808: RED-like protein N-terminal region (3.0E-78)							PD311621: RED IK REPEAT RER CYTOKINE CYTOKINE SEQUENCE DEFECTS MEC LD21347P (5.0E-31)	mobidb-lite: consensus disorder prediction	PTHR35138 (7.6E-229)	G3DSA:3.40.1350.100 (4.0E-18)
Leryth_007833-t1	IPR008999: Actin-crosslinking | IPR007679: Domain of unknown function DUF569			PF04601: Domain of unknown function (DUF569) (8.5E-55)									PTHR31205 (8.6E-64) | PTHR31205:SF27 (8.6E-64)	G3DSA:2.80.10.50 (2.3E-13)		SSF50405 (9.94E-18)
Leryth_018192-t3	IPR036514: SGNH hydrolase superfamily | IPR001087: GDSL lipase/esterase | IPR035669: GDSL lipase/esterase-like, plant	GO:0016788		PF00657: GDSL-like Lipase/Acylhydrolase (2.3E-8)						cd01837: SGNH_plant_lipase_like (8.77433E-98)			PTHR45650 (1.4E-149) | PTHR45650:SF9 (1.4E-149)	G3DSA:3.40.50.1110 (1.1E-29)
Leryth_021852-t1													PTHR37758 (5.9E-37)
Leryth_024961-t1															SignalP-noTM
Leryth_017752-t1	IPR008889: VQ | IPR039609: VQ motif-containing protein 15/22			PF05678: VQ motif (1.0E-11)								mobidb-lite: consensus disorder prediction	PTHR33179:SF37 (1.3E-52) | PTHR33179 (1.3E-52)
Leryth_003831-t2	IPR028082: Periplasmic binding protein-like I | IPR001828: Receptor, ligand binding region			PF01094: Receptor family ligand binding region (2.8E-71)						cd06366: PBP1_GABAb_receptor (2.60279E-105)			PTHR34836:SF1 (2.3E-196) | PTHR34836 (2.3E-196)	G3DSA:3.40.50.2300 (3.0E-54) | G3DSA:3.40.190.10 (9.5E-11)		SSF53822 (7.74E-70)
Leryth_014413-t1	IPR011598: Myc-type, basic helix-loop-helix (bHLH) domain | IPR036638: Helix-loop-helix DNA-binding domain superfamily	GO:0046983		PF00010: Helix-loop-helix DNA-binding domain (5.6E-11)	PS50888: Myc-type, basic helix-loop-helix (bHLH) domain profile (13.37)					cd00083: HLH (7.33694E-14)		mobidb-lite: consensus disorder prediction	PTHR45855:SF3 (8.1E-19) | PTHR45855 (8.1E-19)	G3DSA:4.10.280.10 (1.1E-13)		SSF47459 (1.57E-13)	SM00353 (3.3E-10)
Leryth_017120-t2	IPR036837: Cation efflux protein, cytoplasmic domain superfamily | IPR027469: Cation efflux transmembrane domain superfamily | IPR002524: Cation efflux protein	GO:0055085 | GO:0016021 | GO:0006812 | GO:0008324	Reactome: R-HSA-435368	PF01545: Cation efflux family (2.7E-47)				TIGR01297: CDF: cation diffusion facilitator family transporter (7.4E-98)	TMhelix: Region of a membrane-bound protein predicted to be embedded in the membrane			mobidb-lite: consensus disorder prediction	PTHR11562:SF88 (1.6E-210) | PTHR11562 (1.6E-210)	G3DSA:1.20.1510.10 (1.6E-19)		SSF160240 (2.09E-6) | SSF161111 (2.09E-49)
Leryth_004812-t1	IPR012347: Ferritin-like | IPR001519: Ferritin | IPR009078: Ferritin-like superfamily | IPR014034: Ferritin, conserved site | IPR008331: Ferritin/DPS protein domain | IPR009040: Ferritin-like diiron domain	GO:0006879 | GO:0006826 | GO:0008199		PF00210: Ferritin-like domain (3.5E-36)	PS50905: Ferritin-like diiron domain profile (45.333) | PS51257: Prokaryotic membrane lipoprotein lipid attachment site profile (5.0)	PS00204: Ferritin iron-binding regions signature 2				cd01056: Euk_Ferritin (7.10235E-82)			PTHR11431:SF101 (2.9E-128) | PTHR11431 (2.9E-128)	G3DSA:1.20.1260.10 (1.7E-88)		SSF47240 (3.39E-65)
Leryth_002401-t1	IPR016050: Proteasome beta-type subunit, conserved site | IPR000243: Peptidase T1A, proteasome beta-subunit | IPR001353: Proteasome, subunit alpha/beta | IPR023333: Proteasome B-type subunit | IPR029055: Nucleophile aminohydrolases, N-terminal	GO:0004175 | GO:0004298 | GO:0051603 | GO:0005839	Reactome: R-HSA-9604323 | Reactome: R-HSA-1169091 | Reactome: R-HSA-8951664 | Reactome: R-HSA-174178 | Reactome: R-HSA-8939902 | Reactome: R-HSA-350562 | Reactome: R-HSA-5668541 | Reactome: R-HSA-9020702 | Reactome: R-HSA-174184 | Reactome: R-HSA-349425 | Reactome: R-HSA-1236974 | Reactome: R-HSA-8854050 | Reactome: R-HSA-5632684 | Reactome: R-HSA-5689603 | Reactome: R-HSA-9010553 | Reactome: R-H…	PF00227: Proteasome subunit (1.8E-47)	PS51476: Proteasome beta-type subunit profile (51.799)	PS00854: Proteasome beta-type subunits signature	PR00141: Proteasome component signature (4.8E-20)			cd03762: proteasome_beta_type_6 (3.17047E-121)			PTHR11599 (1.9E-133) | PTHR11599:SF133 (1.9E-133)	G3DSA:3.60.20.10 (3.8E-75)		SSF56235 (3.05E-60)
Leryth_020969-t1	IPR016149: Casein kinase II, regulatory subunit, N-terminal | IPR035991: Casein kinase II subunit beta-like | IPR000704: Casein kinase II, regulatory subunit	GO:0019887 | GO:0005956	Reactome: R-HSA-6814122 | Reactome: R-HSA-6804756 | Reactome: R-HSA-201688 | Reactome: R-HSA-1483191 | Reactome: R-HSA-445144 | Reactome: R-HSA-2514853 | Reactome: R-HSA-8948751 | Reactome: R-HSA-8934903 | Reactome: R-HSA-6798695 | Reactome: R-HSA-8939243	PF01214: Casein kinase II regulatory subunit (9.3E-80)			PR00472: Casein kinase II regulatory subunit family signature (3.2E-63)					mobidb-lite: consensus disorder prediction	PTHR11740:SF20 (5.6E-143) | PTHR11740 (5.6E-143)	G3DSA:1.10.1820.10 (1.9E-43) | G3DSA:2.20.25.20 (3.2E-33)		SSF57798 (6.28E-80)	SM01085 (2.8E-123)
Leryth_018380-t2	IPR016024: Armadillo-type fold | IPR008383: Apoptosis inhibitory 5			PF05918: Apoptosis inhibitory protein 5 (API5) (1.1E-187)									PTHR12758:SF20 (9.0E-241) | PTHR12758 (9.0E-241)			SSF48371 (7.97E-15)
Leryth_010680-t1	IPR004240: Nonaspanin (TM9SF)	GO:0016021		PF02990: Endomembrane protein 70 (8.9E-121)					TMhelix: Region of a membrane-bound protein predicted to be embedded in the membrane				PTHR10766:SF115 (7.9E-206) | PTHR10766 (7.9E-206)
Leryth_016691-t5	IPR013765: DNA recombination and repair protein RecA | IPR020588: DNA recombination and repair protein RecA-like, ATP-binding domain | IPR027417: P-loop containing nucleoside triphosphate hydrolase | IPR020584: DNA recombination/repair protein RecA, conserved site | IPR020587: DNA recombination and repair protein RecA, monomer-monomer interface | IPR003593: AAA+ ATPase domain	GO:0003697 | GO:0003677 | GO:0006281 | GO:0005524 | GO:0008094 | GO:0006259	Reactome: R-HSA-5685942 | Reactome: R-HSA-5693579 | Reactome: R-HSA-5693568 | Reactome: R-HSA-5693554	PF00154: recA bacterial DNA recombination protein (3.8E-80)	PS50162: RecA family profile 1 (29.347) | PS50163: RecA family profile 2 (19.653)	PS00321: recA signature	PR00142: RecA protein signature (8.0E-58)						PTHR45900:SF4 (3.8E-158) | PTHR45900 (3.8E-158)	G3DSA:3.40.50.300 (4.5E-82)		SSF52540 (2.41E-42)	SM00382 (5.4E-5)
Leryth_003972-t2	IPR007315: GPI mannosyltransferase 2	GO:0006506 | GO:0004584	Reactome: R-HSA-162710	PF04188: Mannosyltransferase (PIG-V) (7.0E-120)					TMhelix: Region of a membrane-bound protein predicted to be embedded in the membrane				PTHR12468:SF2 (2.8E-133) | PTHR12468 (2.8E-133)
Leryth_019787-t1	IPR010488: Zeta toxin domain | IPR027417: P-loop containing nucleoside triphosphate hydrolase	GO:0005524 | GO:0016301		PF06414: Zeta toxin (1.0E-14)									PTHR31153 (3.1E-189)			SSF52540 (1.52E-8)
Leryth_021336-t3	IPR024395: CLASP N-terminal domain | IPR011989: Armadillo-like helical | IPR016024: Armadillo-type fold | IPR034085: TOG domain			PF12348: CLASP N terminal (5.5E-46)								mobidb-lite: consensus disorder prediction	PTHR21567:SF73 (0.0) | PTHR21567 (0.0)	G3DSA:1.25.10.10 (2.3E-61)		SSF48371 (9.98E-16)	SM01349 (2.8E-6)
Leryth_019152-t1	IPR000198: Rho GTPase-activating protein domain | IPR008936: Rho GTPase activation protein	GO:0007165	Reactome: R-HSA-194840	PF00620: RhoGAP domain (1.2E-30)	PS50238: Rho GTPase-activating proteins domain profile (28.744)					cd00159: RhoGAP (3.44126E-33)			PTHR46265:SF9 (5.0E-190) | PTHR46265 (5.0E-190)	G3DSA:1.10.555.10 (1.8E-37)		SSF48350 (4.32E-34)	SM00324 (9.1E-28)
Leryth_014848-t1													PTHR39741:SF5 (1.1E-13) | PTHR39741 (1.1E-13)
Leryth_024652-t1	IPR011016: Zinc finger, RING-CH-type | IPR013083: Zinc finger, RING/FYVE/PHD-type	GO:0008270	MetaCyc: PWY-7511	PF12906: RING-variant domain (6.6E-11)	PS51292: Zinc finger RING-CH-type profile (20.377)				TMhelix: Region of a membrane-bound protein predicted to be embedded in the membrane	cd16495: RING_CH-C4HC3_MARCH (8.09702E-19)			PTHR46347:SF2 (6.7E-135) | PTHR46347 (6.7E-135)	G3DSA:3.30.40.10 (1.8E-16)		SSF57850 (1.0E-14)	SM00744 (2.8E-15)
Leryth_017666-t1	IPR021139: NYN domain, limkain-b1-type | IPR041966: LOTUS-like domain | IPR025605: OST-HTH/LOTUS domain | IPR024768: Meiosis regulator and mRNA stability factor 1	GO:0010468 | GO:0005777		PF12872: OST-HTH/LOTUS domain (2.2E-8) | PF01936: NYN domain (5.3E-28)	PS51644: OST-type HTH domain profile (14.738)					cd10910: PIN_limkain_b1_N_like (1.68579E-53) | cd08824: LOTUS (6.79011E-16)		mobidb-lite: consensus disorder prediction	PTHR14379 (4.9E-134) | PTHR14379:SF3 (4.9E-134)	G3DSA:1.10.10.1880 (1.1E-11) | G3DSA:3.40.50.1010 (2.6E-5)
Leryth_009915-t1	IPR032675: Leucine-rich repeat domain superfamily | IPR001611: Leucine-rich repeat | IPR013210: Leucine-rich repeat-containing N-terminal, plant-type	GO:0005515		PF13855: Leucine rich repeat (1.1E-7) | PF00560: Leucine Rich Repeat (0.094) | PF08263: Leucine rich repeat N-terminal domain (3.4E-12)					TMhelix: Region of a membrane-bound protein predicted to be embedded in the membrane				PTHR27008 (2.2E-75) | PTHR27008:SF373 (2.2E-75)	G3DSA:3.80.10.10 (1.3E-34)	SignalP-TM	SSF52058 (5.33E-58)
Leryth_015231-t1	IPR018872: Zn-cluster domain | IPR036576: WRKY domain superfamily | IPR003657: WRKY domain	GO:0006355 | GO:0043565 | GO:0003700		PF03106: WRKY DNA -binding domain (1.7E-25) | PF10533: Plant zinc cluster domain (2.2E-15)	PS50811: WRKY domain profile (30.366)								PTHR31282 (3.8E-108) | PTHR31282:SF27 (3.8E-108)	G3DSA:2.20.25.80 (1.1E-28)		SSF118290 (6.8E-26)	SM00774 (3.0E-36)
Leryth_003995-t1	IPR011545: DEAD/DEAH box helicase domain | IPR001650: Helicase, C-terminal | IPR014001: Helicase superfamily 1/2, ATP-binding domain | IPR027417: P-loop containing nucleoside triphosphate hydrolase | IPR000629: ATP-dependent RNA helicase DEAD-box, conserved site | IPR014014: RNA helicase, DEAD-box type, Q motif	GO:0005524 | GO:0003676		PF00270: DEAD/DEAH box helicase (1.8E-45) | PF00271: Helicase conserved C-terminal domain (2.6E-26)	PS51192: Superfamilies 1 and 2 helicase ATP-binding type-1 domain profile (29.692) | PS51194: Superfamilies 1 and 2 helicase C-terminal domain profile (17.824) | PS51195: DEAD-box RNA helicase Q motif profile (9.53)	PS00039: DEAD-box subfamily ATP-dependent helicases signature				cd17954: DEADc_DDX47 (3.92295E-132) | cd18787: SF2_C_DEAD (1.09461E-50)			PTHR24031 (2.4E-107) | PTHR24031:SF676 (2.4E-107)	G3DSA:3.40.50.300 (1.4E-81)		SSF52540 (1.04E-64)	SM00487 (1.2E-54) | SM00490 (8.0E-27)
Leryth_023928-t1													PTHR19288:SF46 (1.1E-15) | PTHR19288 (1.1E-15)
Leryth_008990-t1	IPR011992: EF-hand domain pair | IPR039647: EF-hand domain pair protein CML-like | IPR018247: EF-Hand 1, calcium-binding site | IPR002048: EF-hand domain	GO:0005509		PF13499: EF-hand domain pair (7.6E-10)	PS50222: EF-hand calcium-binding domain profile (12.003)	PS00018: EF-hand calcium-binding domain				cd00051: EFh (2.11039E-13)			PTHR10891:SF530 (1.7E-42) | PTHR10891 (1.7E-42)	G3DSA:1.10.238.10 (2.6E-11)		SSF47473 (7.12E-21)	SM00054 (4.1E-6)
Leryth_005634-t1	IPR011009: Protein kinase-like domain superfamily | IPR000719: Protein kinase domain | IPR008271: Serine/threonine-protein kinase, active site | IPR017441: Protein kinase, ATP binding site | IPR001245: Serine-threonine/tyrosine-protein kinase, catalytic domain	GO:0005524 | GO:0004672 | GO:0006468		PF07714: Protein tyrosine kinase (1.9E-45)	PS50011: Protein kinase domain profile (36.103)	PS00107: Protein kinases ATP-binding region signature | PS00108: Serine/Threonine protein kinases active-site signature							PTHR45621 (5.4E-176) | PTHR45621:SF114 (5.4E-176)	G3DSA:1.10.510.10 (1.2E-49) | G3DSA:3.30.200.20 (7.2E-33)		SSF56112 (1.78E-75)		PIRSF000654 (7.4E-35)
Leryth_009997-t1	IPR017887: Transcription factor TCP subgroup | IPR005333: Transcription factor, TCP	GO:0003700		PF03634: TCP family transcription factor (1.5E-34)	PS51369: TCP domain profile (31.964)							mobidb-lite: consensus disorder prediction	PTHR31072 (3.7E-71) | PTHR31072:SF5 (3.7E-71)
Leryth_024212-t1	IPR006148: Glucosamine/galactosamine-6-phosphate isomerase | IPR039104: 6-Phosphogluconolactonase | IPR005900: 6-phosphogluconolactonase, DevB-type | IPR037171: NagB/RpiA transferase-like	GO:0006098 | GO:0017057 | GO:0005975	KEGG: 00520+3.5.99.6 | Reactome: R-HSA-71336 | KEGG: 00030+3.1.1.31 | MetaCyc: PWY-8004 | MetaCyc: PWY-5514 | MetaCyc: PWY-6855 | MetaCyc: PWY-6906	PF01182: Glucosamine-6-phosphate isomerases/6-phosphogluconolactonase (1.1E-68)				TIGR01198: pgl: 6-phosphogluconolactonase (6.5E-64)		cd01400: 6PGL (1.27369E-97)			PTHR11054:SF15 (9.4E-130) | PTHR11054 (9.4E-130)	G3DSA:3.40.50.1360 (2.5E-79)		SSF100950 (2.72E-67)
Leryth_002711-t2												mobidb-lite: consensus disorder prediction	PTHR46524 (3.2E-33) | PTHR46524:SF6 (3.2E-33)
Leryth_000360-t1	IPR009489: PAR1			PF06521: PAR1 protein (9.2E-47)								mobidb-lite: consensus disorder prediction	PTHR33649 (1.1E-58) | PTHR33649:SF10 (1.1E-58)		SignalP-noTM
Leryth_013453-t3	IPR020103: Pseudouridine synthase, catalytic domain superfamily | IPR039894: tRNA pseudouridine synthase Pus10-like	GO:0003723 | GO:0009451 | GO:0009982 | GO:0001522											PTHR21568 (5.4E-157)	G3DSA:3.30.70.2510 (2.7E-41) | G3DSA:3.30.70.3190 (9.5E-41)		SSF55120 (8.63E-19)
Leryth_010022-t1	IPR000836: Phosphoribosyltransferase domain | IPR029057: Phosphoribosyltransferase-like | IPR005946: Ribose-phosphate pyrophosphokinase	GO:0000287 | GO:0004749 | GO:0009116 | GO:0009165	KEGG: 00230+2.7.6.1 | KEGG: 00030+2.7.6.1	PF00156: Phosphoribosyl transferase domain (2.3E-8)						cd06223: PRTases_typeI (2.60794E-12)			PTHR10210 (6.7E-166) | PTHR10210:SF34 (6.7E-166)	G3DSA:3.40.50.2020 (3.2E-32)		SSF53271 (5.24E-21)	SM01400 (1.5E-6)
Leryth_012726-t2	IPR011009: Protein kinase-like domain superfamily | IPR000719: Protein kinase domain | IPR017441: Protein kinase, ATP binding site | IPR020635: Tyrosine-protein kinase, catalytic domain | IPR001245: Serine-threonine/tyrosine-protein kinase, catalytic domain	GO:0004713 | GO:0005524 | GO:0004672 | GO:0006468		PF14381: Ethylene-responsive protein kinase Le-CTR1 (3.6E-52) | PF07714: Protein tyrosine kinase (8.3E-19)	PS50011: Protein kinase domain profile (15.892)	PS00107: Protein kinases ATP-binding region signature						mobidb-lite: consensus disorder prediction	PTHR44329:SF114 (9.6E-272) | PTHR44329 (9.6E-272)	G3DSA:3.30.200.20 (7.0E-30)		SSF56112 (8.37E-27)	SM00219 (0.0037)
Leryth_008618-t1	IPR001451: Hexapeptide repeat | IPR005835: Nucleotidyl transferase domain | IPR029044: Nucleotide-diphospho-sugar transferases	GO:0009058 | GO:0016779		PF00483: Nucleotidyl transferase (3.4E-50) | PF00132: Bacterial transferase hexapeptide (six repeats) (1.5E-7)						cd06425: M1P_guanylylT_B_like_N (2.67689E-164)			PTHR22572 (1.4E-237) | PTHR22572:SF145 (1.4E-237)	G3DSA:3.90.550.10 (4.6E-72) | G3DSA:2.160.10.10 (2.6E-17)		SSF53448 (1.85E-71)
Leryth_006662-t1	IPR013320: Concanavalin A-like lectin/glucanase domain superfamily | IPR001580: Calreticulin/calnexin | IPR018124: Calreticulin/calnexin, conserved site | IPR009033: Calreticulin/calnexin, P domain superfamily | IPR009169: Calreticulin	GO:0006457 | GO:0005783 | GO:0005515 | GO:0051082 | GO:0005509		PF00262: Calreticulin family (8.0E-60)		PS00805: Calreticulin family repeated motif signature | PS00804: Calreticulin family signature 2 | PS00803: Calreticulin family signature 1	PR00626: Calreticulin signature (3.3E-56)		TMhelix: Region of a membrane-bound protein predicted to be embedded in the membrane			mobidb-lite: consensus disorder prediction	PTHR11073:SF26 (2.7E-245) | PTHR11073 (2.7E-245)	G3DSA:2.60.120.200 (4.4E-67) | G3DSA:2.10.250.10 (8.3E-27)	SignalP-noTM	SSF49899 (3.32E-72) | SSF63887 (8.72E-43)		PIRSF002356 (2.6E-187)
Leryth_023999-t1									TMhelix: Region of a membrane-bound protein predicted to be embedded in the membrane				PTHR34200 (5.5E-42)
Leryth_015961-t2	IPR029044: Nucleotide-diphospho-sugar transferases			PF13641: Glycosyltransferase like family 2 (5.5E-21)					TMhelix: Region of a membrane-bound protein predicted to be embedded in the membrane				PTHR32044 (7.9E-261) | PTHR32044:SF67 (7.9E-261)	G3DSA:3.90.550.10 (5.1E-65)		SSF53448 (8.04E-45)
Leryth_010638-t1	IPR036875: Zinc finger, CCHC-type superfamily	GO:0008270 | GO:0003676														SSF57756 (2.25E-5)
Leryth_021473-t1	IPR012677: Nucleotide-binding alpha-beta plait domain superfamily | IPR035979: RNA-binding domain superfamily | IPR002343: Paraneoplastic encephalomyelitis antigen | IPR000504: RNA recognition motif domain	GO:0003723 | GO:1990904 | GO:0003676		PF00076: RNA recognition motif. (a.k.a. RRM, RBD, or RNP domain) (3.3E-18)	PS50102: Eukaryotic RNA Recognition Motif (RRM) profile (13.413)		PR00961: Paraneoplastic encephalomyelitis antigen family signature (8.9E-9)			cd12361: RRM1_2_CELF1-6_like (2.27961E-36) | cd12362: RRM3_CELF1-6 (1.22469E-40)		mobidb-lite: consensus disorder prediction	PTHR24012 (2.8E-209) | PTHR24012:SF771 (2.8E-209)	G3DSA:3.30.70.330 (2.7E-26)		SSF54928 (3.06E-44)	SM00360 (2.7E-24)
Leryth_000194-t1	IPR032675: Leucine-rich repeat domain superfamily | IPR000719: Protein kinase domain | IPR011009: Protein kinase-like domain superfamily | IPR021720: Malectin domain | IPR008271: Serine/threonine-protein kinase, active site | IPR017441: Protein kinase, ATP binding site	GO:0005524 | GO:0004672 | GO:0006468	Reactome: R-HSA-6798695 | Reactome: R-HSA-532668	PF00069: Protein kinase domain (8.4E-25) | PF11721: Malectin domain (5.4E-42)	PS50011: Protein kinase domain profile (11.128)	PS00107: Protein kinases ATP-binding region signature | PS00108: Serine/Threonine protein kinases active-site signature			TMhelix: Region of a membrane-bound protein predicted to be embedded in the membrane				PTHR27006 (0.0) | PTHR27006:SF154 (0.0)	G3DSA:1.10.510.10 (1.3E-21) | G3DSA:3.80.10.10 (7.0E-52) | G3DSA:2.60.120.430 (1.1E-20) | G3DSA:3.30.200.20 (5.6E-30)		SSF52058 (2.89E-39) | SSF56112 (1.89E-42)	SM00220 (1.6E-10)
Leryth_006223-t2	IPR004839: Aminotransferase, class I/classII | IPR015424: Pyridoxal phosphate-dependent transferase | IPR015421: Pyridoxal phosphate-dependent transferase, major domain	GO:0009058 | GO:0003824 | GO:0030170		PF00155: Aminotransferase class I and II (1.1E-30)						cd00609: AAT_like (7.00378E-45)		mobidb-lite: consensus disorder prediction	PTHR42885:SF2 (1.6E-106) | PTHR42885 (1.6E-106)	G3DSA:3.40.640.10 (2.0E-38)		SSF53383 (1.77E-49)
Leryth_014226-t1	IPR035513: Invertase/pectin methylesterase inhibitor domain superfamily | IPR006501: Pectinesterase inhibitor domain	GO:0004857		PF04043: Plant invertase/pectin methylesterase inhibitor (3.2E-23)				TIGR01614: PME_inhib: pectinesterase inhibitor domain (7.5E-26)	TMhelix: Region of a membrane-bound protein predicted to be embedded in the membrane	cd15798: PMEI-like_3 (3.72328E-37)			PTHR31707 (1.1E-41) | PTHR31707:SF219 (1.1E-41)	G3DSA:1.20.140.40 (1.5E-22)		SSF101148 (6.8E-29)	SM00856 (4.7E-31)
Leryth_021539-t1	IPR016024: Armadillo-type fold | IPR011990: Tetratricopeptide-like helical domain superfamily | IPR000547: Clathrin, heavy chain/VPS, 7-fold repeat | IPR016341: Clathrin, heavy chain	GO:0006886 | GO:0005515 | GO:0071439 | GO:0032051 | GO:0016192	Reactome: R-HSA-8856828 | Reactome: R-HSA-196025 | Reactome: R-HSA-190873 | Reactome: R-HSA-8856825 | Reactome: R-HSA-3928665	PF00637: Region in Clathrin and VPS (8.9E-31)	PS50236: Clathrin heavy-chain (CHCR) repeat profile (31.443)								PTHR10292:SF15 (0.0) | PTHR10292 (0.0)	G3DSA:1.25.40.10 (7.3E-152) | G3DSA:1.25.40.730 (3.4E-38)		SSF48371 (6.33E-108)	SM00299 (3.5E-45)	PIRSF002290 (0.0)
Leryth_021091-t2	IPR001017: Dehydrogenase, E1 component | IPR029061: Thiamin diphosphate-binding fold	GO:0016624	Reactome: R-HSA-389661	PF00676: Dehydrogenase E1 component (2.3E-28)						cd02000: TPP_E1_PDC_ADC_BCADC (1.15854E-73)			PTHR11516 (5.1E-150) | PTHR11516:SF56 (5.1E-150)	G3DSA:3.40.50.970 (3.4E-32)		SSF52518 (9.77E-51)
Leryth_002977-t1	IPR026319: Zinc finger C2HC domain-containing protein												PTHR13555 (3.2E-150) | PTHR13555:SF54 (3.2E-150)
Leryth_013343-t3	IPR019448: NT-type C2 domain			PF10358: N-terminal C2 in EEIG1 and EHBP1 proteins (8.6E-7)	PS51840: C2 NT-type domain profile (18.839)							mobidb-lite: consensus disorder prediction	PTHR31344 (0.0) | PTHR31344:SF12 (0.0)
Leryth_002384-t3	IPR023298: P-type ATPase, transmembrane domain superfamily | IPR036412: HAD-like superfamily | IPR006408: P-type ATPase, subfamily IIB | IPR001757: P-type ATPase | IPR006068: Cation-transporting P-type ATPase, C-terminal | IPR023299: P-type ATPase, cytoplasmic domain N | IPR018303: P-type ATPase, phosphorylation site	GO:0070588 | GO:0016020 | GO:0005524 | GO:0000166 | GO:0005388 | GO:0016021	Reactome: R-HSA-5578775 | Reactome: R-HSA-936837 | Reactome: R-HSA-418359	PF00689: Cation transporting ATPase, C-terminus (4.1E-45) | PF00702: haloacid dehalogenase-like hydrolase (9.0E-17)		PS00154: E1-E2 ATPases phosphorylation site	PR00121: Sodium/potassium-transporting ATPase signature (1.0E-9) | PR00119: P-type cation-transporting ATPase superfamily signature (5.2E-31)	TIGR01517: ATPase-IIB_Ca: calcium-translocating P-type ATPase, PMCA-type (7.8E-200) | TIGR01494: ATPase_P-type: HAD ATPase, P-type, family IC (2.4E-32)	TMhelix: Region of a membrane-bound protein predicted to be embedded in the membrane				PTHR24093 (0.0) | PTHR24093:SF430 (0.0)	G3DSA:1.20.1110.10 (5.5E-74)		SSF81665 (4.05E-66) | SSF81660 (3.92E-39) | SSF56784 (4.12E-56)
Leryth_017430-t1	IPR011006: CheY-like superfamily | IPR001789: Signal transduction response regulator, receiver domain	GO:0000160		PF00072: Response regulator receiver domain (1.0E-22)	PS50110: Response regulatory domain profile (34.688)					cd00156: REC (1.95465E-26)			PTHR43874 (5.7E-70) | PTHR43874:SF55 (5.7E-70)	G3DSA:3.40.50.2300 (8.9E-33)		SSF52172 (1.42E-28)	SM00448 (1.7E-23)
Leryth_018071-t1	IPR001841: Zinc finger, RING-type | IPR013083: Zinc finger, RING/FYVE/PHD-type			PF13920: Zinc finger, C3HC4 type (RING finger) (1.0E-10)	PS50089: Zinc finger RING-type profile (12.357)								PTHR15315:SF22 (5.5E-88) | PTHR15315 (5.5E-88)	G3DSA:3.30.40.10 (7.7E-16)		SSF57850 (2.65E-14)	SM00184 (7.2E-7)
Leryth_000162-t1				PF15365: Proline-rich nuclear receptor coactivator motif (1.4E-7)								mobidb-lite: consensus disorder prediction	PTHR35306:SF1 (8.4E-61) | PTHR35306 (8.4E-61)
Leryth_012010-t1	IPR008545: WEB family			PF05701: Weak chloroplast movement under blue light (2.7E-37)									PTHR32054:SF3 (4.3E-172) | PTHR32054 (4.3E-172)
Leryth_020628-t2	IPR003340: B3 DNA binding domain | IPR015300: DNA-binding pseudobarrel domain superfamily	GO:0003677		PF02362: B3 DNA binding domain (7.6E-9)	PS50863: B3 DNA-binding domain profile (7.387)					cd10017: B3_DNA (1.69522E-13)			PTHR31920 (1.1E-34) | PTHR31920:SF26 (1.1E-34)	G3DSA:2.40.330.10 (2.8E-23)		SSF101936 (1.16E-13)	SM01019 (5.2E-7)
Leryth_009784-t3	IPR005381: Zinc finger-XS domain | IPR038588: XS domain superfamily | IPR005379: Uncharacterised domain XH | IPR005380: XS domain	GO:0031047		PF03469: XH domain (1.6E-48) | PF03470: XS zinc finger domain (1.1E-16) | PF03468: XS domain (4.5E-38)						cd12266: RRM_like_XS (5.53353E-42)		mobidb-lite: consensus disorder prediction	PTHR21596:SF25 (7.7E-299) | PTHR21596 (7.7E-299)	G3DSA:3.30.70.2890 (7.3E-70)
Leryth_009055-t1	IPR036388: Winged helix-like DNA-binding domain superfamily | IPR006630: La-type HTH domain | IPR006607: Protein of unknown function DM15 | IPR036390: Winged helix DNA-binding domain superfamily			PF05383: La domain (1.6E-20)	PS50961: La-type HTH domain profile (25.024)					cd07323: LAM (3.43838E-29)		mobidb-lite: consensus disorder prediction	PTHR22792:SF101 (1.1E-87) | PTHR22792 (1.1E-87)	G3DSA:1.10.10.10 (1.6E-27)		SSF46785 (1.27E-26)	SM00684 (1.1E-18) | SM00715 (5.7E-26)
Leryth_020942-t2	IPR035192: Nuclear pore complex protein NUP160 | IPR036322: WD40-repeat-containing domain superfamily | IPR021717: Nucleoporin Nup120/160	GO:0005515	Reactome: R-HSA-3301854 | Reactome: R-HSA-168271 | Reactome: R-HSA-180910 | Reactome: R-HSA-170822 | Reactome: R-HSA-165054 | Reactome: R-HSA-3371453 | Reactome: R-HSA-2467813 | Reactome: R-HSA-68877 | Reactome: R-HSA-5578749 | Reactome: R-HSA-4615885 | Reactome: R-HSA-4570464 | Reactome: R-HSA-1169408 | Reactome: R-HSA-5619107 | Reactome: R-HSA-159227 | Reactome: R-HSA-2500257 | Reactome: R-HSA-…	PF11715: Nucleoporin Nup120/160 (3.3E-24) | PF17238: Family of unknown function (DUF5311) (3.8E-71)								mobidb-lite: consensus disorder prediction	PTHR21286 (0.0)			SSF50978 (4.03E-6)
Leryth_024061-t1	IPR025521: Neprosin activation peptide | IPR004314: Neprosin			PF14365: Neprosin activation peptide (2.1E-46) | PF03080: Neprosin (1.6E-88)									PTHR31589:SF62 (3.8E-240) | PTHR31589 (3.8E-240)	G3DSA:3.90.1320.10 (1.4E-5)	SignalP-noTM
Leryth_016634-t4	IPR001077: O-methyltransferase domain | IPR029063: S-adenosyl-L-methionine-dependent methyltransferase | IPR016461: O-methyltransferase COMT-type | IPR036388: Winged helix-like DNA-binding domain superfamily | IPR012967: Plant methyltransferase dimerisation | IPR036390: Winged helix DNA-binding domain superfamily	GO:0008171 | GO:0008168 | GO:0046983		PF08100: Dimerisation domain (1.7E-17) | PF00891: O-methyltransferase domain (1.1E-70)	PS51683: SAM-dependent O-methyltransferase class II-type profile (68.94)								PTHR11746 (1.2E-150) | PTHR11746:SF215 (1.2E-150)	G3DSA:3.40.50.150 (5.2E-79) | G3DSA:1.10.10.10 (2.1E-39)		SSF46785 (5.44E-29) | SSF53335 (8.35E-61)		PIRSF005739 (1.1E-129)
Leryth_017983-t1	IPR036312: Bifunctional inhibitor/plant lipid transfer protein/seed storage helical domain superfamily | IPR016140: Bifunctional inhibitor/plant lipid transfer protein/seed storage helical domain			PF14368: Probable lipid transfer (1.5E-11)					TMhelix: Region of a membrane-bound protein predicted to be embedded in the membrane	cd00010: AAI_LTSS (1.95483E-12)		mobidb-lite: consensus disorder prediction	PTHR33044:SF118 (7.3E-51) | PTHR33044 (7.3E-51)	G3DSA:1.10.110.10 (5.4E-15)	SignalP-noTM	SSF47699 (6.95E-14)	SM00499 (2.9E-5)
Leryth_008679-t1	IPR000073: Alpha/beta hydrolase fold-1 | IPR029058: Alpha/Beta hydrolase fold			PF12697: Alpha/beta hydrolase family (7.7E-16)									PTHR45763 (5.4E-160) | PTHR45763:SF20 (5.4E-160)	G3DSA:3.40.50.1820 (1.4E-38)	SignalP-noTM	SSF53474 (9.94E-38)
Leryth_007006-t1	IPR021788: Protein CHAPERONE-LIKE PROTEIN OF POR1-like			PF11833: Protein CHAPERONE-LIKE PROTEIN OF POR1-like (1.1E-47)					TMhelix: Region of a membrane-bound protein predicted to be embedded in the membrane				PTHR33372 (2.7E-130) | PTHR33372:SF11 (2.7E-130)
Leryth_012859-t2	IPR012302: Malic enzyme, NAD-binding | IPR001891: Malic oxidoreductase | IPR015884: Malic enzyme, conserved site | IPR012301: Malic enzyme, N-terminal domain | IPR036291: NAD(P)-binding domain superfamily | IPR037062: Malic enzyme, N-terminal domain superfamily	GO:0004471 | GO:0004470 | GO:0051287 | GO:0055114		PF03949: Malic enzyme, NAD binding domain (3.3E-95) | PF00390: Malic enzyme, N-terminal domain (4.3E-79)		PS00331: Malic enzymes signature	PR00072: Malic enzyme signature (2.7E-85)			cd05312: NAD_bind_1_malic_enz (7.79541E-154)			PTHR23406:SF65 (0.0) | PTHR23406 (0.0)	G3DSA:3.40.50.10380 (1.2E-118) | G3DSA:3.40.50.720 (1.2E-117)		SSF53223 (1.8E-103) | SSF51735 (3.28E-98)	SM00919 (1.5E-115) | SM01274 (1.7E-102)	PIRSF000106 (4.9E-234)
Leryth_014068-t1	IPR019980: Ribosomal protein S13, bacterial-type | IPR001892: Ribosomal protein S13 | IPR018269: Ribosomal protein S13, conserved site | IPR027437: 30s ribosomal protein S13, C-terminal | IPR010979: Ribosomal protein S13-like, H2TH	GO:0005840 | GO:0003723 | GO:0006412 | GO:0003735 | GO:0003676	Reactome: R-HSA-72695 | Reactome: R-HSA-1799339 | Reactome: R-HSA-9010553 | Reactome: R-HSA-72706 | Reactome: R-HSA-2408557 | Reactome: R-HSA-72702 | Reactome: R-HSA-975957 | Reactome: R-HSA-975956 | Reactome: R-HSA-192823 | Reactome: R-HSA-72649 | Reactome: R-HSA-156827 | Reactome: R-HSA-156902 | Reactome: R-HSA-72689 | Reactome: R-HSA-72764 | Reactome: R-HSA-6791226	PF00416: Ribosomal protein S13/S18 (1.3E-32)	PS50159: Ribosomal protein S13 family profile (35.274)	PS00646: Ribosomal protein S13 signature		TIGR03631: uS13_bact: ribosomal protein uS13 (2.0E-41)					PTHR10871 (3.4E-75) | PTHR10871:SF1 (3.4E-75)	G3DSA:1.10.8.50 (2.4E-27) | G3DSA:4.10.910.10 (1.7E-24)		SSF46946 (1.65E-37)		PIRSF002134 (6.2E-51)
Leryth_025229-t1	IPR006702: Casparian strip membrane protein domain			PF04535: Domain of unknown function (DUF588) (4.5E-17)					TMhelix: Region of a membrane-bound protein predicted to be embedded in the membrane				PTHR11615:SF148 (5.4E-43) | PTHR11615 (5.4E-43)
Leryth_022488-t1												mobidb-lite: consensus disorder prediction	PTHR34222:SF6 (5.2E-12) | PTHR34222 (5.2E-12)
Leryth_009737-t1	IPR026992: Non-haem dioxygenase N-terminal domain | IPR027443: Isopenicillin N synthase-like | IPR005123: Oxoglutarate/iron-dependent dioxygenase	GO:0055114 | GO:0016491		PF03171: 2OG-Fe(II) oxygenase superfamily (2.3E-20) | PF14226: non-haem dioxygenase in morphine synthesis N-terminal (4.8E-15)	PS51471: Fe(2+) 2-oxoglutarate dioxygenase domain profile (12.667)								PTHR10209:SF248 (9.2E-103) | PTHR10209 (9.2E-103)	G3DSA:2.60.120.330 (9.5E-75)		SSF51197 (3.16E-72)
Leryth_006663-t1	IPR020103: Pseudouridine synthase, catalytic domain superfamily | IPR006145: Pseudouridine synthase, RsuA/RluA	GO:0003723 | GO:0009451 | GO:0009982 | GO:0001522		PF00849: RNA pseudouridylate synthase (1.3E-22)						cd02869: PseudoU_synth_RluCD_like (1.6966E-38)			PTHR21600 (1.1E-100) | PTHR21600:SF47 (1.1E-100)			SSF55120 (1.76E-42)
Leryth_018364-t1	IPR033126: Glycosyl hydrolases family 9, Asp/Glu active sites | IPR001701: Glycoside hydrolase family 9 | IPR012341: Six-hairpin glycosidase-like superfamily | IPR019028: Carbohydrate binding domain CBM49 | IPR018221: Glycoside hydrolase family 9, His active site | IPR008928: Six-hairpin glycosidase superfamily	GO:0004553 | GO:0030246 | GO:0005975 | GO:0003824	MetaCyc: PWY-6788 | KEGG: 00500+3.2.1.4	PF00759: Glycosyl hydrolase family 9 (5.8E-142) | PF09478: Carbohydrate binding domain CBM49 (7.5E-25)		PS00592: Glycosyl hydrolases family 9 (GH9) active site signature 2 | PS00698: Glycosyl hydrolases family 9 (GH9) active site signature 3			TMhelix: Region of a membrane-bound protein predicted to be embedded in the membrane				PTHR22298 (1.7E-268) | PTHR22298:SF46 (1.7E-268)	G3DSA:1.50.10.10 (6.3E-175)	SignalP-noTM	SSF48208 (1.91E-160)	SM01063 (6.5E-23)
Leryth_015302-t2	IPR006140: D-isomer specific 2-hydroxyacid dehydrogenase, NAD-binding domain | IPR029753: D-isomer specific 2-hydroxyacid dehydrogenase, NAD-binding domain conserved site | IPR036291: NAD(P)-binding domain superfamily | IPR006139: D-isomer specific 2-hydroxyacid dehydrogenase, catalytic domain	GO:0016616 | GO:0051287 | GO:0055114		PF00389: D-isomer specific 2-hydroxyacid dehydrogenase, catalytic domain (2.2E-14) | PF02826: D-isomer specific 2-hydroxyacid dehydrogenase, NAD binding domain (1.0E-40)		PS00671: D-isomer specific 2-hydroxyacid dehydrogenases signature 3				cd12175: 2-Hacid_dh_11 (3.12955E-112)			PTHR42938 (9.2E-168) | PTHR42938:SF25 (9.2E-168)	G3DSA:3.40.50.720 (1.7E-66)		SSF51735 (6.13E-43) | SSF52283 (7.18E-19)
Leryth_015986-t1	IPR019084: Stm1-like, N-terminal | IPR039764: RNA binding protein HABP4/SERBP1 | IPR006861: Hyaluronan/mRNA-binding protein	GO:0003723	Reactome: R-HSA-5689880	PF09598: Stm1 (1.1E-19) | PF04774: Hyaluronan / mRNA binding family (4.3E-28)								mobidb-lite: consensus disorder prediction	PTHR12299 (1.2E-163) | PTHR12299:SF42 (1.2E-163)				SM01233 (9.0E-39)
Leryth_006768-t1	IPR012677: Nucleotide-binding alpha-beta plait domain superfamily | IPR025715: Chromatin target of PRMT1 protein, C-terminal | IPR035979: RNA-binding domain superfamily | IPR000504: RNA recognition motif domain	GO:0003676	Reactome: R-HSA-72187 | Reactome: R-HSA-159236 | Reactome: R-HSA-73856	PF13865: C-terminal duplication domain of Friend of PRMT1 (8.5E-8) | PF00076: RNA recognition motif. (a.k.a. RRM, RBD, or RNP domain) (7.2E-11)	PS50102: Eukaryotic RNA Recognition Motif (RRM) profile (13.754)							mobidb-lite: consensus disorder prediction	PTHR19965:SF33 (6.6E-68) | PTHR19965 (6.6E-68)	G3DSA:3.30.70.330 (4.1E-18)		SSF54928 (4.75E-20)	SM01218 (2.2E-9) | SM00360 (1.8E-15)
Leryth_005076-t1													PTHR43416:SF19 (2.7E-26) | PTHR43416 (2.7E-26)
Leryth_020864-t1	IPR035985: Ubiquitin-activating enzyme | IPR030661: SUMO-activating enzyme subunit Uba2 | IPR000594: THIF-type NAD/FAD binding fold	GO:0008641 | GO:0016925 | GO:0019948	Reactome: R-HSA-3065676 | Reactome: R-HSA-3065678	PF00899: ThiF family (1.5E-64)									PTHR10953 (8.6E-108) | PTHR10953:SF5 (8.6E-108)	G3DSA:3.40.50.720 (6.9E-74)		SSF69572 (2.75E-70)
Leryth_004171-t1	IPR019378: GDP-fucose protein O-fucosyltransferase | IPR024709: Putative O-fucosyltransferase, plant			PF10250: GDP-fucose protein O-fucosyltransferase (2.8E-74)					TMhelix: Region of a membrane-bound protein predicted to be embedded in the membrane	cd11299: O-FucT_plant (2.62486E-156)		mobidb-lite: consensus disorder prediction	PTHR31741 (1.9E-284) | PTHR31741:SF53 (1.9E-284)	G3DSA:3.40.50.11350 (1.5E-7)				PIRSF009360 (1.7E-157)
Leryth_008961-t1	IPR040911: Exostosin, GT47 domain | IPR004263: Exostosin-like	GO:0006486 | GO:0016757		PF03016: Exostosin family (1.8E-30)						cd01635: Glycosyltransferase_GTB-type (0.00796052)			PTHR11062 (1.9E-135) | PTHR11062:SF226 (1.9E-135)
Leryth_025838-t1	IPR011990: Tetratricopeptide-like helical domain superfamily | IPR002885: Pentatricopeptide repeat	GO:0005515		PF01535: PPR repeat (0.0019)				TIGR00756: PPR: pentatricopeptide repeat domain (0.0031)					PTHR45717:SF5 (2.9E-34) | PTHR45717 (2.9E-34)	G3DSA:1.25.40.10 (8.3E-15)
Leryth_016975-t2	IPR017937: Thioredoxin, conserved site | IPR013766: Thioredoxin domain | IPR036249: Thioredoxin-like superfamily | IPR005746: Thioredoxin	GO:0015035 | GO:0006662 | GO:0045454	Reactome: R-HSA-3299685	PF00085: Thioredoxin (3.7E-26)	PS51352: Thioredoxin domain profile (14.567)	PS00194: Thioredoxin family active site	PR00421: Thioredoxin family signature (8.9E-8)	TIGR01068: thioredoxin: thioredoxin (1.5E-30)		cd02947: TRX_family (2.76217E-33)			PTHR45663 (2.5E-48) | PTHR45663:SF15 (2.5E-48)	G3DSA:3.40.30.10 (1.4E-29)		SSF52833 (1.81E-32)		PIRSF000077 (4.3E-32)
Leryth_018020-t1									TMhelix: Region of a membrane-bound protein predicted to be embedded in the membrane						SignalP-noTM
Leryth_016191-t2												mobidb-lite: consensus disorder prediction
Leryth_007342-t3	IPR020841: Polyketide synthase, beta-ketoacyl synthase domain | IPR017568: 3-oxoacyl-[acyl-carrier-protein] synthase 2 | IPR000794: Beta-ketoacyl synthase | IPR018201: Beta-ketoacyl synthase, active site | IPR014030: Beta-ketoacyl synthase, N-terminal | IPR014031: Beta-ketoacyl synthase, C-terminal | IPR016039: Thiolase-like	GO:0016747 | GO:0006633 | GO:0003824		PF02801: Beta-ketoacyl synthase, C-terminal domain (9.6E-35) | PF00109: Beta-ketoacyl synthase, N-terminal domain (1.1E-60)		PS00606: Beta-ketoacyl synthases active site		TIGR03150: fabF: beta-ketoacyl-acyl-carrier-protein synthase II (1.7E-157)		cd00834: KAS_I_II (0.0)			PTHR11712 (5.2E-272) | PTHR11712:SF332 (5.2E-272)	G3DSA:3.40.47.10 (1.4E-82)		SSF53901 (2.72E-71)	SM00825: Beta-ketoacyl synthase (3.1E-15)	PIRSF000447 (5.6E-172)
Leryth_024982-t2	IPR005045: CDC50/LEM3 family	GO:0016020		PF03381: LEM3 (ligand-effect modulator 3) family / CDC50 family (5.3E-83)					TMhelix: Region of a membrane-bound protein predicted to be embedded in the membrane			mobidb-lite: consensus disorder prediction	PTHR10926 (1.2E-150) | PTHR10926:SF28 (1.2E-150)		SignalP-noTM			PIRSF015840 (1.9E-112)
Leryth_019120-t1	IPR014025: Glutaredoxin subgroup | IPR002109: Glutaredoxin | IPR011905: Glutaredoxin-like, plant II | IPR036249: Thioredoxin-like superfamily	GO:0015035 | GO:0009055 | GO:0045454		PF00462: Glutaredoxin (5.7E-13)	PS51354: Glutaredoxin domain profile (22.545)		PR00160: Glutaredoxin signature (2.8E-7)	TIGR02189: GlrX-like_plant: glutaredoxin-like family (2.4E-39)		cd03419: GRX_GRXh_1_2_like (2.51045E-34)			PTHR10168:SF220 (2.4E-52) | PTHR10168 (2.4E-52)	G3DSA:3.40.30.10 (6.6E-29)		SSF52833 (3.1E-25)
Leryth_022112-t1												mobidb-lite: consensus disorder prediction
Leryth_005794-t1	IPR005645: Serine hydrolase FSH | IPR029058: Alpha/Beta hydrolase fold			PF03959: Serine hydrolase (FSH1) (5.6E-44)									PTHR22778 (2.3E-116) | PTHR22778:SF50 (2.3E-116)	G3DSA:3.40.50.1820 (2.5E-47)		SSF53474 (1.33E-8)
Leryth_017986-t2	IPR007454: Uncharacterised protein family UPF0250 | IPR027471: YbeD-like domain superfamily			PF04359: Protein of unknown function (DUF493) (1.1E-17)									PTHR34782:SF1 (8.2E-85) | PTHR34782 (8.2E-85)	G3DSA:3.30.70.260 (2.8E-8)		SSF117991 (5.75E-13)
Leryth_010170-t1									TMhelix: Region of a membrane-bound protein predicted to be embedded in the membrane				PTHR33088:SF34 (2.5E-16) | PTHR33088 (2.5E-16)		SignalP-noTM
Leryth_011879-t1	IPR001093: IMP dehydrogenase/GMP reductase | IPR013785: Aldolase-type TIM barrel	GO:0003824 | GO:0055114		PF00478: IMP dehydrogenase / GMP reductase domain (2.2E-13)									PTHR11911 (9.6E-56) | PTHR11911:SF124 (9.6E-56)	G3DSA:3.20.20.70 (9.7E-30)		SSF51412 (2.88E-18)
Leryth_002704-t3	IPR002022: Pectate lyase | IPR011050: Pectin lyase fold/virulence factor | IPR012334: Pectin lyase fold | IPR018082: AmbAllergen		KEGG: 00040+4.2.2.2	PF00544: Pectate lyase (1.6E-20)			PR00807: Pollen allergen Amb family signature (9.1E-84)						PTHR31683 (6.0E-253) | PTHR31683:SF91 (6.0E-253)	G3DSA:2.160.20.10 (1.5E-122)		SSF51126 (2.67E-101)	SM00656 (1.8E-101)
Leryth_016839-t8	IPR000330: SNF2-related, N-terminal domain | IPR014001: Helicase superfamily 1/2, ATP-binding domain | IPR001650: Helicase, C-terminal | IPR027417: P-loop containing nucleoside triphosphate hydrolase | IPR014012: Helicase/SANT-associated domain | IPR038718: SNF2-like, N-terminal domain superfamily	GO:0005524		PF07529: HSA (2.7E-14) | PF00176: SNF2 family N-terminal domain (6.0E-68) | PF00271: Helicase conserved C-terminal domain (5.0E-18)	PS51192: Superfamilies 1 and 2 helicase ATP-binding type-1 domain profile (27.837) | PS51204: HSA domain profile (18.559) | PS51194: Superfamilies 1 and 2 helicase C-terminal domain profile (17.809)					cd18793: SF2_C_SNF (1.38476E-60) | cd18003: DEXQc_SRCAP (4.41688E-164)		mobidb-lite: consensus disorder prediction	PTHR45685:SF1 (0.0) | PTHR45685 (0.0)	G3DSA:3.40.50.10810 (6.3E-96) | G3DSA:3.40.50.300 (8.0E-77)		SSF52540 (1.67E-66)	SM00487 (1.5E-35) | SM00490 (1.4E-24) | SM00573 (3.9E-25)
Leryth_020164-t1	IPR037045: Peptidase S8 propeptide/proteinase inhibitor I9 superfamily | IPR034197: Cucumisin-like catalytic domain | IPR036852: Peptidase S8/S53 domain superfamily | IPR010259: Peptidase S8 propeptide/proteinase inhibitor I9 | IPR041469: Subtilisin-like protease, fibronectin type-III domain | IPR003137: PA domain | IPR000209: Peptidase S8/S53 domain | IPR023828: Peptidase S8, subtilisin, Ser-act…	GO:0004252 | GO:0006508	Reactome: R-HSA-8866427 | Reactome: R-HSA-8957275 | Reactome: R-HSA-381426 | Reactome: R-HSA-8964038	PF05922: Peptidase inhibitor I9 (1.4E-17) | PF17766: Fibronectin type-III domain (5.0E-27) | PF02225: PA domain (2.4E-9) | PF00082: Subtilase family (4.0E-44)		PS00138: Serine proteases, subtilase family, serine active site	PR00723: Subtilisin serine protease family (S8) signature (2.1E-12)			cd02120: PA_subtilisin_like (4.81047E-25) | cd04852: Peptidases_S8_3 (8.96493E-135)			PTHR43806 (0.0) | PTHR43806:SF40 (0.0)	G3DSA:3.30.70.80 (4.9E-27) | G3DSA:3.40.50.200 (6.3E-178) | G3DSA:3.50.30.30 (6.3E-178) | G3DSA:2.60.40.2310 (1.5E-30)	SignalP-noTM	SSF52025 (4.45E-6) | SSF52743 (1.05E-74) | SSF54897 (7.37E-5)
Leryth_026889-t1	IPR007117: Expansin, cellulose-binding-like domain | IPR007112: Expansin/pollen allergen, DPBB domain | IPR009009: RlpA-like protein, double-psi beta-barrel domain | IPR036908: RlpA-like domain superfamily | IPR007118: Expansin/Lol pI | IPR036749: Expansin, cellulose-binding-like domain superfamily	GO:0005576		PF03330: Lytic transglycolase (1.6E-10) | PF01357: Pollen allergen (2.2E-18)	PS50842: Expansin, family-45 endoglucanase-like domain profile (23.318) | PS50843: Expansin, Cellulose-binding-like domain profile (15.628)		PR01225: Expansin/Lol pI family signature (3.7E-18)						PTHR31692:SF2 (3.5E-116) | PTHR31692 (3.5E-116)	G3DSA:2.40.40.10 (5.1E-31) | G3DSA:2.60.40.760 (3.8E-26)	SignalP-noTM	SSF50685 (4.19E-29) | SSF49590 (1.44E-16)
Leryth_005934-t3													PTHR37076:SF4 (2.0E-199) | PTHR37076 (2.0E-199)
Leryth_022288-t1	IPR019378: GDP-fucose protein O-fucosyltransferase | IPR024709: Putative O-fucosyltransferase, plant			PF10250: GDP-fucose protein O-fucosyltransferase (1.8E-69)					TMhelix: Region of a membrane-bound protein predicted to be embedded in the membrane	cd11299: O-FucT_plant (4.79916E-122)			PTHR31933:SF4 (2.5E-280) | PTHR31933 (2.5E-280)					PIRSF009360 (9.6E-165)
Leryth_014801-t1	IPR008942: ENTH/VHS | IPR011417: AP180 N-terminal homology (ANTH) domain | IPR014712: Phosphoinositide-binding clathrin adaptor, domain 2 | IPR013809: ENTH domain	GO:0030276 | GO:0048268 | GO:0030136 | GO:0005545 | GO:0005543	Reactome: R-HSA-8856828 | Reactome: R-HSA-8856825	PF07651: ANTH domain (9.7E-78)	PS50942: ENTH domain profile (31.27)					cd16987: ANTH_N_AP180_plant (2.13618E-61)		mobidb-lite: consensus disorder prediction	PTHR22951 (2.9E-299) | PTHR22951:SF13 (2.9E-299)	G3DSA:1.25.40.90 (8.2E-43) | G3DSA:1.20.58.150 (6.4E-39)		SSF48464 (6.35E-30) | SSF89009 (3.77E-40)	SM00273 (1.6E-39)
Leryth_018820-t1	IPR033443: Pentacotripeptide-repeat region of PRORP | IPR011990: Tetratricopeptide-like helical domain superfamily | IPR031595: Protein-only RNase P, C-terminal | IPR002885: Pentatricopeptide repeat	GO:0005515	Reactome: R-HSA-6787450 | Reactome: R-HSA-6785470 | Reactome: R-HSA-8868766	PF16953: Protein-only RNase P (1.9E-56) | PF17177: Pentacotripeptide-repeat region of PRORP (2.7E-73)	PS51375: Pentatricopeptide (PPR) repeat profile (6.917)					cd18671: PIN_PRORP-Zc3h12a-like (6.5888E-57)			PTHR13547 (7.6E-212) | PTHR13547:SF7 (7.6E-212)	G3DSA:3.40.50.11980 (7.5E-55) | G3DSA:1.25.40.10 (5.1E-76)
Leryth_015512-t2	IPR026992: Non-haem dioxygenase N-terminal domain | IPR027443: Isopenicillin N synthase-like			PF14226: non-haem dioxygenase in morphine synthesis N-terminal (1.0E-18)									PTHR10209:SF358 (1.3E-53) | PTHR10209 (1.3E-53)	G3DSA:2.60.120.330 (1.6E-22)		SSF51197 (2.61E-30)
Leryth_012689-t7	IPR041569: AAA ATPase, AAA+ lid domain | IPR003959: ATPase, AAA-type, core | IPR027417: P-loop containing nucleoside triphosphate hydrolase | IPR003960: ATPase, AAA-type, conserved site | IPR003593: AAA+ ATPase domain	GO:0005524		PF17862: AAA+ lid domain (2.0E-11) | PF00004: ATPase family associated with various cellular activities (AAA) (3.5E-37)		PS00674: AAA-protein family signature				cd00009: AAA (2.44404E-24)			PTHR45644 (6.1E-248) | PTHR45644:SF16 (6.1E-248)	G3DSA:1.10.8.60 (5.4E-99) | G3DSA:3.40.50.300 (5.4E-99)		SSF52540 (1.93E-60)	SM00382 (1.2E-18)
Leryth_003259-t1	IPR004176: Clp, N-terminal | IPR036628: Clp, N-terminal domain superfamily	GO:0019538		PF02861: Clp amino terminal domain, pathogenicity island component (5.9E-7)									PTHR47016 (8.1E-106) | PTHR47016:SF2 (8.1E-106)	G3DSA:1.10.1780.10 (1.3E-35)		SSF81923 (2.62E-12)
Leryth_011042-t3	IPR004860: Homing endonuclease, LAGLIDADG | IPR027434: Homing endonuclease | IPR011990: Tetratricopeptide-like helical domain superfamily | IPR002885: Pentatricopeptide repeat	GO:0005515 | GO:0004519		PF03161: LAGLIDADG DNA endonuclease family (3.3E-41) | PF01535: PPR repeat (0.11)	PS51375: Pentatricopeptide (PPR) repeat profile (7.289)			TIGR00756: PPR: pentatricopeptide repeat domain (0.0013)					PTHR47539 (1.5E-251)	G3DSA:3.10.28.10 (3.3E-10) | G3DSA:1.25.40.10 (2.2E-17)		SSF81901 (2.01E-8) | SSF55608 (2.47E-36)
Leryth_027471-t1	IPR009057: Homeobox-like domain superfamily | IPR001356: Homeobox domain	GO:0003677		PF00046: Homeodomain (1.6E-19)	PS50071: 'Homeobox' domain profile (11.305)					cd00086: homeodomain (1.25025E-6)		mobidb-lite: consensus disorder prediction	PTHR45940 (2.2E-75) | PTHR45940:SF13 (2.2E-75)	G3DSA:1.10.10.60 (8.8E-10)		SSF46689 (1.67E-12)	SM00389 (2.0E-4)
Leryth_026265-t1												mobidb-lite: consensus disorder prediction
Leryth_011177-t1	IPR036371: Thiamin pyrophosphokinase, thiamin-binding domain superfamily | IPR007373: Thiamin pyrophosphokinase, thiamin-binding domain | IPR007371: Thiamin pyrophosphokinase, catalytic domain | IPR016966: Thiamin pyrophosphokinase, eukaryotic | IPR006282: Thiamin pyrophosphokinase | IPR036759: Thiamin pyrophosphokinase, catalytic domain superfamily	GO:0030975 | GO:0005524 | GO:0004788 | GO:0006772 | GO:0009229	MetaCyc: PWY-6907 | MetaCyc: PWY-6898 | KEGG: 00730+2.7.6.2 | Reactome: R-HSA-196819 | MetaCyc: PWY-7356 | MetaCyc: PWY-6908	PF04265: Thiamin pyrophosphokinase, vitamin B1 binding domain (2.1E-21) | PF04263: Thiamin pyrophosphokinase, catalytic domain (5.0E-40)				TIGR01378: thi_PPkinase: thiamine pyrophosphokinase (1.2E-57)		cd07995: TPK (3.03084E-64)			PTHR13622:SF12 (1.6E-108) | PTHR13622 (1.6E-108)	G3DSA:3.40.50.10240 (3.4E-77)		SSF63862 (1.57E-24) | SSF63999 (2.09E-46)	SM00983 (8.9E-13)	PIRSF031057 (3.1E-66)
Leryth_009174-t1	IPR006058: 2Fe-2S ferredoxin, iron-sulphur binding site | IPR012675: Beta-grasp domain superfamily | IPR010241: Ferredoxin [2Fe-2S], plant | IPR001041: 2Fe-2S ferredoxin-type iron-sulfur binding domain | IPR036010: 2Fe-2S ferredoxin-like superfamily	GO:0009055 | GO:0051537 | GO:0022900 | GO:0051536		PF00111: 2Fe-2S iron-sulfur cluster binding domain (4.5E-19)	PS51085: 2Fe-2S ferredoxin-type iron-sulfur binding domain profile (12.331)	PS00197: 2Fe-2S ferredoxin-type iron-sulfur binding region signature		TIGR02008: fdx_plant: ferredoxin [2Fe-2S] (1.7E-49)		cd00207: fer2 (9.53584E-33)			PTHR43112 (4.5E-71) | PTHR43112:SF18 (4.5E-71)	G3DSA:3.10.20.30 (2.4E-34)		SSF54292 (6.69E-32)
Leryth_025719-t2	IPR017907: Zinc finger, RING-type, conserved site | IPR001841: Zinc finger, RING-type | IPR013083: Zinc finger, RING/FYVE/PHD-type			PF13923: Zinc finger, C3HC4 type (RING finger) (8.6E-12)	PS50089: Zinc finger RING-type profile (12.194)	PS00518: Zinc finger RING-type signature				cd16531: RING-HC_RING1_like (2.00785E-21)		mobidb-lite: consensus disorder prediction	PTHR46537 (2.8E-168) | PTHR46537:SF3 (2.8E-168)	G3DSA:3.30.40.10 (1.0E-19)		SSF57850 (8.05E-16)	SM00184 (1.1E-6)
Leryth_026448-t1	IPR000719: Protein kinase domain | IPR011009: Protein kinase-like domain superfamily | IPR001245: Serine-threonine/tyrosine-protein kinase, catalytic domain	GO:0005524 | GO:0004672 | GO:0006468		PF07714: Protein tyrosine kinase (2.8E-34)	PS50011: Protein kinase domain profile (26.082)							mobidb-lite: consensus disorder prediction	PTHR23257 (3.1E-131) | PTHR23257:SF796 (3.1E-131)	G3DSA:1.10.510.10 (1.4E-46)		SSF56112 (1.71E-42)		PIRSF000654 (1.3E-34)
Leryth_020028-t2	IPR000374: Phosphatidate cytidylyltransferase | IPR016720: Phosphatidate cytidylyltransferase, eukaryota	GO:0016020 | GO:0004605 | GO:0016772	MetaCyc: PWY-7817 | MetaCyc: PWY-5667 | MetaCyc: PWY-5981 | KEGG: 04070+2.7.7.41 | KEGG: 00564+2.7.7.41	PF01148: Cytidylyltransferase family (1.4E-88)		PS01315: Phosphatidate cytidylyltransferase signature			TMhelix: Region of a membrane-bound protein predicted to be embedded in the membrane			mobidb-lite: consensus disorder prediction	PTHR13773 (9.8E-256) | PTHR13773:SF19 (9.8E-256)					PIRSF018269 (1.4E-165)
Leryth_007640-t1	IPR011333: SKP1/BTB/POZ domain superfamily | IPR036322: WD40-repeat-containing domain superfamily | IPR003131: Potassium channel tetramerisation-type BTB domain | IPR015943: WD40/YVTN repeat-like-containing domain superfamily | IPR000210: BTB/POZ domain	GO:0005515 | GO:0051260		PF02214: BTB/POZ domain (1.6E-15)	PS50097: BTB domain profile (9.806)					cd18316: BTB_POZ_KCTD-like (2.68006E-25)			PTHR14499 (4.3E-224) | PTHR14499:SF116 (4.3E-224)	G3DSA:3.30.710.10 (7.5E-25) | G3DSA:2.130.10.10 (2.6E-7)		SSF54695 (1.96E-21) | SSF50978 (5.31E-10)	SM00225 (3.3E-12)
Leryth_017009-t2	IPR019821: Kinesin motor domain, conserved site | IPR036961: Kinesin motor domain superfamily | IPR027417: P-loop containing nucleoside triphosphate hydrolase | IPR021881: NPK1-activating kinesin-like protein, C-terminal | IPR001752: Kinesin motor domain | IPR027640: Kinesin-like protein	GO:0007018 | GO:0005524 | GO:0003777 | GO:0008017	Reactome: R-HSA-983189 | Reactome: R-HSA-6811434	PF11995: Domain of unknown function (DUF3490) (4.9E-72) | PF00225: Kinesin motor domain (1.7E-94)	PS50067: Kinesin motor domain profile (104.526)	PS00411: Kinesin motor domain signature	PR00380: Kinesin heavy chain signature (4.9E-35)			cd01374: KISc_CENP_E (1.37079E-162)		mobidb-lite: consensus disorder prediction	PTHR24115 (7.0E-238) | PTHR24115:SF823 (7.0E-238)	G3DSA:3.40.850.10 (7.7E-111)		SSF52540 (1.78E-102)	SM00129 (9.9E-128)
Leryth_016971-t1	IPR021899: Protein of unknown function DUF3511			PF12023: Domain of unknown function (DUF3511) (6.7E-16)									PTHR33193 (1.5E-14)
Leryth_007080-t1	IPR015712: DNA-directed RNA polymerase, subunit 2 | IPR007120: DNA-directed RNA polymerase, subunit 2, hybrid-binding domain | IPR037033: DNA-directed RNA polymerase, subunit 2, hybrid-binding domain superfamily | IPR007644: RNA polymerase, beta subunit, protrusion | IPR007642: RNA polymerase Rpb2, domain 2 | IPR007121: RNA polymerase, beta subunit, conserved site | IPR007641: RNA polymerase Rpb2…	GO:0003899 | GO:0032549 | GO:0003677 | GO:0006351		PF04561: RNA polymerase Rpb2, domain 2 (7.5E-56) | PF04567: RNA polymerase Rpb2, domain 5 (4.1E-18) | PF04566: RNA polymerase Rpb2, domain 4 (2.7E-21) | PF04560: RNA polymerase Rpb2, domain 7 (7.6E-35) | PF04565: RNA polymerase Rpb2, domain 3 (1.1E-25) | PF04563: RNA polymerase beta subunit (3.6E-73) | PF00562: RNA polymerase Rpb2, domain 6 (2.1E-122)		PS01166: RNA polymerases beta chain signature				cd00653: RNA_pol_B_RPB2 (0.0)		mobidb-lite: consensus disorder prediction	PTHR20856:SF23 (0.0) | PTHR20856 (0.0)	G3DSA:3.90.1100.10 (8.5E-45) | G3DSA:3.90.1110.10 (3.2E-79) | G3DSA:2.40.270.10 (2.8E-158) | G3DSA:3.90.1800.10 (1.2E-46) | G3DSA:2.40.50.150 (2.8E-158)		SSF64484 (0.0)
Leryth_010399-t3	IPR033389: AUX/IAA domain | IPR000270: PB1 domain | IPR010525: Auxin response factor | IPR003340: B3 DNA binding domain | IPR015300: DNA-binding pseudobarrel domain superfamily	GO:0005634 | GO:0003677 | GO:0005515 | GO:0006355 | GO:0009725		PF02362: B3 DNA binding domain (4.6E-20) | PF02309: AUX/IAA family (8.5E-8) | PF06507: Auxin response factor (9.7E-33)	PS50863: B3 DNA-binding domain profile (11.843) | PS51745: PB1 domain profile (27.293)					cd10017: B3_DNA (7.67831E-18)		mobidb-lite: consensus disorder prediction	PTHR31384:SF9 (0.0) | PTHR31384 (0.0)	G3DSA:2.30.30.1040 (2.2E-33) | G3DSA:2.40.330.10 (8.4E-40) | G3DSA:3.10.20.90 (1.4E-38)		SSF54277 (1.67E-6) | SSF101936 (1.44E-42)	SM01019 (5.5E-21)
Leryth_009497-t1	IPR002781: Transmembrane protein TauE-like	GO:0016021		PF01925: Sulfite exporter TauE/SafE (1.2E-10)					TMhelix: Region of a membrane-bound protein predicted to be embedded in the membrane				PTHR14255:SF29 (7.8E-241) | PTHR14255 (7.8E-241)		SignalP-noTM
Leryth_015607-t1	IPR001932: PPM-type phosphatase domain | IPR015655: Protein phosphatase 2C family | IPR036457: PPM-type phosphatase domain superfamily	GO:0006470 | GO:0003824 | GO:0004722	KEGG: 04658+3.1.3.16 | KEGG: 04660+3.1.3.16 | KEGG: 05235+3.1.3.16	PF00481: Protein phosphatase 2C (2.1E-32)	PS51746: PPM-type phosphatase domain profile (36.873)					cd00143: PP2Cc (1.86571E-61)			PTHR13832 (1.5E-151) | PTHR13832:SF602 (1.5E-151)	G3DSA:3.60.40.10 (2.7E-56)		SSF81606 (1.7E-51)	SM00331 (3.9E-4) | SM00332 (2.2E-57)
Leryth_022435-t1	IPR011009: Protein kinase-like domain superfamily | IPR000719: Protein kinase domain | IPR011992: EF-hand domain pair | IPR008271: Serine/threonine-protein kinase, active site | IPR017441: Protein kinase, ATP binding site | IPR018247: EF-Hand 1, calcium-binding site | IPR002048: EF-hand domain	GO:0005524 | GO:0004672 | GO:0005509 | GO:0006468		PF00069: Protein kinase domain (1.7E-70) | PF13499: EF-hand domain pair (3.6E-14)	PS50011: Protein kinase domain profile (47.382) | PS50222: EF-hand calcium-binding domain profile (10.831)	PS00018: EF-hand calcium-binding domain | PS00107: Protein kinases ATP-binding region signature | PS00108: Serine/Threonine protein kinases active-site signature				cd05117: STKc_CAMK (2.68329E-132)		mobidb-lite: consensus disorder prediction	PTHR24349 (3.8E-287) | PTHR24349:SF174 (3.8E-287)	G3DSA:1.10.510.10 (1.1E-153) | G3DSA:1.10.238.10 (1.1E-153) | G3DSA:3.30.200.20 (1.1E-153)		SSF56112 (8.09E-82) | SSF47473 (1.11E-46)	SM00220 (5.6E-93) | SM00054 (1.4E-5)
Leryth_002968-t3	IPR041569: AAA ATPase, AAA+ lid domain | IPR003959: ATPase, AAA-type, core | IPR027417: P-loop containing nucleoside triphosphate hydrolase | IPR003960: ATPase, AAA-type, conserved site | IPR003593: AAA+ ATPase domain	GO:0005524		PF17862: AAA+ lid domain (2.5E-8) | PF00004: ATPase family associated with various cellular activities (AAA) (3.8E-36)		PS00674: AAA-protein family signature				cd00009: AAA (1.62726E-21)		mobidb-lite: consensus disorder prediction	PTHR45644 (0.0) | PTHR45644:SF1 (0.0)	G3DSA:1.10.8.60 (5.6E-95) | G3DSA:3.40.50.300 (5.6E-95)		SSF52540 (1.58E-57)	SM00382 (4.4E-19)
Leryth_008282-t1	IPR036869: Chaperone J-domain superfamily | IPR001305: Heat shock protein DnaJ, cysteine-rich domain | IPR018253: DnaJ domain, conserved site | IPR036410: Heat shock protein DnaJ, cysteine-rich domain superfamily | IPR008971: HSP40/DnaJ peptide-binding | IPR002939: Chaperone DnaJ, C-terminal | IPR001623: DnaJ domain	GO:0006457 | GO:0051082 | GO:0031072		PF00226: DnaJ domain (8.9E-24) | PF00684: DnaJ central domain (3.3E-15) | PF01556: DnaJ C terminal domain (1.6E-41)	PS50076: dnaJ domain profile (23.141) | PS51188: Zinc finger CR-type profile (24.493)	PS00636: Nt-dnaJ domain signature	PR00625: DnaJ domain signature (1.6E-22)			cd06257: DnaJ (7.28734E-20) | cd10719: DnaJ_zf (1.91359E-20) | cd10747: DnaJ_C (3.35864E-45)		mobidb-lite: consensus disorder prediction	PTHR43888:SF25 (4.2E-271) | PTHR43888 (4.2E-271)	G3DSA:1.10.287.110 (3.5E-32) | G3DSA:2.10.230.10 (2.4E-22) | G3DSA:2.60.260.20 (5.6E-26)		SSF46565 (6.93E-36) | SSF57938 (2.88E-17) | SSF49493 (2.62E-20)	SM00271 (2.1E-26)
[truncated: 36,285 more rows]
