# Supplementary material for: Hybrid de novo genome assembly of red gromwell (Lithospermum erythrorhizon) reveals evolutionary insight into shikonin biosynthesis
Source: Hortic Res. 2020 Jun 1;7:82. doi: 10.1038/s41438-020-0301-9 (PMC7261806; doi:10.1038/s41438-020-0301-9)
Supplement: Supplementary file 9 — Supplemental Dataset S2 [file 41438_2020_301_MOESM9_ESM.txt]

# Auber et al. 2020
# Supplemental Dataset S2: Alien Index analysis to screen for contamination and/or HGT in Lithospermum erythrorhizon genome assembly
# RECIPIENT LINEAGE: Lithospermum erythrorhizon (NCBI taxid 34254)
# ANCESTRAL LINEAGE: eudicots (NCBI taxid 71240)
# NUMBER OF HITS IN 'TOP HITS': 100
# query	best hit	subclade of best hit	best hit evalue	best hit norm bitscore	best hit within ancestral lineage	subclade of best hit within ancestral lineage	best hit within ancestral lineage evalue	best hit within ancestral lineage norm bitscore	best hit outside ancestral lineage	subclade of best hit outside ancestral lineage	best hit outside ancestral lineage evalue	best hit outside ancestral lineage norm bitscore	alien index	unique lineage(s) in top hits	no. of unique lineage(s) in top hits	no. recipient seqs in top hits	no. ancestral lineage seqs in top hits	no. other seqs in top hits	no. total hits
Leryth_007957-t3	XP_031104626.1-35885-Ipomoea_triloba-eudicots	eudicots	7.5e-193	0.790681502086231	XP_031104626.1-35885-Ipomoea_triloba-eudicots	eudicots	7.5e-193	0.790681502086231	XP_010253693.1-4432-Nelumbo_nucifera-other_Magnoliophyta	other_Magnoliophyta	6.4e-176	0.725428836346778	-0.065252665739453	eudicots, other_Magnoliophyta, monocots	3	0	86	14	>100
Leryth_004562-t1	XP_027171202.1-49369-Coffea_eugenioides-eudicots	eudicots	7.4e-70	0.564596273291925	XP_027171202.1-49369-Coffea_eugenioides-eudicots	eudicots	7.4e-70	0.564596273291925	XP_010929635.1-51953-Elaeis_guineensis-monocots	monocots	3.2e-57	0.477639751552795	-0.08695652173913	eudicots, monocots, other_Magnoliophyta	3	0	86	14	>100
Leryth_009892-t1	XP_022872740.1-4146-Olea_europaea-eudicots	eudicots	2.0e-65	0.316458791880655	XP_022872740.1-4146-Olea_europaea-eudicots	eudicots	2.0e-65	0.316458791880655	XP_010264755.1-4432-Nelumbo_nucifera-other_Magnoliophyta	other_Magnoliophyta	8.2e-35	0.192100758131573	-0.124358033749082	eudicots, other_Magnoliophyta, other_Embryophyta, monocots	4	0	78	4	82
Leryth_007169-t4	XP_028065429.1-4442-Camellia_sinensis-eudicots	eudicots	0.0e+00	0.428381711250237	XP_028065429.1-4442-Camellia_sinensis-eudicots	eudicots	0.0e+00	0.428381711250237	XP_010245920.1-4432-Nelumbo_nucifera-other_Magnoliophyta	other_Magnoliophyta	3.1e-274	0.362018592297477	-0.06636311895276	eudicots, other_Magnoliophyta, monocots	3	0	85	15	>100
Leryth_026635-t1	XP_002268742.1-29760-Vitis_vinifera-eudicots	eudicots	2.1e-24	0.591756624141315	XP_002268742.1-29760-Vitis_vinifera-eudicots	eudicots	2.1e-24	0.591756624141315	XP_009379984.1-4641-Musa_acuminata-monocots	monocots	5.5e-17	0.470559371933268	-0.121197252208047	eudicots, monocots, other_Magnoliophyta, Proteobacteria	4	0	67	7	74
Leryth_010064-t1	XP_027061463.1-13443-Coffea_arabica-eudicots	eudicots	7.7e-163	0.516712474510152	XP_027061463.1-13443-Coffea_arabica-eudicots	eudicots	7.7e-163	0.516712474510152	XP_010279213.1-4432-Nelumbo_nucifera-other_Magnoliophyta	other_Magnoliophyta	5.6e-89	0.299139994680379	-0.217572479829773	eudicots, other_Magnoliophyta, other_Embryophyta, monocots, Chlorophyta, Acrogymnospermae, other_Streptophyta	7	0	83	17	>100
Leryth_003734-t5	XP_027116718.1-13443-Coffea_arabica-eudicots	eudicots	8.8e-161	0.746626881162429	XP_027116718.1-13443-Coffea_arabica-eudicots	eudicots	8.8e-161	0.746626881162429	XP_010243625.1-4432-Nelumbo_nucifera-other_Magnoliophyta	other_Magnoliophyta	5.9e-157	0.730150492994292	-0.016476388168137	eudicots, other_Magnoliophyta, monocots	3	0	83	17	>100
Leryth_016310-t2	XP_011089926.1-4182-Sesamum_indicum-eudicots	eudicots	1.8e-224	0.809812795721045	XP_011089926.1-4182-Sesamum_indicum-eudicots	eudicots	1.8e-224	0.809812795721045	XP_010264664.1-4432-Nelumbo_nucifera-other_Magnoliophyta	other_Magnoliophyta	4.9e-198	0.719502160049373	-0.0903106356716721	eudicots, other_Magnoliophyta, monocots	3	0	83	17	>100
Leryth_024826-t3	XP_031113563.1-35885-Ipomoea_triloba-eudicots	eudicots	6.9e-223	0.713582048709295	XP_031113563.1-35885-Ipomoea_triloba-eudicots	eudicots	6.9e-223	0.713582048709295	XP_010245337.1-4432-Nelumbo_nucifera-other_Magnoliophyta	other_Magnoliophyta	9.3e-196	0.631396515552312	-0.082185533156983	eudicots, other_Magnoliophyta, monocots	3	0	86	14	>100
Leryth_013372-t1	XP_017259034.1-4039-Daucus_carota-eudicots	eudicots	5.5e-49	0.718439716312057	XP_017259034.1-4039-Daucus_carota-eudicots	eudicots	5.5e-49	0.718439716312057	XP_026386064.1-3469-Papaver_somniferum-other_Magnoliophyta	other_Magnoliophyta	1.5e-46	0.689716312056738	-0.0287234042553191	eudicots, other_Magnoliophyta, other_Streptophyta, Chlorophyta, other_Embryophyta, monocots, Cryptophyta, Rhodophyta, Acrogymnospermae	9	0	81	19	>100
Leryth_003535-t1	XP_018828090.1-51240-Juglans_regia-eudicots	eudicots	4.2e-148	0.638845647227877	XP_018828090.1-51240-Juglans_regia-eudicots	eudicots	4.2e-148	0.638845647227877	XP_010252839.1-4432-Nelumbo_nucifera-other_Magnoliophyta	other_Magnoliophyta	1.6e-142	0.616692611663274	-0.0221530355646029	eudicots, other_Magnoliophyta, monocots	3	0	82	18	>100
Leryth_008408-t1	XP_027181392.1-49369-Coffea_eugenioides-eudicots	eudicots	1.0e-29	0.456400131622244	XP_027181392.1-49369-Coffea_eugenioides-eudicots	eudicots	1.0e-29	0.456400131622244	XP_010278358.1-4432-Nelumbo_nucifera-other_Magnoliophyta	other_Magnoliophyta	6.1e-22	0.371174728529121	-0.085225403093123	eudicots, other_Magnoliophyta, monocots, other_Streptophyta, Chlorophyta, Amoebozoa	6	0	69	19	88
Leryth_015612-t1	XP_019229669.1-49451-Nicotiana_attenuata-eudicots	eudicots	8.1e-108	0.724056603773585	XP_019229669.1-49451-Nicotiana_attenuata-eudicots	eudicots	8.1e-108	0.724056603773585	XP_010269519.1-4432-Nelumbo_nucifera-other_Magnoliophyta	other_Magnoliophyta	1.9e-88	0.6072206095791	-0.116835994194485	eudicots, other_Magnoliophyta, monocots, other_Embryophyta	4	0	83	17	>100
Leryth_027134-t1	XP_028052214.1-4442-Camellia_sinensis-eudicots	eudicots	6.2e-55	0.393725766654917	XP_028052214.1-4442-Camellia_sinensis-eudicots	eudicots	6.2e-55	0.393725766654917	1kpGBCQ2014014-94328-Zingiber_officinale-monocots	monocots	1.5e-29	0.24497708847374	-0.148748678181177	eudicots, monocots, Acrogymnospermae, Rhodophyta, other_Embryophyta, Chlorophyta	6	0	87	13	>100
Leryth_022393-t1	XP_031266217.1-55513-Pistacia_vera-eudicots	eudicots	4.0e-302	0.611026749211541	XP_031266217.1-55513-Pistacia_vera-eudicots	eudicots	4.0e-302	0.611026749211541	XP_010246031.1-4432-Nelumbo_nucifera-other_Magnoliophyta	other_Magnoliophyta	4.4e-280	0.568274734260016	-0.042752014951525	eudicots, other_Magnoliophyta, monocots, other_Stramenopiles, Acrogymnospermae, Chlorophyta	6	0	85	15	>100
Leryth_012691-t1	XP_021905552.1-3649-Carica_papaya-eudicots	eudicots	9.8e-57	0.47789824854045	XP_021905552.1-3649-Carica_papaya-eudicots	eudicots	9.8e-57	0.47789824854045	XP_010248939.1-4432-Nelumbo_nucifera-other_Magnoliophyta	other_Magnoliophyta	1.6e-51	0.44161801501251	-0.03628023352794	eudicots, other_Magnoliophyta, Chlorophyta, monocots, Acrogymnospermae, other_Embryophyta, Rhodophyta	7	0	81	19	>100
Leryth_009222-t1	XP_016566630.1-4072-Capsicum_annuum-eudicots	eudicots	7.2e-141	0.758415251712839	XP_016566630.1-4072-Capsicum_annuum-eudicots	eudicots	7.2e-141	0.758415251712839	XP_010259221.1-4432-Nelumbo_nucifera-other_Magnoliophyta	other_Magnoliophyta	1.8e-136	0.736669645516831	-0.021745606196008	eudicots, other_Magnoliophyta, monocots, Chlorophyta	4	0	85	15	>100
Leryth_021151-t2	XP_016571478.1-4072-Capsicum_annuum-eudicots	eudicots	0.0e+00	0.899038668793379	XP_016571478.1-4072-Capsicum_annuum-eudicots	eudicots	0.0e+00	0.899038668793379	XP_010276805.1-4432-Nelumbo_nucifera-other_Magnoliophyta	other_Magnoliophyta	0.0e+00	0.834590679829288	-0.064447988964091	eudicots, other_Magnoliophyta, monocots, other_Embryophyta	4	0	86	14	>100
Leryth_007346-t1	XP_019227611.1-49451-Nicotiana_attenuata-eudicots	eudicots	0.0e+00	0.891374977012199	XP_019227611.1-49451-Nicotiana_attenuata-eudicots	eudicots	0.0e+00	0.891374977012199	XP_010271909.1-4432-Nelumbo_nucifera-other_Magnoliophyta	other_Magnoliophyta	0.0e+00	0.81842702139398	-0.072947955618219	eudicots, other_Magnoliophyta, monocots	3	0	86	14	>100
Leryth_001178-t1	XP_018455628.1-3726-Raphanus_sativus-eudicots	eudicots	4.6e-03	0.0476016111314537	XP_018455628.1-3726-Raphanus_sativus-eudicots	eudicots	4.6e-03	0.0476016111314537	XP_020083541.1-4615-Ananas_comosus-monocots	monocots	1.0e-02	0.0465031124130355	-0.0010984987184182	eudicots, monocots	2	0	11	1	12
Leryth_021930-t1	XP_009787473.1-4096-Nicotiana_sylvestris-eudicots	eudicots	2.8e-187	0.723931064572426	XP_009787473.1-4096-Nicotiana_sylvestris-eudicots	eudicots	2.8e-187	0.723931064572426	XP_026422659.1-3469-Papaver_somniferum-other_Magnoliophyta	other_Magnoliophyta	6.7e-165	0.642779232111693	-0.081151832460733	eudicots, other_Magnoliophyta, monocots, other_Embryophyta, Acrogymnospermae, Chlorophyta, Rhodophyta	7	0	87	13	>100
Leryth_003473-t4	XP_006448964.1-85681-Citrus_clementina-eudicots	eudicots	3.4e-61	0.148029883118448	XP_006448964.1-85681-Citrus_clementina-eudicots	eudicots	3.4e-61	0.148029883118448	XP_009399027.1-4641-Musa_acuminata-monocots	monocots	6.0e-50	0.125557296059766	-0.022472587058682	eudicots, monocots, other_Magnoliophyta	3	0	85	15	>100
Leryth_023298-t2	XP_027087682.1-13443-Coffea_arabica-eudicots	eudicots	0.0e+00	0.726029093160012	XP_027087682.1-13443-Coffea_arabica-eudicots	eudicots	0.0e+00	0.726029093160012	XP_010245425.1-4432-Nelumbo_nucifera-other_Magnoliophyta	other_Magnoliophyta	0.0e+00	0.682884555865057	-0.0431445372949549	eudicots, other_Magnoliophyta, monocots, other_Embryophyta, Chlorophyta, other_Streptophyta	6	0	84	16	>100
Leryth_002905-t4	XP_022886131.1-4146-Olea_europaea-eudicots	eudicots	3.0e-132	0.644975177780759	XP_022886131.1-4146-Olea_europaea-eudicots	eudicots	3.0e-132	0.644975177780759	NP_001291355.1-51953-Elaeis_guineensis-monocots	monocots	1.3e-114	0.566483295317322	-0.078491882463437	eudicots, monocots, other_Magnoliophyta, other_Embryophyta	4	0	84	16	>100
Leryth_003061-t4	XP_022892064.1-4146-Olea_europaea-eudicots	eudicots	5.5e-65	0.54354736172918	XP_022892064.1-4146-Olea_europaea-eudicots	eudicots	5.5e-65	0.54354736172918	XP_010268327.1-4432-Nelumbo_nucifera-other_Magnoliophyta	other_Magnoliophyta	9.5e-57	0.485696122059758	-0.057851239669422	eudicots, other_Magnoliophyta, monocots	3	0	86	14	>100
Leryth_009276-t2	XP_007032026.2-3641-Theobroma_cacao-eudicots	eudicots	0.0e+00	0.72820922903241	XP_007032026.2-3641-Theobroma_cacao-eudicots	eudicots	0.0e+00	0.72820922903241	XP_010249229.1-4432-Nelumbo_nucifera-other_Magnoliophyta	other_Magnoliophyta	0.0e+00	0.679476927418975	-0.048732301613435	eudicots, other_Magnoliophyta, monocots	3	0	85	15	>100
Leryth_017670-t1	XP_006412281.1-72664-Eutrema_salsugineum-eudicots	eudicots	3.3e-97	0.952530815630737	XP_006412281.1-72664-Eutrema_salsugineum-eudicots	eudicots	3.3e-97	0.952530815630737	1kpGBCQ2020520-2003107-Mallomonas_sp-other_Stramenopiles	other_Stramenopiles	1.8e-95	0.937581956464726	-0.0149488591660111	eudicots, other_Stramenopiles, Acrogymnospermae, other_Embryophyta, Chlorophyta, monocots, Glaucocystophyceae, other_Streptophyta, Rhodophyta, other_Magnoliophyta	10	0	57	43	>100
Leryth_022285-t1	NP_001274847.1-4113-Solanum_tuberosum-eudicots	eudicots	3.8e-74	0.459312549960032	NP_001274847.1-4113-Solanum_tuberosum-eudicots	eudicots	3.8e-74	0.459312549960032	XP_010242109.1-4432-Nelumbo_nucifera-other_Magnoliophyta	other_Magnoliophyta	1.2e-54	0.355875299760192	-0.10343725019984	eudicots, other_Magnoliophyta, monocots	3	0	87	13	>100
Leryth_012280-t1	XP_012074050.1-180498-Jatropha_curcas-eudicots	eudicots	6.5e-125	0.900948991696323	XP_012074050.1-180498-Jatropha_curcas-eudicots	eudicots	6.5e-125	0.900948991696323	XP_010265447.1-4432-Nelumbo_nucifera-other_Magnoliophyta	other_Magnoliophyta	9.1e-119	0.86061684460261	-0.040332147093713	eudicots, other_Magnoliophyta, Chlorophyta, other_Streptophyta, other_Embryophyta, monocots, Acrogymnospermae	7	0	89	11	>100
Leryth_017989-t1	XP_022885505.1-4146-Olea_europaea-eudicots	eudicots	4.3e-24	0.46488164532402	XP_022885505.1-4146-Olea_europaea-eudicots	eudicots	4.3e-24	0.46488164532402	XP_010926722.1-51953-Elaeis_guineensis-monocots	monocots	1.4e-22	0.445479239425689	-0.019402405898331	eudicots, monocots, other_Magnoliophyta, other_Embryophyta, Chlorophyta, other_Streptophyta, Acrogymnospermae, Glaucocystophyceae	8	0	78	22	>100
Leryth_001001-t1	XP_024994937.1-4265-Cynara_cardunculus-eudicots	eudicots	0.0e+00	0.780781629998303	XP_024994937.1-4265-Cynara_cardunculus-eudicots	eudicots	0.0e+00	0.780781629998303	XP_010249361.1-4432-Nelumbo_nucifera-other_Magnoliophyta	other_Magnoliophyta	0.0e+00	0.762739664046151	-0.018041965952152	eudicots, other_Magnoliophyta, monocots, other_Embryophyta, Chlorophyta, Glaucocystophyceae, Rhodophyta, Acrogymnospermae, Cryptophyta	9	0	78	22	>100
Leryth_013325-t1	XP_006338665.1-4113-Solanum_tuberosum-eudicots	eudicots	2.8e-258	0.839365671641791	XP_006338665.1-4113-Solanum_tuberosum-eudicots	eudicots	2.8e-258	0.839365671641791	XP_010248854.1-4432-Nelumbo_nucifera-other_Magnoliophyta	other_Magnoliophyta	9.8e-248	0.806716417910448	-0.032649253731343	eudicots, other_Magnoliophyta, monocots	3	0	84	16	>100
Leryth_001990-t1	XP_028095026.1-4442-Camellia_sinensis-eudicots	eudicots	1.9e-103	0.600312012480499	XP_028095026.1-4442-Camellia_sinensis-eudicots	eudicots	1.9e-103	0.600312012480499	XP_010273567.1-4432-Nelumbo_nucifera-other_Magnoliophyta	other_Magnoliophyta	2.0e-100	0.584711388455538	-0.015600624024961	eudicots, other_Magnoliophyta, monocots	3	0	86	14	>100
Leryth_001207-t1	XP_011069882.1-4182-Sesamum_indicum-eudicots	eudicots	7.2e-134	0.600345807089045	XP_011069882.1-4182-Sesamum_indicum-eudicots	eudicots	7.2e-134	0.600345807089045	XP_008805427.1-42345-Phoenix_dactylifera-monocots	monocots	1.7e-122	0.553785352599728	-0.0465604544893169	eudicots, monocots, other_Magnoliophyta	3	0	82	18	>100
Leryth_023569-t1	XP_011086337.1-4182-Sesamum_indicum-eudicots	eudicots	0.0e+00	0.47450372967024	XP_011086337.1-4182-Sesamum_indicum-eudicots	eudicots	0.0e+00	0.47450372967024	XP_010260571.1-4432-Nelumbo_nucifera-other_Magnoliophyta	other_Magnoliophyta	1.4e-300	0.424570986018832	-0.049932743651408	eudicots, other_Magnoliophyta, monocots	3	0	86	14	>100
Leryth_010186-t1	XP_011072764.1-4182-Sesamum_indicum-eudicots	eudicots	1.1e-21	0.617304492512479	XP_011072764.1-4182-Sesamum_indicum-eudicots	eudicots	1.1e-21	0.617304492512479	XP_026458373.1-3469-Papaver_somniferum-other_Magnoliophyta	other_Magnoliophyta	2.3e-19	0.574597892401553	-0.042706600110926	eudicots, other_Magnoliophyta, monocots	3	0	83	17	>100
Leryth_001326-t1	XP_027125376.1-13443-Coffea_arabica-eudicots	eudicots	9.2e-300	0.328476611883692	XP_027125376.1-13443-Coffea_arabica-eudicots	eudicots	9.2e-300	0.328476611883692	XP_010258153.1-4432-Nelumbo_nucifera-other_Magnoliophyta	other_Magnoliophyta	9.3e-252	0.278065739570164	-0.050410872313528	eudicots, other_Magnoliophyta, monocots, other_Embryophyta	4	0	80	20	>100
Leryth_003046-t6	XP_017218538.1-4039-Daucus_carota-eudicots	eudicots	7.7e-76	0.257852254781541	XP_017218538.1-4039-Daucus_carota-eudicots	eudicots	7.7e-76	0.257852254781541	XP_010250286.1-4432-Nelumbo_nucifera-other_Magnoliophyta	other_Magnoliophyta	2.0e-55	0.198368134760484	-0.059484120021057	eudicots, other_Magnoliophyta, monocots, other_Embryophyta	4	0	87	13	>100
Leryth_020859-t1	XP_011070810.1-4182-Sesamum_indicum-eudicots	eudicots	2.8e-08	0.298308103294746	XP_011070810.1-4182-Sesamum_indicum-eudicots	eudicots	2.8e-08	0.298308103294746	na		na	0	-0.298308103294746	eudicots	1	0	9	0	9
Leryth_024306-t1	XP_011087710.1-4182-Sesamum_indicum-eudicots	eudicots	1.9e-153	0.620022497187852	XP_011087710.1-4182-Sesamum_indicum-eudicots	eudicots	1.9e-153	0.620022497187852	XP_010246052.1-4432-Nelumbo_nucifera-other_Magnoliophyta	other_Magnoliophyta	8.7e-130	0.531608548931384	-0.088413948256468	eudicots, other_Magnoliophyta, monocots, Chlorophyta, Acrogymnospermae	5	0	85	15	>100
Leryth_009944-t1	XP_028801934.1-207710-Prosopis_alba-eudicots	eudicots	4.6e-35	0.541363793700242	XP_028801934.1-207710-Prosopis_alba-eudicots	eudicots	4.6e-35	0.541363793700242	XP_010256143.1-4432-Nelumbo_nucifera-other_Magnoliophyta	other_Magnoliophyta	3.1e-31	0.497403946002077	-0.043959847698165	eudicots, other_Magnoliophyta, monocots, other_Embryophyta, Rhodophyta, Chlorophyta, other_Streptophyta, Haptophyceae, Acrogymnospermae	9	0	75	25	>100
Leryth_017210-t1	XP_031119055.1-35885-Ipomoea_triloba-eudicots	eudicots	1.6e-291	0.85446088794926	XP_031119055.1-35885-Ipomoea_triloba-eudicots	eudicots	1.6e-291	0.85446088794926	XP_010277515.1-4432-Nelumbo_nucifera-other_Magnoliophyta	other_Magnoliophyta	1.0e-282	0.829682875264271	-0.024778012684989	eudicots, other_Magnoliophyta, monocots	3	0	83	17	>100
Leryth_008047-t1	XP_010320832.1-4081-Solanum_lycopersicum-eudicots	eudicots	1.9e-28	0.564686051411715	XP_010320832.1-4081-Solanum_lycopersicum-eudicots	eudicots	1.9e-28	0.564686051411715	XP_010261180.1-4432-Nelumbo_nucifera-other_Magnoliophyta	other_Magnoliophyta	1.5e-25	0.524230931310577	-0.0404551201011381	eudicots, other_Magnoliophyta, monocots, other_Embryophyta	4	0	86	14	>100
Leryth_000683-t1	XP_027085983.1-13443-Coffea_arabica-eudicots	eudicots	1.3e-295	0.688491529981178	XP_027085983.1-13443-Coffea_arabica-eudicots	eudicots	1.3e-295	0.688491529981178	XP_010253698.1-4432-Nelumbo_nucifera-other_Magnoliophyta	other_Magnoliophyta	2.1e-272	0.63673030384512	-0.051761226136058	eudicots, other_Magnoliophyta, monocots	3	0	83	17	>100
Leryth_025640-t2	XP_027161207.1-49369-Coffea_eugenioides-eudicots	eudicots	9.3e-76	0.764998690070736	XP_027161207.1-49369-Coffea_eugenioides-eudicots	eudicots	9.3e-76	0.764998690070736	1kpGBCQ2098117-4477-Pistia_stratiotes-monocots	monocots	1.2e-67	0.694262509824469	-0.0707361802462669	eudicots, monocots, other_Stramenopiles, other_Embryophyta, Acrogymnospermae, Chlorophyta, other_Streptophyta, Rhodophyta, other_Magnoliophyta	9	0	64	36	>100
Leryth_012900-t1	XP_019258080.1-49451-Nicotiana_attenuata-eudicots	eudicots	1.6e-138	0.880203759002284	XP_019258080.1-49451-Nicotiana_attenuata-eudicots	eudicots	1.6e-138	0.880203759002284	1kpGBCQ2004541-1074902-Lepidosperma_gibsonii-monocots	monocots	8.5e-132	0.841032847356403	-0.0391709116458809	eudicots, monocots, other_Embryophyta, Rhodophyta, Chlorophyta, other_Streptophyta, Acrogymnospermae	7	0	66	34	>100
Leryth_016672-t1	XP_016454403.1-4097-Nicotiana_tabacum-eudicots	eudicots	1.7e-75	0.736097067745197	XP_016454403.1-4097-Nicotiana_tabacum-eudicots	eudicots	1.7e-75	0.736097067745197	XP_010243192.1-4432-Nelumbo_nucifera-other_Magnoliophyta	other_Magnoliophyta	6.1e-65	0.64737108190091	-0.088725985844287	eudicots, other_Magnoliophyta, Chlorophyta, monocots, Acrogymnospermae, other_Embryophyta	6	0	86	14	>100
Leryth_020057-t1	XP_011071599.1-4182-Sesamum_indicum-eudicots	eudicots	3.0e-19	0.344827586206897	XP_011071599.1-4182-Sesamum_indicum-eudicots	eudicots	3.0e-19	0.344827586206897	XP_026435547.1-3469-Papaver_somniferum-other_Magnoliophyta	other_Magnoliophyta	6.0e-12	0.264257294429708	-0.080570291777189	eudicots, other_Magnoliophyta, monocots	3	0	52	4	56
Leryth_011157-t9	XP_027178091.1-49369-Coffea_eugenioides-eudicots	eudicots	0.0e+00	0.748074424647365	XP_027178091.1-49369-Coffea_eugenioides-eudicots	eudicots	0.0e+00	0.748074424647365	XP_010242543.1-4432-Nelumbo_nucifera-other_Magnoliophyta	other_Magnoliophyta	0.0e+00	0.692047141796585	-0.05602728285078	eudicots, other_Magnoliophyta, monocots	3	0	83	17	>100
Leryth_008935-t6	XP_031095592.1-35885-Ipomoea_triloba-eudicots	eudicots	1.1e-92	0.246306458421275	XP_031095592.1-35885-Ipomoea_triloba-eudicots	eudicots	1.1e-92	0.246306458421275	XP_010247436.1-4432-Nelumbo_nucifera-other_Magnoliophyta	other_Magnoliophyta	2.8e-75	0.205712677641762	-0.040593780779513	eudicots, other_Magnoliophyta, other_Embryophyta, Acrogymnospermae, other_Stramenopiles, monocots, Chlorophyta	7	0	78	22	>100
Leryth_013911-t1	XP_019244853.1-49451-Nicotiana_attenuata-eudicots	eudicots	0.0e+00	0.717772113455176	XP_019244853.1-49451-Nicotiana_attenuata-eudicots	eudicots	0.0e+00	0.717772113455176	XP_010266231.1-4432-Nelumbo_nucifera-other_Magnoliophyta	other_Magnoliophyta	0.0e+00	0.650740278756982	-0.067031834698194	eudicots, other_Magnoliophyta, monocots, Chlorophyta	4	0	92	8	>100
Leryth_016410-t1	XP_008375033.2-3750-Malus_domestica-eudicots	eudicots	1.2e-19	0.282085561497326	XP_008375033.2-3750-Malus_domestica-eudicots	eudicots	1.2e-19	0.282085561497326	XP_010261411.1-4432-Nelumbo_nucifera-other_Magnoliophyta	other_Magnoliophyta	2.7e-14	0.23475935828877	-0.047326203208556	eudicots, other_Magnoliophyta, monocots	3	0	86	12	98
Leryth_022459-t1	XP_011071761.1-4182-Sesamum_indicum-eudicots	eudicots	1.5e-53	0.241367934902133	XP_011071761.1-4182-Sesamum_indicum-eudicots	eudicots	1.5e-53	0.241367934902133	XP_010272170.1-4432-Nelumbo_nucifera-other_Magnoliophyta	other_Magnoliophyta	2.5e-45	0.211348141631845	-0.030019793270288	eudicots, other_Magnoliophyta, monocots, other_Streptophyta, Acrogymnospermae, Chlorophyta, other_Embryophyta	7	0	82	18	>100
Leryth_013558-t1	XP_021993185.1-4232-Helianthus_annuus-eudicots	eudicots	1.1e-76	0.796866558616964	XP_021993185.1-4232-Helianthus_annuus-eudicots	eudicots	1.1e-76	0.796866558616964	XP_010240996.1-4432-Nelumbo_nucifera-other_Magnoliophyta	other_Magnoliophyta	9.3e-73	0.761750405186386	-0.0351161534305779	eudicots, other_Magnoliophyta, monocots	3	0	87	13	>100
Leryth_005806-t2	XP_028089227.1-4442-Camellia_sinensis-eudicots	eudicots	6.6e-105	0.352590720346633	XP_028089227.1-4442-Camellia_sinensis-eudicots	eudicots	6.6e-105	0.352590720346633	XP_008785531.1-42345-Phoenix_dactylifera-monocots	monocots	6.6e-81	0.280556057050009	-0.072034663296624	eudicots, monocots, other_Magnoliophyta	3	0	86	14	>100
Leryth_005896-t1	XP_011098680.1-4182-Sesamum_indicum-eudicots	eudicots	1.6e-53	0.611157835716288	XP_011098680.1-4182-Sesamum_indicum-eudicots	eudicots	1.6e-53	0.611157835716288	XP_010258208.1-4432-Nelumbo_nucifera-other_Magnoliophyta	other_Magnoliophyta	2.8e-42	0.506307821698907	-0.104850014017381	eudicots, other_Magnoliophyta, Acrogymnospermae, monocots, Chlorophyta, other_Embryophyta	6	0	78	22	>100
Leryth_014480-t1	XP_027087140.1-13443-Coffea_arabica-eudicots	eudicots	1.4e-50	0.310007412898443	XP_027087140.1-13443-Coffea_arabica-eudicots	eudicots	1.4e-50	0.310007412898443	XP_010252137.1-4432-Nelumbo_nucifera-other_Magnoliophyta	other_Magnoliophyta	2.8e-38	0.249518161601186	-0.060489251297257	eudicots, other_Magnoliophyta, monocots	3	0	86	14	>100
Leryth_009980-t3	XP_011070877.1-4182-Sesamum_indicum-eudicots	eudicots	7.2e-232	0.833846785787636	XP_011070877.1-4182-Sesamum_indicum-eudicots	eudicots	7.2e-232	0.833846785787636	XP_010936720.1-51953-Elaeis_guineensis-monocots	monocots	4.7e-223	0.803758471965496	-0.0300883138221401	eudicots, monocots, other_Magnoliophyta	3	0	82	18	>100
Leryth_019057-t1	XP_009785630.1-4096-Nicotiana_sylvestris-eudicots	eudicots	9.8e-35	0.356816102470265	XP_009785630.1-4096-Nicotiana_sylvestris-eudicots	eudicots	9.8e-35	0.356816102470265	XP_019052440.1-4432-Nelumbo_nucifera-other_Magnoliophyta	other_Magnoliophyta	8.3e-26	0.288883806038426	-0.067932296431839	eudicots, other_Magnoliophyta, monocots, other_Embryophyta	4	0	84	16	>100
Leryth_025550-t1	XP_019190142.1-35883-Ipomoea_nil-eudicots	eudicots	9.2e-05	0.491402714932127	XP_019190142.1-35883-Ipomoea_nil-eudicots	eudicots	9.2e-05	0.491402714932127	1kpGBCQ2022187-255355-Strelitzia_reginae-monocots	monocots	1.0e-03	0.45972850678733	-0.031674208144797	eudicots, monocots, other_Streptophyta, other_Embryophyta, Acrogymnospermae, Chlorophyta, Rhodophyta, Cryptophyta, other_Magnoliophyta, other_Stramenopiles	10	0	48	52	>100
Leryth_017884-t1	XP_009590978.1-4098-Nicotiana_tomentosiformis-eudicots	eudicots	1.1e-120	0.835950804162725	XP_009590978.1-4098-Nicotiana_tomentosiformis-eudicots	eudicots	1.1e-120	0.835950804162725	1kpGBCQ2008082-28978-Glyptostrobus_pensilis-Acrogymnospermae	Acrogymnospermae	2.0e-111	0.77767265846736	-0.058278145695365	eudicots, Acrogymnospermae, Rhodophyta, monocots, Chlorophyta, Haptophyceae, Glaucocystophyceae, other_Embryophyta, other_Magnoliophyta, other_Stramenopiles, other_Streptophyta	11	0	49	51	>100
Leryth_016773-t1	XP_014519624.1-157791-Vigna_radiata-eudicots	eudicots	6.0e-84	0.576347575265909	XP_014519624.1-157791-Vigna_radiata-eudicots	eudicots	6.0e-84	0.576347575265909	XP_010278141.1-4432-Nelumbo_nucifera-other_Magnoliophyta	other_Magnoliophyta	4.3e-74	0.51739679105823	-0.058950784207679	eudicots, other_Magnoliophyta, monocots	3	0	87	13	>100
Leryth_000753-t1	XP_019178637.1-35883-Ipomoea_nil-eudicots	eudicots	2.2e-149	0.81805724725944	XP_019178637.1-35883-Ipomoea_nil-eudicots	eudicots	2.2e-149	0.81805724725944	XP_010257053.1-4432-Nelumbo_nucifera-other_Magnoliophyta	other_Magnoliophyta	1.7e-141	0.778166869671133	-0.0398903775883069	eudicots, other_Magnoliophyta, monocots, Proteobacteria, Firmicutes, Chlorophyta, other_Embryophyta	7	0	87	13	>100
Leryth_023327-t1	XP_028065643.1-4442-Camellia_sinensis-eudicots	eudicots	0.0e+00	0.536716870154175	XP_028065643.1-4442-Camellia_sinensis-eudicots	eudicots	0.0e+00	0.536716870154175	XP_026406503.1-3469-Papaver_somniferum-other_Magnoliophyta	other_Magnoliophyta	8.6e-292	0.451073879333393	-0.085642990820782	eudicots, other_Magnoliophyta, monocots	3	0	82	18	>100
Leryth_007628-t3	XP_011085252.1-4182-Sesamum_indicum-eudicots	eudicots	5.9e-178	0.832675092153765	XP_011085252.1-4182-Sesamum_indicum-eudicots	eudicots	5.9e-178	0.832675092153765	XP_010279657.1-4432-Nelumbo_nucifera-other_Magnoliophyta	other_Magnoliophyta	4.8e-156	0.736835176408636	-0.095839915745129	eudicots, other_Magnoliophyta, monocots	3	0	86	14	>100
Leryth_006146-t1	XP_019224995.1-49451-Nicotiana_attenuata-eudicots	eudicots	1.2e-191	0.524254596014213	XP_019224995.1-49451-Nicotiana_attenuata-eudicots	eudicots	1.2e-191	0.524254596014213	1kpGBCQ2100319-1671328-Platanthera_clavellata-monocots	monocots	1.8e-163	0.45195427158968	-0.072300324424533	eudicots, monocots, other_Embryophyta, Acrogymnospermae, Chlorophyta, other_Magnoliophyta, Glaucocystophyceae, other_Streptophyta, Rhodophyta	9	0	64	36	>100
Leryth_010364-t1	XP_024156891.1-74649-Rosa_chinensis-eudicots	eudicots	2.4e-64	0.823758519961052	XP_024156891.1-74649-Rosa_chinensis-eudicots	eudicots	2.4e-64	0.823758519961052	XP_026434910.1-3469-Papaver_somniferum-other_Magnoliophyta	other_Magnoliophyta	1.3e-57	0.751379422265498	-0.072379097695554	eudicots, other_Magnoliophyta, monocots, Acrogymnospermae, other_Stramenopiles, Chlorophyta	6	0	89	11	>100
Leryth_010888-t1	XP_011082121.1-4182-Sesamum_indicum-eudicots	eudicots	1.3e-139	0.568503937007874	XP_011082121.1-4182-Sesamum_indicum-eudicots	eudicots	1.3e-139	0.568503937007874	XP_009409572.1-4641-Musa_acuminata-monocots	monocots	7.5e-119	0.490888638920135	-0.077615298087739	eudicots, monocots, other_Magnoliophyta	3	0	84	16	>100
Leryth_006359-t1	XP_007225971.1-3760-Prunus_persica-eudicots	eudicots	2.8e-37	0.790799031476998	XP_007225971.1-3760-Prunus_persica-eudicots	eudicots	2.8e-37	0.790799031476998	XP_010243566.1-4432-Nelumbo_nucifera-other_Magnoliophyta	other_Magnoliophyta	3.8e-31	0.692009685230024	-0.098789346246974	eudicots, other_Magnoliophyta, monocots, Acrogymnospermae, Chlorophyta	5	0	87	13	>100
Leryth_013659-t1	XP_016485248.1-4097-Nicotiana_tabacum-eudicots	eudicots	4.6e-120	0.5229216152019	XP_016485248.1-4097-Nicotiana_tabacum-eudicots	eudicots	4.6e-120	0.5229216152019	XP_026398207.1-3469-Papaver_somniferum-other_Magnoliophyta	other_Magnoliophyta	1.1e-105	0.466152019002375	-0.0567695961995249	eudicots, other_Magnoliophyta, monocots	3	0	87	13	>100
Leryth_015236-t4	XP_011099985.1-4182-Sesamum_indicum-eudicots	eudicots	7.9e-219	0.538090241343127	XP_011099985.1-4182-Sesamum_indicum-eudicots	eudicots	7.9e-219	0.538090241343127	XP_010254534.1-4432-Nelumbo_nucifera-other_Magnoliophyta	other_Magnoliophyta	7.4e-201	0.496327387198321	-0.041762854144806	eudicots, other_Magnoliophyta, Acrogymnospermae, other_Embryophyta, monocots, other_Stramenopiles, Rhodophyta, Chlorophyta	8	0	67	33	>100
Leryth_019432-t1	XP_027357342.1-3816-Abrus_precatorius-eudicots	eudicots	2.1e-63	0.567842605156038	XP_027357342.1-3816-Abrus_precatorius-eudicots	eudicots	2.1e-63	0.567842605156038	XP_010271101.1-4432-Nelumbo_nucifera-other_Magnoliophyta	other_Magnoliophyta	1.2e-58	0.532112166440525	-0.0357304387155131	eudicots, other_Magnoliophyta, monocots, BacteroChlorobi, Proteobacteria, other_Embryophyta	6	0	80	20	>100
Leryth_014148-t1	XP_027160194.1-49369-Coffea_eugenioides-eudicots	eudicots	1.2e-135	0.839453458582408	XP_027160194.1-49369-Coffea_eugenioides-eudicots	eudicots	1.2e-135	0.839453458582408	XP_020272603.1-4686-Asparagus_officinalis-monocots	monocots	9.8e-125	0.777625960717336	-0.061827497865072	eudicots, monocots, other_Magnoliophyta	3	0	85	15	>100
Leryth_010310-t1	XP_019259575.1-49451-Nicotiana_attenuata-eudicots	eudicots	4.5e-44	0.378487666801456	XP_019259575.1-49451-Nicotiana_attenuata-eudicots	eudicots	4.5e-44	0.378487666801456	XP_019055634.1-4432-Nelumbo_nucifera-other_Magnoliophyta	other_Magnoliophyta	1.4e-34	0.314597654670441	-0.063890012131015	eudicots, other_Magnoliophyta, monocots	3	0	84	16	>100
Leryth_019857-t3	XP_004230273.1-4081-Solanum_lycopersicum-eudicots	eudicots	7.0e-91	0.472401927047488	XP_004230273.1-4081-Solanum_lycopersicum-eudicots	eudicots	7.0e-91	0.472401927047488	XP_020254915.1-4686-Asparagus_officinalis-monocots	monocots	1.0e-81	0.430557467309016	-0.041844459738472	eudicots, monocots, other_Magnoliophyta	3	0	84	16	>100
Leryth_015138-t1	XP_020552955.1-4182-Sesamum_indicum-eudicots	eudicots	5.8e-22	0.667659321024419	XP_020552955.1-4182-Sesamum_indicum-eudicots	eudicots	5.8e-22	0.667659321024419	XP_020528993.1-13333-Amborella_trichopoda-other_Magnoliophyta	other_Magnoliophyta	1.2e-16	0.56223942823109	-0.105419892793329	eudicots, other_Magnoliophyta, monocots	3	0	87	13	>100
Leryth_017665-t1	XP_016901721.1-3656-Cucumis_melo-eudicots	eudicots	1.6e-150	0.789727126805779	XP_016901721.1-3656-Cucumis_melo-eudicots	eudicots	1.6e-150	0.789727126805779	XP_028554875.1-906689-Dendrobium_catenatum-monocots	monocots	1.7e-139	0.736319859915366	-0.053407266890413	eudicots, monocots, other_Magnoliophyta, Chlorophyta, Acrogymnospermae, other_Embryophyta	6	0	89	11	>100
Leryth_016675-t8	XP_019198790.1-35883-Ipomoea_nil-eudicots	eudicots	2.7e-303	0.790317723234453	XP_019198790.1-35883-Ipomoea_nil-eudicots	eudicots	2.7e-303	0.790317723234453	XP_010267258.1-4432-Nelumbo_nucifera-other_Magnoliophyta	other_Magnoliophyta	5.4e-296	0.772022285800331	-0.018295437434122	eudicots, other_Magnoliophyta, monocots, other_Embryophyta, Chlorophyta, other_Stramenopiles, Acrogymnospermae, Rhodophyta	8	0	83	17	>100
Leryth_016348-t3	XP_020547501.1-4182-Sesamum_indicum-eudicots	eudicots	1.5e-101	0.403234386636876	XP_020547501.1-4182-Sesamum_indicum-eudicots	eudicots	1.5e-101	0.403234386636876	XP_010252164.1-4432-Nelumbo_nucifera-other_Magnoliophyta	other_Magnoliophyta	7.4e-85	0.344291945951697	-0.058942440685179	eudicots, other_Magnoliophyta, monocots, other_Embryophyta, Chlorophyta, Acrogymnospermae, other_Streptophyta, other_Stramenopiles, Rhodophyta	9	0	70	30	>100
Leryth_019036-t5	XP_022884614.1-4146-Olea_europaea-eudicots	eudicots	8.5e-71	0.606287096065069	XP_022884614.1-4146-Olea_europaea-eudicots	eudicots	8.5e-71	0.606287096065069	XP_010245490.1-4432-Nelumbo_nucifera-other_Magnoliophyta	other_Magnoliophyta	1.3e-66	0.575730929874698	-0.030556166190371	eudicots, other_Magnoliophyta, monocots	3	0	83	17	>100
Leryth_007173-t3	XP_027113428.1-13443-Coffea_arabica-eudicots	eudicots	0.0e+00	0.406003109433004	XP_027113428.1-13443-Coffea_arabica-eudicots	eudicots	0.0e+00	0.406003109433004	XP_010274539.1-4432-Nelumbo_nucifera-other_Magnoliophyta	other_Magnoliophyta	0.0e+00	0.357743440048228	-0.048259669384776	eudicots, other_Magnoliophyta, monocots	3	0	84	16	>100
Leryth_003002-t1	XP_017179218.1-3750-Malus_domestica-eudicots	eudicots	7.1e-56	0.705092158700406	XP_017179218.1-3750-Malus_domestica-eudicots	eudicots	7.1e-56	0.705092158700406	XP_020572020.1-78828-Phalaenopsis_equestris-monocots	monocots	2.0e-50	0.6485473289597	-0.056544829740706	eudicots, monocots, other_Magnoliophyta	3	0	84	16	>100
Leryth_006459-t2	XP_016563954.1-4072-Capsicum_annuum-eudicots	eudicots	1.0e-268	0.667881125875125	XP_016563954.1-4072-Capsicum_annuum-eudicots	eudicots	1.0e-268	0.667881125875125	XP_019052076.1-4432-Nelumbo_nucifera-other_Magnoliophyta	other_Magnoliophyta	2.5e-227	0.569581368766967	-0.0982997571081581	eudicots, other_Magnoliophyta, monocots	3	0	83	17	>100
Leryth_025152-t1	XP_012855705.1-4155-Erythranthe_guttata-eudicots	eudicots	1.4e-78	0.71435338702037	XP_012855705.1-4155-Erythranthe_guttata-eudicots	eudicots	1.4e-78	0.71435338702037	XP_010262055.1-4432-Nelumbo_nucifera-other_Magnoliophyta	other_Magnoliophyta	6.1e-71	0.65419232591189	-0.06016106110848	eudicots, other_Magnoliophyta, Rhodophyta, Chlorophyta, other_Embryophyta, monocots, other_Stramenopiles, Acrogymnospermae, other_Streptophyta, Glaucocystophyceae	10	0	64	36	>100
Leryth_021741-t1	XP_027164503.1-49369-Coffea_eugenioides-eudicots	eudicots	8.3e-137	0.408272346024176	XP_027164503.1-49369-Coffea_eugenioides-eudicots	eudicots	8.3e-137	0.408272346024176	XP_010264948.1-4432-Nelumbo_nucifera-other_Magnoliophyta	other_Magnoliophyta	2.9e-118	0.357618616890058	-0.050653729134118	eudicots, other_Magnoliophyta, monocots	3	0	86	14	>100
Leryth_003940-t1	XP_027081320.1-13443-Coffea_arabica-eudicots	eudicots	1.7e-38	0.535566188197767	XP_027081320.1-13443-Coffea_arabica-eudicots	eudicots	1.7e-38	0.535566188197767	XP_026407342.1-3469-Papaver_somniferum-other_Magnoliophyta	other_Magnoliophyta	7.8e-31	0.454545454545455	-0.081020733652312	eudicots, other_Magnoliophyta, other_Embryophyta, Rhodophyta, Acrogymnospermae, monocots, Chlorophyta, other_Stramenopiles, other_Streptophyta	9	0	80	20	>100
Leryth_016479-t2	XP_016581046.1-4072-Capsicum_annuum-eudicots	eudicots	3.5e-98	0.709097933165926	XP_016581046.1-4072-Capsicum_annuum-eudicots	eudicots	3.5e-98	0.709097933165926	XP_010262780.1-4432-Nelumbo_nucifera-other_Magnoliophyta	other_Magnoliophyta	2.0e-85	0.627197218466293	-0.081900714699633	eudicots, other_Magnoliophyta, monocots, other_Stramenopiles, Chlorophyta, other_Embryophyta, other_Streptophyta, Acrogymnospermae	8	0	65	35	>100
Leryth_020034-t1	XP_011073492.2-4182-Sesamum_indicum-eudicots	eudicots	7.8e-77	0.627892167268096	XP_011073492.2-4182-Sesamum_indicum-eudicots	eudicots	7.8e-77	0.627892167268096	XP_010274161.1-4432-Nelumbo_nucifera-other_Magnoliophyta	other_Magnoliophyta	7.6e-72	0.592867756315007	-0.0350244109530891	eudicots, other_Magnoliophyta, monocots	3	0	86	14	>100
Leryth_015444-t1	XP_013683995.1-3708-Brassica_napus-eudicots	eudicots	3.8e-17	0.389291465378422	XP_013683995.1-3708-Brassica_napus-eudicots	eudicots	3.8e-17	0.389291465378422	XP_010248950.1-4432-Nelumbo_nucifera-other_Magnoliophyta	other_Magnoliophyta	3.6e-15	0.362721417069243	-0.026570048309179	eudicots, other_Magnoliophyta, monocots, other_Embryophyta	4	0	80	20	>100
Leryth_008569-t1	XP_022872204.1-4146-Olea_europaea-eudicots	eudicots	2.4e-23	0.418447293447293	XP_022872204.1-4146-Olea_europaea-eudicots	eudicots	2.4e-23	0.418447293447293	XP_020577903.1-78828-Phalaenopsis_equestris-monocots	monocots	3.5e-22	0.404558404558405	-0.013888888888888	eudicots, monocots, other_Magnoliophyta	3	0	82	18	>100
Leryth_011375-t1	XP_019234279.1-49451-Nicotiana_attenuata-eudicots	eudicots	7.2e-266	0.787002381762504	XP_019234279.1-49451-Nicotiana_attenuata-eudicots	eudicots	7.2e-266	0.787002381762504	XP_010265371.1-4432-Nelumbo_nucifera-other_Magnoliophyta	other_Magnoliophyta	3.2e-258	0.765396393331065	-0.021605988431439	eudicots, other_Magnoliophyta, monocots	3	0	87	13	>100
Leryth_013551-t1	XP_027170969.1-49369-Coffea_eugenioides-eudicots	eudicots	1.0e-11	0.3144	XP_027170969.1-49369-Coffea_eugenioides-eudicots	eudicots	1.0e-11	0.3144	na		na	0	-0.3144	eudicots	1	0	7	0	7
Leryth_011101-t1	XP_006429178.1-85681-Citrus_clementina-eudicots	eudicots	2.0e-105	0.770747092450227	XP_006429178.1-85681-Citrus_clementina-eudicots	eudicots	2.0e-105	0.770747092450227	XP_010256789.1-4432-Nelumbo_nucifera-other_Magnoliophyta	other_Magnoliophyta	7.2e-100	0.734279519022275	-0.036467573427952	eudicots, other_Magnoliophyta, monocots	3	0	84	16	>100
Leryth_018791-t1	XP_011095951.1-4182-Sesamum_indicum-eudicots	eudicots	1.6e-75	0.790016277807922	XP_011095951.1-4182-Sesamum_indicum-eudicots	eudicots	1.6e-75	0.790016277807922	XP_006856820.1-13333-Amborella_trichopoda-other_Magnoliophyta	other_Magnoliophyta	6.4e-69	0.730330982094411	-0.059685295713511	eudicots, other_Magnoliophyta, monocots	3	0	84	16	>100
Leryth_011437-t1	XP_026381712.1-3469-Papaver_somniferum-other_Magnoliophyta	other_Magnoliophyta	3.2e-40	0.870156014091595	XP_006367987.1-4113-Solanum_tuberosum-eudicots	eudicots	4.6e-39	0.851031706089582	XP_026381712.1-3469-Papaver_somniferum-other_Magnoliophyta	other_Magnoliophyta	3.2e-40	0.870156014091595	0.019124308002013	other_Magnoliophyta, monocots, eudicots, other_Embryophyta, other_Streptophyta	5	0	83	17	>100
Leryth_013644-t1	XP_009780083.1-4096-Nicotiana_sylvestris-eudicots	eudicots	1.7e-149	0.807842548076923	XP_009780083.1-4096-Nicotiana_sylvestris-eudicots	eudicots	1.7e-149	0.807842548076923	XP_020240986.1-4686-Asparagus_officinalis-monocots	monocots	1.1e-140	0.763822115384615	-0.044020432692308	eudicots, monocots, other_Magnoliophyta, Chlorophyta, Cryptophyta, other_Embryophyta, other_Stramenopiles, Acrogymnospermae	8	0	76	24	>100
Leryth_016980-t1	XP_027121272.1-13443-Coffea_arabica-eudicots	eudicots	6.8e-89	0.437272727272727	XP_027121272.1-13443-Coffea_arabica-eudicots	eudicots	6.8e-89	0.437272727272727	1kpGBCQ2099959-55501-Triglochin_maritima-monocots	monocots	1.0e-76	0.384675324675325	-0.052597402597402	eudicots, monocots, other_Embryophyta, Acrogymnospermae, other_Stramenopiles, Chlorophyta, other_Magnoliophyta, other_Streptophyta, Rhodophyta	9	0	71	29	>100
Leryth_003981-t1	XP_022854800.1-4146-Olea_europaea-eudicots	eudicots	7.1e-73	0.765040650406504	XP_022854800.1-4146-Olea_europaea-eudicots	eudicots	7.1e-73	0.765040650406504	XP_010244271.1-4432-Nelumbo_nucifera-other_Magnoliophyta	other_Magnoliophyta	9.9e-59	0.637669376693767	-0.127371273712737	eudicots, other_Magnoliophyta, monocots, Acrogymnospermae	4	0	89	11	>100
Leryth_004235-t1	XP_019177564.1-35883-Ipomoea_nil-eudicots	eudicots	7.3e-51	0.280250533049041	XP_019177564.1-35883-Ipomoea_nil-eudicots	eudicots	7.3e-51	0.280250533049041	XP_026446962.1-3469-Papaver_somniferum-other_Magnoliophyta	other_Magnoliophyta	3.0e-28	0.180170575692964	-0.100079957356077	eudicots, other_Magnoliophyta, monocots	3	0	86	13	99
Leryth_019280-t3	XP_012828857.1-4155-Erythranthe_guttata-eudicots	eudicots	1.5e-54	0.642587757470264	XP_012828857.1-4155-Erythranthe_guttata-eudicots	eudicots	1.5e-54	0.642587757470264	XP_026432946.1-3469-Papaver_somniferum-other_Magnoliophyta	other_Magnoliophyta	1.2e-48	0.585436611546272	-0.057151145923992	eudicots, other_Magnoliophyta, monocots	3	0	85	15	>100
Leryth_021714-t1	XP_027175370.1-49369-Coffea_eugenioides-eudicots	eudicots	0.0e+00	0.453878433694617	XP_027175370.1-49369-Coffea_eugenioides-eudicots	eudicots	0.0e+00	0.453878433694617	XP_010253041.1-4432-Nelumbo_nucifera-other_Magnoliophyta	other_Magnoliophyta	0.0e+00	0.443168653296604	-0.010709780398013	eudicots, other_Magnoliophyta, monocots, other_Embryophyta	4	0	80	20	>100
Leryth_027237-t1	XP_022850354.1-4146-Olea_europaea-eudicots	eudicots	8.6e-53	0.726873733963538	XP_022850354.1-4146-Olea_europaea-eudicots	eudicots	8.6e-53	0.726873733963538	XP_010272751.1-4432-Nelumbo_nucifera-other_Magnoliophyta	other_Magnoliophyta	1.7e-48	0.678933153274814	-0.0479405806887241	eudicots, other_Magnoliophyta, monocots	3	0	85	15	>100
Leryth_000883-t3	XP_011077371.1-4182-Sesamum_indicum-eudicots	eudicots	2.4e-13	0.362850971922246	XP_011077371.1-4182-Sesamum_indicum-eudicots	eudicots	2.4e-13	0.362850971922246	XP_010255850.1-4432-Nelumbo_nucifera-other_Magnoliophyta	other_Magnoliophyta	9.6e-10	0.311015118790497	-0.051835853131749	eudicots, other_Magnoliophyta, monocots, Acrogymnospermae, other_Embryophyta, Chlorophyta, Rhodophyta, other_Streptophyta, other_Stramenopiles, Glaucocystophyceae	10	0	56	44	>100
Leryth_016179-t1	XP_022882146.1-4146-Olea_europaea-eudicots	eudicots	1.6e-138	0.419177167654177	XP_022882146.1-4146-Olea_europaea-eudicots	eudicots	1.6e-138	0.419177167654177	XP_010251004.1-4432-Nelumbo_nucifera-other_Magnoliophyta	other_Magnoliophyta	4.4e-112	0.345906701159977	-0.0732704664942	eudicots, other_Magnoliophyta, monocots, other_Embryophyta, Chlorophyta, Acrogymnospermae	6	0	87	13	>100
Leryth_018391-t1	XP_021969927.1-4232-Helianthus_annuus-eudicots	eudicots	8.2e-39	0.662608012568735	XP_021969927.1-4232-Helianthus_annuus-eudicots	eudicots	8.2e-39	0.662608012568735	XP_029120918.1-51953-Elaeis_guineensis-monocots	monocots	5.1e-33	0.586802827965436	-0.075805184603299	eudicots, monocots, other_Magnoliophyta, other_Embryophyta	4	0	82	18	>100
Leryth_017974-t1	XP_016476594.1-4097-Nicotiana_tabacum-eudicots	eudicots	1.2e-143	0.532375577219087	XP_016476594.1-4097-Nicotiana_tabacum-eudicots	eudicots	1.2e-143	0.532375577219087	XP_010263523.1-4432-Nelumbo_nucifera-other_Magnoliophyta	other_Magnoliophyta	4.2e-120	0.45223191380195	-0.080143663417137	eudicots, other_Magnoliophyta, monocots	3	0	87	13	>100
Leryth_023479-t1	XP_031249641.1-55513-Pistacia_vera-eudicots	eudicots	1.7e-113	0.561476510067114	XP_031249641.1-55513-Pistacia_vera-eudicots	eudicots	1.7e-113	0.561476510067114	XP_010262942.1-4432-Nelumbo_nucifera-other_Magnoliophyta	other_Magnoliophyta	3.3e-104	0.520134228187919	-0.041342281879195	eudicots, other_Magnoliophyta, monocots	3	0	85	15	>100
Leryth_021327-t1	XP_019168465.1-35883-Ipomoea_nil-eudicots	eudicots	1.1e-39	0.80620884289746	XP_019168465.1-35883-Ipomoea_nil-eudicots	eudicots	1.1e-39	0.80620884289746	XP_008801144.1-42345-Phoenix_dactylifera-monocots	monocots	2.8e-35	0.737535277516463	-0.068673565380997	eudicots, monocots, other_Magnoliophyta	3	0	82	18	>100
Leryth_026371-t1	XP_027080348.1-13443-Coffea_arabica-eudicots	eudicots	8.5e-57	0.528475905003459	XP_027080348.1-13443-Coffea_arabica-eudicots	eudicots	8.5e-57	0.528475905003459	XP_029119954.1-51953-Elaeis_guineensis-monocots	monocots	3.3e-40	0.401429559603412	-0.127046345400047	eudicots, monocots, other_Magnoliophyta, Chlorophyta, other_Embryophyta	5	0	77	23	>100
Leryth_016135-t2	XP_016465820.1-4097-Nicotiana_tabacum-eudicots	eudicots	5.7e-190	0.816933916423712	XP_016465820.1-4097-Nicotiana_tabacum-eudicots	eudicots	5.7e-190	0.816933916423712	XP_010242350.1-4432-Nelumbo_nucifera-other_Magnoliophyta	other_Magnoliophyta	2.4e-180	0.778182701652089	-0.038751214771623	eudicots, other_Magnoliophyta, Chlorophyta, Acrogymnospermae, other_Embryophyta, monocots, other_Stramenopiles	7	0	71	29	>100
Leryth_018923-t1	XP_002269790.1-29760-Vitis_vinifera-eudicots	eudicots	1.1e-143	0.559111973272982	XP_002269790.1-29760-Vitis_vinifera-eudicots	eudicots	1.1e-143	0.559111973272982	XP_010265516.1-4432-Nelumbo_nucifera-other_Magnoliophyta	other_Magnoliophyta	9.3e-106	0.42342924884147	-0.135682724431512	eudicots, other_Magnoliophyta, monocots, other_Embryophyta	4	0	87	13	>100
Leryth_008545-t7	XP_022858382.1-4146-Olea_europaea-eudicots	eudicots	4.9e-38	0.683127572016461	XP_022858382.1-4146-Olea_europaea-eudicots	eudicots	4.9e-38	0.683127572016461	XP_024363567.1-3218-Physcomitrella_patens-other_Embryophyta	other_Embryophyta	7.1e-37	0.667489711934156	-0.0156378600823051	eudicots, other_Embryophyta, monocots, other_Streptophyta, Chlorophyta, Acrogymnospermae, Glaucocystophyceae, Rhodophyta, other_Magnoliophyta	9	0	63	37	>100
Leryth_014140-t1	XP_027155774.1-49369-Coffea_eugenioides-eudicots	eudicots	3.6e-83	0.821058091286307	XP_027155774.1-49369-Coffea_eugenioides-eudicots	eudicots	3.6e-83	0.821058091286307	XP_010277501.1-4432-Nelumbo_nucifera-other_Magnoliophyta	other_Magnoliophyta	1.3e-72	0.730290456431535	-0.090767634854772	eudicots, other_Magnoliophyta, monocots, Glaucocystophyceae, other_Embryophyta	5	0	83	17	>100
Leryth_020675-t1	XP_022879849.1-4146-Olea_europaea-eudicots	eudicots	1.2e-131	0.706855791962175	XP_022879849.1-4146-Olea_europaea-eudicots	eudicots	1.2e-131	0.706855791962175	XP_010272984.1-4432-Nelumbo_nucifera-other_Magnoliophyta	other_Magnoliophyta	7.6e-121	0.653959810874705	-0.05289598108747	eudicots, other_Magnoliophyta, monocots	3	0	85	15	>100
Leryth_011143-t1	XP_027175338.1-49369-Coffea_eugenioides-eudicots	eudicots	0.0e+00	0.799855647780585	XP_027175338.1-49369-Coffea_eugenioides-eudicots	eudicots	0.0e+00	0.799855647780585	XP_010263774.1-4432-Nelumbo_nucifera-other_Magnoliophyta	other_Magnoliophyta	0.0e+00	0.777047997112956	-0.022807650667629	eudicots, other_Magnoliophyta, monocots	3	0	86	14	>100
Leryth_024040-t1	XP_021818573.1-42229-Prunus_avium-eudicots	eudicots	7.2e-32	0.0935351624093346	XP_021818573.1-42229-Prunus_avium-eudicots	eudicots	7.2e-32	0.0935351624093346	XP_010908657.1-51953-Elaeis_guineensis-monocots	monocots	8.8e-14	0.0556291390728477	-0.0379060233364869	eudicots, monocots, other_Magnoliophyta, Chlorophyta, other_Embryophyta	5	0	80	15	95
Leryth_015715-t2	XP_028072167.1-4442-Camellia_sinensis-eudicots	eudicots	2.1e-106	0.50994575045208	XP_028072167.1-4442-Camellia_sinensis-eudicots	eudicots	2.1e-106	0.50994575045208	XP_010242978.1-4432-Nelumbo_nucifera-other_Magnoliophyta	other_Magnoliophyta	2.1e-90	0.441358822009817	-0.068586928442263	eudicots, other_Magnoliophyta, monocots	3	0	86	14	>100
Leryth_015310-t1	XP_022876766.1-4146-Olea_europaea-eudicots	eudicots	9.4e-62	0.590625	XP_022876766.1-4146-Olea_europaea-eudicots	eudicots	9.4e-62	0.590625	XP_010260918.1-4432-Nelumbo_nucifera-other_Magnoliophyta	other_Magnoliophyta	5.5e-54	0.528605769230769	-0.062019230769231	eudicots, other_Magnoliophyta, monocots	3	0	90	10	>100
Leryth_001087-t1	XP_027069069.1-13443-Coffea_arabica-eudicots	eudicots	4.5e-164	0.645040686166703	XP_027069069.1-13443-Coffea_arabica-eudicots	eudicots	4.5e-164	0.645040686166703	XP_010279579.1-4432-Nelumbo_nucifera-other_Magnoliophyta	other_Magnoliophyta	5.9e-132	0.527710578403343	-0.11733010776336	eudicots, other_Magnoliophyta, other_Embryophyta, Chlorophyta, Acrogymnospermae, monocots, other_Stramenopiles	7	0	79	21	>100
Leryth_008518-t3	XP_011096623.1-4182-Sesamum_indicum-eudicots	eudicots	3.2e-143	0.806396255850234	XP_011096623.1-4182-Sesamum_indicum-eudicots	eudicots	3.2e-143	0.806396255850234	XP_010250173.1-4432-Nelumbo_nucifera-other_Magnoliophyta	other_Magnoliophyta	1.2e-129	0.73619344773791	-0.070202808112324	eudicots, other_Magnoliophyta, monocots	3	0	87	13	>100
Leryth_010120-t3	XP_022877539.1-4146-Olea_europaea-eudicots	eudicots	4.6e-47	0.286252354048964	XP_022877539.1-4146-Olea_europaea-eudicots	eudicots	4.6e-47	0.286252354048964	XP_010276067.1-4432-Nelumbo_nucifera-other_Magnoliophyta	other_Magnoliophyta	3.2e-24	0.176300159351007	-0.109952194697957	eudicots, other_Magnoliophyta, monocots	3	0	87	13	>100
Leryth_000641-t1	XP_006367904.1-4113-Solanum_tuberosum-eudicots	eudicots	5.0e-19	0.336156351791531	XP_006367904.1-4113-Solanum_tuberosum-eudicots	eudicots	5.0e-19	0.336156351791531	WP_152932092.1-561-Escherichia-Proteobacteria	Proteobacteria	6.5e-19	0.33485342019544	-0.00130293159609102	eudicots, Proteobacteria, other_Magnoliophyta, Firmicutes, monocots, BacteroChlorobi, other_Embryophyta, Rhodophyta, other_Streptophyta	9	0	72	28	>100
Leryth_007597-t2	XP_027162898.1-49369-Coffea_eugenioides-eudicots	eudicots	4.3e-234	0.64859946194018	XP_027162898.1-49369-Coffea_eugenioides-eudicots	eudicots	4.3e-234	0.64859946194018	XP_010264664.1-4432-Nelumbo_nucifera-other_Magnoliophyta	other_Magnoliophyta	2.1e-217	0.60468428548821	-0.0439151764519701	eudicots, other_Magnoliophyta, monocots	3	0	85	15	>100
Leryth_007394-t1	XP_027162537.1-49369-Coffea_eugenioides-eudicots	eudicots	1.1e-41	0.467678618162785	XP_027162537.1-49369-Coffea_eugenioides-eudicots	eudicots	1.1e-41	0.467678618162785	XP_010260298.1-4432-Nelumbo_nucifera-other_Magnoliophyta	other_Magnoliophyta	2.6e-35	0.41219576027218	-0.055482857890605	eudicots, other_Magnoliophyta, monocots, other_Embryophyta	4	0	85	15	>100
Leryth_010188-t1	XP_002266002.1-29760-Vitis_vinifera-eudicots	eudicots	1.3e-114	0.559501722767029	XP_002266002.1-29760-Vitis_vinifera-eudicots	eudicots	1.3e-114	0.559501722767029	1kpGBCQ2012137-118374-Grateloupia_livida-Rhodophyta	Rhodophyta	5.0e-111	0.543599257884972	-0.015902464882057	eudicots, Rhodophyta, other_Magnoliophyta, Chlorophyta, other_Embryophyta, other_Streptophyta, Acrogymnospermae, monocots, other_Stramenopiles, Haptophyceae, Cryptophyta	11	0	42	58	>100
Leryth_006627-t3	XP_020550985.1-4182-Sesamum_indicum-eudicots	eudicots	1.2e-156	0.393704092339979	XP_020550985.1-4182-Sesamum_indicum-eudicots	eudicots	1.2e-156	0.393704092339979	XP_010265699.1-4432-Nelumbo_nucifera-other_Magnoliophyta	other_Magnoliophyta	1.2e-105	0.275131164742917	-0.118572927597062	eudicots, other_Magnoliophyta, Chlorophyta, Acrogymnospermae, other_Embryophyta, other_Streptophyta, monocots	7	0	91	9	>100
Leryth_013706-t1	NP_001311711.1-4072-Capsicum_annuum-eudicots	eudicots	5.6e-76	0.57560879811469	NP_001311711.1-4072-Capsicum_annuum-eudicots	eudicots	5.6e-76	0.57560879811469	XP_010263342.1-4432-Nelumbo_nucifera-other_Magnoliophyta	other_Magnoliophyta	2.5e-68	0.525726630007855	-0.049882168106835	eudicots, other_Magnoliophyta, monocots	3	0	85	15	>100
Leryth_003250-t1	XP_030524889.1-178133-Rhodamnia_argentea-eudicots	eudicots	5.7e-175	0.671011526446192	XP_030524889.1-178133-Rhodamnia_argentea-eudicots	eudicots	5.7e-175	0.671011526446192	XP_026410134.1-3469-Papaver_somniferum-other_Magnoliophyta	other_Magnoliophyta	1.6e-161	0.622858989550792	-0.0481525368954	eudicots, other_Magnoliophyta, monocots	3	0	82	18	>100
Leryth_009252-t2	XP_027183666.1-49369-Coffea_eugenioides-eudicots	eudicots	1.6e-197	0.528450363196126	XP_027183666.1-49369-Coffea_eugenioides-eudicots	eudicots	1.6e-197	0.528450363196126	XP_010266829.1-4432-Nelumbo_nucifera-other_Magnoliophyta	other_Magnoliophyta	1.1e-158	0.430765738498789	-0.097684624697337	eudicots, other_Magnoliophyta, monocots	3	0	87	13	>100
Leryth_006302-t1	XP_027116722.1-13443-Coffea_arabica-eudicots	eudicots	1.6e-291	0.931845430231486	XP_027116722.1-13443-Coffea_arabica-eudicots	eudicots	1.6e-291	0.931845430231486	XP_010264000.1-4432-Nelumbo_nucifera-other_Magnoliophyta	other_Magnoliophyta	8.2e-288	0.920409480771004	-0.011435949460482	eudicots, other_Magnoliophyta, monocots	3	0	84	16	>100
Leryth_013007-t1	XP_012828651.1-4155-Erythranthe_guttata-eudicots	eudicots	5.6e-33	0.5976	XP_012828651.1-4155-Erythranthe_guttata-eudicots	eudicots	5.6e-33	0.5976	WP_079403034.1-662-Vibrio-Proteobacteria	Proteobacteria	1.6e-32	0.5916	-0.00600000000000001	eudicots, Proteobacteria, other_Magnoliophyta, monocots	4	0	82	18	>100
Leryth_018513-t1	XP_031121612.1-35885-Ipomoea_triloba-eudicots	eudicots	2.6e-53	0.507581059015629	XP_031121612.1-35885-Ipomoea_triloba-eudicots	eudicots	2.6e-53	0.507581059015629	XP_010276264.1-4432-Nelumbo_nucifera-other_Magnoliophyta	other_Magnoliophyta	3.0e-49	0.476090506181479	-0.03149055283415	eudicots, other_Magnoliophyta, monocots, other_Embryophyta, Chlorophyta, Acrogymnospermae	6	0	80	20	>100
Leryth_026332-t3	XP_011072734.1-4182-Sesamum_indicum-eudicots	eudicots	2.5e-123	0.776399655469423	XP_011072734.1-4182-Sesamum_indicum-eudicots	eudicots	2.5e-123	0.776399655469423	XP_010276723.1-4432-Nelumbo_nucifera-other_Magnoliophyta	other_Magnoliophyta	3.7e-103	0.660809646856159	-0.115590008613264	eudicots, other_Magnoliophyta, monocots, other_Embryophyta	4	0	91	9	>100
Leryth_009941-t1	XP_019226069.1-49451-Nicotiana_attenuata-eudicots	eudicots	0.0e+00	0.731643158419883	XP_019226069.1-49451-Nicotiana_attenuata-eudicots	eudicots	0.0e+00	0.731643158419883	XP_010272118.2-4432-Nelumbo_nucifera-other_Magnoliophyta	other_Magnoliophyta	0.0e+00	0.701755181640891	-0.029887976778992	eudicots, other_Magnoliophyta, monocots	3	0	83	17	>100
Leryth_006280-t2	XP_016552865.1-4072-Capsicum_annuum-eudicots	eudicots	6.9e-303	0.900120233596702	XP_016552865.1-4072-Capsicum_annuum-eudicots	eudicots	6.9e-303	0.900120233596702	XP_010279602.1-4432-Nelumbo_nucifera-other_Magnoliophyta	other_Magnoliophyta	1.1e-289	0.862418412916524	-0.037701820680178	eudicots, other_Magnoliophyta, monocots	3	0	87	13	>100
Leryth_004341-t1	XP_004230852.1-4081-Solanum_lycopersicum-eudicots	eudicots	9.2e-210	0.782783843952083	XP_004230852.1-4081-Solanum_lycopersicum-eudicots	eudicots	9.2e-210	0.782783843952083	XP_010254990.1-4432-Nelumbo_nucifera-other_Magnoliophyta	other_Magnoliophyta	2.8e-198	0.742393724159864	-0.040390119792219	eudicots, other_Magnoliophyta, monocots	3	0	87	13	>100
Leryth_017742-t1	XP_031125903.1-35885-Ipomoea_triloba-eudicots	eudicots	1.2e-131	0.749960808904217	XP_031125903.1-35885-Ipomoea_triloba-eudicots	eudicots	1.2e-131	0.749960808904217	XP_026387831.1-3469-Papaver_somniferum-other_Magnoliophyta	other_Magnoliophyta	8.3e-120	0.688352406333281	-0.061608402570936	eudicots, other_Magnoliophyta, monocots	3	0	86	14	>100
Leryth_021228-t2	XP_019191770.1-35883-Ipomoea_nil-eudicots	eudicots	0.0e+00	0.725613552213375	XP_019191770.1-35883-Ipomoea_nil-eudicots	eudicots	0.0e+00	0.725613552213375	XP_010267110.1-4432-Nelumbo_nucifera-other_Magnoliophyta	other_Magnoliophyta	0.0e+00	0.656836724663324	-0.068776827550051	eudicots, other_Magnoliophyta, monocots	3	0	87	13	>100
Leryth_026427-t1	XP_020550703.1-4182-Sesamum_indicum-eudicots	eudicots	9.4e-43	0.542423340279845	XP_020550703.1-4182-Sesamum_indicum-eudicots	eudicots	9.4e-43	0.542423340279845	XP_020108890.1-4615-Ananas_comosus-monocots	monocots	2.2e-36	0.479309318249479	-0.063114022030366	eudicots, monocots, other_Magnoliophyta, other_Stramenopiles, Rhodophyta, Chlorophyta, other_Embryophyta, Acrogymnospermae	8	0	83	17	>100
Leryth_013622-t1	XP_027152796.1-49369-Coffea_eugenioides-eudicots	eudicots	5.4e-157	0.62902144772118	XP_027152796.1-49369-Coffea_eugenioides-eudicots	eudicots	5.4e-157	0.62902144772118	XP_026381018.1-3469-Papaver_somniferum-other_Magnoliophyta	other_Magnoliophyta	4.0e-136	0.551608579088472	-0.0774128686327079	eudicots, other_Magnoliophyta, monocots, other_Embryophyta, Acrogymnospermae	5	0	91	9	>100
Leryth_019015-t4	XP_009626794.1-4098-Nicotiana_tomentosiformis-eudicots	eudicots	1.3e-80	0.361712080458426	XP_009626794.1-4098-Nicotiana_tomentosiformis-eudicots	eudicots	1.3e-80	0.361712080458426	XP_010254987.1-4432-Nelumbo_nucifera-other_Magnoliophyta	other_Magnoliophyta	6.8e-77	0.347327797918372	-0.014384282540054	eudicots, other_Magnoliophyta, monocots, other_Embryophyta, other_Stramenopiles, Chlorophyta, Rhodophyta, other_Streptophyta, Acrogymnospermae	9	0	62	38	>100
Leryth_020077-t3	XP_012844800.1-4155-Erythranthe_guttata-eudicots	eudicots	5.2e-109	0.740761169332598	XP_012844800.1-4155-Erythranthe_guttata-eudicots	eudicots	5.2e-109	0.740761169332598	XP_026422736.1-3469-Papaver_somniferum-other_Magnoliophyta	other_Magnoliophyta	5.8e-100	0.685603971318257	-0.0551571980143409	eudicots, other_Magnoliophyta, monocots, other_Embryophyta, other_Streptophyta	5	0	88	12	>100
Leryth_023755-t3	XP_009594683.1-4098-Nicotiana_tomentosiformis-eudicots	eudicots	3.5e-139	0.613193768257059	XP_009594683.1-4098-Nicotiana_tomentosiformis-eudicots	eudicots	3.5e-139	0.613193768257059	XP_010269529.2-4432-Nelumbo_nucifera-other_Magnoliophyta	other_Magnoliophyta	3.4e-126	0.560735150925024	-0.0524586173320349	eudicots, other_Magnoliophyta, monocots, other_Embryophyta, Acrogymnospermae	5	0	83	17	>100
Leryth_011038-t1	XP_016545415.1-4072-Capsicum_annuum-eudicots	eudicots	5.9e-19	0.519269776876268	XP_016545415.1-4072-Capsicum_annuum-eudicots	eudicots	5.9e-19	0.519269776876268	XP_009414394.1-4641-Musa_acuminata-monocots	monocots	3.9e-15	0.454868154158215	-0.0644016227180529	eudicots, monocots, other_Magnoliophyta, Metazoa	4	0	59	41	>100
Leryth_007917-t1	XP_009767384.1-4096-Nicotiana_sylvestris-eudicots	eudicots	3.6e-123	0.66651865008881	XP_009767384.1-4096-Nicotiana_sylvestris-eudicots	eudicots	3.6e-123	0.66651865008881	XP_026412297.1-3469-Papaver_somniferum-other_Magnoliophyta	other_Magnoliophyta	2.0e-113	0.618561278863233	-0.047957371225577	eudicots, other_Magnoliophyta, monocots, other_Embryophyta, Chlorophyta, Acrogymnospermae, other_Streptophyta	7	0	76	24	>100
Leryth_013448-t1	XP_031112475.1-35885-Ipomoea_triloba-eudicots	eudicots	4.9e-10	0.368421052631579	XP_031112475.1-35885-Ipomoea_triloba-eudicots	eudicots	4.9e-10	0.368421052631579	na		na	0	-0.368421052631579	eudicots	1	0	30	0	30
Leryth_011288-t1	XP_016504664.1-4097-Nicotiana_tabacum-eudicots	eudicots	3.9e-124	0.755540743209465	XP_016504664.1-4097-Nicotiana_tabacum-eudicots	eudicots	3.9e-124	0.755540743209465	XP_010258273.1-4432-Nelumbo_nucifera-other_Magnoliophyta	other_Magnoliophyta	2.2e-111	0.68488585235794	-0.070654890851525	eudicots, other_Magnoliophyta, other_Embryophyta, Chlorophyta, monocots	5	0	90	10	>100
Leryth_020806-t2	XP_017976738.1-3641-Theobroma_cacao-eudicots	eudicots	4.7e-94	0.523929471032746	XP_017976738.1-3641-Theobroma_cacao-eudicots	eudicots	4.7e-94	0.523929471032746	XP_010241511.1-4432-Nelumbo_nucifera-other_Magnoliophyta	other_Magnoliophyta	9.8e-76	0.4336938805749	-0.090235590457846	eudicots, other_Magnoliophyta, monocots	3	0	82	18	>100
Leryth_017065-t3	XP_012830901.1-4155-Erythranthe_guttata-eudicots	eudicots	3.6e-273	0.607858194151149	XP_012830901.1-4155-Erythranthe_guttata-eudicots	eudicots	3.6e-273	0.607858194151149	XP_026386311.1-3469-Papaver_somniferum-other_Magnoliophyta	other_Magnoliophyta	7.8e-228	0.511486529724195	-0.096371664426954	eudicots, other_Magnoliophyta, monocots	3	0	84	16	>100
Leryth_025479-t1	XP_022865436.1-4146-Olea_europaea-eudicots	eudicots	0.0e+00	0.428694006309148	XP_022865436.1-4146-Olea_europaea-eudicots	eudicots	0.0e+00	0.428694006309148	XP_010244188.1-4432-Nelumbo_nucifera-other_Magnoliophyta	other_Magnoliophyta	0.0e+00	0.385917981072555	-0.042776025236593	eudicots, other_Magnoliophyta, monocots, other_Embryophyta, Glaucocystophyceae	5	0	79	21	>100
Leryth_000882-t1	XP_011088467.1-4182-Sesamum_indicum-eudicots	eudicots	4.9e-145	0.596853266446243	XP_011088467.1-4182-Sesamum_indicum-eudicots	eudicots	4.9e-145	0.596853266446243	XP_010253552.1-4432-Nelumbo_nucifera-other_Magnoliophyta	other_Magnoliophyta	9.6e-117	0.489681906282066	-0.107171360164177	eudicots, other_Magnoliophyta, monocots	3	0	83	17	>100
Leryth_001773-t1	XP_027063969.1-13443-Coffea_arabica-eudicots	eudicots	0.0e+00	0.762884761013854	XP_027063969.1-13443-Coffea_arabica-eudicots	eudicots	0.0e+00	0.762884761013854	XP_010270221.1-4432-Nelumbo_nucifera-other_Magnoliophyta	other_Magnoliophyta	0.0e+00	0.690810281081563	-0.0720744799322911	eudicots, other_Magnoliophyta, monocots, other_Embryophyta	4	0	80	20	>100
Leryth_001180-t2	XP_011071345.1-4182-Sesamum_indicum-eudicots	eudicots	1.0e-147	0.751695873374788	XP_011071345.1-4182-Sesamum_indicum-eudicots	eudicots	1.0e-147	0.751695873374788	XP_010276501.1-4432-Nelumbo_nucifera-other_Magnoliophyta	other_Magnoliophyta	3.9e-139	0.711418880723573	-0.0402769926512151	eudicots, other_Magnoliophyta, monocots, other_Embryophyta	4	0	82	18	>100
Leryth_010275-t2	XP_006342351.1-4113-Solanum_tuberosum-eudicots	eudicots	0.0e+00	0.816654753395282	XP_006342351.1-4113-Solanum_tuberosum-eudicots	eudicots	0.0e+00	0.816654753395282	XP_010261970.1-4432-Nelumbo_nucifera-other_Magnoliophyta	other_Magnoliophyta	0.0e+00	0.77698355968549	-0.039671193709792	eudicots, other_Magnoliophyta, monocots	3	0	82	18	>100
Leryth_005414-t1	XP_021897535.1-3649-Carica_papaya-eudicots	eudicots	1.6e-180	0.665387009753061	XP_021897535.1-3649-Carica_papaya-eudicots	eudicots	1.6e-180	0.665387009753061	XP_010266899.1-4432-Nelumbo_nucifera-other_Magnoliophyta	other_Magnoliophyta	1.9e-173	0.641004357750571	-0.02438265200249	eudicots, other_Magnoliophyta, monocots, Rhodophyta, Acrogymnospermae, other_Embryophyta, other_Streptophyta, Chlorophyta, other_Stramenopiles	9	0	64	36	>100
Leryth_013005-t1	XP_007018635.2-3641-Theobroma_cacao-eudicots	eudicots	8.9e-95	0.705077350257834	XP_007018635.2-3641-Theobroma_cacao-eudicots	eudicots	8.9e-95	0.705077350257834	XP_010266307.1-4432-Nelumbo_nucifera-other_Magnoliophyta	other_Magnoliophyta	5.6e-89	0.666997223324078	-0.0380801269337561	eudicots, other_Magnoliophyta, monocots, other_Embryophyta	4	0	81	19	>100
Leryth_001762-t6	XP_027171732.1-49369-Coffea_eugenioides-eudicots	eudicots	5.1e-250	0.785116530189868	XP_027171732.1-49369-Coffea_eugenioides-eudicots	eudicots	5.1e-250	0.785116530189868	XP_010252649.1-4432-Nelumbo_nucifera-other_Magnoliophyta	other_Magnoliophyta	3.4e-230	0.7258166111761	-0.0592999190137681	eudicots, other_Magnoliophyta, monocots	3	0	87	13	>100
Leryth_021195-t2	XP_027184848.1-49369-Coffea_eugenioides-eudicots	eudicots	1.0e-155	0.641455296683117	XP_027184848.1-49369-Coffea_eugenioides-eudicots	eudicots	1.0e-155	0.641455296683117	XP_010253375.1-4432-Nelumbo_nucifera-other_Magnoliophyta	other_Magnoliophyta	7.1e-141	0.58487317800987	-0.0565821186732469	eudicots, other_Magnoliophyta, monocots	3	0	84	16	>100
Leryth_025205-t2	XP_027182018.1-49369-Coffea_eugenioides-eudicots	eudicots	9.5e-114	0.590032380684218	XP_027182018.1-49369-Coffea_eugenioides-eudicots	eudicots	9.5e-114	0.590032380684218	XP_010279247.1-4432-Nelumbo_nucifera-other_Magnoliophyta	other_Magnoliophyta	3.5e-92	0.489089117274391	-0.100943263409827	eudicots, other_Magnoliophyta, monocots	3	0	85	15	>100
Leryth_018129-t1	XP_010938077.1-51953-Elaeis_guineensis-monocots	monocots	3.7e-28	0.548559670781893	XP_012069925.1-180498-Jatropha_curcas-eudicots	eudicots	6.6e-25	0.504115226337449	XP_010938077.1-51953-Elaeis_guineensis-monocots	monocots	3.7e-28	0.548559670781893	0.0444444444444441	monocots, eudicots, other_Magnoliophyta, Chlorophyta, Acrogymnospermae, other_Stramenopiles, other_Embryophyta, other_Streptophyta	8	0	75	25	>100
Leryth_014710-t1	XP_022876053.1-4146-Olea_europaea-eudicots	eudicots	2.4e-207	0.644811154253442	XP_022876053.1-4146-Olea_europaea-eudicots	eudicots	2.4e-207	0.644811154253442	XP_010271434.1-4432-Nelumbo_nucifera-other_Magnoliophyta	other_Magnoliophyta	9.2e-191	0.596187786798447	-0.0486233674549951	eudicots, other_Magnoliophyta, monocots	3	0	87	13	>100
Leryth_022471-t2	XP_027124712.1-13443-Coffea_arabica-eudicots	eudicots	4.3e-243	0.78611753817677	XP_027124712.1-13443-Coffea_arabica-eudicots	eudicots	4.3e-243	0.78611753817677	XP_010265282.1-4432-Nelumbo_nucifera-other_Magnoliophyta	other_Magnoliophyta	5.3e-225	0.730495141138362	-0.055622397038408	eudicots, other_Magnoliophyta, monocots	3	0	86	14	>100
Leryth_024905-t1	XP_027096289.1-13443-Coffea_arabica-eudicots	eudicots	1.0e-33	0.210692688290269	XP_027096289.1-13443-Coffea_arabica-eudicots	eudicots	1.0e-33	0.210692688290269	XP_010265610.1-4432-Nelumbo_nucifera-other_Magnoliophyta	other_Magnoliophyta	2.9e-20	0.149257833974711	-0.061434854315558	eudicots, other_Magnoliophyta, monocots	3	0	83	17	>100
Leryth_003547-t1	XP_002266125.2-29760-Vitis_vinifera-eudicots	eudicots	1.3e-159	0.949310287518697	XP_002266125.2-29760-Vitis_vinifera-eudicots	eudicots	1.3e-159	0.949310287518697	XP_006849186.1-13333-Amborella_trichopoda-other_Magnoliophyta	other_Magnoliophyta	1.4e-153	0.916071131793253	-0.033239155725444	eudicots, other_Magnoliophyta, monocots, other_Stramenopiles, other_Streptophyta, Acrogymnospermae, Rhodophyta, other_Embryophyta	8	0	87	13	>100
Leryth_015050-t1	XP_004232380.1-4081-Solanum_lycopersicum-eudicots	eudicots	7.9e-115	0.514226653696498	XP_004232380.1-4081-Solanum_lycopersicum-eudicots	eudicots	7.9e-115	0.514226653696498	1kpGBCQ2024119-37723-Deschampsia_cespitosa-monocots	monocots	1.7e-101	0.460359922178988	-0.05386673151751	eudicots, monocots, other_Embryophyta, other_Magnoliophyta, other_Stramenopiles, other_Streptophyta, Glaucocystophyceae, Acrogymnospermae, Chlorophyta, Rhodophyta	10	0	52	48	>100
Leryth_024862-t1	XP_019170763.1-35883-Ipomoea_nil-eudicots	eudicots	0.0e+00	0.843181339141432	XP_019170763.1-35883-Ipomoea_nil-eudicots	eudicots	0.0e+00	0.843181339141432	XP_026426361.1-3469-Papaver_somniferum-other_Magnoliophyta	other_Magnoliophyta	0.0e+00	0.801236562917164	-0.041944776224268	eudicots, other_Magnoliophyta, monocots	3	0	85	15	>100
Leryth_009064-t1	XP_027181162.1-49369-Coffea_eugenioides-eudicots	eudicots	5.7e-290	0.771308016877637	XP_027181162.1-49369-Coffea_eugenioides-eudicots	eudicots	5.7e-290	0.771308016877637	XP_009418960.1-4641-Musa_acuminata-monocots	monocots	3.0e-278	0.741465285769083	-0.029842731108554	eudicots, monocots, other_Magnoliophyta, Acrogymnospermae, other_Stramenopiles	5	0	82	18	>100
Leryth_004492-t2	XP_009608660.1-4098-Nicotiana_tomentosiformis-eudicots	eudicots	5.9e-219	0.536231884057971	XP_009608660.1-4098-Nicotiana_tomentosiformis-eudicots	eudicots	5.9e-219	0.536231884057971	XP_010252405.1-4432-Nelumbo_nucifera-other_Magnoliophyta	other_Magnoliophyta	1.1e-185	0.459239130434783	-0.076992753623188	eudicots, other_Magnoliophyta, monocots	3	0	87	13	>100
Leryth_023656-t1	XP_022866213.1-4146-Olea_europaea-eudicots	eudicots	3.3e-47	0.509429088090933	XP_022866213.1-4146-Olea_europaea-eudicots	eudicots	3.3e-47	0.509429088090933	XP_010254354.1-4432-Nelumbo_nucifera-other_Magnoliophyta	other_Magnoliophyta	3.0e-40	0.449754585378455	-0.059674502712478	eudicots, other_Magnoliophyta, monocots, other_Embryophyta, Chlorophyta, Acrogymnospermae, other_Stramenopiles	7	0	78	22	>100
Leryth_006281-t2	XP_027164934.1-49369-Coffea_eugenioides-eudicots	eudicots	4.6e-43	0.665454545454545	XP_027164934.1-49369-Coffea_eugenioides-eudicots	eudicots	4.6e-43	0.665454545454545	XP_026438102.1-3469-Papaver_somniferum-other_Magnoliophyta	other_Magnoliophyta	1.9e-36	0.585454545454545	-0.08	eudicots, other_Magnoliophyta, monocots	3	0	86	14	>100
Leryth_002879-t1	XP_009614320.1-4098-Nicotiana_tomentosiformis-eudicots	eudicots	4.1e-71	0.322008348794063	XP_009614320.1-4098-Nicotiana_tomentosiformis-eudicots	eudicots	4.1e-71	0.322008348794063	XP_008797610.1-42345-Phoenix_dactylifera-monocots	monocots	3.7e-24	0.141117810760668	-0.180890538033395	eudicots, monocots, other_Magnoliophyta	3	0	49	14	63
Leryth_022792-t1	YP_009041161.1-396313-Rhazya_stricta-eudicots	eudicots	3.0e-113	0.553566693184832	YP_009041161.1-396313-Rhazya_stricta-eudicots	eudicots	3.0e-113	0.553566693184832	YP_009270658.1-4432-Nelumbo_nucifera-other_Magnoliophyta	other_Magnoliophyta	7.8e-106	0.520949350304959	-0.0326173428798729	eudicots, other_Magnoliophyta, monocots	3	0	96	4	>100
Leryth_015951-t1	XP_021987240.1-4232-Helianthus_annuus-eudicots	eudicots	1.2e-54	0.377480074614211	XP_021987240.1-4232-Helianthus_annuus-eudicots	eudicots	1.2e-54	0.377480074614211	XP_020575013.1-78828-Phalaenopsis_equestris-monocots	monocots	1.1e-41	0.304392063761235	-0.073088010852976	eudicots, monocots, other_Magnoliophyta, Acrogymnospermae, other_Embryophyta, Chlorophyta, Rhodophyta	7	0	79	21	>100
Leryth_019282-t4	XP_028084104.1-4442-Camellia_sinensis-eudicots	eudicots	0.0e+00	0.674491392801252	XP_028084104.1-4442-Camellia_sinensis-eudicots	eudicots	0.0e+00	0.674491392801252	XP_010266814.1-4432-Nelumbo_nucifera-other_Magnoliophyta	other_Magnoliophyta	0.0e+00	0.587658080615827	-0.086833312185425	eudicots, other_Magnoliophyta, monocots, other_Embryophyta, other_Streptophyta, Acrogymnospermae	6	0	88	12	>100
Leryth_020422-t1	XP_028078999.1-4442-Camellia_sinensis-eudicots	eudicots	1.4e-171	0.794308731808732	XP_028078999.1-4442-Camellia_sinensis-eudicots	eudicots	1.4e-171	0.794308731808732	XP_010242297.1-4432-Nelumbo_nucifera-other_Magnoliophyta	other_Magnoliophyta	2.2e-164	0.763253638253638	-0.0310550935550939	eudicots, other_Magnoliophyta, monocots, other_Embryophyta, other_Streptophyta, Acrogymnospermae, Chlorophyta	7	0	78	22	>100
Leryth_019514-t6	XP_019165889.1-35883-Ipomoea_nil-eudicots	eudicots	2.0e-73	0.459307010475423	XP_019165889.1-35883-Ipomoea_nil-eudicots	eudicots	2.0e-73	0.459307010475423	XP_010266712.1-4432-Nelumbo_nucifera-other_Magnoliophyta	other_Magnoliophyta	4.0e-53	0.350684931506849	-0.108622078968574	eudicots, other_Magnoliophyta, monocots	3	0	83	17	>100
Leryth_012639-t2	XP_007149315.1-3885-Phaseolus_vulgaris-eudicots	eudicots	6.7e-57	0.918138041733547	XP_007149315.1-3885-Phaseolus_vulgaris-eudicots	eudicots	6.7e-57	0.918138041733547	XP_020082520.1-4615-Ananas_comosus-monocots	monocots	2.0e-56	0.912118780096308	-0.00601926163723898	eudicots, monocots, other_Magnoliophyta, Chlorophyta	4	0	80	20	>100
Leryth_008351-t3	XP_030503325.1-3483-Cannabis_sativa-eudicots	eudicots	2.6e-41	0.623285262047133	XP_030503325.1-3483-Cannabis_sativa-eudicots	eudicots	2.6e-41	0.623285262047133	XP_026452898.1-3469-Papaver_somniferum-other_Magnoliophyta	other_Magnoliophyta	1.5e-36	0.567710165318326	-0.055575096728807	eudicots, other_Magnoliophyta, other_Streptophyta, other_Embryophyta, Haptophyceae, monocots, Acrogymnospermae, Chlorophyta, other_Stramenopiles	9	0	71	29	>100
Leryth_012782-t1	XP_015890596.1-326968-Ziziphus_jujuba-eudicots	eudicots	8.6e-236	0.790704360325827	XP_015890596.1-326968-Ziziphus_jujuba-eudicots	eudicots	8.6e-236	0.790704360325827	XP_010254530.1-4432-Nelumbo_nucifera-other_Magnoliophyta	other_Magnoliophyta	9.2e-230	0.771538092956397	-0.0191662673694301	eudicots, other_Magnoliophyta, monocots	3	0	87	13	>100
Leryth_013565-t1	XP_012841715.1-4155-Erythranthe_guttata-eudicots	eudicots	1.4e-11	0.420767982693348	XP_012841715.1-4155-Erythranthe_guttata-eudicots	eudicots	1.4e-11	0.420767982693348	1kpGBCQ2007385-1159339-Sargassum_integerrimum-other_Stramenopiles	other_Stramenopiles	9.0e-11	0.406165494862088	-0.01460248783126	eudicots, other_Stramenopiles, other_Embryophyta, monocots, Acrogymnospermae, Chlorophyta, other_Magnoliophyta, other_Streptophyta, Rhodophyta	9	0	49	51	>100
Leryth_007755-t1	XP_011100304.1-4182-Sesamum_indicum-eudicots	eudicots	0.0e+00	0.654081230283912	XP_011100304.1-4182-Sesamum_indicum-eudicots	eudicots	0.0e+00	0.654081230283912	XP_026409869.1-3469-Papaver_somniferum-other_Magnoliophyta	other_Magnoliophyta	0.0e+00	0.642892350157729	-0.0111888801261829	eudicots, other_Magnoliophyta, monocots	3	0	84	16	>100
Leryth_019073-t1	XP_019179976.1-35883-Ipomoea_nil-eudicots	eudicots	1.3e-290	0.554601969521923	XP_019179976.1-35883-Ipomoea_nil-eudicots	eudicots	1.3e-290	0.554601969521923	XP_026387756.1-3469-Papaver_somniferum-other_Magnoliophyta	other_Magnoliophyta	6.8e-252	0.483798206524729	-0.070803762997194	eudicots, other_Magnoliophyta, Cryptophyta, other_Stramenopiles, other_Embryophyta, monocots	6	0	91	9	>100
Leryth_018528-t5	XP_028084679.1-4442-Camellia_sinensis-eudicots	eudicots	0.0e+00	0.692806705321775	XP_028084679.1-4442-Camellia_sinensis-eudicots	eudicots	0.0e+00	0.692806705321775	XP_010265191.1-4432-Nelumbo_nucifera-other_Magnoliophyta	other_Magnoliophyta	3.4e-310	0.616108846661691	-0.0766978586600841	eudicots, other_Magnoliophyta, monocots	3	0	84	16	>100
Leryth_010654-t4	XP_027154760.1-49369-Coffea_eugenioides-eudicots	eudicots	1.8e-160	0.269919385076865	XP_027154760.1-49369-Coffea_eugenioides-eudicots	eudicots	1.8e-160	0.269919385076865	XP_019051626.1-4432-Nelumbo_nucifera-other_Magnoliophyta	other_Magnoliophyta	3.8e-89	0.15888638920135	-0.111032995875515	eudicots, other_Magnoliophyta, monocots	3	0	83	17	>100
Leryth_005279-t1	XP_027083093.1-13443-Coffea_arabica-eudicots	eudicots	8.5e-147	0.590736607142857	XP_027083093.1-13443-Coffea_arabica-eudicots	eudicots	8.5e-147	0.590736607142857	XP_019053996.1-4432-Nelumbo_nucifera-other_Magnoliophyta	other_Magnoliophyta	1.8e-120	0.493080357142857	-0.0976562500000001	eudicots, other_Magnoliophyta, monocots	3	0	86	14	>100
Leryth_010309-t1	XP_027175193.1-49369-Coffea_eugenioides-eudicots	eudicots	5.4e-155	0.731842105263158	XP_027175193.1-49369-Coffea_eugenioides-eudicots	eudicots	5.4e-155	0.731842105263158	XP_010269382.1-4432-Nelumbo_nucifera-other_Magnoliophyta	other_Magnoliophyta	8.4e-140	0.665526315789474	-0.066315789473684	eudicots, other_Magnoliophyta, monocots, other_Embryophyta, Rhodophyta	5	0	91	9	>100
Leryth_014063-t3	XP_009775073.1-4096-Nicotiana_sylvestris-eudicots	eudicots	0.0e+00	0.751269035532995	XP_009775073.1-4096-Nicotiana_sylvestris-eudicots	eudicots	0.0e+00	0.751269035532995	XP_010254261.1-4432-Nelumbo_nucifera-other_Magnoliophyta	other_Magnoliophyta	0.0e+00	0.720659516812335	-0.03060951872066	eudicots, other_Magnoliophyta, monocots	3	0	84	16	>100
Leryth_022515-t4	XP_028117129.1-4442-Camellia_sinensis-eudicots	eudicots	9.7e-92	0.306678460858027	XP_028117129.1-4442-Camellia_sinensis-eudicots	eudicots	9.7e-92	0.306678460858027	XP_010255089.1-4432-Nelumbo_nucifera-other_Magnoliophyta	other_Magnoliophyta	6.3e-75	0.257231313578063	-0.049447147279964	eudicots, other_Magnoliophyta, monocots, Chlorophyta, other_Embryophyta, other_Streptophyta	6	0	87	13	>100
Leryth_024989-t1	XP_031123156.1-35885-Ipomoea_triloba-eudicots	eudicots	4.0e-120	0.481744643637954	XP_031123156.1-35885-Ipomoea_triloba-eudicots	eudicots	4.0e-120	0.481744643637954	XP_010258201.1-4432-Nelumbo_nucifera-other_Magnoliophyta	other_Magnoliophyta	1.9e-106	0.432006996064714	-0.04973764757324	eudicots, other_Magnoliophyta, monocots, other_Embryophyta	4	0	83	17	>100
Leryth_001354-t1	XP_011078416.1-4182-Sesamum_indicum-eudicots	eudicots	2.1e-300	0.813962589027158	XP_011078416.1-4182-Sesamum_indicum-eudicots	eudicots	2.1e-300	0.813962589027158	XP_010250236.1-4432-Nelumbo_nucifera-other_Magnoliophyta	other_Magnoliophyta	9.3e-269	0.731705408155279	-0.0822571808718791	eudicots, other_Magnoliophyta, monocots, other_Embryophyta, other_Streptophyta, Chlorophyta	6	0	87	13	>100
Leryth_018219-t1	XP_022890935.1-4146-Olea_europaea-eudicots	eudicots	2.1e-262	0.594613933519808	XP_022890935.1-4146-Olea_europaea-eudicots	eudicots	2.1e-262	0.594613933519808	XP_010256895.1-4432-Nelumbo_nucifera-other_Magnoliophyta	other_Magnoliophyta	9.2e-218	0.498146100305731	-0.096467833214077	eudicots, other_Magnoliophyta, monocots	3	0	84	16	>100
Leryth_022528-t1	XP_019179976.1-35883-Ipomoea_nil-eudicots	eudicots	0.0e+00	0.649971988795518	XP_019179976.1-35883-Ipomoea_nil-eudicots	eudicots	0.0e+00	0.649971988795518	XP_026387756.1-3469-Papaver_somniferum-other_Magnoliophyta	other_Magnoliophyta	3.2e-283	0.550924369747899	-0.0990476190476189	eudicots, other_Magnoliophyta, Cryptophyta, other_Stramenopiles, other_Embryophyta, monocots	6	0	91	9	>100
Leryth_010344-t1	XP_028078573.1-4442-Camellia_sinensis-eudicots	eudicots	4.6e-184	0.452293641458521	XP_028078573.1-4442-Camellia_sinensis-eudicots	eudicots	4.6e-184	0.452293641458521	XP_010260358.1-4432-Nelumbo_nucifera-other_Magnoliophyta	other_Magnoliophyta	7.9e-168	0.414931156161351	-0.03736248529717	eudicots, other_Magnoliophyta, monocots	3	0	84	16	>100
Leryth_007996-t2	XP_028072552.1-4442-Camellia_sinensis-eudicots	eudicots	8.9e-36	0.43938138635736	XP_028072552.1-4442-Camellia_sinensis-eudicots	eudicots	8.9e-36	0.43938138635736	XP_008810519.1-42345-Phoenix_dactylifera-monocots	monocots	3.6e-29	0.378624689312345	-0.060756697045015	eudicots, monocots, other_Magnoliophyta, other_Streptophyta, Chlorophyta, Rhodophyta, other_Stramenopiles, other_Embryophyta, Acrogymnospermae	9	0	73	27	>100
Leryth_018471-t1	XP_017616821.1-29729-Gossypium_arboreum-eudicots	eudicots	2.1e-65	0.504989238896498	XP_017616821.1-29729-Gossypium_arboreum-eudicots	eudicots	2.1e-65	0.504989238896498	XP_010247507.1-4432-Nelumbo_nucifera-other_Magnoliophyta	other_Magnoliophyta	5.4e-50	0.404617491684602	-0.100371747211896	eudicots, other_Magnoliophyta, Chlorophyta, other_Stramenopiles, other_Embryophyta, monocots, Glaucocystophyceae, Haptophyceae	8	0	88	12	>100
Leryth_004794-t1	XP_027160487.1-49369-Coffea_eugenioides-eudicots	eudicots	1.2e-39	0.705349794238683	XP_027160487.1-49369-Coffea_eugenioides-eudicots	eudicots	1.2e-39	0.705349794238683	XP_020263814.1-4686-Asparagus_officinalis-monocots	monocots	3.4e-37	0.67201646090535	-0.033333333333333	eudicots, monocots, other_Magnoliophyta, other_Streptophyta, Chlorophyta, Acrogymnospermae, other_Embryophyta, other_Stramenopiles, Rhodophyta	9	0	69	31	>100
Leryth_007978-t4	XP_017622953.1-29729-Gossypium_arboreum-eudicots	eudicots	4.3e-68	0.307630429786256	XP_017622953.1-29729-Gossypium_arboreum-eudicots	eudicots	4.3e-68	0.307630429786256	XP_010267271.1-4432-Nelumbo_nucifera-other_Magnoliophyta	other_Magnoliophyta	6.0e-54	0.253619857504022	-0.054010572282234	eudicots, other_Magnoliophyta, monocots	3	0	86	14	>100
Leryth_008060-t1	XP_019228137.1-49451-Nicotiana_attenuata-eudicots	eudicots	3.1e-87	0.392024612471897	XP_019228137.1-49451-Nicotiana_attenuata-eudicots	eudicots	3.1e-87	0.392024612471897	XP_010251114.1-4432-Nelumbo_nucifera-other_Magnoliophyta	other_Magnoliophyta	5.9e-70	0.324103656372027	-0.06792095609987	eudicots, other_Magnoliophyta, monocots, other_Embryophyta	4	0	83	17	>100
Leryth_020787-t1	XP_027084595.1-13443-Coffea_arabica-eudicots	eudicots	1.7e-57	0.418667629536017	XP_027084595.1-13443-Coffea_arabica-eudicots	eudicots	1.7e-57	0.418667629536017	XP_009409218.1-4641-Musa_acuminata-monocots	monocots	6.0e-26	0.229463802130348	-0.189203827405669	eudicots, monocots, other_Magnoliophyta	3	0	87	13	>100
Leryth_010652-t7	XP_019233729.1-49451-Nicotiana_attenuata-eudicots	eudicots	4.2e-235	0.773380956856847	XP_019233729.1-49451-Nicotiana_attenuata-eudicots	eudicots	4.2e-235	0.773380956856847	XP_010266084.1-4432-Nelumbo_nucifera-other_Magnoliophyta	other_Magnoliophyta	2.1e-223	0.736817370053576	-0.0365635868032711	eudicots, other_Magnoliophyta, monocots, Acrogymnospermae, other_Embryophyta, Chlorophyta, other_Stramenopiles, Rhodophyta, Haptophyceae	9	0	80	20	>100
Leryth_026403-t1	XP_016540396.1-4072-Capsicum_annuum-eudicots	eudicots	6.0e-51	0.560160427807487	XP_016540396.1-4072-Capsicum_annuum-eudicots	eudicots	6.0e-51	0.560160427807487	XP_010259358.1-4432-Nelumbo_nucifera-other_Magnoliophyta	other_Magnoliophyta	4.5e-46	0.517112299465241	-0.043048128342246	eudicots, other_Magnoliophyta, monocots	3	0	87	13	>100
Leryth_008488-t2	XP_020550016.1-4182-Sesamum_indicum-eudicots	eudicots	1.3e-98	0.76405893338867	XP_020550016.1-4182-Sesamum_indicum-eudicots	eudicots	1.3e-98	0.76405893338867	1kpGBCQ2100033-2602319-Nelumbo_sp_1KP-other_Magnoliophyta	other_Magnoliophyta	8.8e-87	0.682506744137788	-0.081552189250882	eudicots, other_Magnoliophyta, other_Embryophyta, Rhodophyta, monocots, other_Stramenopiles, Chlorophyta, other_Streptophyta, Acrogymnospermae, Haptophyceae	10	0	46	54	>100
Leryth_025621-t3	XP_023758569.1-4236-Lactuca_sativa-eudicots	eudicots	1.0e-98	0.699563484532169	XP_023758569.1-4236-Lactuca_sativa-eudicots	eudicots	1.0e-98	0.699563484532169	XP_010248583.1-4432-Nelumbo_nucifera-other_Magnoliophyta	other_Magnoliophyta	1.3e-93	0.667489087113304	-0.032074397418865	eudicots, other_Magnoliophyta, monocots	3	0	83	17	>100
Leryth_005297-t1	XP_027150659.1-49369-Coffea_eugenioides-eudicots	eudicots	6.6e-31	0.417836257309942	XP_027150659.1-49369-Coffea_eugenioides-eudicots	eudicots	6.6e-31	0.417836257309942	XP_010271436.1-4432-Nelumbo_nucifera-other_Magnoliophyta	other_Magnoliophyta	2.1e-24	0.354678362573099	-0.063157894736843	eudicots, other_Magnoliophyta, monocots, other_Embryophyta, other_Stramenopiles, Acrogymnospermae, Haptophyceae, Chlorophyta	8	0	76	24	>100
Leryth_010625-t1	XP_019155871.1-35883-Ipomoea_nil-eudicots	eudicots	2.8e-96	0.561362575828278	XP_019155871.1-35883-Ipomoea_nil-eudicots	eudicots	2.8e-96	0.561362575828278	XP_010266794.1-4432-Nelumbo_nucifera-other_Magnoliophyta	other_Magnoliophyta	2.6e-86	0.509877119303158	-0.0514854565251199	eudicots, other_Magnoliophyta, monocots	3	0	87	13	>100
Leryth_024308-t1	XP_022876535.1-4146-Olea_europaea-eudicots	eudicots	4.0e-56	0.405820389216211	XP_022876535.1-4146-Olea_europaea-eudicots	eudicots	4.0e-56	0.405820389216211	XP_010911382.1-51953-Elaeis_guineensis-monocots	monocots	9.3e-53	0.385823960007142	-0.019996429209069	eudicots, monocots, other_Magnoliophyta	3	0	82	18	>100
Leryth_024815-t2	XP_027064216.1-13443-Coffea_arabica-eudicots	eudicots	6.9e-13	0.207481296758105	XP_027064216.1-13443-Coffea_arabica-eudicots	eudicots	6.9e-13	0.207481296758105	XP_020584697.1-78828-Phalaenopsis_equestris-monocots	monocots	5.5e-02	0.117206982543641	-0.090274314214464	eudicots, monocots	2	0	11	3	14
Leryth_013149-t4	XP_028112300.1-4442-Camellia_sinensis-eudicots	eudicots	1.6e-234	0.357935989549314	XP_028112300.1-4442-Camellia_sinensis-eudicots	eudicots	1.6e-234	0.357935989549314	XP_010270651.1-4432-Nelumbo_nucifera-other_Magnoliophyta	other_Magnoliophyta	9.3e-198	0.30476812540823	-0.053167864141084	eudicots, other_Magnoliophyta, monocots	3	0	85	15	>100
Leryth_008517-t1	XP_022881503.1-4146-Olea_europaea-eudicots	eudicots	8.5e-140	0.864374893107576	XP_022881503.1-4146-Olea_europaea-eudicots	eudicots	8.5e-140	0.864374893107576	XP_010247127.1-4432-Nelumbo_nucifera-other_Magnoliophyta	other_Magnoliophyta	8.5e-132	0.818881477680862	-0.045493415426714	eudicots, other_Magnoliophyta, monocots	3	0	86	14	>100
Leryth_022760-t6	XP_027167581.1-49369-Coffea_eugenioides-eudicots	eudicots	0.0e+00	0.7101264815846	XP_027167581.1-49369-Coffea_eugenioides-eudicots	eudicots	0.0e+00	0.7101264815846	XP_010271317.1-4432-Nelumbo_nucifera-other_Magnoliophyta	other_Magnoliophyta	0.0e+00	0.648238008113913	-0.061888473470687	eudicots, other_Magnoliophyta, monocots, other_Embryophyta, other_Streptophyta, Chlorophyta, Acrogymnospermae, Haptophyceae	8	0	87	13	>100
Leryth_022540-t2	XP_027065501.1-13443-Coffea_arabica-eudicots	eudicots	1.0e-175	0.735097001763668	XP_027065501.1-13443-Coffea_arabica-eudicots	eudicots	1.0e-175	0.735097001763668	XP_026448742.1-3469-Papaver_somniferum-other_Magnoliophyta	other_Magnoliophyta	5.9e-163	0.685243974132863	-0.049853027630805	eudicots, other_Magnoliophyta, monocots	3	0	84	16	>100
Leryth_021402-t1	XP_015879026.1-326968-Ziziphus_jujuba-eudicots	eudicots	1.0e-36	0.377643504531722	XP_015879026.1-326968-Ziziphus_jujuba-eudicots	eudicots	1.0e-36	0.377643504531722	XP_006854036.1-13333-Amborella_trichopoda-other_Magnoliophyta	other_Magnoliophyta	4.7e-26	0.295375319544504	-0.082268184987218	eudicots, other_Magnoliophyta, monocots, Proteobacteria, other_Streptophyta, Chlorophyta, Rhodophyta, other_Embryophyta, Acrogymnospermae	9	0	77	23	>100
Leryth_000806-t2	XP_016492641.1-4097-Nicotiana_tabacum-eudicots	eudicots	3.3e-145	0.658993710691824	XP_016492641.1-4097-Nicotiana_tabacum-eudicots	eudicots	3.3e-145	0.658993710691824	XP_010251408.1-4432-Nelumbo_nucifera-other_Magnoliophyta	other_Magnoliophyta	1.0e-122	0.564905660377359	-0.094088050314465	eudicots, other_Magnoliophyta, monocots	3	0	84	16	>100
Leryth_005206-t1	XP_021820232.1-42229-Prunus_avium-eudicots	eudicots	1.7e-97	0.49870271746552	XP_021820232.1-42229-Prunus_avium-eudicots	eudicots	1.7e-97	0.49870271746552	XP_020083896.1-4615-Ananas_comosus-monocots	monocots	1.4e-83	0.435477263416633	-0.063225454048887	eudicots, monocots, other_Magnoliophyta	3	0	86	14	>100
Leryth_013980-t1	XP_009614130.1-4098-Nicotiana_tomentosiformis-eudicots	eudicots	0.0e+00	0.72847524280522	XP_009614130.1-4098-Nicotiana_tomentosiformis-eudicots	eudicots	0.0e+00	0.72847524280522	XP_010245053.1-4432-Nelumbo_nucifera-other_Magnoliophyta	other_Magnoliophyta	3.7e-297	0.613477924089853	-0.114997318715367	eudicots, other_Magnoliophyta, monocots	3	0	82	18	>100
Leryth_026486-t1	XP_024966880.1-4265-Cynara_cardunculus-eudicots	eudicots	1.2e-56	0.298763825634353	XP_024966880.1-4265-Cynara_cardunculus-eudicots	eudicots	1.2e-56	0.298763825634353	XP_010272158.1-4432-Nelumbo_nucifera-other_Magnoliophyta	other_Magnoliophyta	2.6e-48	0.262589459986988	-0.036174365647365	eudicots, other_Magnoliophyta, monocots	3	0	84	16	>100
Leryth_011277-t2	XP_031101724.1-35885-Ipomoea_triloba-eudicots	eudicots	2.6e-126	0.759854857331354	XP_031101724.1-35885-Ipomoea_triloba-eudicots	eudicots	2.6e-126	0.759854857331354	XP_010261061.1-4432-Nelumbo_nucifera-other_Magnoliophyta	other_Magnoliophyta	1.7e-122	0.738908131288141	-0.020946726043213	eudicots, other_Magnoliophyta, monocots	3	0	82	18	>100
Leryth_014740-t1	XP_011088913.1-4182-Sesamum_indicum-eudicots	eudicots	3.7e-15	0.212581852198316	XP_011088913.1-4182-Sesamum_indicum-eudicots	eudicots	3.7e-15	0.212581852198316	XP_008784036.1-42345-Phoenix_dactylifera-monocots	monocots	3.9e-12	0.189195509822264	-0.023386342376052	eudicots, monocots, other_Magnoliophyta, other_Embryophyta	4	0	81	19	>100
Leryth_004903-t3	XP_019248264.1-49451-Nicotiana_attenuata-eudicots	eudicots	1.2e-187	0.816406729706496	XP_019248264.1-49451-Nicotiana_attenuata-eudicots	eudicots	1.2e-187	0.816406729706496	XP_010279622.1-4432-Nelumbo_nucifera-other_Magnoliophyta	other_Magnoliophyta	4.0e-180	0.785705513938352	-0.030701215768144	eudicots, other_Magnoliophyta, monocots, other_Streptophyta, other_Embryophyta, Chlorophyta	6	0	90	10	>100
Leryth_017126-t4	XP_027149187.1-49369-Coffea_eugenioides-eudicots	eudicots	1.0e-99	0.31723903434206	XP_027149187.1-49369-Coffea_eugenioides-eudicots	eudicots	1.0e-99	0.31723903434206	XP_010263493.1-4432-Nelumbo_nucifera-other_Magnoliophyta	other_Magnoliophyta	4.2e-69	0.230873852431146	-0.086365181910914	eudicots, other_Magnoliophyta, other_Embryophyta, Chlorophyta, monocots, Acrogymnospermae, other_Stramenopiles	7	0	79	21	>100
Leryth_021919-t1	XP_010545097.1-28532-Tarenaya_hassleriana-eudicots	eudicots	5.7e-52	0.940186087727071	XP_010545097.1-28532-Tarenaya_hassleriana-eudicots	eudicots	5.7e-52	0.940186087727071	XP_010932792.1-51953-Elaeis_guineensis-monocots	monocots	4.1e-50	0.913159060700044	-0.027027027027027	eudicots, monocots, other_Magnoliophyta, Rhodophyta, other_Streptophyta, Acrogymnospermae, other_Embryophyta, other_Stramenopiles	8	0	79	21	>100
Leryth_025084-t1	XP_009590265.1-4098-Nicotiana_tomentosiformis-eudicots	eudicots	5.3e-237	0.86632525083612	XP_009590265.1-4098-Nicotiana_tomentosiformis-eudicots	eudicots	5.3e-237	0.86632525083612	XP_010273412.1-4432-Nelumbo_nucifera-other_Magnoliophyta	other_Magnoliophyta	9.6e-231	0.844586120401338	-0.021739130434782	eudicots, other_Magnoliophyta, monocots	3	0	86	14	>100
Leryth_026414-t1	XP_022841759.1-4146-Olea_europaea-eudicots	eudicots	2.4e-25	0.276473194505981	XP_022841759.1-4146-Olea_europaea-eudicots	eudicots	2.4e-25	0.276473194505981	XP_019051626.1-4432-Nelumbo_nucifera-other_Magnoliophyta	other_Magnoliophyta	1.8e-20	0.240584847142224	-0.035888347363757	eudicots, other_Magnoliophyta, monocots	3	0	83	17	>100
Leryth_007631-t1	XP_019237149.1-49451-Nicotiana_attenuata-eudicots	eudicots	7.0e-21	0.338071693448702	XP_019237149.1-49451-Nicotiana_attenuata-eudicots	eudicots	7.0e-21	0.338071693448702	XP_010265711.1-4432-Nelumbo_nucifera-other_Magnoliophyta	other_Magnoliophyta	3.8e-11	0.237948084054388	-0.100123609394314	eudicots, other_Magnoliophyta, monocots, other_Embryophyta, Acrogymnospermae, Chlorophyta, other_Stramenopiles, other_Streptophyta	8	0	57	43	>100
Leryth_025848-t1	XP_006283060.1-81985-Capsella_rubella-eudicots	eudicots	5.7e-12	0.595003785011355	XP_006283060.1-81985-Capsella_rubella-eudicots	eudicots	5.7e-12	0.595003785011355	XP_010247663.1-4432-Nelumbo_nucifera-other_Magnoliophyta	other_Magnoliophyta	1.4e-10	0.559424678274035	-0.03557910673732	eudicots, other_Magnoliophyta, monocots, Glaucocystophyceae, other_Streptophyta, other_Embryophyta, Acrogymnospermae, other_Stramenopiles, Chlorophyta	9	0	77	23	>100
Leryth_012649-t1	XP_019170295.1-35883-Ipomoea_nil-eudicots	eudicots	2.5e-82	0.477759222711401	XP_019170295.1-35883-Ipomoea_nil-eudicots	eudicots	2.5e-82	0.477759222711401	XP_010271521.1-4432-Nelumbo_nucifera-other_Magnoliophyta	other_Magnoliophyta	2.1e-73	0.432670411416426	-0.045088811294975	eudicots, other_Magnoliophyta, Chlorophyta, other_Embryophyta, monocots, Acrogymnospermae, other_Streptophyta, other_Stramenopiles, Rhodophyta	9	0	66	34	>100
Leryth_001220-t2	XP_017215922.1-4039-Daucus_carota-eudicots	eudicots	2.6e-41	0.442120985810306	XP_017215922.1-4039-Daucus_carota-eudicots	eudicots	2.6e-41	0.442120985810306	XP_009419131.1-4641-Musa_acuminata-monocots	monocots	3.8e-32	0.366193676873289	-0.075927308937017	eudicots, monocots, other_Magnoliophyta, Glaucocystophyceae, other_Streptophyta, Chlorophyta, other_Embryophyta, Acrogymnospermae, Haptophyceae	9	0	81	19	>100
Leryth_024003-t3	XP_010646379.1-29760-Vitis_vinifera-eudicots	eudicots	4.2e-156	0.502961234745154	XP_010646379.1-29760-Vitis_vinifera-eudicots	eudicots	4.2e-156	0.502961234745154	XP_010272317.1-4432-Nelumbo_nucifera-other_Magnoliophyta	other_Magnoliophyta	6.7e-146	0.47254127781766	-0.030419956927494	eudicots, other_Magnoliophyta, monocots	3	0	83	17	>100
Leryth_007787-t1	XP_011098591.2-4182-Sesamum_indicum-eudicots	eudicots	6.2e-202	0.389985240255836	XP_011098591.2-4182-Sesamum_indicum-eudicots	eudicots	6.2e-202	0.389985240255836	XP_010242400.1-4432-Nelumbo_nucifera-other_Magnoliophyta	other_Magnoliophyta	8.7e-180	0.34975127097797	-0.040233969277866	eudicots, other_Magnoliophyta, other_Embryophyta, Cyanobacteria, Chlorophyta, Actinobacteria, Proteobacteria, other_Bacteria, other_Fungi, BacteroChlorobi, other_Stramenopiles	11	0	72	28	>100
Leryth_007287-t1	XP_027088932.1-13443-Coffea_arabica-eudicots	eudicots	2.2e-65	0.473577981651376	XP_027088932.1-13443-Coffea_arabica-eudicots	eudicots	2.2e-65	0.473577981651376	XP_020079927.1-4615-Ananas_comosus-monocots	monocots	2.3e-62	0.455229357798165	-0.018348623853211	eudicots, monocots, other_Magnoliophyta, other_Embryophyta	4	0	81	19	>100
Leryth_026276-t1	XP_022721267.1-66656-Durio_zibethinus-eudicots	eudicots	3.7e-07	0.24602867105773	XP_022721267.1-66656-Durio_zibethinus-eudicots	eudicots	3.7e-07	0.24602867105773	XP_015693958.1-4533-Oryza_brachyantha-monocots	monocots	5.9e-05	0.217745060054243	-0.028283611003487	eudicots, monocots	2	0	16	2	18
Leryth_019417-t1	XP_024933967.1-326968-Ziziphus_jujuba-eudicots	eudicots	4.5e-35	0.124587847385775	XP_024933967.1-326968-Ziziphus_jujuba-eudicots	eudicots	4.5e-35	0.124587847385775	XP_026422829.1-3469-Papaver_somniferum-other_Magnoliophyta	other_Magnoliophyta	5.8e-19	0.082509028104883	-0.042078819280892	eudicots, other_Magnoliophyta, monocots, other_Streptophyta	4	0	89	11	>100
Leryth_014625-t1	XP_016550879.1-4072-Capsicum_annuum-eudicots	eudicots	7.0e-136	0.689959389441255	XP_016550879.1-4072-Capsicum_annuum-eudicots	eudicots	7.0e-136	0.689959389441255	XP_010274839.1-4432-Nelumbo_nucifera-other_Magnoliophyta	other_Magnoliophyta	3.2e-96	0.505391401764459	-0.184567987676796	eudicots, other_Magnoliophyta, monocots	3	0	87	13	>100
Leryth_013687-t4	XP_016558857.1-4072-Capsicum_annuum-eudicots	eudicots	3.4e-51	0.594739819004525	XP_016558857.1-4072-Capsicum_annuum-eudicots	eudicots	3.4e-51	0.594739819004525	XP_008792661.1-42345-Phoenix_dactylifera-monocots	monocots	6.5e-42	0.507635746606335	-0.08710407239819	eudicots, monocots, other_Magnoliophyta, other_Embryophyta	4	0	86	14	>100
Leryth_013077-t1	XP_027125408.1-13443-Coffea_arabica-eudicots	eudicots	3.9e-10	0.328251121076233	XP_027125408.1-13443-Coffea_arabica-eudicots	eudicots	3.9e-10	0.328251121076233	XP_026421146.1-3469-Papaver_somniferum-other_Magnoliophyta	other_Magnoliophyta	1.3e-05	0.260986547085202	-0.067264573991031	eudicots, other_Magnoliophyta, monocots	3	0	43	4	47
Leryth_010960-t1	XP_021747396.1-63459-Chenopodium_quinoa-eudicots	eudicots	2.5e-13	0.345110928512736	XP_021747396.1-63459-Chenopodium_quinoa-eudicots	eudicots	2.5e-13	0.345110928512736	XP_026397807.1-3469-Papaver_somniferum-other_Magnoliophyta	other_Magnoliophyta	9.0e-08	0.269104354971241	-0.076006573541495	eudicots, other_Magnoliophyta	2	0	13	1	14
Leryth_010471-t1	XP_009603614.1-4098-Nicotiana_tomentosiformis-eudicots	eudicots	1.7e-147	0.764866810655148	XP_009603614.1-4098-Nicotiana_tomentosiformis-eudicots	eudicots	1.7e-147	0.764866810655148	XP_010279395.1-4432-Nelumbo_nucifera-other_Magnoliophyta	other_Magnoliophyta	4.9e-134	0.700503959683225	-0.0643628509719231	eudicots, other_Magnoliophyta, monocots	3	0	87	13	>100
Leryth_009575-t1	XP_027178616.1-49369-Coffea_eugenioides-eudicots	eudicots	1.1e-63	0.182774016995535	XP_027178616.1-49369-Coffea_eugenioides-eudicots	eudicots	1.1e-63	0.182774016995535	XP_020704873.1-906689-Dendrobium_catenatum-monocots	monocots	5.1e-05	0.0424168226991214	-0.140357194296414	eudicots, monocots	2	0	82	3	85
Leryth_025006-t3	XP_011083646.1-4182-Sesamum_indicum-eudicots	eudicots	1.2e-282	0.710478673328988	XP_011083646.1-4182-Sesamum_indicum-eudicots	eudicots	1.2e-282	0.710478673328988	XP_010255600.1-4432-Nelumbo_nucifera-other_Magnoliophyta	other_Magnoliophyta	8.8e-265	0.667535665145919	-0.042943008183069	eudicots, other_Magnoliophyta, monocots	3	0	86	14	>100
Leryth_011281-t2	XP_007033408.2-3641-Theobroma_cacao-eudicots	eudicots	1.2e-67	0.44777628032345	XP_007033408.2-3641-Theobroma_cacao-eudicots	eudicots	1.2e-67	0.44777628032345	XP_015625909.1-4530-Oryza_sativa-monocots	monocots	8.5e-42	0.303066037735849	-0.144710242587601	eudicots, monocots, other_Magnoliophyta, other_Embryophyta, other_Streptophyta	5	0	85	15	>100
Leryth_011350-t2	XP_022892312.1-4146-Olea_europaea-eudicots	eudicots	0.0e+00	0.845377352888783	XP_022892312.1-4146-Olea_europaea-eudicots	eudicots	0.0e+00	0.845377352888783	XP_010260806.1-4432-Nelumbo_nucifera-other_Magnoliophyta	other_Magnoliophyta	0.0e+00	0.815153494448073	-0.0302238584407101	eudicots, other_Magnoliophyta, monocots	3	0	86	14	>100
Leryth_027548-t1	XP_010274278.1-4432-Nelumbo_nucifera-other_Magnoliophyta	other_Magnoliophyta	2.5e-62	0.409473510480277	XP_023894664.1-58331-Quercus_suber-eudicots	eudicots	1.2e-61	0.405512460802113	XP_010274278.1-4432-Nelumbo_nucifera-other_Magnoliophyta	other_Magnoliophyta	2.5e-62	0.409473510480277	0.00396104967816402	other_Magnoliophyta, eudicots, monocots	3	0	85	15	>100
Leryth_003547-t3	XP_002266125.2-29760-Vitis_vinifera-eudicots	eudicots	2.4e-118	0.972421524663677	XP_002266125.2-29760-Vitis_vinifera-eudicots	eudicots	2.4e-118	0.972421524663677	XP_006849186.1-13333-Amborella_trichopoda-other_Magnoliophyta	other_Magnoliophyta	1.7e-116	0.958744394618834	-0.0136771300448431	eudicots, other_Magnoliophyta, other_Embryophyta, monocots, other_Stramenopiles, other_Streptophyta, Acrogymnospermae, Rhodophyta	8	0	79	21	>100
Leryth_019366-t1	XP_011079033.1-4182-Sesamum_indicum-eudicots	eudicots	4.3e-110	0.512784985514548	XP_011079033.1-4182-Sesamum_indicum-eudicots	eudicots	4.3e-110	0.512784985514548	XP_026393991.1-3469-Papaver_somniferum-other_Magnoliophyta	other_Magnoliophyta	2.0e-99	0.468194986774153	-0.044589998740395	eudicots, other_Magnoliophyta, Chlorophyta, other_Embryophyta, other_Stramenopiles, monocots, Acrogymnospermae, other_Streptophyta, Glaucocystophyceae	9	0	77	23	>100
Leryth_001386-t3	XP_011072986.1-4182-Sesamum_indicum-eudicots	eudicots	0.0e+00	0.82533685036002	XP_011072986.1-4182-Sesamum_indicum-eudicots	eudicots	0.0e+00	0.82533685036002	XP_010248781.1-4432-Nelumbo_nucifera-other_Magnoliophyta	other_Magnoliophyta	0.0e+00	0.778783774149854	-0.046553076210166	eudicots, other_Magnoliophyta, monocots	3	0	85	15	>100
Leryth_021937-t1	XP_011004555.1-75702-Populus_euphratica-eudicots	eudicots	5.5e-190	0.510811015856157	XP_011004555.1-75702-Populus_euphratica-eudicots	eudicots	5.5e-190	0.510811015856157	XP_010251452.1-4432-Nelumbo_nucifera-other_Magnoliophyta	other_Magnoliophyta	9.0e-177	0.4775055003414	-0.033305515514757	eudicots, other_Magnoliophyta, monocots	3	0	86	14	>100
Leryth_012467-t1	XP_024992214.1-4265-Cynara_cardunculus-eudicots	eudicots	1.4e-53	0.31300871055262	XP_024992214.1-4265-Cynara_cardunculus-eudicots	eudicots	1.4e-53	0.31300871055262	XP_010257754.1-4432-Nelumbo_nucifera-other_Magnoliophyta	other_Magnoliophyta	4.1e-53	0.310723975439098	-0.00228473511352195	eudicots, other_Magnoliophyta, monocots, other_Streptophyta, other_Embryophyta, Cryptophyta	6	0	89	11	>100
Leryth_012571-t1	XP_023738233.1-4236-Lactuca_sativa-eudicots	eudicots	9.2e-71	0.697568389057751	XP_023738233.1-4236-Lactuca_sativa-eudicots	eudicots	9.2e-71	0.697568389057751	XP_019052731.1-4432-Nelumbo_nucifera-other_Magnoliophyta	other_Magnoliophyta	4.7e-59	0.59903748733536	-0.098530901722391	eudicots, other_Magnoliophyta, monocots, other_Embryophyta	4	0	85	15	>100
Leryth_000670-t1	XP_004291843.1-57918-Fragaria_vesca-eudicots	eudicots	8.4e-89	0.574482640670429	XP_004291843.1-57918-Fragaria_vesca-eudicots	eudicots	8.4e-89	0.574482640670429	1kpGBCQ2005023-13429-Cinnamomum_camphora-other_Magnoliophyta	other_Magnoliophyta	3.7e-84	0.548144347528647	-0.0263382931417819	eudicots, other_Magnoliophyta, Chlorophyta, other_Embryophyta, Acrogymnospermae, Cryptophyta, monocots, other_Stramenopiles, other_Streptophyta, Glaucocystophyceae, Rhodophyta	11	0	64	36	>100
Leryth_004247-t1	XP_007041174.1-3641-Theobroma_cacao-eudicots	eudicots	1.0e-105	0.926223693544573	XP_007041174.1-3641-Theobroma_cacao-eudicots	eudicots	1.0e-105	0.926223693544573	XP_010245424.1-4432-Nelumbo_nucifera-other_Magnoliophyta	other_Magnoliophyta	8.8e-102	0.895247103334122	-0.030976590210451	eudicots, other_Magnoliophyta, monocots, Rhodophyta, Chlorophyta, Acrogymnospermae, other_Embryophyta	7	0	83	17	>100
Leryth_023753-t1	XP_018808165.1-51240-Juglans_regia-eudicots	eudicots	3.0e-179	0.647590973775158	XP_018808165.1-51240-Juglans_regia-eudicots	eudicots	3.0e-179	0.647590973775158	XP_010275367.1-4432-Nelumbo_nucifera-other_Magnoliophyta	other_Magnoliophyta	6.6e-158	0.575523480382192	-0.0720674933929659	eudicots, other_Magnoliophyta, monocots	3	0	87	13	>100
Leryth_023782-t2	XP_006346949.1-4113-Solanum_tuberosum-eudicots	eudicots	6.7e-189	0.736326620446792	XP_006346949.1-4113-Solanum_tuberosum-eudicots	eudicots	6.7e-189	0.736326620446792	1kpGBCQ2100041-3074-Parachlorella_kessleri-Chlorophyta	Chlorophyta	3.8e-184	0.718939143831848	-0.017387476614944	eudicots, Chlorophyta, monocots, Acrogymnospermae, Rhodophyta, other_Embryophyta, other_Magnoliophyta, other_Stramenopiles, other_Streptophyta	9	0	51	49	>100
Leryth_024498-t1	XP_027120266.1-13443-Coffea_arabica-eudicots	eudicots	2.2e-22	0.386225523295071	XP_027120266.1-13443-Coffea_arabica-eudicots	eudicots	2.2e-22	0.386225523295071	XP_010259499.1-4432-Nelumbo_nucifera-other_Magnoliophyta	other_Magnoliophyta	2.4e-13	0.284604996623903	-0.101620526671168	eudicots, other_Magnoliophyta, monocots	3	0	85	15	>100
Leryth_017232-t2	XP_024957368.1-2711-Citrus_sinensis-eudicots	eudicots	3.1e-25	0.38236201048412	XP_024957368.1-2711-Citrus_sinensis-eudicots	eudicots	3.1e-25	0.38236201048412	XP_006844502.1-13333-Amborella_trichopoda-other_Magnoliophyta	other_Magnoliophyta	1.0e-15	0.284921369102683	-0.097440641381437	eudicots, other_Magnoliophyta, monocots, other_Embryophyta, other_Streptophyta, Acrogymnospermae, Cryptophyta, Chlorophyta, other_Stramenopiles	9	0	72	28	>100
Leryth_010094-t2	XP_009363254.1-225117-Pyrus_x_bretschneideri-eudicots	eudicots	7.6e-145	0.792444242148384	XP_009363254.1-225117-Pyrus_x_bretschneideri-eudicots	eudicots	7.6e-145	0.792444242148384	XP_010260685.1-4432-Nelumbo_nucifera-other_Magnoliophyta	other_Magnoliophyta	3.3e-132	0.728720983158853	-0.063723258989531	eudicots, other_Magnoliophyta, monocots, other_Embryophyta, Chlorophyta	5	0	87	13	>100
Leryth_006849-t1	XP_031128596.1-35885-Ipomoea_triloba-eudicots	eudicots	0.0e+00	0.296501015502481	XP_031128596.1-35885-Ipomoea_triloba-eudicots	eudicots	0.0e+00	0.296501015502481	XP_010270311.1-4432-Nelumbo_nucifera-other_Magnoliophyta	other_Magnoliophyta	0.0e+00	0.294804226547034	-0.001696788955447	eudicots, other_Magnoliophyta, monocots, Acrogymnospermae, other_Embryophyta, Chlorophyta	6	0	88	12	>100
Leryth_011384-t2	XP_009606552.1-4098-Nicotiana_tomentosiformis-eudicots	eudicots	1.0e-118	0.630755864465682	XP_009606552.1-4098-Nicotiana_tomentosiformis-eudicots	eudicots	1.0e-118	0.630755864465682	XP_010273801.1-4432-Nelumbo_nucifera-other_Magnoliophyta	other_Magnoliophyta	9.9e-106	0.568346365479293	-0.062409498986389	eudicots, other_Magnoliophyta, monocots, Proteobacteria	4	0	86	14	>100
Leryth_003230-t1	XP_009777295.1-4096-Nicotiana_sylvestris-eudicots	eudicots	1.6e-79	0.516331020477238	XP_009777295.1-4096-Nicotiana_sylvestris-eudicots	eudicots	1.6e-79	0.516331020477238	XP_020092711.1-4615-Ananas_comosus-monocots	monocots	7.2e-67	0.445253003892368	-0.07107801658487	eudicots, monocots, other_Magnoliophyta	3	0	85	15	>100
Leryth_021180-t3	XP_011086534.1-4182-Sesamum_indicum-eudicots	eudicots	3.1e-174	0.626072041166381	XP_011086534.1-4182-Sesamum_indicum-eudicots	eudicots	3.1e-174	0.626072041166381	XP_010271980.1-4432-Nelumbo_nucifera-other_Magnoliophyta	other_Magnoliophyta	1.4e-161	0.583795782463929	-0.042276258702452	eudicots, other_Magnoliophyta, Chlorophyta, other_Embryophyta, monocots, Acrogymnospermae, Rhodophyta	7	0	87	13	>100
Leryth_009037-t1	XP_022890536.1-4146-Olea_europaea-eudicots	eudicots	5.9e-197	0.663552292878253	XP_022890536.1-4146-Olea_europaea-eudicots	eudicots	5.9e-197	0.663552292878253	XP_010279366.1-4432-Nelumbo_nucifera-other_Magnoliophyta	other_Magnoliophyta	9.5e-179	0.60596815711698	-0.057584135761273	eudicots, other_Magnoliophyta, other_Embryophyta, Chlorophyta, Rhodophyta, Glaucocystophyceae, monocots	7	0	91	9	>100
Leryth_015001-t1	XP_010061438.1-71139-Eucalyptus_grandis-eudicots	eudicots	2.5e-91	0.298694562116366	XP_010061438.1-71139-Eucalyptus_grandis-eudicots	eudicots	2.5e-91	0.298694562116366	XP_008800027.1-42345-Phoenix_dactylifera-monocots	monocots	2.0e-56	0.198495720584421	-0.100198841531945	eudicots, monocots, other_Magnoliophyta	3	0	84	16	>100
Leryth_022918-t1	XP_006357153.1-4113-Solanum_tuberosum-eudicots	eudicots	2.9e-29	0.609723461195361	XP_006357153.1-4113-Solanum_tuberosum-eudicots	eudicots	2.9e-29	0.609723461195361	XP_010251229.1-4432-Nelumbo_nucifera-other_Magnoliophyta	other_Magnoliophyta	5.1e-18	0.44335414808207	-0.166369313113291	eudicots, other_Magnoliophyta, monocots	3	0	86	14	>100
Leryth_011826-t2	XP_028055450.1-4442-Camellia_sinensis-eudicots	eudicots	6.2e-15	0.373121869782972	XP_028055450.1-4442-Camellia_sinensis-eudicots	eudicots	6.2e-15	0.373121869782972	XP_029123052.1-51953-Elaeis_guineensis-monocots	monocots	3.5e-10	0.307178631051753	-0.065943238731219	eudicots, monocots, other_Magnoliophyta	3	0	86	14	>100
Leryth_012955-t2	XP_027074001.1-13443-Coffea_arabica-eudicots	eudicots	9.4e-130	0.674282450378409	XP_027074001.1-13443-Coffea_arabica-eudicots	eudicots	9.4e-130	0.674282450378409	XP_010245231.1-4432-Nelumbo_nucifera-other_Magnoliophyta	other_Magnoliophyta	4.5e-100	0.533485649007568	-0.140796801370841	eudicots, other_Magnoliophyta, monocots	3	0	86	14	>100
Leryth_027104-t1	XP_020250592.1-4686-Asparagus_officinalis-monocots	monocots	9.0e-07	0.28246013667426	XP_010025343.1-71139-Eucalyptus_grandis-eudicots	eudicots	2.0e-06	0.276993166287016	XP_020250592.1-4686-Asparagus_officinalis-monocots	monocots	9.0e-07	0.28246013667426	0.00546697038724403	monocots, eudicots, other_Magnoliophyta, other_Streptophyta, other_Embryophyta, Acrogymnospermae, other_Stramenopiles, Cryptophyta, Chlorophyta	9	0	62	38	>100
Leryth_000942-t3	XP_028060397.1-4442-Camellia_sinensis-eudicots	eudicots	4.2e-159	0.393968670209095	XP_028060397.1-4442-Camellia_sinensis-eudicots	eudicots	4.2e-159	0.393968670209095	XP_020101061.1-4615-Ananas_comosus-monocots	monocots	7.1e-143	0.356704161203506	-0.037264509005589	eudicots, monocots, other_Magnoliophyta	3	0	84	16	>100
Leryth_006783-t4	XP_022879731.1-4146-Olea_europaea-eudicots	eudicots	7.5e-230	0.737005856515373	XP_022879731.1-4146-Olea_europaea-eudicots	eudicots	7.5e-230	0.737005856515373	XP_019054898.1-4432-Nelumbo_nucifera-other_Magnoliophyta	other_Magnoliophyta	1.1e-185	0.602763543191801	-0.134242313323572	eudicots, other_Magnoliophyta, monocots	3	0	87	13	>100
Leryth_021307-t2	XP_022858869.1-4146-Olea_europaea-eudicots	eudicots	7.5e-265	0.809022292434615	XP_022858869.1-4146-Olea_europaea-eudicots	eudicots	7.5e-265	0.809022292434615	XP_020084073.1-4615-Ananas_comosus-monocots	monocots	2.1e-222	0.685272950675794	-0.123749341758821	eudicots, monocots, other_Magnoliophyta	3	0	86	14	>100
Leryth_008644-t1	XP_022882914.1-4146-Olea_europaea-eudicots	eudicots	8.6e-28	0.66015037593985	XP_022882914.1-4146-Olea_europaea-eudicots	eudicots	8.6e-28	0.66015037593985	XP_010265917.1-4432-Nelumbo_nucifera-other_Magnoliophyta	other_Magnoliophyta	9.2e-22	0.559899749373434	-0.100250626566416	eudicots, other_Magnoliophyta, monocots, Chlorophyta, other_Stramenopiles, other_Embryophyta, Rhodophyta	7	0	78	22	>100
Leryth_007775-t1	XP_027075364.1-13443-Coffea_arabica-eudicots	eudicots	0.0e+00	0.585556402439024	XP_027075364.1-13443-Coffea_arabica-eudicots	eudicots	0.0e+00	0.585556402439024	XP_010255481.1-4432-Nelumbo_nucifera-other_Magnoliophyta	other_Magnoliophyta	0.0e+00	0.466806402439024	-0.11875	eudicots, other_Magnoliophyta, monocots	3	0	86	14	>100
Leryth_002874-t1	XP_010039059.1-71139-Eucalyptus_grandis-eudicots	eudicots	1.8e-222	0.756369272498305	XP_010039059.1-71139-Eucalyptus_grandis-eudicots	eudicots	1.8e-222	0.756369272498305	XP_010912731.1-51953-Elaeis_guineensis-monocots	monocots	7.9e-202	0.689915722173787	-0.0664535503245179	eudicots, monocots, other_Magnoliophyta, other_Embryophyta	4	0	82	18	>100
Leryth_009896-t3	XP_016564177.1-4072-Capsicum_annuum-eudicots	eudicots	1.1e-59	0.252977759038685	XP_016564177.1-4072-Capsicum_annuum-eudicots	eudicots	1.1e-59	0.252977759038685	XP_026406225.1-3469-Papaver_somniferum-other_Magnoliophyta	other_Magnoliophyta	3.3e-11	0.083271845683567	-0.169705913355118	eudicots, other_Magnoliophyta	2	0	66	2	68
Leryth_004257-t1	XP_009776306.1-4096-Nicotiana_sylvestris-eudicots	eudicots	4.2e-250	0.728365184010682	XP_009776306.1-4096-Nicotiana_sylvestris-eudicots	eudicots	4.2e-250	0.728365184010682	XP_026446706.1-3469-Papaver_somniferum-other_Magnoliophyta	other_Magnoliophyta	3.5e-228	0.667612450972211	-0.060752733038471	eudicots, other_Magnoliophyta, monocots	3	0	86	14	>100
Leryth_014015-t2	XP_019180464.1-35883-Ipomoea_nil-eudicots	eudicots	7.6e-226	0.827759197324415	XP_019180464.1-35883-Ipomoea_nil-eudicots	eudicots	7.6e-226	0.827759197324415	XP_010256148.1-4432-Nelumbo_nucifera-other_Magnoliophyta	other_Magnoliophyta	5.8e-218	0.800376254180602	-0.0273829431438131	eudicots, other_Magnoliophyta, monocots	3	0	84	16	>100
Leryth_000352-t1	XP_008221108.1-102107-Prunus_mume-eudicots	eudicots	2.2e-148	0.663397069778992	XP_008221108.1-102107-Prunus_mume-eudicots	eudicots	2.2e-148	0.663397069778992	XP_026424542.1-3469-Papaver_somniferum-other_Magnoliophyta	other_Magnoliophyta	3.7e-135	0.608765830643159	-0.054631239135833	eudicots, other_Magnoliophyta, monocots, other_Embryophyta, Chlorophyta	5	0	90	10	>100
Leryth_004364-t1	XP_027105724.1-13443-Coffea_arabica-eudicots	eudicots	2.1e-27	0.292471685542971	XP_027105724.1-13443-Coffea_arabica-eudicots	eudicots	2.1e-27	0.292471685542971	XP_010254769.1-4432-Nelumbo_nucifera-other_Magnoliophyta	other_Magnoliophyta	1.3e-24	0.27204086164779	-0.020430823895181	eudicots, other_Magnoliophyta, monocots, Chlorophyta, Acrogymnospermae, other_Embryophyta	6	0	90	10	>100
Leryth_018678-t2	XP_027152868.1-49369-Coffea_eugenioides-eudicots	eudicots	1.1e-149	0.433869670152856	XP_027152868.1-49369-Coffea_eugenioides-eudicots	eudicots	1.1e-149	0.433869670152856	XP_010251342.1-4432-Nelumbo_nucifera-other_Magnoliophyta	other_Magnoliophyta	1.3e-126	0.372164119066774	-0.061705551086082	eudicots, other_Magnoliophyta, monocots	3	0	83	17	>100
Leryth_020933-t1	XP_012834202.1-4155-Erythranthe_guttata-eudicots	eudicots	1.3e-167	0.752074427960775	XP_012834202.1-4155-Erythranthe_guttata-eudicots	eudicots	1.3e-167	0.752074427960775	XP_010248774.1-4432-Nelumbo_nucifera-other_Magnoliophyta	other_Magnoliophyta	3.9e-161	0.724918280110636	-0.027156147850139	eudicots, other_Magnoliophyta, monocots	3	0	84	16	>100
Leryth_006871-t1	XP_007038523.2-3641-Theobroma_cacao-eudicots	eudicots	3.9e-199	0.492959719789842	XP_007038523.2-3641-Theobroma_cacao-eudicots	eudicots	3.9e-199	0.492959719789842	XP_010272624.1-4432-Nelumbo_nucifera-other_Magnoliophyta	other_Magnoliophyta	4.0e-191	0.474395796847636	-0.018563922942206	eudicots, other_Magnoliophyta, monocots, other_Streptophyta, other_Embryophyta, other_Stramenopiles, Acrogymnospermae	7	0	88	12	>100
Leryth_009810-t1	XP_011084907.1-4182-Sesamum_indicum-eudicots	eudicots	1.8e-52	0.483464566929134	XP_011084907.1-4182-Sesamum_indicum-eudicots	eudicots	1.8e-52	0.483464566929134	XP_026425490.1-3469-Papaver_somniferum-other_Magnoliophyta	other_Magnoliophyta	1.8e-33	0.341507311586052	-0.141957255343082	eudicots, other_Magnoliophyta, monocots, other_Streptophyta, Acrogymnospermae, other_Embryophyta, Rhodophyta, Chlorophyta	8	0	88	12	>100
Leryth_022185-t1	XP_021851399.1-3562-Spinacia_oleracea-eudicots	eudicots	4.3e-29	0.550262414210739	XP_021851399.1-3562-Spinacia_oleracea-eudicots	eudicots	4.3e-29	0.550262414210739	1kpGBCQ2091723-33152-Ephedra_sinica-Acrogymnospermae	Acrogymnospermae	5.8e-26	0.508276140492531	-0.041986273718208	eudicots, Acrogymnospermae, Chlorophyta, other_Embryophyta, monocots, other_Magnoliophyta, Haptophyceae, Cryptophyta, other_Streptophyta, Rhodophyta, other_Stramenopiles	11	0	59	41	>100
Leryth_012468-t1	XP_018845251.1-51240-Juglans_regia-eudicots	eudicots	6.2e-123	0.849763481551561	XP_018845251.1-51240-Juglans_regia-eudicots	eudicots	6.2e-123	0.849763481551561	XP_010257816.1-4432-Nelumbo_nucifera-other_Magnoliophyta	other_Magnoliophyta	4.0e-122	0.844654683065279	-0.00510879848628198	eudicots, other_Magnoliophyta, monocots	3	0	91	9	>100
Leryth_004972-t2	XP_019154067.1-35883-Ipomoea_nil-eudicots	eudicots	1.7e-224	0.887098591549296	XP_019154067.1-35883-Ipomoea_nil-eudicots	eudicots	1.7e-224	0.887098591549296	XP_020251013.1-4686-Asparagus_officinalis-monocots	monocots	7.9e-222	0.877183098591549	-0.00991549295774707	eudicots, monocots, other_Magnoliophyta	3	0	82	18	>100
Leryth_005169-t4	XP_027168321.1-49369-Coffea_eugenioides-eudicots	eudicots	2.9e-13	0.301615798922801	XP_027168321.1-49369-Coffea_eugenioides-eudicots	eudicots	2.9e-13	0.301615798922801	XP_020090948.1-4615-Ananas_comosus-monocots	monocots	3.2e-12	0.289048473967684	-0.012567324955117	eudicots, monocots, other_Magnoliophyta	3	0	83	17	>100
Leryth_024166-t1	XP_022858342.1-4146-Olea_europaea-eudicots	eudicots	1.6e-186	0.656085705783156	XP_022858342.1-4146-Olea_europaea-eudicots	eudicots	1.6e-186	0.656085705783156	1kpGBCQ2008668-43946-Netrium_digitus-other_Streptophyta	other_Streptophyta	3.3e-136	0.490229143934133	-0.165856561849023	eudicots, other_Streptophyta, other_Embryophyta, other_Magnoliophyta, Acrogymnospermae, Chlorophyta, monocots	7	0	79	21	>100
Leryth_015227-t1	XP_028056054.1-4442-Camellia_sinensis-eudicots	eudicots	2.7e-11	0.287518573551263	XP_028056054.1-4442-Camellia_sinensis-eudicots	eudicots	2.7e-11	0.287518573551263	1kpGBCQ2022718-226513-Penium_exiguum-other_Streptophyta	other_Streptophyta	2.1e-08	0.2518573551263	-0.035661218424963	eudicots, other_Streptophyta, other_Embryophyta, monocots, Chlorophyta, Acrogymnospermae, other_Magnoliophyta, Rhodophyta	8	0	48	52	>100
Leryth_024386-t1	XP_027064901.1-13443-Coffea_arabica-eudicots	eudicots	3.2e-160	0.759200423616627	XP_027064901.1-13443-Coffea_arabica-eudicots	eudicots	3.2e-160	0.759200423616627	XP_010275069.1-4432-Nelumbo_nucifera-other_Magnoliophyta	other_Magnoliophyta	3.0e-142	0.680169446650781	-0.0790309769658459	eudicots, other_Magnoliophyta, monocots	3	0	86	14	>100
Leryth_020993-t1	XP_022731229.1-66656-Durio_zibethinus-eudicots	eudicots	1.6e-134	0.889618682722131	XP_022731229.1-66656-Durio_zibethinus-eudicots	eudicots	1.6e-134	0.889618682722131	XP_010256907.1-4432-Nelumbo_nucifera-other_Magnoliophyta	other_Magnoliophyta	2.2e-131	0.870644043057836	-0.0189746396642949	eudicots, other_Magnoliophyta, monocots	3	0	87	13	>100
Leryth_007820-t1	XP_027176873.1-49369-Coffea_eugenioides-eudicots	eudicots	2.5e-20	0.413461538461538	XP_027176873.1-49369-Coffea_eugenioides-eudicots	eudicots	2.5e-20	0.413461538461538	XP_010242201.1-4432-Nelumbo_nucifera-other_Magnoliophyta	other_Magnoliophyta	1.3e-16	0.365769230769231	-0.047692307692307	eudicots, other_Magnoliophyta, other_Embryophyta, Chlorophyta, other_Streptophyta, Acrogymnospermae, other_Stramenopiles, monocots, Rhodophyta	9	0	68	32	>100
Leryth_015073-t1	XP_017242881.1-4039-Daucus_carota-eudicots	eudicots	4.1e-84	0.862887989203779	XP_017242881.1-4039-Daucus_carota-eudicots	eudicots	4.1e-84	0.862887989203779	XP_026394592.1-3469-Papaver_somniferum-other_Magnoliophyta	other_Magnoliophyta	8.9e-79	0.815114709851552	-0.047773279352227	eudicots, other_Magnoliophyta, monocots	3	0	82	18	>100
Leryth_023625-t5	XP_031117407.1-35885-Ipomoea_triloba-eudicots	eudicots	7.3e-223	0.650940256282243	XP_031117407.1-35885-Ipomoea_triloba-eudicots	eudicots	7.3e-223	0.650940256282243	XP_026390683.1-3469-Papaver_somniferum-other_Magnoliophyta	other_Magnoliophyta	2.4e-197	0.580462639374272	-0.0704776169079709	eudicots, other_Magnoliophyta, monocots, Rhodophyta, other_Embryophyta, Cryptophyta, Chlorophyta, Acrogymnospermae	8	0	77	23	>100
Leryth_016280-t1	XP_019178228.1-35883-Ipomoea_nil-eudicots	eudicots	1.8e-186	0.591486317295654	XP_019178228.1-35883-Ipomoea_nil-eudicots	eudicots	1.8e-186	0.591486317295654	XP_010274204.1-4432-Nelumbo_nucifera-other_Magnoliophyta	other_Magnoliophyta	7.8e-174	0.553925952423538	-0.037560364872116	eudicots, other_Magnoliophyta, monocots	3	0	87	13	>100
Leryth_022663-t1	XP_027173759.1-49369-Coffea_eugenioides-eudicots	eudicots	9.5e-208	0.761523254604099	XP_027173759.1-49369-Coffea_eugenioides-eudicots	eudicots	9.5e-208	0.761523254604099	XP_010267128.1-4432-Nelumbo_nucifera-other_Magnoliophyta	other_Magnoliophyta	1.2e-194	0.716158568307148	-0.045364686296951	eudicots, other_Magnoliophyta, monocots	3	0	88	12	>100
Leryth_018519-t1	XP_015867722.1-326968-Ziziphus_jujuba-eudicots	eudicots	5.7e-269	0.752695092518101	XP_015867722.1-326968-Ziziphus_jujuba-eudicots	eudicots	5.7e-269	0.752695092518101	XP_010254168.1-4432-Nelumbo_nucifera-other_Magnoliophyta	other_Magnoliophyta	2.9e-265	0.742799678197908	-0.00989541432019292	eudicots, other_Magnoliophyta, monocots	3	0	87	13	>100
Leryth_022363-t2	XP_011096021.1-4182-Sesamum_indicum-eudicots	eudicots	4.3e-118	0.725309675259458	XP_011096021.1-4182-Sesamum_indicum-eudicots	eudicots	4.3e-118	0.725309675259458	XP_026392787.1-3469-Papaver_somniferum-other_Magnoliophyta	other_Magnoliophyta	4.2e-89	0.564111148309341	-0.161198526950117	eudicots, other_Magnoliophyta, monocots	3	0	87	13	>100
Leryth_020420-t9	XP_009793486.1-4096-Nicotiana_sylvestris-eudicots	eudicots	3.2e-254	0.808741673510357	XP_009793486.1-4096-Nicotiana_sylvestris-eudicots	eudicots	3.2e-254	0.808741673510357	XP_010270729.1-4432-Nelumbo_nucifera-other_Magnoliophyta	other_Magnoliophyta	5.6e-251	0.798886759740852	-0.00985491376950498	eudicots, other_Magnoliophyta, monocots	3	0	85	15	>100
Leryth_021979-t1	XP_027167866.1-49369-Coffea_eugenioides-eudicots	eudicots	7.6e-40	0.392063492063492	XP_027167866.1-49369-Coffea_eugenioides-eudicots	eudicots	7.6e-40	0.392063492063492	XP_010267369.1-4432-Nelumbo_nucifera-other_Magnoliophyta	other_Magnoliophyta	4.0e-25	0.281179138321995	-0.110884353741497	eudicots, other_Magnoliophyta, monocots, other_Embryophyta, Chlorophyta, Acrogymnospermae, other_Stramenopiles, other_Streptophyta	8	0	73	27	>100
Leryth_006247-t2	XP_027117776.1-13443-Coffea_arabica-eudicots	eudicots	6.9e-135	0.461046292811441	XP_027117776.1-13443-Coffea_arabica-eudicots	eudicots	6.9e-135	0.461046292811441	XP_010242710.1-4432-Nelumbo_nucifera-other_Magnoliophyta	other_Magnoliophyta	8.9e-82	0.294975536319157	-0.166070756492284	eudicots, other_Magnoliophyta, monocots, Chlorophyta, Glaucocystophyceae, Acrogymnospermae	6	0	87	13	>100
Leryth_011355-t1	XP_015078704.1-28526-Solanum_pennellii-eudicots	eudicots	9.0e-13	0.297580353918382	XP_015078704.1-28526-Solanum_pennellii-eudicots	eudicots	9.0e-13	0.297580353918382	na		na	0	-0.297580353918382	eudicots	1	0	17	0	17
Leryth_005555-t1	XP_006479962.1-2711-Citrus_sinensis-eudicots	eudicots	9.2e-50	0.656329923273657	XP_006479962.1-2711-Citrus_sinensis-eudicots	eudicots	9.2e-50	0.656329923273657	XP_018676372.1-4641-Musa_acuminata-monocots	monocots	3.5e-49	0.650255754475703	-0.00607416879795397	eudicots, monocots, other_Magnoliophyta	3	0	86	14	>100
Leryth_002333-t1	XP_031093569.1-35885-Ipomoea_triloba-eudicots	eudicots	1.1e-09	0.535094339622642	XP_031093569.1-35885-Ipomoea_triloba-eudicots	eudicots	1.1e-09	0.535094339622642	XP_020274874.1-4686-Asparagus_officinalis-monocots	monocots	4.2e-04	0.395471698113208	-0.139622641509434	eudicots, monocots	2	0	15	7	22
Leryth_016329-t2	XP_022885565.1-4146-Olea_europaea-eudicots	eudicots	2.7e-305	0.521769177608846	XP_022885565.1-4146-Olea_europaea-eudicots	eudicots	2.7e-305	0.521769177608846	XP_010248890.1-4432-Nelumbo_nucifera-other_Magnoliophyta	other_Magnoliophyta	9.0e-277	0.474972850232007	-0.046796327376839	eudicots, other_Magnoliophyta, monocots	3	0	83	17	>100
Leryth_018822-t2	XP_003633564.2-29760-Vitis_vinifera-eudicots	eudicots	1.2e-180	0.898053493908416	XP_003633564.2-29760-Vitis_vinifera-eudicots	eudicots	1.2e-180	0.898053493908416	1kpGBCQ2023655-156133-Prasinoderma_coloniale-Chlorophyta	Chlorophyta	5.3e-173	0.862484245903935	-0.035569248004481	eudicots, Chlorophyta, other_Streptophyta, other_Embryophyta, Acrogymnospermae, monocots, other_Stramenopiles, Rhodophyta, other_Magnoliophyta	9	0	63	37	>100
Leryth_008023-t1	XP_022881820.1-4146-Olea_europaea-eudicots	eudicots	1.4e-22	0.580121703853955	XP_022881820.1-4146-Olea_europaea-eudicots	eudicots	1.4e-22	0.580121703853955	XP_015631044.1-4530-Oryza_sativa-monocots	monocots	2.1e-18	0.509634888438134	-0.070486815415821	eudicots, monocots, other_Magnoliophyta, other_Stramenopiles, Acrogymnospermae, Rhodophyta, other_Embryophyta, Chlorophyta	8	0	82	18	>100
Leryth_014466-t1	XP_031275974.1-55513-Pistacia_vera-eudicots	eudicots	1.2e-111	0.962114125350795	XP_031275974.1-55513-Pistacia_vera-eudicots	eudicots	1.2e-111	0.962114125350795	XP_010260074.1-4432-Nelumbo_nucifera-other_Magnoliophyta	other_Magnoliophyta	2.8e-108	0.935921421889616	-0.026192703461179	eudicots, other_Magnoliophyta, monocots	3	0	84	16	>100
Leryth_021254-t2	XP_017609795.1-29729-Gossypium_arboreum-eudicots	eudicots	1.9e-197	0.913163064833006	XP_017609795.1-29729-Gossypium_arboreum-eudicots	eudicots	1.9e-197	0.913163064833006	XP_020687601.1-906689-Dendrobium_catenatum-monocots	monocots	1.3e-195	0.905042567125082	-0.008120497707924	eudicots, monocots, other_Magnoliophyta	3	0	82	18	>100
Leryth_023877-t2	XP_016563391.1-4072-Capsicum_annuum-eudicots	eudicots	8.6e-214	0.762189559047136	XP_016563391.1-4072-Capsicum_annuum-eudicots	eudicots	8.6e-214	0.762189559047136	XP_010261204.1-4432-Nelumbo_nucifera-other_Magnoliophyta	other_Magnoliophyta	1.2e-191	0.687582361885454	-0.0746071971616821	eudicots, other_Magnoliophyta, monocots	3	0	82	18	>100
Leryth_023630-t1	XP_027181347.1-49369-Coffea_eugenioides-eudicots	eudicots	4.7e-235	0.704030118935569	XP_027181347.1-49369-Coffea_eugenioides-eudicots	eudicots	4.7e-235	0.704030118935569	XP_008792848.1-42345-Phoenix_dactylifera-monocots	monocots	5.2e-218	0.655514674424574	-0.048515444510995	eudicots, monocots, other_Magnoliophyta	3	0	84	16	>100
Leryth_018799-t1	XP_011099732.1-4182-Sesamum_indicum-eudicots	eudicots	1.6e-22	0.428838251774374	XP_011099732.1-4182-Sesamum_indicum-eudicots	eudicots	1.6e-22	0.428838251774374	XP_026396699.1-3469-Papaver_somniferum-other_Magnoliophyta	other_Magnoliophyta	1.3e-08	0.256257004109077	-0.172581247665297	eudicots, other_Magnoliophyta, monocots	3	0	30	5	35
Leryth_004479-t1	XP_030547376.1-178133-Rhodamnia_argentea-eudicots	eudicots	3.1e-100	0.821279402066388	XP_030547376.1-178133-Rhodamnia_argentea-eudicots	eudicots	3.1e-100	0.821279402066388	XP_010248308.1-4432-Nelumbo_nucifera-other_Magnoliophyta	other_Magnoliophyta	1.2e-91	0.75862826994944	-0.0626511321169481	eudicots, other_Magnoliophyta, monocots, other_Embryophyta	4	0	88	12	>100
Leryth_012022-t1	XP_028082678.1-4442-Camellia_sinensis-eudicots	eudicots	4.5e-85	0.430775369065035	XP_028082678.1-4442-Camellia_sinensis-eudicots	eudicots	4.5e-85	0.430775369065035	XP_010251252.1-4432-Nelumbo_nucifera-other_Magnoliophyta	other_Magnoliophyta	1.5e-72	0.375448862880702	-0.055326506184333	eudicots, other_Magnoliophyta, monocots, other_Embryophyta	4	0	87	13	>100
Leryth_000241-t2	XP_030934644.1-97700-Quercus_lobata-eudicots	eudicots	1.5e-195	0.693828399397893	XP_030934644.1-97700-Quercus_lobata-eudicots	eudicots	1.5e-195	0.693828399397893	XP_026406388.1-3469-Papaver_somniferum-other_Magnoliophyta	other_Magnoliophyta	7.4e-179	0.638233818364275	-0.055594581033618	eudicots, other_Magnoliophyta, monocots	3	0	85	15	>100
Leryth_002748-t1	XP_011080716.1-4182-Sesamum_indicum-eudicots	eudicots	4.7e-103	0.671396041338238	XP_011080716.1-4182-Sesamum_indicum-eudicots	eudicots	4.7e-103	0.671396041338238	XP_010264540.1-4432-Nelumbo_nucifera-other_Magnoliophyta	other_Magnoliophyta	1.3e-92	0.610614818707304	-0.060781222630934	eudicots, other_Magnoliophyta, monocots, Cryptophyta, Acrogymnospermae, other_Embryophyta	6	0	84	16	>100
Leryth_000977-t2	XP_002274939.1-29760-Vitis_vinifera-eudicots	eudicots	1.4e-230	0.479309935973441	XP_002274939.1-29760-Vitis_vinifera-eudicots	eudicots	1.4e-230	0.479309935973441	XP_010272090.1-4432-Nelumbo_nucifera-other_Magnoliophyta	other_Magnoliophyta	1.1e-206	0.432297842067821	-0.04701209390562	eudicots, other_Magnoliophyta, monocots	3	0	86	14	>100
Leryth_018983-t1	XP_021682309.1-3981-Hevea_brasiliensis-eudicots	eudicots	7.5e-88	0.559986538785125	XP_021682309.1-3981-Hevea_brasiliensis-eudicots	eudicots	7.5e-88	0.559986538785125	XP_010269615.1-4432-Nelumbo_nucifera-other_Magnoliophyta	other_Magnoliophyta	1.7e-76	0.49638229850244	-0.0636042402826851	eudicots, other_Magnoliophyta, monocots	3	0	88	12	>100
Leryth_025919-t1	XP_011091779.1-4182-Sesamum_indicum-eudicots	eudicots	4.2e-134	0.773449920508744	XP_011091779.1-4182-Sesamum_indicum-eudicots	eudicots	4.2e-134	0.773449920508744	1kpGBCQ2100089-405431-Phaeomegaceros_coriaceus-other_Embryophyta	other_Embryophyta	1.1e-126	0.734181240063593	-0.039268680445151	eudicots, other_Embryophyta, Rhodophyta, other_Magnoliophyta, other_Streptophyta, Chlorophyta, monocots, Acrogymnospermae, other_Stramenopiles	9	0	64	36	>100
Leryth_014640-t2	XP_028058344.1-4442-Camellia_sinensis-eudicots	eudicots	1.5e-164	0.233119860847565	XP_028058344.1-4442-Camellia_sinensis-eudicots	eudicots	1.5e-164	0.233119860847565	XP_010253874.1-4432-Nelumbo_nucifera-other_Magnoliophyta	other_Magnoliophyta	4.0e-80	0.12227229601518	-0.110847564832385	eudicots, other_Magnoliophyta, monocots	3	0	80	6	86
Leryth_010481-t1	XP_006342469.1-4113-Solanum_tuberosum-eudicots	eudicots	6.6e-41	0.903142709943328	XP_006342469.1-4113-Solanum_tuberosum-eudicots	eudicots	6.6e-41	0.903142709943328	XP_026437196.1-3469-Papaver_somniferum-other_Magnoliophyta	other_Magnoliophyta	9.8e-37	0.831530139103555	-0.071612570839773	eudicots, other_Magnoliophyta, monocots	3	0	86	14	>100
Leryth_024465-t1	XP_011093976.1-4182-Sesamum_indicum-eudicots	eudicots	2.1e-38	0.607324147933285	XP_011093976.1-4182-Sesamum_indicum-eudicots	eudicots	2.1e-38	0.607324147933285	XP_020697088.2-906689-Dendrobium_catenatum-monocots	monocots	6.7e-21	0.396664249456128	-0.210659898477157	eudicots, monocots, other_Magnoliophyta, Rhodophyta, Chlorophyta, Acrogymnospermae	6	0	90	10	>100
Leryth_011320-t2	XP_002285130.1-29760-Vitis_vinifera-eudicots	eudicots	0.0e+00	0.901631510683323	XP_002285130.1-29760-Vitis_vinifera-eudicots	eudicots	0.0e+00	0.901631510683323	XP_010253662.1-4432-Nelumbo_nucifera-other_Magnoliophyta	other_Magnoliophyta	0.0e+00	0.888251757799167	-0.013379752884156	eudicots, other_Magnoliophyta, monocots, other_Embryophyta, Chlorophyta, Rhodophyta	6	0	88	12	>100
Leryth_000086-t1	XP_022883257.1-4146-Olea_europaea-eudicots	eudicots	1.2e-32	0.499326599326599	XP_022883257.1-4146-Olea_europaea-eudicots	eudicots	1.2e-32	0.499326599326599	XP_010256988.1-4432-Nelumbo_nucifera-other_Magnoliophyta	other_Magnoliophyta	2.0e-27	0.441077441077441	-0.058249158249158	eudicots, other_Magnoliophyta, monocots, Acrogymnospermae	4	0	86	14	>100
Leryth_023655-t2	XP_031092433.1-35885-Ipomoea_triloba-eudicots	eudicots	2.4e-151	0.658162031438936	XP_031092433.1-35885-Ipomoea_triloba-eudicots	eudicots	2.4e-151	0.658162031438936	XP_010254341.1-4432-Nelumbo_nucifera-other_Magnoliophyta	other_Magnoliophyta	6.1e-139	0.608343409915357	-0.0498186215235791	eudicots, other_Magnoliophyta, monocots	3	0	86	14	>100
Leryth_021419-t2	XP_015160513.1-4113-Solanum_tuberosum-eudicots	eudicots	6.4e-90	0.559545379673859	XP_015160513.1-4113-Solanum_tuberosum-eudicots	eudicots	6.4e-90	0.559545379673859	XP_008806003.1-42345-Phoenix_dactylifera-monocots	monocots	6.9e-76	0.482787020260254	-0.076758359413605	eudicots, monocots, other_Magnoliophyta, other_Embryophyta, Chlorophyta, Acrogymnospermae	6	0	83	17	>100
Leryth_027087-t1	XP_011071788.1-4182-Sesamum_indicum-eudicots	eudicots	2.6e-119	0.757712305025997	XP_011071788.1-4182-Sesamum_indicum-eudicots	eudicots	2.6e-119	0.757712305025997	XP_026379089.1-3469-Papaver_somniferum-other_Magnoliophyta	other_Magnoliophyta	1.1e-106	0.684922010398613	-0.072790294627384	eudicots, other_Magnoliophyta, monocots	3	0	84	16	>100
Leryth_001448-t2	XP_019239687.1-49451-Nicotiana_attenuata-eudicots	eudicots	0.0e+00	0.912680128292	XP_019239687.1-49451-Nicotiana_attenuata-eudicots	eudicots	0.0e+00	0.912680128292	XP_010257191.1-4432-Nelumbo_nucifera-other_Magnoliophyta	other_Magnoliophyta	0.0e+00	0.870533495956995	-0.0421466323350049	eudicots, other_Magnoliophyta, monocots	3	0	87	13	>100
Leryth_016371-t2	XP_011087440.1-4182-Sesamum_indicum-eudicots	eudicots	1.4e-85	0.482293673136761	XP_011087440.1-4182-Sesamum_indicum-eudicots	eudicots	1.4e-85	0.482293673136761	XP_020276279.1-4686-Asparagus_officinalis-monocots	monocots	5.8e-79	0.449696251296488	-0.032597421840273	eudicots, monocots, other_Magnoliophyta, other_Embryophyta, other_Streptophyta, Acrogymnospermae, Chlorophyta, other_Stramenopiles, Rhodophyta	9	0	64	36	>100
Leryth_007720-t1	XP_022891132.1-4146-Olea_europaea-eudicots	eudicots	1.6e-63	0.735716378552593	XP_022891132.1-4146-Olea_europaea-eudicots	eudicots	1.6e-63	0.735716378552593	XP_009381107.1-4641-Musa_acuminata-monocots	monocots	7.1e-51	0.612657486082625	-0.123058892469968	eudicots, monocots, other_Magnoliophyta, other_Embryophyta, other_Streptophyta, Chlorophyta	6	0	86	14	>100
Leryth_000368-t1	XP_022856409.1-4146-Olea_europaea-eudicots	eudicots	1.6e-102	0.445234211139594	XP_022856409.1-4146-Olea_europaea-eudicots	eudicots	1.6e-102	0.445234211139594	XP_026409775.1-3469-Papaver_somniferum-other_Magnoliophyta	other_Magnoliophyta	1.5e-84	0.375670006991377	-0.069564204148217	eudicots, other_Magnoliophyta, other_Embryophyta, Cryptophyta, other_Streptophyta, monocots	6	0	93	7	>100
Leryth_009882-t1	XP_022846448.1-4146-Olea_europaea-eudicots	eudicots	2.4e-265	0.860645041014168	XP_022846448.1-4146-Olea_europaea-eudicots	eudicots	2.4e-265	0.860645041014168	XP_008776882.1-42345-Phoenix_dactylifera-monocots	monocots	1.2e-243	0.793530947054437	-0.067114093959731	eudicots, monocots, other_Magnoliophyta	3	0	87	13	>100
Leryth_017025-t1	XP_027102497.1-13443-Coffea_arabica-eudicots	eudicots	2.0e-165	0.570863100984746	XP_027102497.1-13443-Coffea_arabica-eudicots	eudicots	2.0e-165	0.570863100984746	XP_010258716.1-4432-Nelumbo_nucifera-other_Magnoliophyta	other_Magnoliophyta	4.7e-130	0.457424213168565	-0.113438887816181	eudicots, other_Magnoliophyta, monocots	3	0	87	13	>100
Leryth_019672-t1	XP_022855386.1-4146-Olea_europaea-eudicots	eudicots	2.4e-189	0.733377077865267	XP_022855386.1-4146-Olea_europaea-eudicots	eudicots	2.4e-189	0.733377077865267	XP_010252533.1-4432-Nelumbo_nucifera-other_Magnoliophyta	other_Magnoliophyta	7.6e-167	0.65168416447944	-0.081692913385827	eudicots, other_Magnoliophyta, monocots	3	0	85	15	>100
Leryth_003235-t1	XP_027182465.1-49369-Coffea_eugenioides-eudicots	eudicots	2.1e-167	0.594589218221603	XP_027182465.1-49369-Coffea_eugenioides-eudicots	eudicots	2.1e-167	0.594589218221603	XP_010241290.1-4432-Nelumbo_nucifera-other_Magnoliophyta	other_Magnoliophyta	7.2e-131	0.473940720111398	-0.120648498110205	eudicots, other_Magnoliophyta, monocots	3	0	87	13	>100
Leryth_010062-t2	XP_019261812.1-49451-Nicotiana_attenuata-eudicots	eudicots	1.8e-26	0.208535402521823	XP_019261812.1-49451-Nicotiana_attenuata-eudicots	eudicots	1.8e-26	0.208535402521823	XP_010279177.1-4432-Nelumbo_nucifera-other_Magnoliophyta	other_Magnoliophyta	4.5e-14	0.141933397995474	-0.066602004526349	eudicots, other_Magnoliophyta, monocots, other_Embryophyta	4	0	72	15	87
Leryth_018896-t1	XP_015085305.1-28526-Solanum_pennellii-eudicots	eudicots	1.1e-77	0.636732081911263	XP_015085305.1-28526-Solanum_pennellii-eudicots	eudicots	1.1e-77	0.636732081911263	XP_010276859.1-4432-Nelumbo_nucifera-other_Magnoliophyta	other_Magnoliophyta	2.5e-69	0.577645051194539	-0.0590870307167239	eudicots, other_Magnoliophyta, monocots	3	0	86	14	>100
Leryth_016031-t3	XP_011088178.1-4182-Sesamum_indicum-eudicots	eudicots	4.7e-182	0.709549945115258	XP_011088178.1-4182-Sesamum_indicum-eudicots	eudicots	4.7e-182	0.709549945115258	XP_010271657.1-4432-Nelumbo_nucifera-other_Magnoliophyta	other_Magnoliophyta	1.7e-163	0.641822173435785	-0.0677277716794731	eudicots, other_Magnoliophyta, monocots, other_Embryophyta, Chlorophyta, other_Streptophyta, Cryptophyta, other_Eukaryota	8	0	81	19	>100
Leryth_004259-t3	XP_027162348.1-49369-Coffea_eugenioides-eudicots	eudicots	3.5e-155	0.66979316979317	XP_027162348.1-49369-Coffea_eugenioides-eudicots	eudicots	3.5e-155	0.66979316979317	XP_010252307.1-4432-Nelumbo_nucifera-other_Magnoliophyta	other_Magnoliophyta	7.4e-145	0.628547378547379	-0.0412457912457911	eudicots, other_Magnoliophyta, monocots	3	0	85	15	>100
Leryth_007443-t3	XP_010658477.1-29760-Vitis_vinifera-eudicots	eudicots	2.0e-219	0.732978318752377	XP_010658477.1-29760-Vitis_vinifera-eudicots	eudicots	2.0e-219	0.732978318752377	XP_010247595.1-4432-Nelumbo_nucifera-other_Magnoliophyta	other_Magnoliophyta	1.5e-206	0.692278432864207	-0.04069988588817	eudicots, other_Magnoliophyta, monocots, other_Embryophyta, Acrogymnospermae, Chlorophyta	6	0	86	14	>100
Leryth_005459-t1	XP_027180512.1-49369-Coffea_eugenioides-eudicots	eudicots	1.7e-169	0.79484481851657	XP_027180512.1-49369-Coffea_eugenioides-eudicots	eudicots	1.7e-169	0.79484481851657	XP_010275296.1-4432-Nelumbo_nucifera-other_Magnoliophyta	other_Magnoliophyta	1.3e-161	0.760389268805892	-0.034455549710678	eudicots, other_Magnoliophyta, monocots, other_Embryophyta	4	0	87	13	>100
Leryth_002433-t2	XP_006430024.1-85681-Citrus_clementina-eudicots	eudicots	4.8e-37	0.228981069042316	XP_006430024.1-85681-Citrus_clementina-eudicots	eudicots	4.8e-37	0.228981069042316	XP_026413543.1-3469-Papaver_somniferum-other_Magnoliophyta	other_Magnoliophyta	2.3e-31	0.202672605790646	-0.02630846325167	eudicots, other_Magnoliophyta, monocots	3	0	83	17	>100
Leryth_011893-t1	XP_027161686.1-49369-Coffea_eugenioides-eudicots	eudicots	2.0e-23	0.488768718801997	XP_027161686.1-49369-Coffea_eugenioides-eudicots	eudicots	2.0e-23	0.488768718801997	XP_020594967.1-78828-Phalaenopsis_equestris-monocots	monocots	2.1e-04	0.225873544093178	-0.262895174708819	eudicots, monocots	2	0	74	4	78
Leryth_001137-t4	XP_011075328.1-4182-Sesamum_indicum-eudicots	eudicots	2.2e-261	0.497895829917473	XP_011075328.1-4182-Sesamum_indicum-eudicots	eudicots	2.2e-261	0.497895829917473	XP_010247513.1-4432-Nelumbo_nucifera-other_Magnoliophyta	other_Magnoliophyta	6.6e-213	0.409903262829972	-0.087992567087501	eudicots, other_Magnoliophyta, monocots	3	0	83	17	>100
Leryth_025729-t1	XP_017410104.1-3914-Vigna_angularis-eudicots	eudicots	3.0e-122	0.5204046041158	XP_017410104.1-3914-Vigna_angularis-eudicots	eudicots	3.0e-122	0.5204046041158	XP_010917006.1-51953-Elaeis_guineensis-monocots	monocots	3.1e-119	0.508778049064062	-0.011626555051738	eudicots, monocots, other_Magnoliophyta	3	0	87	13	>100
Leryth_023436-t1	XP_012848753.1-4155-Erythranthe_guttata-eudicots	eudicots	1.0e-10	0.636675235646958	XP_012848753.1-4155-Erythranthe_guttata-eudicots	eudicots	1.0e-10	0.636675235646958	1kpGBCQ2010981-44745-Haematococcus_lacustris-Chlorophyta	Chlorophyta	2.6e-06	0.511568123393316	-0.125107112253642	eudicots, Chlorophyta, monocots, Acrogymnospermae, other_Streptophyta, Cryptophyta, other_Stramenopiles, other_Embryophyta	8	0	90	10	>100
Leryth_004443-t1	XP_009765447.1-4096-Nicotiana_sylvestris-eudicots	eudicots	9.3e-141	0.432781316348195	XP_009765447.1-4096-Nicotiana_sylvestris-eudicots	eudicots	9.3e-141	0.432781316348195	XP_010249099.1-4432-Nelumbo_nucifera-other_Magnoliophyta	other_Magnoliophyta	2.7e-87	0.281953290870488	-0.150828025477707	eudicots, other_Magnoliophyta, monocots, Acrogymnospermae, Chlorophyta, other_Embryophyta	6	0	78	22	>100
Leryth_008575-t4	XP_021663497.1-3981-Hevea_brasiliensis-eudicots	eudicots	7.0e-100	0.607724902216428	XP_021663497.1-3981-Hevea_brasiliensis-eudicots	eudicots	7.0e-100	0.607724902216428	XP_010271129.1-4432-Nelumbo_nucifera-other_Magnoliophyta	other_Magnoliophyta	9.8e-94	0.574315514993481	-0.0334093872229471	eudicots, other_Magnoliophyta, monocots, other_Embryophyta, Rhodophyta, Chlorophyta	6	0	81	19	>100
Leryth_017604-t1	XP_021688636.1-3981-Hevea_brasiliensis-eudicots	eudicots	2.7e-104	0.79502978024235	XP_021688636.1-3981-Hevea_brasiliensis-eudicots	eudicots	2.7e-104	0.79502978024235	XP_026401248.1-3469-Papaver_somniferum-other_Magnoliophyta	other_Magnoliophyta	2.0e-94	0.727870199219552	-0.0671595810227981	eudicots, other_Magnoliophyta, monocots	3	0	87	13	>100
Leryth_015837-t1	XP_015080096.1-28526-Solanum_pennellii-eudicots	eudicots	1.0e-112	0.741296197107659	XP_015080096.1-28526-Solanum_pennellii-eudicots	eudicots	1.0e-112	0.741296197107659	XP_010249257.1-4432-Nelumbo_nucifera-other_Magnoliophyta	other_Magnoliophyta	2.1e-102	0.680057132654883	-0.061239064452776	eudicots, other_Magnoliophyta, other_Embryophyta, Acrogymnospermae, other_Streptophyta, monocots, Chlorophyta, other_Stramenopiles	8	0	72	28	>100
Leryth_016831-t1	XP_017242238.1-4039-Daucus_carota-eudicots	eudicots	5.8e-77	0.18295077942801	XP_017242238.1-4039-Daucus_carota-eudicots	eudicots	5.8e-77	0.18295077942801	XP_009417414.1-4641-Musa_acuminata-monocots	monocots	7.6e-61	0.150116607340125	-0.032834172087885	eudicots, monocots, other_Magnoliophyta	3	0	85	15	>100
Leryth_003889-t1	XP_015062116.1-28526-Solanum_pennellii-eudicots	eudicots	4.5e-72	0.756903086085544	XP_015062116.1-28526-Solanum_pennellii-eudicots	eudicots	4.5e-72	0.756903086085544	XP_010257505.1-4432-Nelumbo_nucifera-other_Magnoliophyta	other_Magnoliophyta	9.3e-70	0.736058473199783	-0.020844612885761	eudicots, other_Magnoliophyta, monocots, other_Embryophyta	4	0	81	19	>100
Leryth_011812-t1	XP_027160185.1-49369-Coffea_eugenioides-eudicots	eudicots	1.4e-85	0.394456548051319	XP_027160185.1-49369-Coffea_eugenioides-eudicots	eudicots	1.4e-85	0.394456548051319	XP_010245092.1-4432-Nelumbo_nucifera-other_Magnoliophyta	other_Magnoliophyta	4.2e-66	0.316146211571048	-0.078310336480271	eudicots, other_Magnoliophyta, monocots, Acrogymnospermae, Chlorophyta	5	0	87	13	>100
Leryth_018243-t1	XP_006466248.1-2711-Citrus_sinensis-eudicots	eudicots	3.4e-95	0.8955561134823	XP_006466248.1-2711-Citrus_sinensis-eudicots	eudicots	3.4e-95	0.8955561134823	XP_010273573.1-4432-Nelumbo_nucifera-other_Magnoliophyta	other_Magnoliophyta	2.6e-87	0.82977655033894	-0.06577956314336	eudicots, other_Magnoliophyta, monocots, other_Embryophyta, Acrogymnospermae, Chlorophyta, other_Streptophyta	7	0	79	21	>100
Leryth_008578-t6	XP_022881886.1-4146-Olea_europaea-eudicots	eudicots	4.8e-270	0.78167138338605	XP_022881886.1-4146-Olea_europaea-eudicots	eudicots	4.8e-270	0.78167138338605	XP_010257841.1-4432-Nelumbo_nucifera-other_Magnoliophyta	other_Magnoliophyta	9.5e-258	0.747711003828866	-0.033960379557184	eudicots, other_Magnoliophyta, monocots	3	0	83	17	>100
Leryth_022160-t4	XP_019237785.1-49451-Nicotiana_attenuata-eudicots	eudicots	9.5e-187	0.635412667946257	XP_019237785.1-49451-Nicotiana_attenuata-eudicots	eudicots	9.5e-187	0.635412667946257	XP_010275244.1-4432-Nelumbo_nucifera-other_Magnoliophyta	other_Magnoliophyta	8.7e-164	0.562284069097889	-0.073128598848368	eudicots, other_Magnoliophyta, monocots, Acrogymnospermae, other_Streptophyta, other_Embryophyta	6	0	93	7	>100
Leryth_023548-t1	XP_009600986.1-4098-Nicotiana_tomentosiformis-eudicots	eudicots	5.9e-14	0.410808225729316	XP_009600986.1-4098-Nicotiana_tomentosiformis-eudicots	eudicots	5.9e-14	0.410808225729316	XP_026417670.1-3469-Papaver_somniferum-other_Magnoliophyta	other_Magnoliophyta	8.0e-11	0.361071257771401	-0.049736967957915	eudicots, other_Magnoliophyta, monocots	3	0	84	7	91
Leryth_000696-t1	XP_011100230.1-4182-Sesamum_indicum-eudicots	eudicots	2.6e-237	0.62603648424544	XP_011100230.1-4182-Sesamum_indicum-eudicots	eudicots	2.6e-237	0.62603648424544	XP_010266246.1-4432-Nelumbo_nucifera-other_Magnoliophyta	other_Magnoliophyta	1.5e-219	0.581561887532037	-0.044474596713403	eudicots, other_Magnoliophyta, monocots	3	0	82	18	>100
Leryth_002474-t1	XP_019234273.1-49451-Nicotiana_attenuata-eudicots	eudicots	4.4e-249	0.767411068938123	XP_019234273.1-49451-Nicotiana_attenuata-eudicots	eudicots	4.4e-249	0.767411068938123	XP_010270571.1-4432-Nelumbo_nucifera-other_Magnoliophyta	other_Magnoliophyta	1.4e-242	0.748344955424133	-0.01906611351399	eudicots, other_Magnoliophyta, other_Embryophyta, monocots, Chlorophyta, Acrogymnospermae, Rhodophyta, other_Streptophyta	8	0	77	23	>100
Leryth_000226-t1	XP_019252098.1-49451-Nicotiana_attenuata-eudicots	eudicots	9.3e-238	0.624812255932713	XP_019252098.1-49451-Nicotiana_attenuata-eudicots	eudicots	9.3e-238	0.624812255932713	XP_010268215.1-4432-Nelumbo_nucifera-other_Magnoliophyta	other_Magnoliophyta	4.8e-210	0.555722439170922	-0.0690898167617909	eudicots, other_Magnoliophyta, monocots	3	0	85	15	>100
Leryth_017098-t1	XP_008466236.1-3656-Cucumis_melo-eudicots	eudicots	2.2e-210	0.696735960869156	XP_008466236.1-3656-Cucumis_melo-eudicots	eudicots	2.2e-210	0.696735960869156	XP_010920378.1-51953-Elaeis_guineensis-monocots	monocots	4.4e-203	0.67397234502869	-0.022763615840466	eudicots, monocots, other_Magnoliophyta, Acrogymnospermae, other_Embryophyta, other_Stramenopiles	6	0	86	14	>100
Leryth_005391-t1	XP_019229434.1-49451-Nicotiana_attenuata-eudicots	eudicots	8.3e-247	0.814692256783587	XP_019229434.1-49451-Nicotiana_attenuata-eudicots	eudicots	8.3e-247	0.814692256783587	XP_020104472.1-4615-Ananas_comosus-monocots	monocots	1.5e-240	0.79502694525858	-0.0196653115250071	eudicots, monocots, other_Magnoliophyta, other_Streptophyta, Acrogymnospermae, other_Embryophyta, Glaucocystophyceae, Chlorophyta	8	0	75	25	>100
Leryth_005292-t1	XP_006342030.1-4113-Solanum_tuberosum-eudicots	eudicots	8.0e-184	0.378242241778601	XP_006342030.1-4113-Solanum_tuberosum-eudicots	eudicots	8.0e-184	0.378242241778601	XP_010246410.1-4432-Nelumbo_nucifera-other_Magnoliophyta	other_Magnoliophyta	1.7e-149	0.312239462714219	-0.066002779064382	eudicots, other_Magnoliophyta, monocots	3	0	83	17	>100
Leryth_019108-t1	XP_027116838.1-13443-Coffea_arabica-eudicots	eudicots	0.0e+00	0.822553351508884	XP_027116838.1-13443-Coffea_arabica-eudicots	eudicots	0.0e+00	0.822553351508884	XP_010247961.1-4432-Nelumbo_nucifera-other_Magnoliophyta	other_Magnoliophyta	0.0e+00	0.786358935790166	-0.036194415718718	eudicots, other_Magnoliophyta, monocots, other_Embryophyta	4	0	80	20	>100
Leryth_014070-t6	XP_011097230.1-4182-Sesamum_indicum-eudicots	eudicots	6.5e-67	0.510477299185099	XP_011097230.1-4182-Sesamum_indicum-eudicots	eudicots	6.5e-67	0.510477299185099	XP_010256321.1-4432-Nelumbo_nucifera-other_Magnoliophyta	other_Magnoliophyta	4.3e-63	0.485836243694218	-0.024641055490881	eudicots, other_Magnoliophyta, monocots, Acrogymnospermae, other_Embryophyta, other_Streptophyta, Chlorophyta, Rhodophyta, Glaucocystophyceae	9	0	58	42	>100
Leryth_015046-t1	XP_022865394.1-4146-Olea_europaea-eudicots	eudicots	4.7e-53	0.476389193938063	XP_022865394.1-4146-Olea_europaea-eudicots	eudicots	4.7e-53	0.476389193938063	XP_010241420.1-4432-Nelumbo_nucifera-other_Magnoliophyta	other_Magnoliophyta	4.2e-41	0.389193938062816	-0.087195255875247	eudicots, other_Magnoliophyta, monocots	3	0	86	14	>100
Leryth_005821-t7	XP_012084889.1-180498-Jatropha_curcas-eudicots	eudicots	2.6e-274	0.720362674726105	XP_012084889.1-180498-Jatropha_curcas-eudicots	eudicots	2.6e-274	0.720362674726105	XP_019052234.1-4432-Nelumbo_nucifera-other_Magnoliophyta	other_Magnoliophyta	3.6e-255	0.672308273517189	-0.048054401208916	eudicots, other_Magnoliophyta, monocots, other_Embryophyta	4	0	91	9	>100
Leryth_018584-t2	XP_011072692.1-4182-Sesamum_indicum-eudicots	eudicots	5.0e-234	0.58126506878457	XP_011072692.1-4182-Sesamum_indicum-eudicots	eudicots	5.0e-234	0.58126506878457	XP_010271075.1-4432-Nelumbo_nucifera-other_Magnoliophyta	other_Magnoliophyta	1.7e-194	0.488086796199121	-0.093178272585449	eudicots, other_Magnoliophyta, monocots	3	0	86	14	>100
Leryth_021362-t2	XP_017973659.1-3641-Theobroma_cacao-eudicots	eudicots	1.1e-279	0.64176245210728	XP_017973659.1-3641-Theobroma_cacao-eudicots	eudicots	1.1e-279	0.64176245210728	XP_010258993.1-4432-Nelumbo_nucifera-other_Magnoliophyta	other_Magnoliophyta	1.4e-263	0.60635486854274	-0.03540758356454	eudicots, other_Magnoliophyta, monocots	3	0	86	14	>100
Leryth_011779-t1	XP_019414002.1-3871-Lupinus_angustifolius-eudicots	eudicots	4.1e-75	0.916192283364959	XP_019414002.1-3871-Lupinus_angustifolius-eudicots	eudicots	4.1e-75	0.916192283364959	XP_010240357.1-15368-Brachypodium_distachyon-monocots	monocots	5.9e-74	0.903858317520557	-0.0123339658444019	eudicots, monocots, other_Magnoliophyta, other_Streptophyta, Chlorophyta, Rhodophyta, other_Embryophyta, other_Stramenopiles	8	0	74	26	>100
Leryth_001850-t1	XP_022880073.1-4146-Olea_europaea-eudicots	eudicots	2.8e-193	0.4423835067537	XP_022880073.1-4146-Olea_europaea-eudicots	eudicots	2.8e-193	0.4423835067537	XP_010276894.1-4432-Nelumbo_nucifera-other_Magnoliophyta	other_Magnoliophyta	1.5e-183	0.421443805338331	-0.020939701415369	eudicots, other_Magnoliophyta, monocots, Chlorophyta, Rhodophyta, Acrogymnospermae, other_Embryophyta, other_Streptophyta, other_Stramenopiles	9	0	79	21	>100
Leryth_002505-t1	XP_012075228.1-180498-Jatropha_curcas-eudicots	eudicots	1.1e-29	0.752318603382433	XP_012075228.1-180498-Jatropha_curcas-eudicots	eudicots	1.1e-29	0.752318603382433	XP_010251845.1-4432-Nelumbo_nucifera-other_Magnoliophyta	other_Magnoliophyta	1.0e-19	0.571740316421167	-0.180578286961266	eudicots, other_Magnoliophyta, monocots	3	0	84	16	>100
Leryth_011563-t1	XP_027105933.1-13443-Coffea_arabica-eudicots	eudicots	3.3e-310	0.630243214663377	XP_027105933.1-13443-Coffea_arabica-eudicots	eudicots	3.3e-310	0.630243214663377	XP_010269327.1-4432-Nelumbo_nucifera-other_Magnoliophyta	other_Magnoliophyta	8.4e-281	0.572964399013042	-0.057278815650335	eudicots, other_Magnoliophyta, monocots	3	0	83	17	>100
Leryth_014388-t1	XP_010531982.1-28532-Tarenaya_hassleriana-eudicots	eudicots	3.3e-96	0.843720712277413	XP_010531982.1-28532-Tarenaya_hassleriana-eudicots	eudicots	3.3e-96	0.843720712277413	XP_004969908.1-4555-Setaria_italica-monocots	monocots	2.0e-93	0.822164948453608	-0.021555763823805	eudicots, monocots, other_Magnoliophyta, other_Embryophyta	4	0	84	16	>100
Leryth_025630-t1	XP_019166822.1-35883-Ipomoea_nil-eudicots	eudicots	1.2e-12	0.461931818181818	XP_019166822.1-35883-Ipomoea_nil-eudicots	eudicots	1.2e-12	0.461931818181818	XP_010257658.1-4432-Nelumbo_nucifera-other_Magnoliophyta	other_Magnoliophyta	1.5e-07	0.365340909090909	-0.096590909090909	eudicots, other_Magnoliophyta, monocots	3	0	70	11	81
Leryth_012593-t1	XP_031124644.1-35885-Ipomoea_triloba-eudicots	eudicots	2.0e-137	0.716218160886459	XP_031124644.1-35885-Ipomoea_triloba-eudicots	eudicots	2.0e-137	0.716218160886459	XP_010240946.1-4432-Nelumbo_nucifera-other_Magnoliophyta	other_Magnoliophyta	5.1e-133	0.695064037991078	-0.021154122895381	eudicots, other_Magnoliophyta, monocots	3	0	85	15	>100
Leryth_008573-t3	XP_015166559.1-4113-Solanum_tuberosum-eudicots	eudicots	4.4e-176	0.476447348427291	XP_015166559.1-4113-Solanum_tuberosum-eudicots	eudicots	4.4e-176	0.476447348427291	XP_010252183.1-4432-Nelumbo_nucifera-other_Magnoliophyta	other_Magnoliophyta	2.3e-169	0.459428658258623	-0.017018690168668	eudicots, other_Magnoliophyta, monocots, Chlorophyta, Acrogymnospermae, other_Stramenopiles, other_Embryophyta, other_Streptophyta, Rhodophyta	9	0	77	23	>100
Leryth_005407-t1	XP_017644025.1-29729-Gossypium_arboreum-eudicots	eudicots	4.3e-87	0.634319754035357	XP_017644025.1-29729-Gossypium_arboreum-eudicots	eudicots	4.3e-87	0.634319754035357	XP_026394480.1-3469-Papaver_somniferum-other_Magnoliophyta	other_Magnoliophyta	5.3e-77	0.569946195234435	-0.064373558800922	eudicots, other_Magnoliophyta, monocots	3	0	87	13	>100
Leryth_019731-t9	XP_017973110.1-3641-Theobroma_cacao-eudicots	eudicots	5.8e-96	0.616941015089163	XP_017973110.1-3641-Theobroma_cacao-eudicots	eudicots	5.8e-96	0.616941015089163	XP_010257989.1-4432-Nelumbo_nucifera-other_Magnoliophyta	other_Magnoliophyta	5.1e-92	0.594478737997256	-0.022462277091907	eudicots, other_Magnoliophyta, monocots, other_Embryophyta, Chlorophyta, Rhodophyta	6	0	83	17	>100
Leryth_000411-t1	XP_021641874.1-3981-Hevea_brasiliensis-eudicots	eudicots	2.5e-49	0.711095603628751	XP_021641874.1-3981-Hevea_brasiliensis-eudicots	eudicots	2.5e-49	0.711095603628751	XP_010249117.1-4432-Nelumbo_nucifera-other_Magnoliophyta	other_Magnoliophyta	9.8e-46	0.669225401256106	-0.041870202372645	eudicots, other_Magnoliophyta, monocots, other_Embryophyta, other_Stramenopiles	5	0	89	11	>100
Leryth_007793-t2	XP_006338462.1-4113-Solanum_tuberosum-eudicots	eudicots	0.0e+00	0.903884189706687	XP_006338462.1-4113-Solanum_tuberosum-eudicots	eudicots	0.0e+00	0.903884189706687	XP_010256924.1-4432-Nelumbo_nucifera-other_Magnoliophyta	other_Magnoliophyta	0.0e+00	0.885536338004461	-0.0183478517022261	eudicots, other_Magnoliophyta, monocots	3	0	84	16	>100
Leryth_009247-t3	XP_015893157.1-326968-Ziziphus_jujuba-eudicots	eudicots	8.6e-158	0.580784233216998	XP_015893157.1-326968-Ziziphus_jujuba-eudicots	eudicots	8.6e-158	0.580784233216998	XP_026390577.1-3469-Papaver_somniferum-other_Magnoliophyta	other_Magnoliophyta	3.0e-142	0.527817696571546	-0.052966536645452	eudicots, other_Magnoliophyta, monocots, other_Embryophyta	4	0	81	19	>100
Leryth_025893-t1	XP_009760494.1-4096-Nicotiana_sylvestris-eudicots	eudicots	7.3e-139	0.869934187738137	XP_009760494.1-4096-Nicotiana_sylvestris-eudicots	eudicots	7.3e-139	0.869934187738137	XP_020267841.1-4686-Asparagus_officinalis-monocots	monocots	3.4e-128	0.808451679944579	-0.061482507793558	eudicots, monocots, other_Magnoliophyta, other_Streptophyta, Chlorophyta, Acrogymnospermae, other_Embryophyta, Rhodophyta	8	0	73	27	>100
Leryth_005762-t6	XP_031090517.1-35885-Ipomoea_triloba-eudicots	eudicots	2.2e-137	0.717043653652211	XP_031090517.1-35885-Ipomoea_triloba-eudicots	eudicots	2.2e-137	0.717043653652211	XP_010274700.1-4432-Nelumbo_nucifera-other_Magnoliophyta	other_Magnoliophyta	2.8e-121	0.63982135139029	-0.0772223022619211	eudicots, other_Magnoliophyta, monocots, Acrogymnospermae, other_Embryophyta	5	0	91	9	>100
Leryth_022378-t1	XP_027103953.1-13443-Coffea_arabica-eudicots	eudicots	2.4e-239	0.730366492146597	XP_027103953.1-13443-Coffea_arabica-eudicots	eudicots	2.4e-239	0.730366492146597	XP_019053542.1-4432-Nelumbo_nucifera-other_Magnoliophyta	other_Magnoliophyta	1.3e-211	0.650087260034904	-0.080279232111693	eudicots, other_Magnoliophyta, monocots	3	0	86	14	>100
Leryth_005283-t2	XP_024992194.1-4265-Cynara_cardunculus-eudicots	eudicots	5.1e-64	0.662392043967548	XP_024992194.1-4265-Cynara_cardunculus-eudicots	eudicots	5.1e-64	0.662392043967548	XP_010247136.1-4432-Nelumbo_nucifera-other_Magnoliophyta	other_Magnoliophyta	4.5e-60	0.628107825176655	-0.0342842187908931	eudicots, other_Magnoliophyta, monocots	3	0	82	18	>100
Leryth_025402-t1	XP_028071696.1-4442-Camellia_sinensis-eudicots	eudicots	1.6e-70	0.52420892108273	XP_028071696.1-4442-Camellia_sinensis-eudicots	eudicots	1.6e-70	0.52420892108273	XP_010272476.1-4432-Nelumbo_nucifera-other_Magnoliophyta	other_Magnoliophyta	3.4e-49	0.38905833015631	-0.13515059092642	eudicots, other_Magnoliophyta, monocots, Acrogymnospermae, other_Embryophyta	5	0	93	7	>100
Leryth_018176-t2	XP_028124660.1-4442-Camellia_sinensis-eudicots	eudicots	0.0e+00	0.755891838253535	XP_028124660.1-4442-Camellia_sinensis-eudicots	eudicots	0.0e+00	0.755891838253535	XP_009416148.1-4641-Musa_acuminata-monocots	monocots	0.0e+00	0.704291739022575	-0.05160009923096	eudicots, monocots, other_Magnoliophyta, Chlorophyta, Acrogymnospermae, other_Stramenopiles, Rhodophyta, other_Embryophyta, other_Streptophyta	9	0	73	27	>100
Leryth_016682-t3	XP_027111509.1-13443-Coffea_arabica-eudicots	eudicots	1.0e-183	0.649114075253832	XP_027111509.1-13443-Coffea_arabica-eudicots	eudicots	1.0e-183	0.649114075253832	XP_010241837.1-4432-Nelumbo_nucifera-other_Magnoliophyta	other_Magnoliophyta	4.0e-172	0.610790364324109	-0.038323710929723	eudicots, other_Magnoliophyta, monocots	3	0	86	14	>100
Leryth_006796-t1	XP_008337990.1-3750-Malus_domestica-eudicots	eudicots	4.7e-102	0.951592676197642	XP_008337990.1-3750-Malus_domestica-eudicots	eudicots	4.7e-102	0.951592676197642	1kpGBCQ2015352-1520884-Mapania_palustris-monocots	monocots	2.2e-99	0.929270127915726	-0.0223225482819159	eudicots, monocots, Acrogymnospermae, other_Magnoliophyta, other_Embryophyta, Chlorophyta, other_Streptophyta, Rhodophyta, other_Stramenopiles	9	0	77	23	>100
Leryth_006650-t1	XP_019191204.1-35883-Ipomoea_nil-eudicots	eudicots	1.6e-80	0.788826242952332	XP_019191204.1-35883-Ipomoea_nil-eudicots	eudicots	1.6e-80	0.788826242952332	XP_010266517.1-4432-Nelumbo_nucifera-other_Magnoliophyta	other_Magnoliophyta	2.2e-77	0.762173244490005	-0.0266529984623269	eudicots, other_Magnoliophyta, monocots, other_Embryophyta, Acrogymnospermae, Chlorophyta, other_Stramenopiles, other_Streptophyta	8	0	80	20	>100
Leryth_010811-t1	XP_028093842.1-4442-Camellia_sinensis-eudicots	eudicots	6.8e-61	0.625032191604429	XP_028093842.1-4442-Camellia_sinensis-eudicots	eudicots	6.8e-61	0.625032191604429	1kpGBCQ2097954-45005-Colchicum_autumnale-monocots	monocots	2.4e-58	0.603141900592325	-0.021890291012104	eudicots, monocots, other_Stramenopiles, Chlorophyta, other_Magnoliophyta, Rhodophyta, other_Embryophyta, other_Streptophyta, Acrogymnospermae	9	0	46	54	>100
Leryth_021804-t1	XP_022981120.1-3661-Cucurbita_maxima-eudicots	eudicots	8.6e-03	0.333102493074792	XP_022981120.1-3661-Cucurbita_maxima-eudicots	eudicots	8.6e-03	0.333102493074792	XP_010267706.1-4432-Nelumbo_nucifera-other_Magnoliophyta	other_Magnoliophyta	3.6e-01	0.295706371191136	-0.037396121883656	eudicots, other_Magnoliophyta	2	0	60	1	61
Leryth_023106-t1	XP_022876446.1-4146-Olea_europaea-eudicots	eudicots	6.8e-71	0.948347107438017	XP_022876446.1-4146-Olea_europaea-eudicots	eudicots	6.8e-71	0.948347107438017	XP_026427080.1-3469-Papaver_somniferum-other_Magnoliophyta	other_Magnoliophyta	2.9e-69	0.929752066115703	-0.0185950413223139	eudicots, other_Magnoliophyta, monocots	3	0	82	18	>100
Leryth_013310-t1	XP_031096267.1-35885-Ipomoea_triloba-eudicots	eudicots	3.0e-165	0.87396327014218	XP_031096267.1-35885-Ipomoea_triloba-eudicots	eudicots	3.0e-165	0.87396327014218	1kpGBCQ2099341-1172980-Gracilaria_chouae-Rhodophyta	Rhodophyta	1.9e-159	0.845527251184834	-0.028436018957346	eudicots, Rhodophyta, monocots, other_Streptophyta, other_Embryophyta, Acrogymnospermae, other_Stramenopiles, Chlorophyta, other_Magnoliophyta, Cryptophyta, Glaucocystophyceae	11	0	49	51	>100
Leryth_020678-t1	XP_018631361.1-4098-Nicotiana_tomentosiformis-eudicots	eudicots	3.3e-41	0.289221264834986	XP_018631361.1-4098-Nicotiana_tomentosiformis-eudicots	eudicots	3.3e-41	0.289221264834986	XP_010272979.1-4432-Nelumbo_nucifera-other_Magnoliophyta	other_Magnoliophyta	1.2e-30	0.232319947975939	-0.056901316859047	eudicots, other_Magnoliophyta, other_Stramenopiles, other_Embryophyta, Acrogymnospermae, monocots, Chlorophyta, Rhodophyta	8	0	83	17	>100
Leryth_020119-t1	XP_024970764.1-4265-Cynara_cardunculus-eudicots	eudicots	8.2e-26	0.826490066225166	XP_024970764.1-4265-Cynara_cardunculus-eudicots	eudicots	8.2e-26	0.826490066225166	XP_026397800.1-3469-Papaver_somniferum-other_Magnoliophyta	other_Magnoliophyta	8.5e-23	0.760264900662252	-0.0662251655629139	eudicots, other_Magnoliophyta, monocots, other_Embryophyta	4	0	82	18	>100
Leryth_009512-t1	XP_027085919.1-13443-Coffea_arabica-eudicots	eudicots	5.2e-69	0.396364702433304	XP_027085919.1-13443-Coffea_arabica-eudicots	eudicots	5.2e-69	0.396364702433304	XP_010253699.1-4432-Nelumbo_nucifera-other_Magnoliophyta	other_Magnoliophyta	6.2e-38	0.245089416593374	-0.15127528583993	eudicots, other_Magnoliophyta, other_Embryophyta, monocots, other_Stramenopiles, Rhodophyta	6	0	85	15	>100
Leryth_006261-t1	XP_028084769.1-4442-Camellia_sinensis-eudicots	eudicots	7.7e-154	0.761196086537136	XP_028084769.1-4442-Camellia_sinensis-eudicots	eudicots	7.7e-154	0.761196086537136	XP_020111697.1-4615-Ananas_comosus-monocots	monocots	3.9e-137	0.684718203114234	-0.076477883422902	eudicots, monocots, other_Magnoliophyta	3	0	84	16	>100
Leryth_005499-t3	XP_011079882.1-4182-Sesamum_indicum-eudicots	eudicots	2.6e-162	0.751650912857698	XP_011079882.1-4182-Sesamum_indicum-eudicots	eudicots	2.6e-162	0.751650912857698	XP_010259105.1-4432-Nelumbo_nucifera-other_Magnoliophyta	other_Magnoliophyta	2.3e-158	0.734688592515862	-0.016962320341836	eudicots, other_Magnoliophyta, monocots	3	0	82	18	>100
Leryth_020952-t1	XP_009621357.1-4098-Nicotiana_tomentosiformis-eudicots	eudicots	9.4e-211	0.751747897456683	XP_009621357.1-4098-Nicotiana_tomentosiformis-eudicots	eudicots	9.4e-211	0.751747897456683	XP_010263126.1-4432-Nelumbo_nucifera-other_Magnoliophyta	other_Magnoliophyta	1.0e-193	0.694396595399737	-0.0573513020569461	eudicots, other_Magnoliophyta, monocots, other_Embryophyta	4	0	86	14	>100
Leryth_014512-t1	XP_028058091.1-4442-Camellia_sinensis-eudicots	eudicots	7.5e-55	0.442635966653434	XP_028058091.1-4442-Camellia_sinensis-eudicots	eudicots	7.5e-55	0.442635966653434	XP_010254012.1-4432-Nelumbo_nucifera-other_Magnoliophyta	other_Magnoliophyta	1.3e-43	0.368598650258039	-0.074037316395395	eudicots, other_Magnoliophyta, monocots, other_Embryophyta, Acrogymnospermae	5	0	88	12	>100
Leryth_004909-t1	XP_019265588.1-49451-Nicotiana_attenuata-eudicots	eudicots	5.7e-57	0.824163969795038	XP_019265588.1-49451-Nicotiana_attenuata-eudicots	eudicots	5.7e-57	0.824163969795038	XP_010255865.1-4432-Nelumbo_nucifera-other_Magnoliophyta	other_Magnoliophyta	3.0e-50	0.743617403811579	-0.080546565983459	eudicots, other_Magnoliophyta, monocots	3	0	86	14	>100
Leryth_010434-t5	XP_006364636.1-4113-Solanum_tuberosum-eudicots	eudicots	2.0e-109	0.56082017179274	XP_006364636.1-4113-Solanum_tuberosum-eudicots	eudicots	2.0e-109	0.56082017179274	1kpGBCQ2012850-163307-Eremosphaera_viridis-Chlorophyta	Chlorophyta	4.0e-97	0.504294818509282	-0.056525353283458	eudicots, Chlorophyta, other_Magnoliophyta, other_Embryophyta, other_Streptophyta, other_Stramenopiles, monocots, Acrogymnospermae, Rhodophyta, Haptophyceae	10	0	70	30	>100
Leryth_000386-t1	XP_027151421.1-49369-Coffea_eugenioides-eudicots	eudicots	7.4e-232	0.802450835062753	XP_027151421.1-49369-Coffea_eugenioides-eudicots	eudicots	7.4e-232	0.802450835062753	XP_010250855.1-4432-Nelumbo_nucifera-other_Magnoliophyta	other_Magnoliophyta	4.5e-229	0.793260203577429	-0.00919063148532406	eudicots, other_Magnoliophyta, monocots	3	0	84	16	>100
Leryth_014058-t1	XP_006400417.1-72664-Eutrema_salsugineum-eudicots	eudicots	3.2e-39	0.898251192368839	XP_006400417.1-72664-Eutrema_salsugineum-eudicots	eudicots	3.2e-39	0.898251192368839	1kpGBCQ2020904-13573-Idiospermum_australiense-other_Magnoliophyta	other_Magnoliophyta	5.0e-37	0.859565447800742	-0.038685744568097	eudicots, other_Magnoliophyta, Acrogymnospermae, monocots, other_Embryophyta, Chlorophyta, other_Stramenopiles, other_Streptophyta, Haptophyceae	9	0	62	38	>100
Leryth_021576-t3	XP_022853984.1-4146-Olea_europaea-eudicots	eudicots	1.6e-142	0.362015721504773	XP_022853984.1-4146-Olea_europaea-eudicots	eudicots	1.6e-142	0.362015721504773	XP_010263481.1-4432-Nelumbo_nucifera-other_Magnoliophyta	other_Magnoliophyta	1.4e-119	0.308464345873105	-0.053551375631668	eudicots, other_Magnoliophyta, monocots	3	0	85	15	>100
Leryth_023830-t1	XP_016444712.1-4097-Nicotiana_tabacum-eudicots	eudicots	7.7e-02	0.245008094981112	XP_016444712.1-4097-Nicotiana_tabacum-eudicots	eudicots	7.7e-02	0.245008094981112	XP_020593968.1-78828-Phalaenopsis_equestris-monocots	monocots	2.9e-01	0.234754452239611	-0.010253642741501	eudicots, monocots, other_Magnoliophyta	3	0	47	4	51
Leryth_007691-t2	XP_022844642.1-4146-Olea_europaea-eudicots	eudicots	4.4e-124	0.67996400719856	XP_022844642.1-4146-Olea_europaea-eudicots	eudicots	4.4e-124	0.67996400719856	XP_026406319.1-3469-Papaver_somniferum-other_Magnoliophyta	other_Magnoliophyta	2.3e-101	0.566736652669466	-0.113227354529094	eudicots, other_Magnoliophyta, monocots	3	0	86	14	>100
Leryth_015453-t5	XP_027161024.1-49369-Coffea_eugenioides-eudicots	eudicots	9.7e-171	0.76075	XP_027161024.1-49369-Coffea_eugenioides-eudicots	eudicots	9.7e-171	0.76075	XP_010258407.1-4432-Nelumbo_nucifera-other_Magnoliophyta	other_Magnoliophyta	4.7e-157	0.703875	-0.056875	eudicots, other_Magnoliophyta, Chlorophyta, monocots, other_Embryophyta, Cryptophyta, other_Streptophyta	7	0	90	10	>100
Leryth_000961-t1	XP_028123906.1-4442-Camellia_sinensis-eudicots	eudicots	2.5e-114	0.783824077525158	XP_028123906.1-4442-Camellia_sinensis-eudicots	eudicots	2.5e-114	0.783824077525158	XP_006855040.1-13333-Amborella_trichopoda-other_Magnoliophyta	other_Magnoliophyta	1.3e-105	0.729966455460306	-0.053857622064852	eudicots, other_Magnoliophyta, monocots, Acrogymnospermae, Chlorophyta, other_Streptophyta, other_Embryophyta	7	0	81	19	>100
Leryth_012188-t1	XP_002304576.2-3694-Populus_trichocarpa-eudicots	eudicots	3.8e-118	0.614567096499929	XP_002304576.2-3694-Populus_trichocarpa-eudicots	eudicots	3.8e-118	0.614567096499929	XP_010267474.1-4432-Nelumbo_nucifera-other_Magnoliophyta	other_Magnoliophyta	2.7e-108	0.568230126115913	-0.0463369703840161	eudicots, other_Magnoliophyta, other_Streptophyta, monocots, other_Embryophyta, Chlorophyta, Acrogymnospermae, Cryptophyta	8	0	86	14	>100
Leryth_015686-t1	XP_027074337.1-13443-Coffea_arabica-eudicots	eudicots	2.1e-189	0.495754264195525	XP_027074337.1-13443-Coffea_arabica-eudicots	eudicots	2.1e-189	0.495754264195525	XP_010270403.1-4432-Nelumbo_nucifera-other_Magnoliophyta	other_Magnoliophyta	1.9e-155	0.41239016466071	-0.083364099534815	eudicots, other_Magnoliophyta, monocots	3	0	87	13	>100
Leryth_018992-t1	XP_011092204.1-4182-Sesamum_indicum-eudicots	eudicots	6.2e-44	0.268194842406877	XP_011092204.1-4182-Sesamum_indicum-eudicots	eudicots	6.2e-44	0.268194842406877	XP_010270989.1-4432-Nelumbo_nucifera-other_Magnoliophyta	other_Magnoliophyta	4.0e-19	0.150143266475645	-0.118051575931232	eudicots, other_Magnoliophyta, monocots	3	0	59	7	66
Leryth_012304-t1	XP_020550839.1-4182-Sesamum_indicum-eudicots	eudicots	2.2e-143	0.568965517241379	XP_020550839.1-4182-Sesamum_indicum-eudicots	eudicots	2.2e-143	0.568965517241379	XP_010256830.1-4432-Nelumbo_nucifera-other_Magnoliophyta	other_Magnoliophyta	3.4e-128	0.51350757742148	-0.055457939819899	eudicots, other_Magnoliophyta, monocots	3	0	86	14	>100
Leryth_002609-t1	XP_019191821.1-35883-Ipomoea_nil-eudicots	eudicots	7.5e-158	0.659594311028212	XP_019191821.1-35883-Ipomoea_nil-eudicots	eudicots	7.5e-158	0.659594311028212	XP_009401946.1-4641-Musa_acuminata-monocots	monocots	8.6e-146	0.612963394730706	-0.0466309162975059	eudicots, monocots, other_Magnoliophyta	3	0	86	14	>100
Leryth_016374-t1	XP_022871598.1-4146-Olea_europaea-eudicots	eudicots	7.4e-223	0.389311459110117	XP_022871598.1-4146-Olea_europaea-eudicots	eudicots	7.4e-223	0.389311459110117	XP_010267616.1-4432-Nelumbo_nucifera-other_Magnoliophyta	other_Magnoliophyta	2.8e-193	0.340492170022371	-0.048819289087746	eudicots, other_Magnoliophyta, monocots, Chlorophyta	4	0	89	11	>100
Leryth_008568-t1	XP_010663203.1-29760-Vitis_vinifera-eudicots	eudicots	0.0e+00	0.367160850170559	XP_010663203.1-29760-Vitis_vinifera-eudicots	eudicots	0.0e+00	0.367160850170559	XP_010272018.1-4432-Nelumbo_nucifera-other_Magnoliophyta	other_Magnoliophyta	1.3e-268	0.30687483600105	-0.060286014169509	eudicots, other_Magnoliophyta, monocots	3	0	85	15	>100
Leryth_016110-t1	XP_027170873.1-49369-Coffea_eugenioides-eudicots	eudicots	3.3e-62	0.563710964212446	XP_027170873.1-49369-Coffea_eugenioides-eudicots	eudicots	3.3e-62	0.563710964212446	XP_010247282.1-4432-Nelumbo_nucifera-other_Magnoliophyta	other_Magnoliophyta	1.3e-42	0.415317984955551	-0.148392979256895	eudicots, other_Magnoliophyta, monocots, other_Embryophyta, Rhodophyta, Chlorophyta, other_Streptophyta, Acrogymnospermae	8	0	83	17	>100
Leryth_007804-t2	XP_007032965.2-3641-Theobroma_cacao-eudicots	eudicots	8.5e-74	0.354133201532188	XP_007032965.2-3641-Theobroma_cacao-eudicots	eudicots	8.5e-74	0.354133201532188	XP_010261698.1-4432-Nelumbo_nucifera-other_Magnoliophyta	other_Magnoliophyta	3.7e-53	0.269368590139627	-0.084764611392561	eudicots, other_Magnoliophyta, monocots, Proteobacteria, Chlorophyta, Acrogymnospermae	6	0	84	16	>100
Leryth_004692-t1	XP_010324464.2-4081-Solanum_lycopersicum-eudicots	eudicots	6.9e-13	0.35471373224279	XP_010324464.2-4081-Solanum_lycopersicum-eudicots	eudicots	6.9e-13	0.35471373224279	na		na	0	-0.35471373224279	eudicots	1	0	74	0	74
Leryth_005065-t1	XP_028761808.1-207710-Prosopis_alba-eudicots	eudicots	6.7e-08	0.182565789473684	XP_028761808.1-207710-Prosopis_alba-eudicots	eudicots	6.7e-08	0.182565789473684	XP_008811226.1-42345-Phoenix_dactylifera-monocots	monocots	7.4e-07	0.173245614035088	-0.00932017543859598	eudicots, monocots, other_Magnoliophyta	3	0	86	12	98
Leryth_019249-t1	XP_022859038.1-4146-Olea_europaea-eudicots	eudicots	1.5e-229	0.783765347885402	XP_022859038.1-4146-Olea_europaea-eudicots	eudicots	1.5e-229	0.783765347885402	XP_019056026.1-4432-Nelumbo_nucifera-other_Magnoliophyta	other_Magnoliophyta	9.1e-214	0.732703176768661	-0.0510621711167409	eudicots, other_Magnoliophyta, monocots	3	0	83	17	>100
Leryth_023324-t6	XP_027074977.1-13443-Coffea_arabica-eudicots	eudicots	0.0e+00	0.772439663744012	XP_027074977.1-13443-Coffea_arabica-eudicots	eudicots	0.0e+00	0.772439663744012	XP_010272248.1-4432-Nelumbo_nucifera-other_Magnoliophyta	other_Magnoliophyta	0.0e+00	0.744960679743289	-0.027478984000723	eudicots, other_Magnoliophyta, monocots	3	0	87	13	>100
Leryth_017869-t1	XP_009783535.1-4096-Nicotiana_sylvestris-eudicots	eudicots	2.3e-243	0.695193722412948	XP_009783535.1-4096-Nicotiana_sylvestris-eudicots	eudicots	2.3e-243	0.695193722412948	1kpGBCQ2024891-641181-Lindsaea_microphylla-other_Embryophyta	other_Embryophyta	8.4e-225	0.644842242929541	-0.050351479483407	eudicots, other_Embryophyta, Cryptophyta, other_Streptophyta, monocots, Chlorophyta, Acrogymnospermae, other_Magnoliophyta	8	0	70	30	>100
Leryth_017343-t1	XP_027076584.1-13443-Coffea_arabica-eudicots	eudicots	0.0e+00	0.747536864378761	XP_027076584.1-13443-Coffea_arabica-eudicots	eudicots	0.0e+00	0.747536864378761	XP_010255070.1-4432-Nelumbo_nucifera-other_Magnoliophyta	other_Magnoliophyta	7.1e-305	0.6976129074919	-0.049923956886861	eudicots, other_Magnoliophyta, monocots	3	0	85	15	>100
Leryth_024320-t1	XP_011076008.1-4182-Sesamum_indicum-eudicots	eudicots	2.3e-156	0.923241640586394	XP_011076008.1-4182-Sesamum_indicum-eudicots	eudicots	2.3e-156	0.923241640586394	XP_010266511.1-4432-Nelumbo_nucifera-other_Magnoliophyta	other_Magnoliophyta	9.9e-152	0.89771042661835	-0.025531213968044	eudicots, other_Magnoliophyta, monocots, Haptophyceae, other_Streptophyta, other_Embryophyta, Rhodophyta, Cryptophyta	8	0	88	12	>100
Leryth_000538-t2	XP_011074840.1-4182-Sesamum_indicum-eudicots	eudicots	0.0e+00	0.826090614614446	XP_011074840.1-4182-Sesamum_indicum-eudicots	eudicots	0.0e+00	0.826090614614446	XP_010243113.1-4432-Nelumbo_nucifera-other_Magnoliophyta	other_Magnoliophyta	0.0e+00	0.782171553573682	-0.043919061040764	eudicots, other_Magnoliophyta, monocots, other_Embryophyta	4	0	80	20	>100
Leryth_013013-t1	XP_027354154.1-3816-Abrus_precatorius-eudicots	eudicots	8.1e-41	0.32295862321494	XP_027354154.1-3816-Abrus_precatorius-eudicots	eudicots	8.1e-41	0.32295862321494	XP_008802154.1-42345-Phoenix_dactylifera-monocots	monocots	9.3e-37	0.298242402050531	-0.024716221164409	eudicots, monocots, other_Magnoliophyta	3	0	86	14	>100
Leryth_007684-t2	XP_017224150.1-4039-Daucus_carota-eudicots	eudicots	2.0e-143	0.74296785304248	XP_017224150.1-4039-Daucus_carota-eudicots	eudicots	2.0e-143	0.74296785304248	XP_010251087.1-4432-Nelumbo_nucifera-other_Magnoliophyta	other_Magnoliophyta	9.1e-128	0.668340987370838	-0.074626865671642	eudicots, other_Magnoliophyta, monocots	3	0	86	14	>100
Leryth_018867-t1	XP_028074120.1-4442-Camellia_sinensis-eudicots	eudicots	4.1e-17	0.0953025323796636	XP_028074120.1-4442-Camellia_sinensis-eudicots	eudicots	4.1e-17	0.0953025323796636	na		na	0	-0.0953025323796636	eudicots	1	0	45	0	45
Leryth_007231-t1	XP_011070257.1-4182-Sesamum_indicum-eudicots	eudicots	6.2e-155	0.658770579178017	XP_011070257.1-4182-Sesamum_indicum-eudicots	eudicots	6.2e-155	0.658770579178017	XP_010241673.1-4432-Nelumbo_nucifera-other_Magnoliophyta	other_Magnoliophyta	9.2e-135	0.579414899917091	-0.0793556792609259	eudicots, other_Magnoliophyta, monocots	3	0	85	15	>100
Leryth_014734-t1	XP_009631928.1-4098-Nicotiana_tomentosiformis-eudicots	eudicots	3.3e-46	0.541363890441587	XP_009631928.1-4098-Nicotiana_tomentosiformis-eudicots	eudicots	3.3e-46	0.541363890441587	XP_015693166.1-4533-Oryza_brachyantha-monocots	monocots	1.4e-44	0.526271660145333	-0.015092230296254	eudicots, monocots, other_Magnoliophyta, Rhodophyta, other_Embryophyta, Chlorophyta	6	0	75	25	>100
Leryth_022208-t1	XP_019152348.1-35883-Ipomoea_nil-eudicots	eudicots	8.0e-109	0.249367479173095	XP_019152348.1-35883-Ipomoea_nil-eudicots	eudicots	8.0e-109	0.249367479173095	XP_010254905.1-4432-Nelumbo_nucifera-other_Magnoliophyta	other_Magnoliophyta	5.6e-78	0.186115396482567	-0.063252082690528	eudicots, other_Magnoliophyta, monocots, Chlorophyta, Rhodophyta, other_Embryophyta, Acrogymnospermae	7	0	82	18	>100
Leryth_015280-t1	XP_009610919.1-4098-Nicotiana_tomentosiformis-eudicots	eudicots	0.0e+00	0.621731403909622	XP_009610919.1-4098-Nicotiana_tomentosiformis-eudicots	eudicots	0.0e+00	0.621731403909622	XP_010257179.1-4432-Nelumbo_nucifera-other_Magnoliophyta	other_Magnoliophyta	0.0e+00	0.562274689007362	-0.05945671490226	eudicots, other_Magnoliophyta, monocots	3	0	87	13	>100
Leryth_013151-t1	XP_028076057.1-4442-Camellia_sinensis-eudicots	eudicots	0.0e+00	0.773604428578819	XP_028076057.1-4442-Camellia_sinensis-eudicots	eudicots	0.0e+00	0.773604428578819	XP_026413683.1-3469-Papaver_somniferum-other_Magnoliophyta	other_Magnoliophyta	0.0e+00	0.716643385586424	-0.0569610429923949	eudicots, other_Magnoliophyta, monocots	3	0	83	17	>100
Leryth_025548-t1	XP_004964646.1-4555-Setaria_italica-monocots	monocots	1.7e-03	0.281284606866002	XP_024031004.1-981085-Morus_notabilis-eudicots	eudicots	2.2e-03	0.27906976744186	XP_004964646.1-4555-Setaria_italica-monocots	monocots	1.7e-03	0.281284606866002	0.00221483942414197	monocots, eudicots, other_Magnoliophyta, other_Embryophyta, Chlorophyta, Cryptophyta, other_Streptophyta, Acrogymnospermae	8	0	51	49	>100
Leryth_000877-t1	XP_019265056.1-49451-Nicotiana_attenuata-eudicots	eudicots	2.3e-140	0.674505114919623	XP_019265056.1-49451-Nicotiana_attenuata-eudicots	eudicots	2.3e-140	0.674505114919623	XP_010253504.1-4432-Nelumbo_nucifera-other_Magnoliophyta	other_Magnoliophyta	8.9e-121	0.588016474026837	-0.086488640892786	eudicots, other_Magnoliophyta, monocots	3	0	87	13	>100
Leryth_001191-t1	XP_006343622.1-4113-Solanum_tuberosum-eudicots	eudicots	0.0e+00	0.70007559531309	XP_006343622.1-4113-Solanum_tuberosum-eudicots	eudicots	0.0e+00	0.70007559531309	XP_010273675.1-4432-Nelumbo_nucifera-other_Magnoliophyta	other_Magnoliophyta	1.7e-280	0.613707950107093	-0.086367645205997	eudicots, other_Magnoliophyta, monocots	3	0	86	14	>100
Leryth_023341-t1	XP_027112057.1-13443-Coffea_arabica-eudicots	eudicots	5.4e-161	0.553358925143954	XP_027112057.1-13443-Coffea_arabica-eudicots	eudicots	5.4e-161	0.553358925143954	XP_010257004.1-4432-Nelumbo_nucifera-other_Magnoliophyta	other_Magnoliophyta	2.5e-142	0.493857965451056	-0.059500959692898	eudicots, other_Magnoliophyta, monocots	3	0	83	17	>100
Leryth_017631-t1	XP_016487799.1-4097-Nicotiana_tabacum-eudicots	eudicots	2.3e-01	0.111523244312562	XP_016487799.1-4097-Nicotiana_tabacum-eudicots	eudicots	2.3e-01	0.111523244312562	na		na	0	-0.111523244312562	eudicots	1	0	2	0	2
Leryth_001652-t1	XP_012083620.1-180498-Jatropha_curcas-eudicots	eudicots	5.4e-56	0.941986644407346	XP_012083620.1-180498-Jatropha_curcas-eudicots	eudicots	5.4e-56	0.941986644407346	XP_010264250.1-4432-Nelumbo_nucifera-other_Magnoliophyta	other_Magnoliophyta	1.0e-54	0.924457429048414	-0.017529215358932	eudicots, other_Magnoliophyta, monocots, Chlorophyta, other_Embryophyta, Acrogymnospermae, Rhodophyta, other_Streptophyta	8	0	72	28	>100
Leryth_023602-t1	XP_011047019.1-75702-Populus_euphratica-eudicots	eudicots	1.9e-20	0.399259259259259	XP_011047019.1-75702-Populus_euphratica-eudicots	eudicots	1.9e-20	0.399259259259259	XP_020675616.2-906689-Dendrobium_catenatum-monocots	monocots	7.9e-19	0.379259259259259	-0.02	eudicots, monocots, other_Magnoliophyta, other_Embryophyta	4	0	87	13	>100
Leryth_020254-t1	XP_019266400.1-49451-Nicotiana_attenuata-eudicots	eudicots	1.1e-76	0.639670853183196	XP_019266400.1-49451-Nicotiana_attenuata-eudicots	eudicots	1.1e-76	0.639670853183196	XP_010247082.1-4432-Nelumbo_nucifera-other_Magnoliophyta	other_Magnoliophyta	2.3e-66	0.565612819402339	-0.0740580337808571	eudicots, other_Magnoliophyta, monocots	3	0	86	14	>100
Leryth_013535-t3	XP_002273904.2-29760-Vitis_vinifera-eudicots	eudicots	2.9e-59	0.360060514372163	XP_002273904.2-29760-Vitis_vinifera-eudicots	eudicots	2.9e-59	0.360060514372163	XP_010918492.1-51953-Elaeis_guineensis-monocots	monocots	3.3e-47	0.299546142208775	-0.060514372163388	eudicots, monocots, other_Magnoliophyta, other_Embryophyta	4	0	86	14	>100
Leryth_019838-t1	XP_027127436.1-13443-Coffea_arabica-eudicots	eudicots	2.8e-36	0.388419782870929	XP_027127436.1-13443-Coffea_arabica-eudicots	eudicots	2.8e-36	0.388419782870929	XP_010278316.1-4432-Nelumbo_nucifera-other_Magnoliophyta	other_Magnoliophyta	8.3e-33	0.36043425814234	-0.027985524728589	eudicots, other_Magnoliophyta, monocots	3	0	85	15	>100
Leryth_026923-t1	XP_008227095.1-102107-Prunus_mume-eudicots	eudicots	3.3e-53	0.403785488958991	XP_008227095.1-102107-Prunus_mume-eudicots	eudicots	3.3e-53	0.403785488958991	XP_008798479.1-42345-Phoenix_dactylifera-monocots	monocots	8.3e-41	0.327333457042123	-0.076452031916868	eudicots, monocots, other_Magnoliophyta	3	0	82	18	>100
Leryth_012629-t1	XP_011095768.1-4182-Sesamum_indicum-eudicots	eudicots	6.6e-170	0.68993395581872	XP_011095768.1-4182-Sesamum_indicum-eudicots	eudicots	6.6e-170	0.68993395581872	XP_010260760.1-4432-Nelumbo_nucifera-other_Magnoliophyta	other_Magnoliophyta	5.4e-164	0.66761557731724	-0.02231837850148	eudicots, other_Magnoliophyta, monocots	3	0	87	13	>100
Leryth_000422-t1	XP_030953457.1-97700-Quercus_lobata-eudicots	eudicots	2.4e-74	0.581212121212121	XP_030953457.1-97700-Quercus_lobata-eudicots	eudicots	2.4e-74	0.581212121212121	XP_010250549.1-4432-Nelumbo_nucifera-other_Magnoliophyta	other_Magnoliophyta	5.9e-73	0.571919191919192	-0.00929292929292891	eudicots, other_Magnoliophyta, monocots, other_Streptophyta	4	0	87	13	>100
Leryth_015973-t1	XP_015088614.1-28526-Solanum_pennellii-eudicots	eudicots	2.5e-73	1	XP_015088614.1-28526-Solanum_pennellii-eudicots	eudicots	2.5e-73	1	XP_020186197.1-37682-Aegilops_tauschii-monocots	monocots	2.5e-73	1	0	eudicots, monocots, Proteobacteria, other_Magnoliophyta	4	0	83	17	>100
Leryth_013365-t1	XP_019247691.1-49451-Nicotiana_attenuata-eudicots	eudicots	4.2e-25	0.760869565217391	XP_019247691.1-49451-Nicotiana_attenuata-eudicots	eudicots	4.2e-25	0.760869565217391	XP_020111904.1-4615-Ananas_comosus-monocots	monocots	1.6e-21	0.686335403726708	-0.074534161490683	eudicots, monocots, other_Magnoliophyta	3	0	82	18	>100
Leryth_012229-t1	XP_022847698.1-4146-Olea_europaea-eudicots	eudicots	5.7e-165	0.803956343792633	XP_022847698.1-4146-Olea_europaea-eudicots	eudicots	5.7e-165	0.803956343792633	XP_010246382.1-4432-Nelumbo_nucifera-other_Magnoliophyta	other_Magnoliophyta	3.7e-148	0.727830832196453	-0.0761255115961801	eudicots, other_Magnoliophyta, other_Embryophyta, Chlorophyta, other_Streptophyta	5	0	88	12	>100
Leryth_025286-t1	XP_028084334.1-4442-Camellia_sinensis-eudicots	eudicots	2.4e-151	0.607748995087092	XP_028084334.1-4442-Camellia_sinensis-eudicots	eudicots	2.4e-151	0.607748995087092	XP_010929090.1-51953-Elaeis_guineensis-monocots	monocots	1.4e-127	0.519539973202322	-0.08820902188477	eudicots, monocots, other_Magnoliophyta, other_Embryophyta, other_Streptophyta, Chlorophyta	6	0	82	18	>100
Leryth_000391-t4	XP_027151630.1-49369-Coffea_eugenioides-eudicots	eudicots	3.5e-166	0.420862545145528	XP_027151630.1-49369-Coffea_eugenioides-eudicots	eudicots	3.5e-166	0.420862545145528	XP_010250834.1-4432-Nelumbo_nucifera-other_Magnoliophyta	other_Magnoliophyta	1.8e-146	0.374548544720629	-0.046314000424899	eudicots, other_Magnoliophyta, monocots	3	0	86	14	>100
Leryth_008876-t1	XP_028113184.1-4442-Camellia_sinensis-eudicots	eudicots	2.0e-24	0.445139911634757	XP_028113184.1-4442-Camellia_sinensis-eudicots	eudicots	2.0e-24	0.445139911634757	XP_010267219.1-4432-Nelumbo_nucifera-other_Magnoliophyta	other_Magnoliophyta	1.4e-17	0.361561119293078	-0.083578792341679	eudicots, other_Magnoliophyta, monocots	3	0	85	15	>100
Leryth_008012-t1	XP_022891502.1-4146-Olea_europaea-eudicots	eudicots	7.7e-135	0.525660296328108	XP_022891502.1-4146-Olea_europaea-eudicots	eudicots	7.7e-135	0.525660296328108	XP_010251225.1-4432-Nelumbo_nucifera-other_Magnoliophyta	other_Magnoliophyta	7.0e-112	0.443740605540047	-0.0819196907880609	eudicots, other_Magnoliophyta, monocots	3	0	83	17	>100
Leryth_026103-t1	XP_009616684.1-4098-Nicotiana_tomentosiformis-eudicots	eudicots	5.0e-107	0.956290751026322	XP_009616684.1-4098-Nicotiana_tomentosiformis-eudicots	eudicots	5.0e-107	0.956290751026322	XP_010243518.1-4432-Nelumbo_nucifera-other_Magnoliophyta	other_Magnoliophyta	6.8e-104	0.931176044433712	-0.0251147065926099	eudicots, other_Magnoliophyta, monocots	3	0	85	15	>100
Leryth_024918-t3	XP_004241703.1-4081-Solanum_lycopersicum-eudicots	eudicots	5.4e-80	0.567357512953368	XP_004241703.1-4081-Solanum_lycopersicum-eudicots	eudicots	5.4e-80	0.567357512953368	XP_026460236.1-3469-Papaver_somniferum-other_Magnoliophyta	other_Magnoliophyta	3.0e-70	0.50740192450037	-0.059955588452998	eudicots, other_Magnoliophyta, Acrogymnospermae, monocots, Chlorophyta, other_Embryophyta, Glaucocystophyceae, Rhodophyta	8	0	80	20	>100
Leryth_026168-t2	XP_022894657.1-4146-Olea_europaea-eudicots	eudicots	9.3e-33	0.20708672273542	XP_022894657.1-4146-Olea_europaea-eudicots	eudicots	9.3e-33	0.20708672273542	XP_010254665.1-4432-Nelumbo_nucifera-other_Magnoliophyta	other_Magnoliophyta	5.7e-30	0.194402316282917	-0.012684406452503	eudicots, other_Magnoliophyta, monocots	3	0	86	14	>100
Leryth_000568-t1	XP_031102287.1-35885-Ipomoea_triloba-eudicots	eudicots	5.8e-55	0.426173216329645	XP_031102287.1-35885-Ipomoea_triloba-eudicots	eudicots	5.8e-55	0.426173216329645	XP_010242226.1-4432-Nelumbo_nucifera-other_Magnoliophyta	other_Magnoliophyta	5.9e-39	0.324685234643266	-0.101487981686379	eudicots, other_Magnoliophyta, monocots	3	0	87	13	>100
Leryth_002161-t2	XP_015067122.1-28526-Solanum_pennellii-eudicots	eudicots	8.1e-223	0.959842809775267	XP_015067122.1-28526-Solanum_pennellii-eudicots	eudicots	8.1e-223	0.959842809775267	XP_026377020.1-3469-Papaver_somniferum-other_Magnoliophyta	other_Magnoliophyta	6.0e-218	0.939948421957509	-0.019894387817758	eudicots, other_Magnoliophyta, monocots	3	0	83	17	>100
Leryth_004051-t2	XP_023771767.1-4236-Lactuca_sativa-eudicots	eudicots	5.2e-11	0.306672025723473	XP_023771767.1-4236-Lactuca_sativa-eudicots	eudicots	5.2e-11	0.306672025723473	na		na	0	-0.306672025723473	eudicots	1	0	54	0	54
Leryth_015721-t2	XP_019237349.1-49451-Nicotiana_attenuata-eudicots	eudicots	1.1e-244	0.743088158581116	XP_019237349.1-49451-Nicotiana_attenuata-eudicots	eudicots	1.1e-244	0.743088158581116	XP_010248603.1-4432-Nelumbo_nucifera-other_Magnoliophyta	other_Magnoliophyta	2.7e-230	0.701617110067814	-0.041471048513302	eudicots, other_Magnoliophyta, monocots	3	0	86	14	>100
Leryth_000116-t1	XP_015062985.1-28526-Solanum_pennellii-eudicots	eudicots	9.4e-97	0.602059458561701	XP_015062985.1-28526-Solanum_pennellii-eudicots	eudicots	9.4e-97	0.602059458561701	XP_010261431.1-4432-Nelumbo_nucifera-other_Magnoliophyta	other_Magnoliophyta	2.2e-82	0.522670652715496	-0.079388805846205	eudicots, other_Magnoliophyta, monocots, Cryptophyta, Chlorophyta, other_Streptophyta, Acrogymnospermae	7	0	90	10	>100
Leryth_021938-t1	XP_027153018.1-49369-Coffea_eugenioides-eudicots	eudicots	1.4e-63	0.6503749676752	XP_027153018.1-49369-Coffea_eugenioides-eudicots	eudicots	1.4e-63	0.6503749676752	XP_010242420.1-4432-Nelumbo_nucifera-other_Magnoliophyta	other_Magnoliophyta	6.7e-45	0.490043961727437	-0.160331005947763	eudicots, other_Magnoliophyta, monocots, other_Embryophyta	4	0	82	18	>100
Leryth_004657-t1	XP_019179846.1-35883-Ipomoea_nil-eudicots	eudicots	2.0e-28	0.538585209003215	XP_019179846.1-35883-Ipomoea_nil-eudicots	eudicots	2.0e-28	0.538585209003215	1kpGBCQ2013956-504004-Polypodium_hesperium-other_Embryophyta	other_Embryophyta	2.7e-25	0.496784565916399	-0.041800643086816	eudicots, other_Embryophyta, monocots, other_Magnoliophyta, Acrogymnospermae, Chlorophyta, Rhodophyta, other_Stramenopiles, other_Streptophyta	9	0	53	47	>100
Leryth_024234-t2	XP_031108139.1-35885-Ipomoea_triloba-eudicots	eudicots	6.6e-129	0.61711356466877	XP_031108139.1-35885-Ipomoea_triloba-eudicots	eudicots	6.6e-129	0.61711356466877	XP_019055264.1-4432-Nelumbo_nucifera-other_Magnoliophyta	other_Magnoliophyta	1.8e-110	0.536671924290221	-0.080441640378549	eudicots, other_Magnoliophyta, monocots, other_Embryophyta	4	0	87	13	>100
Leryth_000699-t2	XP_010651805.1-29760-Vitis_vinifera-eudicots	eudicots	3.3e-65	0.71480244852532	XP_010651805.1-29760-Vitis_vinifera-eudicots	eudicots	3.3e-65	0.71480244852532	XP_010241828.1-4432-Nelumbo_nucifera-other_Magnoliophyta	other_Magnoliophyta	1.5e-57	0.644129104062326	-0.070673344462994	eudicots, other_Magnoliophyta, other_Embryophyta, Chlorophyta, other_Streptophyta, monocots, Acrogymnospermae	7	0	90	10	>100
Leryth_023619-t1	XP_006345260.1-4113-Solanum_tuberosum-eudicots	eudicots	2.8e-83	0.768484848484848	XP_006345260.1-4113-Solanum_tuberosum-eudicots	eudicots	2.8e-83	0.768484848484848	1kpGBCQ2098542-3426-Canella_winterana-other_Magnoliophyta	other_Magnoliophyta	2.3e-69	0.656484848484849	-0.111999999999999	eudicots, other_Magnoliophyta, monocots, other_Embryophyta, Chlorophyta, Acrogymnospermae, Rhodophyta, other_Streptophyta	8	0	77	23	>100
Leryth_001127-t1	XP_019226115.1-49451-Nicotiana_attenuata-eudicots	eudicots	7.8e-232	0.732719725681285	XP_019226115.1-49451-Nicotiana_attenuata-eudicots	eudicots	7.8e-232	0.732719725681285	XP_010279585.1-4432-Nelumbo_nucifera-other_Magnoliophyta	other_Magnoliophyta	2.5e-217	0.689225771521386	-0.043493954159899	eudicots, other_Magnoliophyta, monocots	3	0	87	13	>100
Leryth_023710-t4	XP_027170457.1-49369-Coffea_eugenioides-eudicots	eudicots	0.0e+00	0.672771376591874	XP_027170457.1-49369-Coffea_eugenioides-eudicots	eudicots	0.0e+00	0.672771376591874	XP_010272651.1-4432-Nelumbo_nucifera-other_Magnoliophyta	other_Magnoliophyta	1.6e-281	0.592844147968466	-0.0799272286234081	eudicots, other_Magnoliophyta, monocots	3	0	83	17	>100
Leryth_022861-t1	XP_022873106.1-4146-Olea_europaea-eudicots	eudicots	2.6e-211	0.691585309158531	XP_022873106.1-4146-Olea_europaea-eudicots	eudicots	2.6e-211	0.691585309158531	1kpGBCQ2024624-32161-Plagiogyria_japonica-other_Embryophyta	other_Embryophyta	7.8e-168	0.557322175732218	-0.134263133426313	eudicots, other_Embryophyta, monocots	3	0	95	5	>100
Leryth_025486-t1	YP_009239027.1-77065-Salix_purpurea-eudicots	eudicots	2.7e-26	1	YP_009239027.1-77065-Salix_purpurea-eudicots	eudicots	2.7e-26	1	WP_140711348.1-590-Salmonella-Proteobacteria	Proteobacteria	2.7e-26	1	0	eudicots, Proteobacteria, monocots, other_Magnoliophyta, Firmicutes, other_Streptophyta, other_Embryophyta, Acrogymnospermae, Chlorophyta	9	0	39	61	>100
Leryth_003956-t1	XP_009804930.1-4096-Nicotiana_sylvestris-eudicots	eudicots	4.6e-99	0.78630661280034	XP_009804930.1-4096-Nicotiana_sylvestris-eudicots	eudicots	4.6e-99	0.78630661280034	XP_010256169.1-4432-Nelumbo_nucifera-other_Magnoliophyta	other_Magnoliophyta	6.2e-88	0.707633425473102	-0.0786731873272379	eudicots, other_Magnoliophyta, monocots, Rhodophyta, Chlorophyta, Acrogymnospermae, other_Embryophyta	7	0	85	15	>100
Leryth_026770-t1	XP_012466715.1-29730-Gossypium_raimondii-eudicots	eudicots	9.3e-122	0.864660194174757	XP_012466715.1-29730-Gossypium_raimondii-eudicots	eudicots	9.3e-122	0.864660194174757	XP_010275365.1-4432-Nelumbo_nucifera-other_Magnoliophyta	other_Magnoliophyta	2.8e-110	0.790485436893204	-0.074174757281553	eudicots, other_Magnoliophyta, monocots	3	0	90	10	>100
Leryth_007328-t1	XP_031127914.1-35885-Ipomoea_triloba-eudicots	eudicots	3.5e-282	0.726524254561638	XP_031127914.1-35885-Ipomoea_triloba-eudicots	eudicots	3.5e-282	0.726524254561638	XP_026394462.1-3469-Papaver_somniferum-other_Magnoliophyta	other_Magnoliophyta	6.5e-260	0.671710428719774	-0.054813825841864	eudicots, other_Magnoliophyta, monocots	3	0	87	13	>100
Leryth_004925-t1	XP_031283448.1-55513-Pistacia_vera-eudicots	eudicots	2.9e-273	0.687287461109905	XP_031283448.1-55513-Pistacia_vera-eudicots	eudicots	2.9e-273	0.687287461109905	XP_010251700.1-4432-Nelumbo_nucifera-other_Magnoliophyta	other_Magnoliophyta	3.6e-263	0.663048983431011	-0.024238477678894	eudicots, other_Magnoliophyta, monocots	3	0	84	16	>100
Leryth_009531-t1	XP_028070593.1-4442-Camellia_sinensis-eudicots	eudicots	2.3e-60	0.664	XP_028070593.1-4442-Camellia_sinensis-eudicots	eudicots	2.3e-60	0.664	XP_010253729.1-4432-Nelumbo_nucifera-other_Magnoliophyta	other_Magnoliophyta	8.6e-55	0.612965517241379	-0.051034482758621	eudicots, other_Magnoliophyta, monocots	3	0	84	16	>100
Leryth_026674-t1	XP_025883966.1-4081-Solanum_lycopersicum-eudicots	eudicots	9.6e-39	0.788659793814433	XP_025883966.1-4081-Solanum_lycopersicum-eudicots	eudicots	9.6e-39	0.788659793814433	XP_009411859.1-4641-Musa_acuminata-monocots	monocots	6.2e-38	0.776007497656982	-0.012652296157451	eudicots, monocots, other_Magnoliophyta, other_Embryophyta, Chlorophyta, Acrogymnospermae, Rhodophyta	7	0	75	25	>100
Leryth_008476-t1	XP_027113149.1-13443-Coffea_arabica-eudicots	eudicots	8.6e-74	0.359102869314622	XP_027113149.1-13443-Coffea_arabica-eudicots	eudicots	8.6e-74	0.359102869314622	XP_010269106.1-4432-Nelumbo_nucifera-other_Magnoliophyta	other_Magnoliophyta	5.0e-66	0.326776093221401	-0.032326776093221	eudicots, other_Magnoliophyta, monocots	3	0	86	14	>100
Leryth_024401-t2	XP_009588537.1-4098-Nicotiana_tomentosiformis-eudicots	eudicots	1.4e-45	0.66	XP_009588537.1-4098-Nicotiana_tomentosiformis-eudicots	eudicots	1.4e-45	0.66	1kpGBCQ2098665-32110-Athyrium_filixfemina-other_Embryophyta	other_Embryophyta	1.7e-43	0.636206896551724	-0.023793103448276	eudicots, other_Embryophyta, other_Magnoliophyta, Chlorophyta, monocots, other_Stramenopiles, Acrogymnospermae, other_Streptophyta, Rhodophyta	9	0	48	52	>100
Leryth_013529-t1	XP_016494158.1-4097-Nicotiana_tabacum-eudicots	eudicots	1.7e-54	0.551406522280309	XP_016494158.1-4097-Nicotiana_tabacum-eudicots	eudicots	1.7e-54	0.551406522280309	XP_010253384.1-4432-Nelumbo_nucifera-other_Magnoliophyta	other_Magnoliophyta	5.4e-45	0.472740851381628	-0.0786656708986809	eudicots, other_Magnoliophyta, monocots	3	0	86	14	>100
Leryth_002009-t1	XP_016573138.1-4072-Capsicum_annuum-eudicots	eudicots	2.8e-122	0.7978590544157	XP_016573138.1-4072-Capsicum_annuum-eudicots	eudicots	2.8e-122	0.7978590544157	XP_010260934.1-4432-Nelumbo_nucifera-other_Magnoliophyta	other_Magnoliophyta	3.6e-114	0.749687778768956	-0.0481712756467441	eudicots, other_Magnoliophyta, monocots, Cryptophyta, other_Streptophyta	5	0	86	14	>100
Leryth_001307-t2	XP_022885276.1-4146-Olea_europaea-eudicots	eudicots	1.1e-223	0.403802672147996	XP_022885276.1-4146-Olea_europaea-eudicots	eudicots	1.1e-223	0.403802672147996	XP_010272190.1-4432-Nelumbo_nucifera-other_Magnoliophyta	other_Magnoliophyta	3.1e-186	0.339876670092497	-0.063926002055499	eudicots, other_Magnoliophyta, monocots, other_Embryophyta	4	0	87	13	>100
Leryth_000340-t3	XP_028098429.1-4442-Camellia_sinensis-eudicots	eudicots	3.4e-265	0.466892438334007	XP_028098429.1-4442-Camellia_sinensis-eudicots	eudicots	3.4e-265	0.466892438334007	XP_010260159.1-4432-Nelumbo_nucifera-other_Magnoliophyta	other_Magnoliophyta	2.5e-228	0.40497371613425	-0.061918722199757	eudicots, other_Magnoliophyta, monocots, Acrogymnospermae, other_Embryophyta	5	0	88	12	>100
Leryth_001814-t1	XP_019237650.1-49451-Nicotiana_attenuata-eudicots	eudicots	4.1e-56	0.128511354079058	XP_019237650.1-49451-Nicotiana_attenuata-eudicots	eudicots	4.1e-56	0.128511354079058	XP_019054616.1-4432-Nelumbo_nucifera-other_Magnoliophyta	other_Magnoliophyta	5.2e-51	0.118979534622932	-0.00953181945612601	eudicots, other_Magnoliophyta, monocots	3	0	70	17	87
Leryth_012090-t1	XP_031118482.1-35885-Ipomoea_triloba-eudicots	eudicots	1.1e-49	0.740780911062907	XP_031118482.1-35885-Ipomoea_triloba-eudicots	eudicots	1.1e-49	0.740780911062907	WP_152960470.1-561-Escherichia-Proteobacteria	Proteobacteria	3.3e-46	0.699204627621113	-0.041576283441794	eudicots, Proteobacteria, Firmicutes, other_Magnoliophyta, monocots, other_Embryophyta	6	0	87	13	>100
Leryth_007072-t3	XP_011082896.1-4182-Sesamum_indicum-eudicots	eudicots	3.5e-306	0.770343974983638	XP_011082896.1-4182-Sesamum_indicum-eudicots	eudicots	3.5e-306	0.770343974983638	XP_008794749.1-42345-Phoenix_dactylifera-monocots	monocots	2.1e-266	0.674278234310232	-0.096065740673406	eudicots, monocots, other_Magnoliophyta	3	0	87	13	>100
Leryth_026133-t1	XP_015083974.1-28526-Solanum_pennellii-eudicots	eudicots	4.3e-79	0.759458782260085	XP_015083974.1-28526-Solanum_pennellii-eudicots	eudicots	4.3e-79	0.759458782260085	XP_010274888.1-4432-Nelumbo_nucifera-other_Magnoliophyta	other_Magnoliophyta	2.7e-73	0.711350538712102	-0.048108243547983	eudicots, other_Magnoliophyta, monocots, other_Embryophyta	4	0	82	18	>100
Leryth_003793-t1	XP_009796056.1-4096-Nicotiana_sylvestris-eudicots	eudicots	0.0e+00	0.798400775381633	XP_009796056.1-4096-Nicotiana_sylvestris-eudicots	eudicots	0.0e+00	0.798400775381633	XP_010251770.1-4432-Nelumbo_nucifera-other_Magnoliophyta	other_Magnoliophyta	0.0e+00	0.784783135449479	-0.013617639932154	eudicots, other_Magnoliophyta, monocots	3	0	83	17	>100
Leryth_007003-t1	XP_009604135.1-4098-Nicotiana_tomentosiformis-eudicots	eudicots	4.8e-146	0.521889857369255	XP_009604135.1-4098-Nicotiana_tomentosiformis-eudicots	eudicots	4.8e-146	0.521889857369255	1kpGBCQ2007853-414609-Myriopteris_rufa-other_Embryophyta	other_Embryophyta	2.6e-123	0.447107765451664	-0.074782091917591	eudicots, other_Embryophyta, other_Stramenopiles, Chlorophyta, Acrogymnospermae, monocots, other_Magnoliophyta, Cryptophyta, other_Streptophyta, Haptophyceae	10	0	51	49	>100
Leryth_013037-t1	XP_011095937.1-4182-Sesamum_indicum-eudicots	eudicots	7.0e-37	0.651929260450161	XP_011095937.1-4182-Sesamum_indicum-eudicots	eudicots	7.0e-37	0.651929260450161	XP_010252721.1-4432-Nelumbo_nucifera-other_Magnoliophyta	other_Magnoliophyta	1.5e-31	0.580385852090032	-0.071543408360129	eudicots, other_Magnoliophyta, monocots	3	0	87	13	>100
Leryth_015178-t1	XP_006364434.1-4113-Solanum_tuberosum-eudicots	eudicots	1.2e-72	0.745170680074094	XP_006364434.1-4113-Solanum_tuberosum-eudicots	eudicots	1.2e-72	0.745170680074094	XP_010246243.1-4432-Nelumbo_nucifera-other_Magnoliophyta	other_Magnoliophyta	2.0e-59	0.629002381582429	-0.116168298491665	eudicots, other_Magnoliophyta, Chlorophyta, Acrogymnospermae, other_Embryophyta, Rhodophyta, other_Streptophyta, monocots	8	0	79	21	>100
Leryth_002344-t1	XP_027173914.1-49369-Coffea_eugenioides-eudicots	eudicots	2.7e-110	0.837481999588562	XP_027173914.1-49369-Coffea_eugenioides-eudicots	eudicots	2.7e-110	0.837481999588562	XP_010273877.1-4432-Nelumbo_nucifera-other_Magnoliophyta	other_Magnoliophyta	1.8e-98	0.756840156346431	-0.080641843242131	eudicots, other_Magnoliophyta, monocots	3	0	87	13	>100
Leryth_018530-t1	XP_027169364.1-49369-Coffea_eugenioides-eudicots	eudicots	1.9e-93	0.372789835892006	XP_027169364.1-49369-Coffea_eugenioides-eudicots	eudicots	1.9e-93	0.372789835892006	XP_026451435.1-3469-Papaver_somniferum-other_Magnoliophyta	other_Magnoliophyta	2.7e-55	0.238538909475913	-0.134250926416093	eudicots, other_Magnoliophyta, monocots	3	0	84	16	>100
Leryth_009736-t1	XP_030948909.1-97700-Quercus_lobata-eudicots	eudicots	3.3e-86	0.748626373626374	XP_030948909.1-97700-Quercus_lobata-eudicots	eudicots	3.3e-86	0.748626373626374	XP_010247010.1-4432-Nelumbo_nucifera-other_Magnoliophyta	other_Magnoliophyta	5.8e-83	0.723901098901099	-0.024725274725275	eudicots, other_Magnoliophyta, Proteobacteria, monocots	4	0	86	14	>100
Leryth_009178-t1	XP_027106168.1-13443-Coffea_arabica-eudicots	eudicots	1.3e-89	0.757616487455197	XP_027106168.1-13443-Coffea_arabica-eudicots	eudicots	1.3e-89	0.757616487455197	XP_026456660.1-3469-Papaver_somniferum-other_Magnoliophyta	other_Magnoliophyta	2.4e-83	0.711021505376344	-0.046594982078853	eudicots, other_Magnoliophyta, monocots, other_Embryophyta, Acrogymnospermae, Rhodophyta	6	0	82	18	>100
Leryth_011154-t1	XP_023904302.1-58331-Quercus_suber-eudicots	eudicots	4.4e-02	0.313698630136986	XP_023904302.1-58331-Quercus_suber-eudicots	eudicots	4.4e-02	0.313698630136986	na		na	0	-0.313698630136986	eudicots	1	0	3	0	3
Leryth_013667-t1	XP_027078566.1-13443-Coffea_arabica-eudicots	eudicots	1.2e-171	0.708970792767733	XP_027078566.1-13443-Coffea_arabica-eudicots	eudicots	1.2e-171	0.708970792767733	XP_010263526.1-4432-Nelumbo_nucifera-other_Magnoliophyta	other_Magnoliophyta	2.6e-158	0.657626332869726	-0.051344459898007	eudicots, other_Magnoliophyta, monocots, other_Streptophyta, other_Embryophyta, Chlorophyta	6	0	87	13	>100
Leryth_013235-t1	XP_028066104.1-4442-Camellia_sinensis-eudicots	eudicots	3.5e-23	0.367199749137661	XP_028066104.1-4442-Camellia_sinensis-eudicots	eudicots	3.5e-23	0.367199749137661	XP_009409924.1-4641-Musa_acuminata-monocots	monocots	7.4e-13	0.25964252116651	-0.107557227971151	eudicots, monocots, other_Magnoliophyta, other_Embryophyta, other_Streptophyta	5	0	84	16	>100
Leryth_021941-t1	XP_002276889.1-29760-Vitis_vinifera-eudicots	eudicots	1.2e-80	0.513720272742392	XP_002276889.1-29760-Vitis_vinifera-eudicots	eudicots	1.2e-80	0.513720272742392	XP_010256832.1-4432-Nelumbo_nucifera-other_Magnoliophyta	other_Magnoliophyta	4.0e-76	0.48877432230168	-0.024945950440712	eudicots, other_Magnoliophyta, monocots, Chlorophyta, Rhodophyta	5	0	87	13	>100
Leryth_020302-t1	XP_024019937.1-981085-Morus_notabilis-eudicots	eudicots	2.1e-39	0.424152437515466	XP_024019937.1-981085-Morus_notabilis-eudicots	eudicots	2.1e-39	0.424152437515466	XP_006836304.2-13333-Amborella_trichopoda-other_Magnoliophyta	other_Magnoliophyta	2.2e-36	0.399406087602079	-0.024746349913387	eudicots, other_Magnoliophyta, monocots	3	0	82	18	>100
Leryth_017003-t1	XP_002270504.1-29760-Vitis_vinifera-eudicots	eudicots	1.6e-48	0.924033149171271	XP_002270504.1-29760-Vitis_vinifera-eudicots	eudicots	1.6e-48	0.924033149171271	XP_010246407.1-4432-Nelumbo_nucifera-other_Magnoliophyta	other_Magnoliophyta	2.6e-46	0.890423572744015	-0.033609576427256	eudicots, other_Magnoliophyta, monocots, Acrogymnospermae, other_Embryophyta, other_Stramenopiles, other_Streptophyta, Haptophyceae, Rhodophyta, Chlorophyta	10	0	60	40	>100
Leryth_011480-t1	XP_009587220.1-4098-Nicotiana_tomentosiformis-eudicots	eudicots	6.4e-108	0.316204909621912	XP_009587220.1-4098-Nicotiana_tomentosiformis-eudicots	eudicots	6.4e-108	0.316204909621912	XP_010257899.1-4432-Nelumbo_nucifera-other_Magnoliophyta	other_Magnoliophyta	3.6e-90	0.269713473833767	-0.046491435788145	eudicots, other_Magnoliophyta, monocots	3	0	82	18	>100
Leryth_022561-t6	XP_006356169.1-4113-Solanum_tuberosum-eudicots	eudicots	1.4e-153	0.702317290552585	XP_006356169.1-4113-Solanum_tuberosum-eudicots	eudicots	1.4e-153	0.702317290552585	XP_010249876.1-4432-Nelumbo_nucifera-other_Magnoliophyta	other_Magnoliophyta	2.7e-149	0.684110007639419	-0.018207282913166	eudicots, other_Magnoliophyta, monocots	3	0	83	17	>100
Leryth_010472-t1	XP_028107036.1-4442-Camellia_sinensis-eudicots	eudicots	3.4e-196	0.337250522022046	XP_028107036.1-4442-Camellia_sinensis-eudicots	eudicots	3.4e-196	0.337250522022046	XP_010240852.1-4432-Nelumbo_nucifera-other_Magnoliophyta	other_Magnoliophyta	1.1e-173	0.300976059826154	-0.036274462195892	eudicots, other_Magnoliophyta, monocots	3	0	82	18	>100
Leryth_018622-t3	XP_024023742.1-981085-Morus_notabilis-eudicots	eudicots	6.0e-115	0.703777666833084	XP_024023742.1-981085-Morus_notabilis-eudicots	eudicots	6.0e-115	0.703777666833084	XP_010274191.1-4432-Nelumbo_nucifera-other_Magnoliophyta	other_Magnoliophyta	6.2e-112	0.687135962722583	-0.0166417041105009	eudicots, other_Magnoliophyta, monocots	3	0	84	16	>100
Leryth_002983-t1	XP_006341624.1-4113-Solanum_tuberosum-eudicots	eudicots	0.0e+00	0.587431961148594	XP_006341624.1-4113-Solanum_tuberosum-eudicots	eudicots	0.0e+00	0.587431961148594	XP_010265188.1-4432-Nelumbo_nucifera-other_Magnoliophyta	other_Magnoliophyta	0.0e+00	0.56849515987093	-0.018936801277664	eudicots, other_Magnoliophyta, monocots	3	0	82	18	>100
Leryth_018690-t2	XP_012845510.1-4155-Erythranthe_guttata-eudicots	eudicots	4.2e-155	0.443895834992434	XP_012845510.1-4155-Erythranthe_guttata-eudicots	eudicots	4.2e-155	0.443895834992434	1kpGBCQ2014861-463416-Neurachne_alopecuroidea-monocots	monocots	1.5e-131	0.381619813649757	-0.062276021342677	eudicots, monocots, Acrogymnospermae, other_Embryophyta, Chlorophyta, other_Magnoliophyta, Rhodophyta, Haptophyceae	8	0	65	35	>100
Leryth_023086-t2	XP_027148212.1-49369-Coffea_eugenioides-eudicots	eudicots	2.6e-61	0.323176361957525	XP_027148212.1-49369-Coffea_eugenioides-eudicots	eudicots	2.6e-61	0.323176361957525	XP_010243336.1-4432-Nelumbo_nucifera-other_Magnoliophyta	other_Magnoliophyta	6.5e-36	0.211845402981137	-0.111330958976388	eudicots, other_Magnoliophyta, other_Embryophyta, Rhodophyta, monocots, other_Stramenopiles	6	0	87	13	>100
Leryth_003929-t5	XP_031098350.1-35885-Ipomoea_triloba-eudicots	eudicots	3.0e-122	0.716666666666667	XP_031098350.1-35885-Ipomoea_triloba-eudicots	eudicots	3.0e-122	0.716666666666667	XP_010240871.1-4432-Nelumbo_nucifera-other_Magnoliophyta	other_Magnoliophyta	1.0e-114	0.676602564102564	-0.040064102564103	eudicots, other_Magnoliophyta, monocots	3	0	85	15	>100
Leryth_025636-t1	XP_027115449.1-13443-Coffea_arabica-eudicots	eudicots	1.1e-84	0.392128279883382	XP_027115449.1-13443-Coffea_arabica-eudicots	eudicots	1.1e-84	0.392128279883382	XP_020105088.1-4615-Ananas_comosus-monocots	monocots	5.4e-28	0.163265306122449	-0.228862973760933	eudicots, monocots, Proteobacteria, other_Streptophyta, Chlorophyta	5	0	86	14	>100
Leryth_014477-t1	XP_023873397.1-58331-Quercus_suber-eudicots	eudicots	1.5e-70	0.437004125674389	XP_023873397.1-58331-Quercus_suber-eudicots	eudicots	1.5e-70	0.437004125674389	XP_010252138.1-4432-Nelumbo_nucifera-other_Magnoliophyta	other_Magnoliophyta	1.5e-62	0.394795303078388	-0.042208822596001	eudicots, other_Magnoliophyta, monocots, Chlorophyta, other_Embryophyta, Acrogymnospermae, other_Stramenopiles	7	0	86	14	>100
Leryth_009529-t1	XP_019075866.1-29760-Vitis_vinifera-eudicots	eudicots	7.5e-152	0.726280771789754	XP_019075866.1-29760-Vitis_vinifera-eudicots	eudicots	7.5e-152	0.726280771789754	XP_026418590.1-3469-Papaver_somniferum-other_Magnoliophyta	other_Magnoliophyta	5.4e-150	0.718163672654691	-0.00811709913506298	eudicots, other_Magnoliophyta, monocots, other_Embryophyta, Glaucocystophyceae, Rhodophyta, Acrogymnospermae, other_Streptophyta, Chlorophyta, other_Stramenopiles	10	0	57	43	>100
Leryth_004527-t2	XP_028081065.1-4442-Camellia_sinensis-eudicots	eudicots	2.7e-115	0.695930423367247	XP_028081065.1-4442-Camellia_sinensis-eudicots	eudicots	2.7e-115	0.695930423367247	XP_010260463.1-4432-Nelumbo_nucifera-other_Magnoliophyta	other_Magnoliophyta	1.4e-111	0.675746636035445	-0.0201837873318019	eudicots, other_Magnoliophyta, monocots, other_Streptophyta, Acrogymnospermae, Chlorophyta, other_Embryophyta, Rhodophyta	8	0	72	28	>100
Leryth_006041-t1	XP_031103676.1-35885-Ipomoea_triloba-eudicots	eudicots	6.4e-222	0.641369660054325	XP_031103676.1-35885-Ipomoea_triloba-eudicots	eudicots	6.4e-222	0.641369660054325	XP_010278071.1-4432-Nelumbo_nucifera-other_Magnoliophyta	other_Magnoliophyta	7.9e-196	0.570088073092436	-0.071281586961889	eudicots, other_Magnoliophyta, monocots	3	0	85	15	>100
Leryth_002938-t2	XP_031113013.1-35885-Ipomoea_triloba-eudicots	eudicots	5.6e-48	0.300809352517986	XP_031113013.1-35885-Ipomoea_triloba-eudicots	eudicots	5.6e-48	0.300809352517986	XP_020109497.1-4615-Ananas_comosus-monocots	monocots	3.7e-44	0.281774580335731	-0.019034772182255	eudicots, monocots, other_Magnoliophyta, other_Embryophyta, Chlorophyta, other_Stramenopiles, Acrogymnospermae	7	0	68	32	>100
Leryth_003176-t1	XP_022848296.1-4146-Olea_europaea-eudicots	eudicots	6.6e-65	0.460833632770392	XP_022848296.1-4146-Olea_europaea-eudicots	eudicots	6.6e-65	0.460833632770392	XP_010942862.1-51953-Elaeis_guineensis-monocots	monocots	3.7e-39	0.307222421846928	-0.153611210923464	eudicots, monocots, other_Magnoliophyta	3	0	85	15	>100
Leryth_011805-t1	XP_027175700.1-49369-Coffea_eugenioides-eudicots	eudicots	5.4e-71	0.434625647465076	XP_027175700.1-49369-Coffea_eugenioides-eudicots	eudicots	5.4e-71	0.434625647465076	XP_010259844.1-4432-Nelumbo_nucifera-other_Magnoliophyta	other_Magnoliophyta	2.0e-57	0.363993093705855	-0.070632553759221	eudicots, other_Magnoliophyta, other_Embryophyta, Acrogymnospermae, monocots, other_Stramenopiles, other_Streptophyta, Chlorophyta	8	0	75	25	>100
Leryth_006293-t1	XP_022878801.1-4146-Olea_europaea-eudicots	eudicots	1.3e-37	0.164399763453578	XP_022878801.1-4146-Olea_europaea-eudicots	eudicots	1.3e-37	0.164399763453578	XP_010255891.1-4432-Nelumbo_nucifera-other_Magnoliophyta	other_Magnoliophyta	3.6e-35	0.156416321703134	-0.00798344175044402	eudicots, other_Magnoliophyta, Proteobacteria, monocots	4	0	83	17	>100
Leryth_024522-t2	XP_031092364.1-35885-Ipomoea_triloba-eudicots	eudicots	3.6e-79	0.73097302504817	XP_031092364.1-35885-Ipomoea_triloba-eudicots	eudicots	3.6e-79	0.73097302504817	XP_010269242.1-4432-Nelumbo_nucifera-other_Magnoliophyta	other_Magnoliophyta	3.3e-69	0.651252408477842	-0.0797206165703279	eudicots, other_Magnoliophyta, monocots, other_Streptophyta, other_Embryophyta, Chlorophyta	6	0	89	11	>100
Leryth_018925-t3	XP_019267561.1-49451-Nicotiana_attenuata-eudicots	eudicots	0.0e+00	0.702364568997873	XP_019267561.1-49451-Nicotiana_attenuata-eudicots	eudicots	0.0e+00	0.702364568997873	XP_010270567.1-4432-Nelumbo_nucifera-other_Magnoliophyta	other_Magnoliophyta	3.7e-270	0.587951957963218	-0.114412611034655	eudicots, other_Magnoliophyta, monocots	3	0	84	16	>100
Leryth_018855-t1	XP_028112672.1-4442-Camellia_sinensis-eudicots	eudicots	1.5e-296	0.756146032680701	XP_028112672.1-4442-Camellia_sinensis-eudicots	eudicots	1.5e-296	0.756146032680701	XP_010253505.1-4432-Nelumbo_nucifera-other_Magnoliophyta	other_Magnoliophyta	2.9e-279	0.713896658324746	-0.042249374355955	eudicots, other_Magnoliophyta, monocots	3	0	85	15	>100
Leryth_012893-t3	XP_022848938.1-4146-Olea_europaea-eudicots	eudicots	4.1e-170	0.402972201950508	XP_022848938.1-4146-Olea_europaea-eudicots	eudicots	4.1e-170	0.402972201950508	XP_010259753.1-4432-Nelumbo_nucifera-other_Magnoliophyta	other_Magnoliophyta	1.2e-153	0.366682146885159	-0.036290055065349	eudicots, other_Magnoliophyta, monocots, other_Embryophyta, Rhodophyta, Chlorophyta	6	0	79	21	>100
Leryth_022809-t1	XP_020554709.1-4182-Sesamum_indicum-eudicots	eudicots	4.0e-112	0.784399316758398	XP_020554709.1-4182-Sesamum_indicum-eudicots	eudicots	4.0e-112	0.784399316758398	XP_010249073.1-4432-Nelumbo_nucifera-other_Magnoliophyta	other_Magnoliophyta	2.5e-98	0.697475801859936	-0.0869235148984621	eudicots, other_Magnoliophyta, monocots	3	0	84	16	>100
Leryth_023077-t1	XP_028114854.1-4442-Camellia_sinensis-eudicots	eudicots	8.1e-66	0.745606453471622	XP_028114854.1-4442-Camellia_sinensis-eudicots	eudicots	8.1e-66	0.745606453471622	XP_010279014.1-4432-Nelumbo_nucifera-other_Magnoliophyta	other_Magnoliophyta	1.1e-59	0.686833765485451	-0.058772687986171	eudicots, other_Magnoliophyta, monocots, Acrogymnospermae, Rhodophyta, Chlorophyta, other_Embryophyta, Glaucocystophyceae, other_Streptophyta, other_Stramenopiles	10	0	57	43	>100
Leryth_000321-t1	XP_023749812.1-4236-Lactuca_sativa-eudicots	eudicots	1.7e-45	0.864068871771636	XP_023749812.1-4236-Lactuca_sativa-eudicots	eudicots	1.7e-45	0.864068871771636	XP_010260094.1-4432-Nelumbo_nucifera-other_Magnoliophyta	other_Magnoliophyta	4.8e-40	0.782057091073856	-0.08201178069778	eudicots, other_Magnoliophyta, monocots, Acrogymnospermae, other_Embryophyta	5	0	91	9	>100
Leryth_006270-t2	XP_011091621.1-4182-Sesamum_indicum-eudicots	eudicots	1.2e-47	0.3982	XP_011091621.1-4182-Sesamum_indicum-eudicots	eudicots	1.2e-47	0.3982	XP_019053511.1-4432-Nelumbo_nucifera-other_Magnoliophyta	other_Magnoliophyta	7.5e-39	0.3398	-0.0584	eudicots, other_Magnoliophyta, monocots, Acrogymnospermae, Chlorophyta, other_Embryophyta, other_Streptophyta	7	0	85	15	>100
Leryth_003351-t2	XP_028120536.1-4442-Camellia_sinensis-eudicots	eudicots	5.9e-201	0.805978631507161	XP_028120536.1-4442-Camellia_sinensis-eudicots	eudicots	5.9e-201	0.805978631507161	XP_026458000.1-3469-Papaver_somniferum-other_Magnoliophyta	other_Magnoliophyta	2.0e-185	0.74732893839509	-0.058649693112071	eudicots, other_Magnoliophyta, monocots	3	0	86	14	>100
Leryth_005304-t6	XP_011083638.1-4182-Sesamum_indicum-eudicots	eudicots	0.0e+00	0.805928584689647	XP_011083638.1-4182-Sesamum_indicum-eudicots	eudicots	0.0e+00	0.805928584689647	XP_008783594.1-42345-Phoenix_dactylifera-monocots	monocots	0.0e+00	0.775233615941581	-0.030694968748066	eudicots, monocots, other_Magnoliophyta, other_Embryophyta, Chlorophyta, Haptophyceae, Acrogymnospermae, other_Streptophyta	8	0	76	24	>100
Leryth_017480-t2	XP_022873118.1-4146-Olea_europaea-eudicots	eudicots	6.0e-131	0.716910103900015	XP_022873118.1-4146-Olea_europaea-eudicots	eudicots	6.0e-131	0.716910103900015	XP_008776910.1-42345-Phoenix_dactylifera-monocots	monocots	4.1e-116	0.642674296039753	-0.074235807860262	eudicots, monocots, other_Magnoliophyta, other_Embryophyta	4	0	87	13	>100
Leryth_006297-t1	XP_015063037.1-28526-Solanum_pennellii-eudicots	eudicots	0.0e+00	0.660905229236854	XP_015063037.1-28526-Solanum_pennellii-eudicots	eudicots	0.0e+00	0.660905229236854	XP_010255956.1-4432-Nelumbo_nucifera-other_Magnoliophyta	other_Magnoliophyta	0.0e+00	0.617645622772326	-0.043259606464528	eudicots, other_Magnoliophyta, monocots	3	0	86	14	>100
Leryth_007114-t1	XP_022881784.1-4146-Olea_europaea-eudicots	eudicots	1.3e-66	0.537120590648072	XP_022881784.1-4146-Olea_europaea-eudicots	eudicots	1.3e-66	0.537120590648072	XP_010250872.1-4432-Nelumbo_nucifera-other_Magnoliophyta	other_Magnoliophyta	4.0e-63	0.513535684987695	-0.0235849056603771	eudicots, other_Magnoliophyta, monocots, Proteobacteria, other_Embryophyta	5	0	83	17	>100
Leryth_026288-t1	XP_031116099.1-35885-Ipomoea_triloba-eudicots	eudicots	3.0e-19	0.574930362116992	XP_031116099.1-35885-Ipomoea_triloba-eudicots	eudicots	3.0e-19	0.574930362116992	XP_026444458.1-3469-Papaver_somniferum-other_Magnoliophyta	other_Magnoliophyta	2.5e-18	0.557660167130919	-0.017270194986073	eudicots, other_Magnoliophyta, monocots, other_Embryophyta, other_Streptophyta, Acrogymnospermae, Chlorophyta	7	0	79	21	>100
Leryth_011324-t1	XP_019166573.1-35883-Ipomoea_nil-eudicots	eudicots	2.8e-126	0.6823163507109	XP_019166573.1-35883-Ipomoea_nil-eudicots	eudicots	2.8e-126	0.6823163507109	XP_010253701.1-4432-Nelumbo_nucifera-other_Magnoliophyta	other_Magnoliophyta	1.8e-117	0.638921800947867	-0.043394549763033	eudicots, other_Magnoliophyta, monocots	3	0	86	14	>100
Leryth_009315-t2	XP_006363593.1-4113-Solanum_tuberosum-eudicots	eudicots	1.4e-141	0.738095238095238	XP_006363593.1-4113-Solanum_tuberosum-eudicots	eudicots	1.4e-141	0.738095238095238	XP_010253868.1-4432-Nelumbo_nucifera-other_Magnoliophyta	other_Magnoliophyta	6.6e-139	0.725396825396825	-0.012698412698413	eudicots, other_Magnoliophyta, monocots, Cryptophyta, Acrogymnospermae, Chlorophyta, Rhodophyta	7	0	89	11	>100
Leryth_019715-t1	XP_028803574.1-207710-Prosopis_alba-eudicots	eudicots	5.7e-34	0.515509103169251	XP_028803574.1-207710-Prosopis_alba-eudicots	eudicots	5.7e-34	0.515509103169251	XP_020258708.1-4686-Asparagus_officinalis-monocots	monocots	3.0e-27	0.440323668240054	-0.075185434929197	eudicots, monocots, other_Magnoliophyta	3	0	87	13	>100
Leryth_002127-t1	XP_010276155.1-4432-Nelumbo_nucifera-other_Magnoliophyta	other_Magnoliophyta	3.7e-08	0.361748633879781	XP_012479883.1-29730-Gossypium_raimondii-eudicots	eudicots	3.7e-08	0.361748633879781	XP_010276155.1-4432-Nelumbo_nucifera-other_Magnoliophyta	other_Magnoliophyta	3.7e-08	0.361748633879781	0	other_Magnoliophyta, eudicots, monocots, Haptophyceae, other_Embryophyta, Acrogymnospermae, Chlorophyta, Rhodophyta	8	0	72	28	>100
Leryth_004789-t1	XP_028961520.1-3750-Malus_domestica-eudicots	eudicots	6.7e-49	0.746676514032496	XP_028961520.1-3750-Malus_domestica-eudicots	eudicots	6.7e-49	0.746676514032496	XP_015614603.1-4530-Oryza_sativa-monocots	monocots	3.3e-48	0.738183161004431	-0.00849335302806498	eudicots, monocots, Acrogymnospermae, other_Streptophyta, Chlorophyta, other_Embryophyta, other_Stramenopiles, other_Magnoliophyta, Rhodophyta	9	0	65	35	>100
Leryth_009874-t1	XP_031110658.1-35885-Ipomoea_triloba-eudicots	eudicots	1.5e-61	0.796742671009772	XP_031110658.1-35885-Ipomoea_triloba-eudicots	eudicots	1.5e-61	0.796742671009772	XP_006657567.1-4533-Oryza_brachyantha-monocots	monocots	6.6e-57	0.746579804560261	-0.0501628664495111	eudicots, monocots, other_Embryophyta, Acrogymnospermae, other_Streptophyta, Glaucocystophyceae, Rhodophyta, other_Magnoliophyta	8	0	80	20	>100
Leryth_009274-t4	XP_011098978.1-4182-Sesamum_indicum-eudicots	eudicots	3.3e-77	0.242387332521315	XP_011098978.1-4182-Sesamum_indicum-eudicots	eudicots	3.3e-77	0.242387332521315	XP_010249268.1-4432-Nelumbo_nucifera-other_Magnoliophyta	other_Magnoliophyta	1.2e-55	0.184246853430775	-0.05814047909054	eudicots, other_Magnoliophyta, Rhodophyta, Chlorophyta, other_Stramenopiles, Acrogymnospermae, other_Streptophyta, other_Embryophyta, monocots	9	0	70	30	>100
Leryth_008843-t1	XP_027153258.1-49369-Coffea_eugenioides-eudicots	eudicots	6.2e-148	0.552263545011913	XP_027153258.1-49369-Coffea_eugenioides-eudicots	eudicots	6.2e-148	0.552263545011913	XP_010260710.1-4432-Nelumbo_nucifera-other_Magnoliophyta	other_Magnoliophyta	1.4e-104	0.402983528436755	-0.149280016575158	eudicots, other_Magnoliophyta, monocots	3	0	87	13	>100
Leryth_024779-t1	XP_011076927.1-4182-Sesamum_indicum-eudicots	eudicots	1.6e-08	0.535143769968051	XP_011076927.1-4182-Sesamum_indicum-eudicots	eudicots	1.6e-08	0.535143769968051	XP_008788446.1-42345-Phoenix_dactylifera-monocots	monocots	1.0e-07	0.513578274760383	-0.021565495207668	eudicots, monocots, other_Magnoliophyta, other_Embryophyta, Chlorophyta, Acrogymnospermae, other_Streptophyta	7	0	79	21	>100
Leryth_001418-t1	XP_027160649.1-49369-Coffea_eugenioides-eudicots	eudicots	4.7e-212	0.781011200669947	XP_027160649.1-49369-Coffea_eugenioides-eudicots	eudicots	4.7e-212	0.781011200669947	XP_010270970.1-4432-Nelumbo_nucifera-other_Magnoliophyta	other_Magnoliophyta	3.3e-205	0.757249031717785	-0.023762168952162	eudicots, other_Magnoliophyta, monocots, other_Embryophyta	4	0	81	19	>100
Leryth_005547-t8	XP_019262959.1-49451-Nicotiana_attenuata-eudicots	eudicots	0.0e+00	0.727381061508846	XP_019262959.1-49451-Nicotiana_attenuata-eudicots	eudicots	0.0e+00	0.727381061508846	1kpGBCQ2006908-641179-Lindsaea_linearis-other_Embryophyta	other_Embryophyta	0.0e+00	0.658722156017967	-0.0686589054908789	eudicots, other_Embryophyta, Acrogymnospermae, monocots, Glaucocystophyceae, Chlorophyta	6	0	73	27	>100
Leryth_009262-t2	XP_028057835.1-4442-Camellia_sinensis-eudicots	eudicots	1.3e-265	0.543611143763959	XP_028057835.1-4442-Camellia_sinensis-eudicots	eudicots	1.3e-265	0.543611143763959	XP_010247744.1-4432-Nelumbo_nucifera-other_Magnoliophyta	other_Magnoliophyta	2.3e-222	0.459151287175267	-0.084459856588692	eudicots, other_Magnoliophyta, monocots	3	0	86	14	>100
Leryth_014042-t3	XP_011074177.1-4182-Sesamum_indicum-eudicots	eudicots	6.4e-73	0.673897497020262	XP_011074177.1-4182-Sesamum_indicum-eudicots	eudicots	6.4e-73	0.673897497020262	1kpGBCQ2012805-137179-Selaginella_willdenowii-other_Embryophyta	other_Embryophyta	3.5e-63	0.596901072705602	-0.07699642431466	eudicots, other_Embryophyta, Chlorophyta, other_Magnoliophyta, other_Streptophyta, other_Stramenopiles, Acrogymnospermae	7	0	82	18	>100
Leryth_007125-t1	XP_011091479.1-4182-Sesamum_indicum-eudicots	eudicots	1.2e-71	0.665790102797036	XP_011091479.1-4182-Sesamum_indicum-eudicots	eudicots	1.2e-71	0.665790102797036	XP_010255537.1-4432-Nelumbo_nucifera-other_Magnoliophyta	other_Magnoliophyta	7.6e-55	0.532153956490557	-0.133636146306479	eudicots, other_Magnoliophyta, monocots, other_Embryophyta, Acrogymnospermae	5	0	80	20	>100
Leryth_001534-t1	XP_021995267.1-4232-Helianthus_annuus-eudicots	eudicots	9.5e-36	0.0895522388059702	XP_021995267.1-4232-Helianthus_annuus-eudicots	eudicots	9.5e-36	0.0895522388059702	XP_010263359.1-4432-Nelumbo_nucifera-other_Magnoliophyta	other_Magnoliophyta	5.4e-15	0.0512678244465405	-0.0382844143594297	eudicots, other_Magnoliophyta, Chlorophyta, other_Embryophyta, Acrogymnospermae, other_Stramenopiles, monocots, other_Streptophyta	8	0	85	15	>100
Leryth_015216-t2	XP_009606109.1-4098-Nicotiana_tomentosiformis-eudicots	eudicots	1.5e-98	0.32278923453338	XP_009606109.1-4098-Nicotiana_tomentosiformis-eudicots	eudicots	1.5e-98	0.32278923453338	XP_026455646.1-3469-Papaver_somniferum-other_Magnoliophyta	other_Magnoliophyta	7.6e-90	0.297535826634044	-0.025253407899336	eudicots, other_Magnoliophyta, monocots, other_Stramenopiles, other_Embryophyta, Chlorophyta	6	0	90	10	>100
Leryth_001967-t1	XP_031091466.1-35885-Ipomoea_triloba-eudicots	eudicots	1.8e-66	0.391889869818944	XP_031091466.1-35885-Ipomoea_triloba-eudicots	eudicots	1.8e-66	0.391889869818944	XP_020275328.1-4686-Asparagus_officinalis-monocots	monocots	8.3e-51	0.314080502768218	-0.0778093670507261	eudicots, monocots, other_Magnoliophyta	3	0	87	13	>100
Leryth_019460-t1	XP_004247677.1-4081-Solanum_lycopersicum-eudicots	eudicots	1.8e-278	0.543351302785265	XP_004247677.1-4081-Solanum_lycopersicum-eudicots	eudicots	1.8e-278	0.543351302785265	XP_010259155.1-4432-Nelumbo_nucifera-other_Magnoliophyta	other_Magnoliophyta	1.2e-237	0.467205750224618	-0.076145552560647	eudicots, other_Magnoliophyta, monocots	3	0	87	13	>100
Leryth_022942-t1	XP_021284218.1-108875-Herrania_umbratica-eudicots	eudicots	2.8e-45	0.680615164520744	XP_021284218.1-108875-Herrania_umbratica-eudicots	eudicots	2.8e-45	0.680615164520744	XP_009384621.1-4641-Musa_acuminata-monocots	monocots	5.2e-20	0.380185979971388	-0.300429184549356	eudicots, monocots, other_Magnoliophyta, other_Embryophyta	4	0	86	14	>100
Leryth_016830-t3	XP_019243028.1-49451-Nicotiana_attenuata-eudicots	eudicots	1.1e-44	0.534258210645527	XP_019243028.1-49451-Nicotiana_attenuata-eudicots	eudicots	1.1e-44	0.534258210645527	XP_020110453.1-4615-Ananas_comosus-monocots	monocots	2.4e-36	0.455832389580974	-0.078425821064553	eudicots, monocots, other_Magnoliophyta, other_Embryophyta	4	0	84	16	>100
Leryth_003610-t1	XP_011083529.1-4182-Sesamum_indicum-eudicots	eudicots	4.3e-82	0.346488810494984	XP_011083529.1-4182-Sesamum_indicum-eudicots	eudicots	4.3e-82	0.346488810494984	XP_010255152.1-4432-Nelumbo_nucifera-other_Magnoliophyta	other_Magnoliophyta	2.8e-73	0.314188071877412	-0.032300738617572	eudicots, other_Magnoliophyta, monocots, other_Embryophyta	4	0	83	17	>100
Leryth_019032-t1	XP_019242946.1-49451-Nicotiana_attenuata-eudicots	eudicots	5.5e-128	0.63538545355489	XP_019242946.1-49451-Nicotiana_attenuata-eudicots	eudicots	5.5e-128	0.63538545355489	XP_010263129.1-4432-Nelumbo_nucifera-other_Magnoliophyta	other_Magnoliophyta	1.6e-119	0.596976300735494	-0.0384091528193959	eudicots, other_Magnoliophyta, monocots, other_Streptophyta, other_Embryophyta, Chlorophyta	6	0	91	9	>100
Leryth_012863-t1	XP_002280525.1-29760-Vitis_vinifera-eudicots	eudicots	0.0e+00	0.66910094125284	XP_002280525.1-29760-Vitis_vinifera-eudicots	eudicots	0.0e+00	0.66910094125284	XP_010249573.1-4432-Nelumbo_nucifera-other_Magnoliophyta	other_Magnoliophyta	0.0e+00	0.61825164989722	-0.05084929135562	eudicots, other_Magnoliophyta, monocots	3	0	86	14	>100
Leryth_011211-t1	XP_028064974.1-4442-Camellia_sinensis-eudicots	eudicots	4.6e-36	0.310218273131157	XP_028064974.1-4442-Camellia_sinensis-eudicots	eudicots	4.6e-36	0.310218273131157	XP_020164952.1-37682-Aegilops_tauschii-monocots	monocots	2.4e-29	0.267143133088661	-0.043075140042496	eudicots, monocots, other_Stramenopiles, Chlorophyta, Rhodophyta, Acrogymnospermae, other_Embryophyta, other_Streptophyta, other_Magnoliophyta	9	0	74	26	>100
Leryth_017642-t1	XP_019252074.1-49451-Nicotiana_attenuata-eudicots	eudicots	2.2e-197	0.837578087457953	XP_019252074.1-49451-Nicotiana_attenuata-eudicots	eudicots	2.2e-197	0.837578087457953	XP_026422548.1-3469-Papaver_somniferum-other_Magnoliophyta	other_Magnoliophyta	1.2e-192	0.818596828447862	-0.0189812590100911	eudicots, other_Magnoliophyta, other_Stramenopiles, other_Embryophyta, Rhodophyta, monocots, Acrogymnospermae, Chlorophyta	8	0	66	34	>100
Leryth_006304-t1	XP_009596880.1-4098-Nicotiana_tomentosiformis-eudicots	eudicots	4.4e-117	0.553867936671386	XP_009596880.1-4098-Nicotiana_tomentosiformis-eudicots	eudicots	4.4e-117	0.553867936671386	XP_026423134.1-3469-Papaver_somniferum-other_Magnoliophyta	other_Magnoliophyta	2.3e-110	0.525035397091003	-0.028832539580383	eudicots, other_Magnoliophyta, other_Streptophyta, monocots, other_Stramenopiles, Chlorophyta, other_Embryophyta, Acrogymnospermae, Rhodophyta, Haptophyceae	10	0	69	31	>100
Leryth_020104-t1	XP_011090940.1-4182-Sesamum_indicum-eudicots	eudicots	0.0e+00	0.940474368783474	XP_011090940.1-4182-Sesamum_indicum-eudicots	eudicots	0.0e+00	0.940474368783474	XP_010269449.1-4432-Nelumbo_nucifera-other_Magnoliophyta	other_Magnoliophyta	0.0e+00	0.921882172915073	-0.018592195868401	eudicots, other_Magnoliophyta, monocots, other_Embryophyta	4	0	80	20	>100
Leryth_011094-t1	XP_022746382.1-66656-Durio_zibethinus-eudicots	eudicots	3.5e-33	0.224462564862861	XP_022746382.1-66656-Durio_zibethinus-eudicots	eudicots	3.5e-33	0.224462564862861	XP_010252044.1-4432-Nelumbo_nucifera-other_Magnoliophyta	other_Magnoliophyta	1.1e-21	0.167828020756116	-0.056634544106745	eudicots, other_Magnoliophyta, monocots, other_Stramenopiles, other_Embryophyta, Acrogymnospermae	6	0	89	11	>100
Leryth_018319-t1	XP_021814498.1-42229-Prunus_avium-eudicots	eudicots	1.6e-152	0.854046468111648	XP_021814498.1-42229-Prunus_avium-eudicots	eudicots	1.6e-152	0.854046468111648	XP_010271542.1-4432-Nelumbo_nucifera-other_Magnoliophyta	other_Magnoliophyta	1.5e-145	0.818025884921254	-0.0360205831903939	eudicots, other_Magnoliophyta, other_Embryophyta, other_Stramenopiles, Chlorophyta, Acrogymnospermae, monocots, other_Streptophyta	8	0	86	14	>100
Leryth_014776-t1	XP_028100672.1-4442-Camellia_sinensis-eudicots	eudicots	2.9e-93	0.421425143953935	XP_028100672.1-4442-Camellia_sinensis-eudicots	eudicots	2.9e-93	0.421425143953935	XP_010244681.1-4432-Nelumbo_nucifera-other_Magnoliophyta	other_Magnoliophyta	3.1e-79	0.365523032629559	-0.055902111324376	eudicots, other_Magnoliophyta, monocots, other_Embryophyta, other_Streptophyta	5	0	91	9	>100
Leryth_011929-t3	XP_027075217.1-13443-Coffea_arabica-eudicots	eudicots	4.8e-66	0.476051188299817	XP_027075217.1-13443-Coffea_arabica-eudicots	eudicots	4.8e-66	0.476051188299817	XP_010263290.1-4432-Nelumbo_nucifera-other_Magnoliophyta	other_Magnoliophyta	5.3e-57	0.421023765996344	-0.055027422303473	eudicots, other_Magnoliophyta, monocots	3	0	83	17	>100
Leryth_015149-t1	XP_027082808.1-13443-Coffea_arabica-eudicots	eudicots	8.6e-124	0.598281559814937	XP_027082808.1-13443-Coffea_arabica-eudicots	eudicots	8.6e-124	0.598281559814937	XP_010276823.1-4432-Nelumbo_nucifera-other_Magnoliophyta	other_Magnoliophyta	4.2e-110	0.53813615333774	-0.060145406477197	eudicots, other_Magnoliophyta, monocots	3	0	87	13	>100
Leryth_019725-t2	XP_019233706.1-49451-Nicotiana_attenuata-eudicots	eudicots	3.0e-137	0.497899159663865	XP_019233706.1-49451-Nicotiana_attenuata-eudicots	eudicots	3.0e-137	0.497899159663865	XP_010258683.1-4432-Nelumbo_nucifera-other_Magnoliophyta	other_Magnoliophyta	2.3e-129	0.471688675470188	-0.026210484193677	eudicots, other_Magnoliophyta, monocots	3	0	86	14	>100
Leryth_014297-t1	XP_002269627.2-29760-Vitis_vinifera-eudicots	eudicots	8.4e-157	0.513925668888686	XP_002269627.2-29760-Vitis_vinifera-eudicots	eudicots	8.4e-157	0.513925668888686	XP_026426828.1-3469-Papaver_somniferum-other_Magnoliophyta	other_Magnoliophyta	4.8e-136	0.45091772440873	-0.0630079444799559	eudicots, other_Magnoliophyta, monocots	3	0	84	16	>100
Leryth_013253-t1	XP_031130354.1-35885-Ipomoea_triloba-eudicots	eudicots	3.8e-218	0.716288197364732	XP_031130354.1-35885-Ipomoea_triloba-eudicots	eudicots	3.8e-218	0.716288197364732	XP_010277273.1-4432-Nelumbo_nucifera-other_Magnoliophyta	other_Magnoliophyta	7.4e-214	0.70301840949444	-0.013269787870292	eudicots, other_Magnoliophyta, monocots, Chlorophyta, Acrogymnospermae, other_Stramenopiles	6	0	82	18	>100
Leryth_016820-t1	XP_011075194.1-4182-Sesamum_indicum-eudicots	eudicots	3.7e-15	0.573076923076923	XP_011075194.1-4182-Sesamum_indicum-eudicots	eudicots	3.7e-15	0.573076923076923	XP_029118662.1-51953-Elaeis_guineensis-monocots	monocots	4.5e-13	0.528205128205128	-0.044871794871795	eudicots, monocots, other_Magnoliophyta, other_Embryophyta, Chlorophyta, other_Streptophyta	6	0	79	21	>100
Leryth_011098-t1	XP_006358158.1-4113-Solanum_tuberosum-eudicots	eudicots	1.6e-127	0.659152133843754	XP_006358158.1-4113-Solanum_tuberosum-eudicots	eudicots	1.6e-127	0.659152133843754	XP_010251999.1-4432-Nelumbo_nucifera-other_Magnoliophyta	other_Magnoliophyta	3.8e-105	0.553806890684815	-0.105345243158939	eudicots, other_Magnoliophyta, monocots, other_Stramenopiles, Rhodophyta, other_Embryophyta, Chlorophyta, Acrogymnospermae	8	0	77	23	>100
Leryth_018454-t4	XP_023875753.1-58331-Quercus_suber-eudicots	eudicots	1.1e-36	0.713843432109686	XP_023875753.1-58331-Quercus_suber-eudicots	eudicots	1.1e-36	0.713843432109686	XP_020267674.1-4686-Asparagus_officinalis-monocots	monocots	3.0e-34	0.678018575851393	-0.035824856258293	eudicots, monocots, Chlorophyta, other_Embryophyta, other_Magnoliophyta, Rhodophyta, Acrogymnospermae, other_Stramenopiles	8	0	63	37	>100
Leryth_013930-t1	XP_022136157.1-3673-Momordica_charantia-eudicots	eudicots	1.1e-56	0.709316770186335	XP_022136157.1-3673-Momordica_charantia-eudicots	eudicots	1.1e-56	0.709316770186335	XP_010249867.1-4432-Nelumbo_nucifera-other_Magnoliophyta	other_Magnoliophyta	4.3e-53	0.672360248447205	-0.03695652173913	eudicots, other_Magnoliophyta, monocots, other_Embryophyta	4	0	83	17	>100
Leryth_001429-t1	XP_011087115.1-4182-Sesamum_indicum-eudicots	eudicots	1.5e-147	0.69417602507182	XP_011087115.1-4182-Sesamum_indicum-eudicots	eudicots	1.5e-147	0.69417602507182	XP_010257455.1-4432-Nelumbo_nucifera-other_Magnoliophyta	other_Magnoliophyta	6.0e-125	0.595978062157221	-0.0981979629145989	eudicots, other_Magnoliophyta, monocots, other_Embryophyta, Chlorophyta	5	0	85	15	>100
Leryth_016946-t1	XP_027090588.1-13443-Coffea_arabica-eudicots	eudicots	9.0e-45	0.789848993288591	XP_027090588.1-13443-Coffea_arabica-eudicots	eudicots	9.0e-45	0.789848993288591	XP_026391243.1-3469-Papaver_somniferum-other_Magnoliophyta	other_Magnoliophyta	8.4e-43	0.76258389261745	-0.0272651006711411	eudicots, other_Magnoliophyta, other_Embryophyta, Chlorophyta, monocots, other_Streptophyta, Acrogymnospermae, Rhodophyta, other_Stramenopiles	9	0	74	26	>100
Leryth_001739-t1	XP_028051897.1-4442-Camellia_sinensis-eudicots	eudicots	2.7e-149	0.53668030741591	XP_028051897.1-4442-Camellia_sinensis-eudicots	eudicots	2.7e-149	0.53668030741591	XP_010911821.1-51953-Elaeis_guineensis-monocots	monocots	4.8e-138	0.499451043018265	-0.037229264397645	eudicots, monocots, other_Magnoliophyta	3	0	82	18	>100
Leryth_020432-t1	XP_003529559.1-3847-Glycine_max-eudicots	eudicots	2.7e-39	0.401408450704225	XP_003529559.1-3847-Glycine_max-eudicots	eudicots	2.7e-39	0.401408450704225	XP_010259494.1-4432-Nelumbo_nucifera-other_Magnoliophyta	other_Magnoliophyta	1.3e-36	0.38075117370892	-0.020657276995305	eudicots, other_Magnoliophyta, monocots	3	0	82	18	>100
Leryth_007680-t2	XP_027098240.1-13443-Coffea_arabica-eudicots	eudicots	0.0e+00	0.636807120645879	XP_027098240.1-13443-Coffea_arabica-eudicots	eudicots	0.0e+00	0.636807120645879	XP_010271208.1-4432-Nelumbo_nucifera-other_Magnoliophyta	other_Magnoliophyta	0.0e+00	0.588137962513907	-0.0486691581319719	eudicots, other_Magnoliophyta, monocots	3	0	86	14	>100
Leryth_004413-t1	XP_008236052.1-102107-Prunus_mume-eudicots	eudicots	3.7e-35	0.861878453038674	XP_008236052.1-102107-Prunus_mume-eudicots	eudicots	3.7e-35	0.861878453038674	1kpGBCQ2017749-123598-Keteleeria_evelyniana-Acrogymnospermae	Acrogymnospermae	2.7e-33	0.827624309392265	-0.0342541436464091	eudicots, Acrogymnospermae, other_Embryophyta, Chlorophyta, other_Streptophyta, other_Stramenopiles, monocots, other_Magnoliophyta, Rhodophyta	9	0	64	36	>100
Leryth_023421-t1	XP_022874921.1-4146-Olea_europaea-eudicots	eudicots	0.0e+00	0.622492797738762	XP_022874921.1-4146-Olea_europaea-eudicots	eudicots	0.0e+00	0.622492797738762	XP_010267648.1-4432-Nelumbo_nucifera-other_Magnoliophyta	other_Magnoliophyta	2.1e-282	0.533076045007338	-0.089416752731424	eudicots, other_Magnoliophyta, monocots	3	0	87	13	>100
Leryth_023664-t1	XP_012850441.1-4155-Erythranthe_guttata-eudicots	eudicots	4.0e-24	0.82409972299169	XP_012850441.1-4155-Erythranthe_guttata-eudicots	eudicots	4.0e-24	0.82409972299169	XP_020521666.1-13333-Amborella_trichopoda-other_Magnoliophyta	other_Magnoliophyta	3.8e-22	0.779085872576177	-0.045013850415513	eudicots, other_Magnoliophyta, monocots	3	0	83	16	99
Leryth_013961-t1	XP_027068282.1-13443-Coffea_arabica-eudicots	eudicots	8.9e-180	0.741093187884414	XP_027068282.1-13443-Coffea_arabica-eudicots	eudicots	8.9e-180	0.741093187884414	XP_019704990.1-51953-Elaeis_guineensis-monocots	monocots	7.4e-134	0.56411744226529	-0.176975745619124	eudicots, monocots, other_Magnoliophyta	3	0	86	14	>100
Leryth_008016-t3	XP_009790539.1-4096-Nicotiana_sylvestris-eudicots	eudicots	1.2e-48	0.449433207379418	XP_009790539.1-4096-Nicotiana_sylvestris-eudicots	eudicots	1.2e-48	0.449433207379418	XP_019055077.1-4432-Nelumbo_nucifera-other_Magnoliophyta	other_Magnoliophyta	7.4e-30	0.310735719048678	-0.13869748833074	eudicots, other_Magnoliophyta, Acrogymnospermae, Chlorophyta, other_Embryophyta, monocots, other_Streptophyta	7	0	87	13	>100
Leryth_018213-t1	XP_016573521.1-4072-Capsicum_annuum-eudicots	eudicots	1.6e-154	0.695374200827379	XP_016573521.1-4072-Capsicum_annuum-eudicots	eudicots	1.6e-154	0.695374200827379	XP_019053308.1-4432-Nelumbo_nucifera-other_Magnoliophyta	other_Magnoliophyta	7.9e-149	0.671681083113952	-0.023693117713427	eudicots, other_Magnoliophyta, monocots, other_Streptophyta, other_Embryophyta	5	0	79	21	>100
Leryth_000888-t1	XP_027071442.1-13443-Coffea_arabica-eudicots	eudicots	2.1e-196	0.747388823086034	XP_027071442.1-13443-Coffea_arabica-eudicots	eudicots	2.1e-196	0.747388823086034	XP_010264715.1-4432-Nelumbo_nucifera-other_Magnoliophyta	other_Magnoliophyta	5.5e-184	0.703025734898245	-0.044363088187789	eudicots, other_Magnoliophyta, Rhodophyta, other_Embryophyta, Chlorophyta, Acrogymnospermae, other_Streptophyta, other_Stramenopiles	8	0	82	18	>100
Leryth_010609-t2	XP_027090093.1-13443-Coffea_arabica-eudicots	eudicots	4.9e-115	0.501360785705834	XP_027090093.1-13443-Coffea_arabica-eudicots	eudicots	4.9e-115	0.501360785705834	XP_010263926.1-4432-Nelumbo_nucifera-other_Magnoliophyta	other_Magnoliophyta	1.4e-85	0.385634836114069	-0.115725949591765	eudicots, other_Magnoliophyta, Chlorophyta, monocots, Cryptophyta, other_Embryophyta, Acrogymnospermae, other_Streptophyta	8	0	83	17	>100
Leryth_006471-t1	XP_021994122.1-4232-Helianthus_annuus-eudicots	eudicots	5.1e-171	0.841131815044858	XP_021994122.1-4232-Helianthus_annuus-eudicots	eudicots	5.1e-171	0.841131815044858	XP_011624335.1-13333-Amborella_trichopoda-other_Magnoliophyta	other_Magnoliophyta	1.8e-168	0.829399585921325	-0.011732229123533	eudicots, other_Magnoliophyta, monocots, other_Embryophyta, Rhodophyta, Acrogymnospermae, other_Streptophyta, Chlorophyta	8	0	84	16	>100
Leryth_005328-t1	XP_027182839.1-49369-Coffea_eugenioides-eudicots	eudicots	3.1e-45	0.48254048582996	XP_027182839.1-49369-Coffea_eugenioides-eudicots	eudicots	3.1e-45	0.48254048582996	XP_010254352.1-4432-Nelumbo_nucifera-other_Magnoliophyta	other_Magnoliophyta	4.9e-35	0.396761133603239	-0.085779352226721	eudicots, other_Magnoliophyta, monocots	3	0	87	11	98
Leryth_003980-t1	XP_027180769.1-49369-Coffea_eugenioides-eudicots	eudicots	1.1e-181	0.690718338507654	XP_027180769.1-49369-Coffea_eugenioides-eudicots	eudicots	1.1e-181	0.690718338507654	XP_010242615.1-4432-Nelumbo_nucifera-other_Magnoliophyta	other_Magnoliophyta	1.4e-165	0.633443956749813	-0.0572743817578409	eudicots, other_Magnoliophyta, monocots, Acrogymnospermae, other_Embryophyta, Rhodophyta, Chlorophyta, other_Streptophyta	8	0	86	14	>100
Leryth_022190-t2	XP_020210859.1-3821-Cajanus_cajan-eudicots	eudicots	1.3e-78	0.527972027972028	XP_020210859.1-3821-Cajanus_cajan-eudicots	eudicots	1.3e-78	0.527972027972028	XP_020110023.1-4615-Ananas_comosus-monocots	monocots	1.9e-72	0.492307692307692	-0.035664335664336	eudicots, monocots, other_Magnoliophyta	3	0	85	15	>100
Leryth_021155-t1	XP_018843924.1-51240-Juglans_regia-eudicots	eudicots	1.3e-166	0.611865103845363	XP_018843924.1-51240-Juglans_regia-eudicots	eudicots	1.3e-166	0.611865103845363	XP_010276775.1-4432-Nelumbo_nucifera-other_Magnoliophyta	other_Magnoliophyta	7.9e-151	0.557988895743368	-0.053876208101995	eudicots, other_Magnoliophyta, other_Embryophyta, Acrogymnospermae, Chlorophyta, monocots, Rhodophyta	7	0	80	20	>100
Leryth_020295-t1	XP_022851954.1-4146-Olea_europaea-eudicots	eudicots	1.5e-85	0.6427441676552	XP_022851954.1-4146-Olea_europaea-eudicots	eudicots	1.5e-85	0.6427441676552	XP_017699088.1-42345-Phoenix_dactylifera-monocots	monocots	1.2e-82	0.623764333728747	-0.0189798339264531	eudicots, monocots, other_Magnoliophyta	3	0	86	14	>100
Leryth_004951-t1	XP_009610482.1-4098-Nicotiana_tomentosiformis-eudicots	eudicots	5.3e-22	0.701501877346683	XP_009610482.1-4098-Nicotiana_tomentosiformis-eudicots	eudicots	5.3e-22	0.701501877346683	XP_010267090.1-4432-Nelumbo_nucifera-other_Magnoliophyta	other_Magnoliophyta	1.6e-18	0.628911138923655	-0.072590738423028	eudicots, other_Magnoliophyta, monocots, other_Streptophyta, Chlorophyta, other_Embryophyta	6	0	90	10	>100
Leryth_019481-t7	XP_022886083.1-4146-Olea_europaea-eudicots	eudicots	1.3e-87	0.450162513542795	XP_022886083.1-4146-Olea_europaea-eudicots	eudicots	1.3e-87	0.450162513542795	XP_010258121.1-4432-Nelumbo_nucifera-other_Magnoliophyta	other_Magnoliophyta	7.2e-57	0.311890574214518	-0.138271939328277	eudicots, other_Magnoliophyta, monocots	3	0	86	14	>100
Leryth_009170-t1	XP_016580187.1-4072-Capsicum_annuum-eudicots	eudicots	4.2e-28	0.368827586206897	XP_016580187.1-4072-Capsicum_annuum-eudicots	eudicots	4.2e-28	0.368827586206897	XP_010273865.1-4432-Nelumbo_nucifera-other_Magnoliophyta	other_Magnoliophyta	2.1e-19	0.289103448275862	-0.079724137931035	eudicots, other_Magnoliophyta, monocots, other_Embryophyta	4	0	84	16	>100
Leryth_018266-t2	XP_028076994.1-4442-Camellia_sinensis-eudicots	eudicots	7.4e-159	0.628921785240831	XP_028076994.1-4442-Camellia_sinensis-eudicots	eudicots	7.4e-159	0.628921785240831	XP_010254685.1-4432-Nelumbo_nucifera-other_Magnoliophyta	other_Magnoliophyta	7.0e-149	0.592355280600972	-0.036566504639859	eudicots, other_Magnoliophyta, monocots	3	0	87	13	>100
Leryth_022581-t1	XP_009765750.1-4096-Nicotiana_sylvestris-eudicots	eudicots	6.6e-57	0.51295799821269	XP_009765750.1-4096-Nicotiana_sylvestris-eudicots	eudicots	6.6e-57	0.51295799821269	1kpGBCQ2007687-94688-Leucobryum_glaucum-other_Embryophyta	other_Embryophyta	2.8e-47	0.441465594280608	-0.0714924039320819	eudicots, other_Embryophyta, Acrogymnospermae, Cryptophyta, Chlorophyta, monocots, other_Magnoliophyta, Haptophyceae, other_Streptophyta	9	0	76	24	>100
Leryth_002770-t1	XP_019229966.1-49451-Nicotiana_attenuata-eudicots	eudicots	3.0e-207	0.659889762356555	XP_019229966.1-49451-Nicotiana_attenuata-eudicots	eudicots	3.0e-207	0.659889762356555	XP_010278957.1-4432-Nelumbo_nucifera-other_Magnoliophyta	other_Magnoliophyta	4.8e-165	0.533206831119545	-0.12668293123701	eudicots, other_Magnoliophyta, monocots	3	0	84	16	>100
Leryth_015819-t1	XP_021679287.1-3981-Hevea_brasiliensis-eudicots	eudicots	3.8e-13	0.225745767266864	XP_021679287.1-3981-Hevea_brasiliensis-eudicots	eudicots	3.8e-13	0.225745767266864	XP_010249530.1-4432-Nelumbo_nucifera-other_Magnoliophyta	other_Magnoliophyta	1.4e-07	0.176027949475947	-0.049717817790917	eudicots, other_Magnoliophyta, monocots, Actinobacteria	4	0	33	3	36
Leryth_001837-t1	XP_028100000.1-4442-Camellia_sinensis-eudicots	eudicots	2.8e-20	0.411290322580645	XP_028100000.1-4442-Camellia_sinensis-eudicots	eudicots	2.8e-20	0.411290322580645	WP_000402377.1-662-Vibrio-Proteobacteria	Proteobacteria	3.2e-16	0.359447004608295	-0.05184331797235	eudicots, Proteobacteria, other_Magnoliophyta, monocots, other_Streptophyta, other_Embryophyta, other_Stramenopiles	7	0	84	16	>100
Leryth_023627-t1	XP_027152938.1-49369-Coffea_eugenioides-eudicots	eudicots	1.5e-246	0.776284941388638	XP_027152938.1-49369-Coffea_eugenioides-eudicots	eudicots	1.5e-246	0.776284941388638	XP_010251301.1-4432-Nelumbo_nucifera-other_Magnoliophyta	other_Magnoliophyta	4.4e-238	0.750946798917944	-0.025338142470694	eudicots, other_Magnoliophyta, monocots, other_Embryophyta, other_Streptophyta, Chlorophyta, Acrogymnospermae, Rhodophyta, other_Stramenopiles	9	0	61	39	>100
Leryth_006951-t2	XP_027155746.1-49369-Coffea_eugenioides-eudicots	eudicots	1.1e-227	0.284823877194857	XP_027155746.1-49369-Coffea_eugenioides-eudicots	eudicots	1.1e-227	0.284823877194857	XP_010253593.1-4432-Nelumbo_nucifera-other_Magnoliophyta	other_Magnoliophyta	2.3e-161	0.206325462122022	-0.078498415072835	eudicots, other_Magnoliophyta, monocots	3	0	86	14	>100
Leryth_016539-t1	XP_016546681.1-4072-Capsicum_annuum-eudicots	eudicots	2.7e-45	0.745105716523101	XP_016546681.1-4072-Capsicum_annuum-eudicots	eudicots	2.7e-45	0.745105716523101	XP_010271287.1-4432-Nelumbo_nucifera-other_Magnoliophyta	other_Magnoliophyta	1.8e-41	0.695379796397807	-0.049725920125294	eudicots, other_Magnoliophyta, monocots	3	0	86	14	>100
Leryth_024194-t4	XP_002281888.1-29760-Vitis_vinifera-eudicots	eudicots	3.2e-57	0.504593175853018	XP_002281888.1-29760-Vitis_vinifera-eudicots	eudicots	3.2e-57	0.504593175853018	XP_010255413.1-4432-Nelumbo_nucifera-other_Magnoliophyta	other_Magnoliophyta	1.5e-46	0.427165354330709	-0.077427821522309	eudicots, other_Magnoliophyta, other_Embryophyta, Chlorophyta, other_Streptophyta, Acrogymnospermae, monocots, Rhodophyta	8	0	75	25	>100
Leryth_025500-t1	XP_022859099.1-4146-Olea_europaea-eudicots	eudicots	2.1e-41	0.428468208092486	XP_022859099.1-4146-Olea_europaea-eudicots	eudicots	2.1e-41	0.428468208092486	XP_008791679.1-42345-Phoenix_dactylifera-monocots	monocots	5.1e-27	0.313583815028902	-0.114884393063584	eudicots, monocots, other_Magnoliophyta, other_Embryophyta	4	0	81	19	>100
Leryth_021920-t1	XP_011096942.1-4182-Sesamum_indicum-eudicots	eudicots	6.6e-35	0.652684563758389	XP_011096942.1-4182-Sesamum_indicum-eudicots	eudicots	6.6e-35	0.652684563758389	1kpGBCQ2004249-248742-Coccomyxa_subellipsoidea-Chlorophyta	Chlorophyta	8.7e-27	0.539429530201342	-0.113255033557047	eudicots, Chlorophyta, other_Embryophyta, Acrogymnospermae, other_Stramenopiles, other_Magnoliophyta, monocots, other_Streptophyta	8	0	74	26	>100
Leryth_015123-t3	XP_027182852.1-49369-Coffea_eugenioides-eudicots	eudicots	0.0e+00	0.899744990892532	XP_027182852.1-49369-Coffea_eugenioides-eudicots	eudicots	0.0e+00	0.899744990892532	XP_010255736.1-4432-Nelumbo_nucifera-other_Magnoliophyta	other_Magnoliophyta	0.0e+00	0.855956284153005	-0.0437887067395271	eudicots, other_Magnoliophyta, monocots, other_Embryophyta	4	0	81	19	>100
Leryth_001711-t1	XP_016478455.1-4097-Nicotiana_tabacum-eudicots	eudicots	2.0e-250	0.880378917666028	XP_016478455.1-4097-Nicotiana_tabacum-eudicots	eudicots	2.0e-250	0.880378917666028	XP_010244717.1-4432-Nelumbo_nucifera-other_Magnoliophyta	other_Magnoliophyta	3.4e-234	0.826060667136955	-0.054318250529073	eudicots, other_Magnoliophyta, monocots	3	0	86	14	>100
Leryth_012850-t3	XP_011093662.1-4182-Sesamum_indicum-eudicots	eudicots	5.8e-213	0.762156663275687	XP_011093662.1-4182-Sesamum_indicum-eudicots	eudicots	5.8e-213	0.762156663275687	XP_010244405.1-4432-Nelumbo_nucifera-other_Magnoliophyta	other_Magnoliophyta	1.2e-205	0.737436419125127	-0.02472024415056	eudicots, other_Magnoliophyta, monocots	3	0	83	17	>100
Leryth_016308-t1	XP_002285136.1-29760-Vitis_vinifera-eudicots	eudicots	1.6e-206	0.642598640656722	XP_002285136.1-29760-Vitis_vinifera-eudicots	eudicots	1.6e-206	0.642598640656722	1kpGBCQ2004037-81808-Sphagnum_recurvum-other_Embryophyta	other_Embryophyta	7.9e-198	0.617088886927355	-0.025509753729367	eudicots, other_Embryophyta, monocots, Chlorophyta, Rhodophyta, other_Magnoliophyta, Acrogymnospermae, other_Stramenopiles, other_Streptophyta	9	0	62	38	>100
Leryth_019946-t5	XP_011098511.1-4182-Sesamum_indicum-eudicots	eudicots	0.0e+00	0.356486947396038	XP_011098511.1-4182-Sesamum_indicum-eudicots	eudicots	0.0e+00	0.356486947396038	XP_010271996.1-4432-Nelumbo_nucifera-other_Magnoliophyta	other_Magnoliophyta	6.4e-290	0.33008658008658	-0.026400367309458	eudicots, other_Magnoliophyta, monocots	3	0	83	17	>100
Leryth_013061-t2	XP_022873989.1-4146-Olea_europaea-eudicots	eudicots	7.3e-44	0.134709085697908	XP_022873989.1-4146-Olea_europaea-eudicots	eudicots	7.3e-44	0.134709085697908	XP_010242241.1-4432-Nelumbo_nucifera-other_Magnoliophyta	other_Magnoliophyta	1.2e-17	0.072298652909143	-0.062410432788765	eudicots, other_Magnoliophyta, monocots	3	0	86	14	>100
Leryth_026453-t1	XP_022892292.1-4146-Olea_europaea-eudicots	eudicots	7.2e-89	0.324381557416498	XP_022892292.1-4146-Olea_europaea-eudicots	eudicots	7.2e-89	0.324381557416498	XP_010279146.1-4432-Nelumbo_nucifera-other_Magnoliophyta	other_Magnoliophyta	8.8e-79	0.292135912984888	-0.03224564443161	eudicots, other_Magnoliophyta, monocots	3	0	86	14	>100
Leryth_011364-t5	XP_028090540.1-4442-Camellia_sinensis-eudicots	eudicots	0.0e+00	0.493911493911494	XP_028090540.1-4442-Camellia_sinensis-eudicots	eudicots	0.0e+00	0.493911493911494	XP_010263263.1-4432-Nelumbo_nucifera-other_Magnoliophyta	other_Magnoliophyta	0.0e+00	0.433809433809434	-0.06010206010206	eudicots, other_Magnoliophyta, monocots	3	0	84	16	>100
Leryth_026318-t1	XP_011074011.1-4182-Sesamum_indicum-eudicots	eudicots	8.1e-152	0.854055746946445	XP_011074011.1-4182-Sesamum_indicum-eudicots	eudicots	8.1e-152	0.854055746946445	XP_010251427.1-4432-Nelumbo_nucifera-other_Magnoliophyta	other_Magnoliophyta	6.2e-144	0.813028499843408	-0.0410272471030371	eudicots, other_Magnoliophyta, other_Embryophyta, Chlorophyta, monocots, Acrogymnospermae, other_Streptophyta, Rhodophyta	8	0	76	24	>100
Leryth_027717-t1	XP_015969744.1-130453-Arachis_duranensis-eudicots	eudicots	2.0e-87	0.894808004326663	XP_015969744.1-130453-Arachis_duranensis-eudicots	eudicots	2.0e-87	0.894808004326663	XP_010267056.1-4432-Nelumbo_nucifera-other_Magnoliophyta	other_Magnoliophyta	2.2e-86	0.885343428880476	-0.00946457544618695	eudicots, other_Magnoliophyta, monocots	3	0	86	14	>100
Leryth_013691-t1	XP_028102298.1-4442-Camellia_sinensis-eudicots	eudicots	1.7e-188	0.672608257804632	XP_028102298.1-4442-Camellia_sinensis-eudicots	eudicots	1.7e-188	0.672608257804632	XP_010272258.1-4432-Nelumbo_nucifera-other_Magnoliophyta	other_Magnoliophyta	3.5e-178	0.638066465256798	-0.034541792547834	eudicots, other_Magnoliophyta, monocots	3	0	85	15	>100
Leryth_011824-t1	XP_027162910.1-49369-Coffea_eugenioides-eudicots	eudicots	2.8e-129	0.683064867218111	XP_027162910.1-49369-Coffea_eugenioides-eudicots	eudicots	2.8e-129	0.683064867218111	1kpGBCQ2012186-1620140-Lycopodiella_appressa-other_Embryophyta	other_Embryophyta	6.9e-104	0.560586271948919	-0.122478595269192	eudicots, other_Embryophyta, monocots, Chlorophyta, Acrogymnospermae, other_Magnoliophyta, other_Streptophyta, Glaucocystophyceae, other_Stramenopiles	9	0	62	38	>100
Leryth_008665-t3	XP_019246923.1-49451-Nicotiana_attenuata-eudicots	eudicots	1.6e-101	0.811466609405196	XP_019246923.1-49451-Nicotiana_attenuata-eudicots	eudicots	1.6e-101	0.811466609405196	XP_010261925.1-4432-Nelumbo_nucifera-other_Magnoliophyta	other_Magnoliophyta	5.0e-87	0.70796650203994	-0.103500107365256	eudicots, other_Magnoliophyta, monocots	3	0	85	15	>100
Leryth_025753-t2	XP_019190258.1-35883-Ipomoea_nil-eudicots	eudicots	5.4e-251	0.897304499333812	XP_019190258.1-35883-Ipomoea_nil-eudicots	eudicots	5.4e-251	0.897304499333812	XP_010938730.1-51953-Elaeis_guineensis-monocots	monocots	8.7e-249	0.889822691401045	-0.00748180793276698	eudicots, monocots, other_Magnoliophyta	3	0	84	16	>100
Leryth_025821-t1	XP_022898576.1-4146-Olea_europaea-eudicots	eudicots	1.7e-63	0.253485805998596	XP_022898576.1-4146-Olea_europaea-eudicots	eudicots	1.7e-63	0.253485805998596	XP_010268262.1-4432-Nelumbo_nucifera-other_Magnoliophyta	other_Magnoliophyta	4.1e-57	0.232219881633063	-0.021265924365533	eudicots, other_Magnoliophyta, monocots	3	0	75	16	91
Leryth_019438-t1	XP_022846432.1-4146-Olea_europaea-eudicots	eudicots	3.3e-23	0.366739743188224	XP_022846432.1-4146-Olea_europaea-eudicots	eudicots	3.3e-23	0.366739743188224	XP_019053037.1-4432-Nelumbo_nucifera-other_Magnoliophyta	other_Magnoliophyta	2.1e-14	0.274976511118071	-0.091763232070153	eudicots, other_Magnoliophyta, Haptophyceae, monocots, dinoflagellates, Bacillariophyta, other_Eukaryota, Cryptophyta, Chlorophyta	9	0	78	22	>100
Leryth_001810-t1	XP_028059768.1-4442-Camellia_sinensis-eudicots	eudicots	1.6e-66	0.775074183976261	XP_028059768.1-4442-Camellia_sinensis-eudicots	eudicots	1.6e-66	0.775074183976261	XP_010251223.1-4432-Nelumbo_nucifera-other_Magnoliophyta	other_Magnoliophyta	2.1e-66	0.773887240356083	-0.00118694362017802	eudicots, other_Magnoliophyta, monocots, other_Embryophyta, other_Streptophyta, Acrogymnospermae, Chlorophyta, Rhodophyta	8	0	72	28	>100
Leryth_002837-t6	XP_020548090.1-4182-Sesamum_indicum-eudicots	eudicots	1.2e-207	0.566179314612826	XP_020548090.1-4182-Sesamum_indicum-eudicots	eudicots	1.2e-207	0.566179314612826	XP_010266180.1-4432-Nelumbo_nucifera-other_Magnoliophyta	other_Magnoliophyta	1.8e-174	0.480931383925118	-0.085247930687708	eudicots, other_Magnoliophyta, monocots	3	0	87	13	>100
Leryth_016715-t1	XP_028064787.1-4442-Camellia_sinensis-eudicots	eudicots	1.1e-104	0.708659981768459	XP_028064787.1-4442-Camellia_sinensis-eudicots	eudicots	1.1e-104	0.708659981768459	XP_010242809.1-4432-Nelumbo_nucifera-other_Magnoliophyta	other_Magnoliophyta	2.9e-97	0.66362807657247	-0.045031905195989	eudicots, other_Magnoliophyta, monocots	3	0	84	16	>100
Leryth_025136-t1	XP_006410789.1-72664-Eutrema_salsugineum-eudicots	eudicots	1.9e-64	1	XP_006410789.1-72664-Eutrema_salsugineum-eudicots	eudicots	1.9e-64	1	XP_020672295.1-906689-Dendrobium_catenatum-monocots	monocots	1.9e-64	1	0	eudicots, monocots, other_Magnoliophyta, other_Embryophyta, other_Streptophyta, Chlorophyta, Acrogymnospermae	7	0	64	36	>100
Leryth_017080-t1	XP_028118700.1-4442-Camellia_sinensis-eudicots	eudicots	1.1e-54	0.605787605787606	XP_028118700.1-4442-Camellia_sinensis-eudicots	eudicots	1.1e-54	0.605787605787606	XP_010251118.1-4432-Nelumbo_nucifera-other_Magnoliophyta	other_Magnoliophyta	3.1e-52	0.583674583674584	-0.022113022113022	eudicots, other_Magnoliophyta, monocots	3	0	87	13	>100
Leryth_007637-t2	XP_021899396.1-3649-Carica_papaya-eudicots	eudicots	2.0e-270	0.831461667698293	XP_021899396.1-3649-Carica_papaya-eudicots	eudicots	2.0e-270	0.831461667698293	XP_025820615.1-206008-Panicum_hallii-monocots	monocots	3.3e-265	0.816075691926784	-0.015385975771509	eudicots, monocots, other_Magnoliophyta, other_Streptophyta, Chlorophyta, other_Stramenopiles, other_Embryophyta, Acrogymnospermae, Rhodophyta, Cryptophyta	10	0	68	32	>100
Leryth_022126-t1	XP_010532909.1-28532-Tarenaya_hassleriana-eudicots	eudicots	3.5e-270	0.809774176866058	XP_010532909.1-28532-Tarenaya_hassleriana-eudicots	eudicots	3.5e-270	0.809774176866058	XP_010246719.1-4432-Nelumbo_nucifera-other_Magnoliophyta	other_Magnoliophyta	5.0e-261	0.783571797965868	-0.0262023789001901	eudicots, other_Magnoliophyta, monocots, other_Embryophyta	4	0	87	13	>100
Leryth_009386-t1	XP_009792934.1-4096-Nicotiana_sylvestris-eudicots	eudicots	1.3e-121	0.846139216432103	XP_009792934.1-4096-Nicotiana_sylvestris-eudicots	eudicots	1.3e-121	0.846139216432103	XP_010932586.1-51953-Elaeis_guineensis-monocots	monocots	8.0e-108	0.759033853176113	-0.0871053632559899	eudicots, monocots, other_Magnoliophyta, other_Embryophyta	4	0	83	17	>100
Leryth_017014-t1	XP_019244782.1-49451-Nicotiana_attenuata-eudicots	eudicots	2.2e-169	0.802871195001994	XP_019244782.1-49451-Nicotiana_attenuata-eudicots	eudicots	2.2e-169	0.802871195001994	XP_010268619.1-4432-Nelumbo_nucifera-other_Magnoliophyta	other_Magnoliophyta	9.5e-157	0.747042403296557	-0.055828791705437	eudicots, other_Magnoliophyta, monocots, Proteobacteria, Firmicutes	5	0	87	13	>100
Leryth_015394-t1	XP_022874104.1-4146-Olea_europaea-eudicots	eudicots	3.1e-77	0.569404556768141	XP_022874104.1-4146-Olea_europaea-eudicots	eudicots	3.1e-77	0.569404556768141	WP_079403013.1-662-Vibrio-Proteobacteria	Proteobacteria	1.8e-69	0.52000765843385	-0.049396898334291	eudicots, Proteobacteria, other_Magnoliophyta, monocots	4	0	81	19	>100
Leryth_012254-t2	XP_011075256.1-4182-Sesamum_indicum-eudicots	eudicots	4.4e-146	0.556506125897761	XP_011075256.1-4182-Sesamum_indicum-eudicots	eudicots	4.4e-146	0.556506125897761	XP_010276348.1-4432-Nelumbo_nucifera-other_Magnoliophyta	other_Magnoliophyta	1.2e-135	0.519961977186312	-0.0365441487114491	eudicots, other_Magnoliophyta, monocots	3	0	87	13	>100
Leryth_021469-t2	XP_028099800.1-4442-Camellia_sinensis-eudicots	eudicots	3.7e-168	0.713046577946768	XP_028099800.1-4442-Camellia_sinensis-eudicots	eudicots	3.7e-168	0.713046577946768	XP_010241138.1-4432-Nelumbo_nucifera-other_Magnoliophyta	other_Magnoliophyta	2.9e-165	0.701639733840304	-0.011406844106464	eudicots, other_Magnoliophyta, monocots	3	0	82	18	>100
Leryth_002458-t2	XP_021888036.1-3649-Carica_papaya-eudicots	eudicots	1.9e-201	0.860203340595497	XP_021888036.1-3649-Carica_papaya-eudicots	eudicots	1.9e-201	0.860203340595497	XP_010246188.1-4432-Nelumbo_nucifera-other_Magnoliophyta	other_Magnoliophyta	2.4e-196	0.839627208908255	-0.0205761316872419	eudicots, other_Magnoliophyta, monocots	3	0	85	15	>100
Leryth_017347-t4	XP_028119722.1-4442-Camellia_sinensis-eudicots	eudicots	0.0e+00	0.790085715998322	XP_028119722.1-4442-Camellia_sinensis-eudicots	eudicots	0.0e+00	0.790085715998322	XP_010259460.1-4432-Nelumbo_nucifera-other_Magnoliophyta	other_Magnoliophyta	0.0e+00	0.772582868788587	-0.0175028472097351	eudicots, other_Magnoliophyta, monocots	3	0	85	15	>100
Leryth_010294-t1	XP_011078942.1-4182-Sesamum_indicum-eudicots	eudicots	1.6e-176	0.771850030731407	XP_011078942.1-4182-Sesamum_indicum-eudicots	eudicots	1.6e-176	0.771850030731407	1kpGBCQ2007699-1315764-Nolina_bigelovii-monocots	monocots	1.0e-170	0.748125384142594	-0.023724646588813	eudicots, monocots, other_Embryophyta, Acrogymnospermae, Chlorophyta, Rhodophyta, other_Magnoliophyta, Haptophyceae, other_Stramenopiles, other_Streptophyta, Cryptophyta	11	0	55	45	>100
Leryth_009450-t1	XP_031111272.1-35885-Ipomoea_triloba-eudicots	eudicots	3.0e-175	0.580033463469046	XP_031111272.1-35885-Ipomoea_triloba-eudicots	eudicots	3.0e-175	0.580033463469046	XP_010277308.1-4432-Nelumbo_nucifera-other_Magnoliophyta	other_Magnoliophyta	1.3e-173	0.575013943112103	-0.00501952035694309	eudicots, other_Magnoliophyta, monocots	3	0	83	17	>100
Leryth_027117-t1	XP_027164638.1-49369-Coffea_eugenioides-eudicots	eudicots	7.5e-245	0.838004704037632	XP_027164638.1-49369-Coffea_eugenioides-eudicots	eudicots	7.5e-245	0.838004704037632	XP_010243575.1-4432-Nelumbo_nucifera-other_Magnoliophyta	other_Magnoliophyta	2.0e-221	0.761760094080753	-0.0762446099568791	eudicots, other_Magnoliophyta, monocots	3	0	87	13	>100
Leryth_019008-t1	XP_022876753.1-4146-Olea_europaea-eudicots	eudicots	8.9e-47	0.486694852026859	XP_022876753.1-4146-Olea_europaea-eudicots	eudicots	8.9e-47	0.486694852026859	XP_010268597.1-4432-Nelumbo_nucifera-other_Magnoliophyta	other_Magnoliophyta	6.4e-45	0.471275802039294	-0.015419049987565	eudicots, other_Magnoliophyta, monocots	3	0	83	17	>100
Leryth_019137-t2	XP_021692762.1-3981-Hevea_brasiliensis-eudicots	eudicots	4.6e-154	0.904138720759038	XP_021692762.1-3981-Hevea_brasiliensis-eudicots	eudicots	4.6e-154	0.904138720759038	XP_010248313.1-4432-Nelumbo_nucifera-other_Magnoliophyta	other_Magnoliophyta	1.8e-150	0.884672010469491	-0.0194667102895471	eudicots, other_Magnoliophyta, other_Stramenopiles, other_Streptophyta, Acrogymnospermae, monocots, Rhodophyta, other_Embryophyta, Chlorophyta	9	0	60	40	>100
Leryth_026364-t1	XP_009800877.1-4096-Nicotiana_sylvestris-eudicots	eudicots	5.2e-107	0.761136712749616	XP_009800877.1-4096-Nicotiana_sylvestris-eudicots	eudicots	5.2e-107	0.761136712749616	XP_026427853.1-3469-Papaver_somniferum-other_Magnoliophyta	other_Magnoliophyta	1.2e-103	0.73963133640553	-0.021505376344086	eudicots, other_Magnoliophyta, monocots, other_Streptophyta, other_Embryophyta, Chlorophyta, Acrogymnospermae	7	0	89	11	>100
Leryth_007954-t1	XP_015076177.1-28526-Solanum_pennellii-eudicots	eudicots	1.8e-90	0.726324749946797	XP_015076177.1-28526-Solanum_pennellii-eudicots	eudicots	1.8e-90	0.726324749946797	XP_010257051.1-4432-Nelumbo_nucifera-other_Magnoliophyta	other_Magnoliophyta	2.7e-83	0.675462864439242	-0.050861885507555	eudicots, other_Magnoliophyta, monocots, other_Embryophyta, other_Stramenopiles, Rhodophyta, Acrogymnospermae, Cryptophyta, Chlorophyta, other_Streptophyta	10	0	74	26	>100
Leryth_014889-t1	XP_009793078.1-4096-Nicotiana_sylvestris-eudicots	eudicots	2.2e-74	0.638907395069953	XP_009793078.1-4096-Nicotiana_sylvestris-eudicots	eudicots	2.2e-74	0.638907395069953	XP_008794810.1-42345-Phoenix_dactylifera-monocots	monocots	1.5e-70	0.610703975127693	-0.0282034199422599	eudicots, monocots, other_Magnoliophyta, other_Embryophyta, Chlorophyta, Cryptophyta, other_Streptophyta, Acrogymnospermae, Rhodophyta	9	0	73	27	>100
Leryth_018609-t3	XP_012841061.1-4155-Erythranthe_guttata-eudicots	eudicots	1.6e-252	0.883692925238334	XP_012841061.1-4155-Erythranthe_guttata-eudicots	eudicots	1.6e-252	0.883692925238334	XP_010259768.1-4432-Nelumbo_nucifera-other_Magnoliophyta	other_Magnoliophyta	3.5e-244	0.855795283492223	-0.027897641746111	eudicots, other_Magnoliophyta, monocots, other_Streptophyta, other_Embryophyta, Acrogymnospermae, Chlorophyta, Rhodophyta, other_Stramenopiles	9	0	71	29	>100
Leryth_010826-t1	XP_010553420.1-28532-Tarenaya_hassleriana-eudicots	eudicots	4.0e-257	0.85610548442576	XP_010553420.1-28532-Tarenaya_hassleriana-eudicots	eudicots	4.0e-257	0.85610548442576	XP_010262310.1-4432-Nelumbo_nucifera-other_Magnoliophyta	other_Magnoliophyta	7.6e-248	0.826581310911523	-0.029524173514237	eudicots, other_Magnoliophyta, monocots	3	0	87	13	>100
Leryth_004515-t1	XP_004239885.1-4081-Solanum_lycopersicum-eudicots	eudicots	7.6e-144	0.656218402426694	XP_004239885.1-4081-Solanum_lycopersicum-eudicots	eudicots	7.6e-144	0.656218402426694	XP_026446359.1-3469-Papaver_somniferum-other_Magnoliophyta	other_Magnoliophyta	9.1e-105	0.49216380182002	-0.164054600606674	eudicots, other_Magnoliophyta, monocots	3	0	86	14	>100
Leryth_005937-t1	XP_030932026.1-97700-Quercus_lobata-eudicots	eudicots	2.3e-60	0.957387495021904	XP_030932026.1-97700-Quercus_lobata-eudicots	eudicots	2.3e-60	0.957387495021904	1kpGBCQ2007385-44573-Pseudoneochloris_marina-Chlorophyta	Chlorophyta	6.2e-58	0.925129430505775	-0.032258064516129	eudicots, Chlorophyta, other_Embryophyta, monocots, other_Magnoliophyta, other_Streptophyta, Acrogymnospermae, Cryptophyta	8	0	69	31	>100
Leryth_027634-t1	XP_027105310.1-13443-Coffea_arabica-eudicots	eudicots	8.7e-46	0.274950241683253	XP_027105310.1-13443-Coffea_arabica-eudicots	eudicots	8.7e-46	0.274950241683253	XP_010260270.1-4432-Nelumbo_nucifera-other_Magnoliophyta	other_Magnoliophyta	2.3e-30	0.202018765993745	-0.072931475689508	eudicots, other_Magnoliophyta, monocots, Chlorophyta, other_Embryophyta	5	0	79	21	>100
Leryth_006498-t1	XP_022874827.1-4146-Olea_europaea-eudicots	eudicots	1.8e-43	0.790128755364807	XP_022874827.1-4146-Olea_europaea-eudicots	eudicots	1.8e-43	0.790128755364807	XP_010268224.1-4432-Nelumbo_nucifera-other_Magnoliophyta	other_Magnoliophyta	5.3e-35	0.669527896995708	-0.120600858369099	eudicots, other_Magnoliophyta, monocots, Proteobacteria	4	0	86	14	>100
Leryth_007625-t3	XP_011078406.1-4182-Sesamum_indicum-eudicots	eudicots	4.0e-82	0.534025178632188	XP_011078406.1-4182-Sesamum_indicum-eudicots	eudicots	4.0e-82	0.534025178632188	XP_010250225.1-4432-Nelumbo_nucifera-other_Magnoliophyta	other_Magnoliophyta	4.5e-78	0.511058183055461	-0.022966995576727	eudicots, other_Magnoliophyta, monocots	3	0	85	15	>100
Leryth_002784-t3	NP_001315608.1-4081-Solanum_lycopersicum-eudicots	eudicots	0.0e+00	0.915448786301198	NP_001315608.1-4081-Solanum_lycopersicum-eudicots	eudicots	0.0e+00	0.915448786301198	XP_026403219.1-3469-Papaver_somniferum-other_Magnoliophyta	other_Magnoliophyta	0.0e+00	0.890798469547764	-0.024650316753434	eudicots, other_Magnoliophyta, monocots	3	0	87	13	>100
Leryth_003442-t1	XP_031114885.1-35885-Ipomoea_triloba-eudicots	eudicots	4.0e-139	0.40140116232784	XP_031114885.1-35885-Ipomoea_triloba-eudicots	eudicots	4.0e-139	0.40140116232784	XP_010245411.1-4432-Nelumbo_nucifera-other_Magnoliophyta	other_Magnoliophyta	5.1e-134	0.387946819520739	-0.013454342807101	eudicots, other_Magnoliophyta, monocots	3	0	83	17	>100
Leryth_004451-t1	XP_020550441.1-4182-Sesamum_indicum-eudicots	eudicots	3.3e-49	0.31848621710014	XP_020550441.1-4182-Sesamum_indicum-eudicots	eudicots	3.3e-49	0.31848621710014	XP_020092179.1-4615-Ananas_comosus-monocots	monocots	1.1e-47	0.310699268026787	-0.00778694907335303	eudicots, monocots, Cryptophyta, Metazoa, other_Embryophyta, Chlorophyta, Acrogymnospermae, other_Streptophyta, other_Magnoliophyta, Rhodophyta	10	0	61	39	>100
Leryth_011198-t1	XP_019248916.1-49451-Nicotiana_attenuata-eudicots	eudicots	9.2e-25	0.595110024449878	XP_019248916.1-49451-Nicotiana_attenuata-eudicots	eudicots	9.2e-25	0.595110024449878	XP_006855324.2-13333-Amborella_trichopoda-other_Magnoliophyta	other_Magnoliophyta	1.2e-16	0.463080684596577	-0.132029339853301	eudicots, other_Magnoliophyta, monocots, Acrogymnospermae, other_Streptophyta, other_Embryophyta, Chlorophyta	7	0	79	21	>100
Leryth_007781-t3	XP_012083020.1-180498-Jatropha_curcas-eudicots	eudicots	8.7e-138	0.98478561549101	XP_012083020.1-180498-Jatropha_curcas-eudicots	eudicots	8.7e-138	0.98478561549101	XP_026381385.1-3469-Papaver_somniferum-other_Magnoliophyta	other_Magnoliophyta	4.8e-136	0.973523019166173	-0.0112625963248369	eudicots, other_Magnoliophyta, monocots	3	0	87	13	>100
Leryth_019785-t2	XP_022842847.1-4146-Olea_europaea-eudicots	eudicots	6.1e-127	0.497317020819918	XP_022842847.1-4146-Olea_europaea-eudicots	eudicots	6.1e-127	0.497317020819918	XP_010927137.1-51953-Elaeis_guineensis-monocots	monocots	1.8e-115	0.456321098948272	-0.040995921871646	eudicots, monocots, other_Magnoliophyta	3	0	82	18	>100
Leryth_014774-t2	XP_020552191.1-4182-Sesamum_indicum-eudicots	eudicots	6.5e-55	0.373204143000334	XP_020552191.1-4182-Sesamum_indicum-eudicots	eudicots	6.5e-55	0.373204143000334	XP_010263065.1-4432-Nelumbo_nucifera-other_Magnoliophyta	other_Magnoliophyta	2.2e-42	0.303708653524891	-0.069495489475443	eudicots, other_Magnoliophyta, monocots, other_Embryophyta, Chlorophyta, other_Streptophyta, Acrogymnospermae, other_Stramenopiles	8	0	76	24	>100
Leryth_006602-t1	XP_019234536.1-49451-Nicotiana_attenuata-eudicots	eudicots	2.0e-167	0.650702079024709	XP_019234536.1-49451-Nicotiana_attenuata-eudicots	eudicots	2.0e-167	0.650702079024709	XP_010265618.1-4432-Nelumbo_nucifera-other_Magnoliophyta	other_Magnoliophyta	6.5e-147	0.576466746489605	-0.0742353325351039	eudicots, other_Magnoliophyta, monocots	3	0	83	17	>100
Leryth_005890-t1	XP_028082561.1-4442-Camellia_sinensis-eudicots	eudicots	1.0e-89	0.842079084804775	XP_028082561.1-4442-Camellia_sinensis-eudicots	eudicots	1.0e-89	0.842079084804775	XP_010258251.1-4432-Nelumbo_nucifera-other_Magnoliophyta	other_Magnoliophyta	3.8e-84	0.796070629196717	-0.046008455608058	eudicots, other_Magnoliophyta, monocots	3	0	84	16	>100
Leryth_010007-t2	XP_028071580.1-4442-Camellia_sinensis-eudicots	eudicots	1.8e-106	0.453159041394335	XP_028071580.1-4442-Camellia_sinensis-eudicots	eudicots	1.8e-106	0.453159041394335	XP_026391677.1-3469-Papaver_somniferum-other_Magnoliophyta	other_Magnoliophyta	1.4e-93	0.404082100676528	-0.049076940717807	eudicots, other_Magnoliophyta, monocots, other_Embryophyta	4	0	79	21	>100
Leryth_004938-t3	XP_007015552.2-3641-Theobroma_cacao-eudicots	eudicots	6.6e-192	0.767865219357757	XP_007015552.2-3641-Theobroma_cacao-eudicots	eudicots	6.6e-192	0.767865219357757	1kpGBCQ2100250-56931-Lunularia_cruciata-other_Embryophyta	other_Embryophyta	3.9e-176	0.708616010854817	-0.05924920850294	eudicots, other_Embryophyta, monocots, Acrogymnospermae, other_Stramenopiles, Chlorophyta, Rhodophyta, other_Magnoliophyta, other_Streptophyta	9	0	77	23	>100
Leryth_015716-t1	XP_027153566.1-49369-Coffea_eugenioides-eudicots	eudicots	6.5e-79	0.304143314651721	XP_027153566.1-49369-Coffea_eugenioides-eudicots	eudicots	6.5e-79	0.304143314651721	XP_010242993.1-4432-Nelumbo_nucifera-other_Magnoliophyta	other_Magnoliophyta	4.5e-64	0.25480384307446	-0.049339471577261	eudicots, other_Magnoliophyta, monocots, other_Embryophyta	4	0	87	13	>100
Leryth_023144-t1	XP_027113745.1-13443-Coffea_arabica-eudicots	eudicots	2.4e-26	0.248210485587154	XP_027113745.1-13443-Coffea_arabica-eudicots	eudicots	2.4e-26	0.248210485587154	XP_006850221.3-13333-Amborella_trichopoda-other_Magnoliophyta	other_Magnoliophyta	1.4e-23	0.230218610949894	-0.01799187463726	eudicots, other_Magnoliophyta, monocots, other_Embryophyta, Actinobacteria, Proteobacteria, Cyanobacteria, BacteroChlorobi, Chlorophyta, other_Stramenopiles, Glaucocystophyceae, Basidiomycota	12	0	41	59	>100
Leryth_021427-t1	XP_009605549.1-4098-Nicotiana_tomentosiformis-eudicots	eudicots	1.0e-89	0.608180839612487	XP_009605549.1-4098-Nicotiana_tomentosiformis-eudicots	eudicots	1.0e-89	0.608180839612487	XP_006844581.1-13333-Amborella_trichopoda-other_Magnoliophyta	other_Magnoliophyta	1.6e-66	0.469860064585576	-0.138320775026911	eudicots, other_Magnoliophyta, Chlorophyta, monocots, other_Embryophyta, Acrogymnospermae, Haptophyceae, Rhodophyta, other_Streptophyta, other_Stramenopiles	10	0	72	28	>100
Leryth_009549-t1	XP_009598243.1-4098-Nicotiana_tomentosiformis-eudicots	eudicots	2.1e-55	0.439000585594378	XP_009598243.1-4098-Nicotiana_tomentosiformis-eudicots	eudicots	2.1e-55	0.439000585594378	XP_010253353.1-4432-Nelumbo_nucifera-other_Magnoliophyta	other_Magnoliophyta	1.7e-36	0.316611360530939	-0.122389225063439	eudicots, other_Magnoliophyta, monocots, other_Embryophyta, other_Streptophyta, Chlorophyta	6	0	76	24	>100
Leryth_024151-t1	XP_022848906.1-4146-Olea_europaea-eudicots	eudicots	4.0e-52	0.619628339140534	XP_022848906.1-4146-Olea_europaea-eudicots	eudicots	4.0e-52	0.619628339140534	XP_026664994.1-42345-Phoenix_dactylifera-monocots	monocots	3.2e-17	0.28281068524971	-0.336817653890824	eudicots, monocots, other_Magnoliophyta, BacteroChlorobi, Actinobacteria, Cyanobacteria	6	0	79	10	89
Leryth_016398-t1	XP_018843209.1-51240-Juglans_regia-eudicots	eudicots	7.3e-56	0.548653239504974	XP_018843209.1-51240-Juglans_regia-eudicots	eudicots	7.3e-56	0.548653239504974	XP_026449986.1-3469-Papaver_somniferum-other_Magnoliophyta	other_Magnoliophyta	8.6e-49	0.491628245571463	-0.057024993933511	eudicots, other_Magnoliophyta, monocots, other_Embryophyta, Chlorophyta	5	0	90	10	>100
Leryth_008490-t2	XP_011090268.1-4182-Sesamum_indicum-eudicots	eudicots	7.8e-80	0.287426270948413	XP_011090268.1-4182-Sesamum_indicum-eudicots	eudicots	7.8e-80	0.287426270948413	XP_010247154.1-4432-Nelumbo_nucifera-other_Magnoliophyta	other_Magnoliophyta	1.0e-55	0.21243329276285	-0.074992978185563	eudicots, other_Magnoliophyta, monocots, Acrogymnospermae, other_Embryophyta, Cryptophyta	6	0	89	11	>100
Leryth_024752-t1	XP_012091508.1-180498-Jatropha_curcas-eudicots	eudicots	3.1e-60	0.391459652540997	XP_012091508.1-180498-Jatropha_curcas-eudicots	eudicots	3.1e-60	0.391459652540997	XP_010268825.1-4432-Nelumbo_nucifera-other_Magnoliophyta	other_Magnoliophyta	2.9e-50	0.337717161876928	-0.053742490664069	eudicots, other_Magnoliophyta, monocots	3	0	82	18	>100
Leryth_004699-t2	XP_027083000.1-13443-Coffea_arabica-eudicots	eudicots	0.0e+00	0.897051449202688	XP_027083000.1-13443-Coffea_arabica-eudicots	eudicots	0.0e+00	0.897051449202688	XP_010269894.1-4432-Nelumbo_nucifera-other_Magnoliophyta	other_Magnoliophyta	0.0e+00	0.861698926887975	-0.035352522314713	eudicots, other_Magnoliophyta, monocots	3	0	82	18	>100
Leryth_000919-t1	XP_021677385.1-3981-Hevea_brasiliensis-eudicots	eudicots	1.6e-20	0.459505541346974	XP_021677385.1-3981-Hevea_brasiliensis-eudicots	eudicots	1.6e-20	0.459505541346974	1kpGBCQ2008526-56934-Nothoceros_vincentianus-other_Embryophyta	other_Embryophyta	2.8e-17	0.413895993179881	-0.045609548167093	eudicots, other_Embryophyta, other_Magnoliophyta, monocots, Acrogymnospermae, other_Streptophyta, Chlorophyta	7	0	54	46	>100
Leryth_006112-t1	XP_019230362.1-49451-Nicotiana_attenuata-eudicots	eudicots	5.5e-102	0.797561488332983	XP_019230362.1-49451-Nicotiana_attenuata-eudicots	eudicots	5.5e-102	0.797561488332983	XP_010276200.1-4432-Nelumbo_nucifera-other_Magnoliophyta	other_Magnoliophyta	5.7e-99	0.776539836031112	-0.021021652301871	eudicots, other_Magnoliophyta, monocots	3	0	85	15	>100
Leryth_023836-t1	XP_026411366.1-3469-Papaver_somniferum-other_Magnoliophyta	other_Magnoliophyta	6.4e-02	0.359076433121019	XP_017249836.1-4039-Daucus_carota-eudicots	eudicots	6.4e-02	0.359076433121019	XP_026411366.1-3469-Papaver_somniferum-other_Magnoliophyta	other_Magnoliophyta	6.4e-02	0.359076433121019	0	other_Magnoliophyta, eudicots	2	0	26	1	27
Leryth_022129-t1	XP_018488490.1-3726-Raphanus_sativus-eudicots	eudicots	2.1e-100	0.699813084112149	XP_018488490.1-3726-Raphanus_sativus-eudicots	eudicots	2.1e-100	0.699813084112149	XP_010246713.1-4432-Nelumbo_nucifera-other_Magnoliophyta	other_Magnoliophyta	3.3e-93	0.655140186915888	-0.044672897196261	eudicots, other_Magnoliophyta, monocots, other_Embryophyta, Chlorophyta	5	0	86	14	>100
Leryth_014658-t1	XP_016459962.1-4097-Nicotiana_tabacum-eudicots	eudicots	1.9e-13	0.275178687459389	XP_016459962.1-4097-Nicotiana_tabacum-eudicots	eudicots	1.9e-13	0.275178687459389	1kpGBCQ2013113-38265-Glaucosphaera_vacuolata-Rhodophyta	Rhodophyta	4.2e-13	0.271604938271605	-0.00357374918778403	eudicots, Rhodophyta, Acrogymnospermae, other_Embryophyta, other_Streptophyta, monocots, other_Magnoliophyta, other_Stramenopiles, Chlorophyta	9	0	55	45	>100
Leryth_023886-t1	XP_012852730.1-4155-Erythranthe_guttata-eudicots	eudicots	1.4e-74	0.364220067984389	XP_012852730.1-4155-Erythranthe_guttata-eudicots	eudicots	1.4e-74	0.364220067984389	XP_026416378.1-3469-Papaver_somniferum-other_Magnoliophyta	other_Magnoliophyta	7.1e-39	0.21478030970666	-0.149439758277729	eudicots, other_Magnoliophyta	2	0	55	1	56
Leryth_012051-t2	XP_016562187.1-4072-Capsicum_annuum-eudicots	eudicots	8.5e-162	0.675180779099603	XP_016562187.1-4072-Capsicum_annuum-eudicots	eudicots	8.5e-162	0.675180779099603	XP_010262708.1-4432-Nelumbo_nucifera-other_Magnoliophyta	other_Magnoliophyta	3.9e-146	0.614532306974574	-0.060648472125029	eudicots, other_Magnoliophyta, monocots, other_Embryophyta	4	0	88	12	>100
Leryth_020179-t1	XP_019247133.1-49451-Nicotiana_attenuata-eudicots	eudicots	0.0e+00	0.611802378774017	XP_019247133.1-49451-Nicotiana_attenuata-eudicots	eudicots	0.0e+00	0.611802378774017	XP_026386046.1-3469-Papaver_somniferum-other_Magnoliophyta	other_Magnoliophyta	0.0e+00	0.573924977127173	-0.0378774016468439	eudicots, other_Magnoliophyta, monocots	3	0	84	16	>100
Leryth_020143-t2	XP_027772384.1-28526-Solanum_pennellii-eudicots	eudicots	5.7e-08	0.156140759729667	XP_027772384.1-28526-Solanum_pennellii-eudicots	eudicots	5.7e-08	0.156140759729667	na		na	0	-0.156140759729667	eudicots	1	0	7	0	7
Leryth_004828-t1	XP_022887445.1-4146-Olea_europaea-eudicots	eudicots	1.9e-63	0.51128278105306	XP_022887445.1-4146-Olea_europaea-eudicots	eudicots	1.9e-63	0.51128278105306	XP_026428442.1-3469-Papaver_somniferum-other_Magnoliophyta	other_Magnoliophyta	3.0e-48	0.40882293149014	-0.10245984956292	eudicots, other_Magnoliophyta, monocots, other_Embryophyta	4	0	85	15	>100
Leryth_008070-t1	XP_020418164.1-3760-Prunus_persica-eudicots	eudicots	2.9e-19	0.0991758756321409	XP_020418164.1-3760-Prunus_persica-eudicots	eudicots	2.9e-19	0.0991758756321409	XP_026387151.1-3469-Papaver_somniferum-other_Magnoliophyta	other_Magnoliophyta	2.3e-16	0.0901854279827683	-0.00899044764937261	eudicots, other_Magnoliophyta, monocots, other_Streptophyta, Acrogymnospermae, other_Embryophyta, Chlorophyta, other_Stramenopiles	8	0	71	29	>100
Leryth_008344-t1	XP_012838454.1-4155-Erythranthe_guttata-eudicots	eudicots	4.3e-67	0.616807116104869	XP_012838454.1-4155-Erythranthe_guttata-eudicots	eudicots	4.3e-67	0.616807116104869	XP_026417651.1-3469-Papaver_somniferum-other_Magnoliophyta	other_Magnoliophyta	2.4e-57	0.540964419475655	-0.0758426966292141	eudicots, other_Magnoliophyta, monocots	3	0	82	18	>100
Leryth_014237-t1	XP_027121446.1-13443-Coffea_arabica-eudicots	eudicots	1.6e-49	0.52005076142132	XP_027121446.1-13443-Coffea_arabica-eudicots	eudicots	1.6e-49	0.52005076142132	XP_026436055.1-3469-Papaver_somniferum-other_Magnoliophyta	other_Magnoliophyta	2.5e-42	0.459390862944162	-0.060659898477158	eudicots, other_Magnoliophyta, monocots	3	0	86	14	>100
Leryth_016939-t1	XP_027148013.1-49369-Coffea_eugenioides-eudicots	eudicots	6.4e-122	0.69211669770329	XP_027148013.1-49369-Coffea_eugenioides-eudicots	eudicots	6.4e-122	0.69211669770329	1kpGBCQ2019346-329083-Cupressus_dupreziana-Acrogymnospermae	Acrogymnospermae	3.1e-108	0.621663563004345	-0.070453134698945	eudicots, Acrogymnospermae, monocots, other_Magnoliophyta, other_Stramenopiles, other_Embryophyta, Cryptophyta, Chlorophyta, other_Streptophyta, Rhodophyta	10	0	51	49	>100
Leryth_026568-t2	XP_011075966.1-4182-Sesamum_indicum-eudicots	eudicots	2.1e-185	0.438194768022366	XP_011075966.1-4182-Sesamum_indicum-eudicots	eudicots	2.1e-185	0.438194768022366	XP_010266565.1-4432-Nelumbo_nucifera-other_Magnoliophyta	other_Magnoliophyta	1.5e-138	0.334620248951608	-0.103574519070758	eudicots, other_Magnoliophyta, monocots	3	0	87	13	>100
Leryth_002117-t1	XP_009794823.1-4096-Nicotiana_sylvestris-eudicots	eudicots	1.7e-136	0.442281939112579	XP_009794823.1-4096-Nicotiana_sylvestris-eudicots	eudicots	1.7e-136	0.442281939112579	XP_010260538.1-4432-Nelumbo_nucifera-other_Magnoliophyta	other_Magnoliophyta	1.1e-106	0.35389697348451	-0.088384965628069	eudicots, other_Magnoliophyta, monocots	3	0	87	13	>100
Leryth_022443-t1	XP_011080192.1-4182-Sesamum_indicum-eudicots	eudicots	0.0e+00	0.764015053205295	XP_011080192.1-4182-Sesamum_indicum-eudicots	eudicots	0.0e+00	0.764015053205295	XP_010245978.1-4432-Nelumbo_nucifera-other_Magnoliophyta	other_Magnoliophyta	4.1e-274	0.618349338178043	-0.145665715027252	eudicots, other_Magnoliophyta, monocots	3	0	84	16	>100
Leryth_005883-t1	XP_028066215.1-4442-Camellia_sinensis-eudicots	eudicots	3.0e-190	0.694894275399691	XP_028066215.1-4442-Camellia_sinensis-eudicots	eudicots	3.0e-190	0.694894275399691	XP_010257821.1-4432-Nelumbo_nucifera-other_Magnoliophyta	other_Magnoliophyta	3.7e-172	0.632903558535328	-0.061990716864363	eudicots, other_Magnoliophyta, monocots, Acrogymnospermae, other_Embryophyta, other_Streptophyta, Chlorophyta	7	0	74	26	>100
Leryth_004555-t1	XP_010249236.1-4432-Nelumbo_nucifera-other_Magnoliophyta	other_Magnoliophyta	7.7e-182	0.432056680703162	XP_015570960.1-3988-Ricinus_communis-eudicots	eudicots	2.9e-173	0.412940311476506	XP_010249236.1-4432-Nelumbo_nucifera-other_Magnoliophyta	other_Magnoliophyta	7.7e-182	0.432056680703162	0.019116369226656	other_Magnoliophyta, eudicots, monocots, Chlorophyta, other_Embryophyta, Acrogymnospermae	6	0	80	20	>100
Leryth_004774-t1	XP_022865766.1-4146-Olea_europaea-eudicots	eudicots	1.6e-69	0.594570928196147	XP_022865766.1-4146-Olea_europaea-eudicots	eudicots	1.6e-69	0.594570928196147	1kpGBCQ2099012-28456-Chlamydomonas_noctigama-Chlorophyta	Chlorophyta	1.2e-64	0.559106830122592	-0.035464098073555	eudicots, Chlorophyta, other_Embryophyta, Acrogymnospermae, other_Streptophyta, other_Magnoliophyta, monocots, other_Stramenopiles, Rhodophyta	9	0	58	42	>100
Leryth_010990-t1	XP_022139841.1-3673-Momordica_charantia-eudicots	eudicots	4.5e-16	0.215596330275229	XP_022139841.1-3673-Momordica_charantia-eudicots	eudicots	4.5e-16	0.215596330275229	XP_008792333.1-42345-Phoenix_dactylifera-monocots	monocots	7.5e-11	0.175688073394495	-0.039908256880734	eudicots, monocots, other_Magnoliophyta	3	0	85	12	97
Leryth_017216-t2	XP_002513999.2-3988-Ricinus_communis-eudicots	eudicots	6.9e-177	0.777983920841064	XP_002513999.2-3988-Ricinus_communis-eudicots	eudicots	6.9e-177	0.777983920841064	XP_010277651.2-4432-Nelumbo_nucifera-other_Magnoliophyta	other_Magnoliophyta	7.1e-166	0.732714904143476	-0.0452690166975881	eudicots, other_Magnoliophyta, monocots	3	0	85	15	>100
Leryth_020102-t1	XP_010649410.1-29760-Vitis_vinifera-eudicots	eudicots	3.3e-31	0.470993117010816	XP_010649410.1-29760-Vitis_vinifera-eudicots	eudicots	3.3e-31	0.470993117010816	XP_010260907.1-4432-Nelumbo_nucifera-other_Magnoliophyta	other_Magnoliophyta	6.7e-24	0.391347099311701	-0.079646017699115	eudicots, other_Magnoliophyta, monocots	3	0	84	16	>100
Leryth_015329-t1	XP_019265320.1-49451-Nicotiana_attenuata-eudicots	eudicots	1.7e-142	0.563642333369815	XP_019265320.1-49451-Nicotiana_attenuata-eudicots	eudicots	1.7e-142	0.563642333369815	XP_010255998.1-4432-Nelumbo_nucifera-other_Magnoliophyta	other_Magnoliophyta	6.8e-112	0.452336653168436	-0.111305680201379	eudicots, other_Magnoliophyta, other_Embryophyta, Chlorophyta, Rhodophyta, other_Stramenopiles, other_Streptophyta, monocots, Acrogymnospermae	9	0	68	32	>100
Leryth_003837-t1	XP_009602001.1-4098-Nicotiana_tomentosiformis-eudicots	eudicots	1.2e-152	0.675825529817644	XP_009602001.1-4098-Nicotiana_tomentosiformis-eudicots	eudicots	1.2e-152	0.675825529817644	XP_010277790.1-4432-Nelumbo_nucifera-other_Magnoliophyta	other_Magnoliophyta	8.5e-135	0.602759980285855	-0.073065549531789	eudicots, other_Magnoliophyta, monocots	3	0	87	13	>100
Leryth_006364-t4	XP_022861808.1-4146-Olea_europaea-eudicots	eudicots	2.9e-274	0.521774811248495	XP_022861808.1-4146-Olea_europaea-eudicots	eudicots	2.9e-274	0.521774811248495	XP_010241815.1-4432-Nelumbo_nucifera-other_Magnoliophyta	other_Magnoliophyta	1.6e-219	0.422310974942554	-0.099463836305941	eudicots, other_Magnoliophyta, monocots	3	0	86	14	>100
Leryth_008268-t1	XP_022869874.1-4146-Olea_europaea-eudicots	eudicots	7.3e-159	0.513012156686177	XP_022869874.1-4146-Olea_europaea-eudicots	eudicots	7.3e-159	0.513012156686177	XP_026419017.1-3469-Papaver_somniferum-other_Magnoliophyta	other_Magnoliophyta	9.6e-143	0.464835659612787	-0.0481764970733899	eudicots, other_Magnoliophyta, monocots, other_Embryophyta, Acrogymnospermae, Chlorophyta, other_Stramenopiles	7	0	79	21	>100
Leryth_010890-t2	XP_016438507.1-4097-Nicotiana_tabacum-eudicots	eudicots	1.2e-287	0.788695652173913	XP_016438507.1-4097-Nicotiana_tabacum-eudicots	eudicots	1.2e-287	0.788695652173913	XP_010263341.1-4432-Nelumbo_nucifera-other_Magnoliophyta	other_Magnoliophyta	5.9e-271	0.744822134387352	-0.043873517786561	eudicots, other_Magnoliophyta, monocots	3	0	84	16	>100
Leryth_015541-t3	XP_012843373.1-4155-Erythranthe_guttata-eudicots	eudicots	0.0e+00	0.844150475403059	XP_012843373.1-4155-Erythranthe_guttata-eudicots	eudicots	0.0e+00	0.844150475403059	XP_026399801.1-3469-Papaver_somniferum-other_Magnoliophyta	other_Magnoliophyta	0.0e+00	0.820483670938404	-0.023666804464655	eudicots, other_Magnoliophyta, monocots	3	0	84	16	>100
Leryth_008304-t2	XP_004235230.1-4081-Solanum_lycopersicum-eudicots	eudicots	8.7e-155	0.583946207186384	XP_004235230.1-4081-Solanum_lycopersicum-eudicots	eudicots	8.7e-155	0.583946207186384	XP_020275298.1-4686-Asparagus_officinalis-monocots	monocots	8.4e-142	0.53866358478672	-0.045282622399664	eudicots, monocots, other_Magnoliophyta	3	0	86	14	>100
Leryth_007812-t1	XP_027078549.1-13443-Coffea_arabica-eudicots	eudicots	3.0e-281	0.700301204819277	XP_027078549.1-13443-Coffea_arabica-eudicots	eudicots	3.0e-281	0.700301204819277	XP_010261259.1-4432-Nelumbo_nucifera-other_Magnoliophyta	other_Magnoliophyta	3.1e-257	0.643072289156627	-0.0572289156626501	eudicots, other_Magnoliophyta, monocots, other_Embryophyta, Acrogymnospermae, Glaucocystophyceae	6	0	92	8	>100
Leryth_027194-t4	YP_004935585.1-82096-Eleutherococcus_senticosu-eudicots	eudicots	3.5e-64	0.95221971407073	YP_004935585.1-82096-Eleutherococcus_senticosu-eudicots	eudicots	3.5e-64	0.95221971407073	YP_001586214.1-263995-Acorus_americanus-monocots	monocots	4.3e-62	0.925884123401053	-0.0263355906696771	eudicots	1	0	100	0	>100
Leryth_003357-t4	XP_027112590.1-13443-Coffea_arabica-eudicots	eudicots	8.4e-134	0.695446735395189	XP_027112590.1-13443-Coffea_arabica-eudicots	eudicots	8.4e-134	0.695446735395189	XP_026388750.1-3469-Papaver_somniferum-other_Magnoliophyta	other_Magnoliophyta	1.3e-126	0.661225658648339	-0.0342210767468499	eudicots, other_Magnoliophyta, monocots, other_Embryophyta, other_Streptophyta, Chlorophyta, other_Eukaryota, Glaucocystophyceae	8	0	57	43	>100
Leryth_011908-t1	XP_030551726.1-178133-Rhodamnia_argentea-eudicots	eudicots	3.0e-208	0.579712434823827	XP_030551726.1-178133-Rhodamnia_argentea-eudicots	eudicots	3.0e-208	0.579712434823827	XP_010251224.1-4432-Nelumbo_nucifera-other_Magnoliophyta	other_Magnoliophyta	6.1e-108	0.316479696634539	-0.263232738189288	eudicots, other_Magnoliophyta, monocots	3	0	85	15	>100
Leryth_002136-t1	XP_012838533.1-4155-Erythranthe_guttata-eudicots	eudicots	1.2e-225	0.875899479685597	XP_012838533.1-4155-Erythranthe_guttata-eudicots	eudicots	1.2e-225	0.875899479685597	XP_010277870.1-4432-Nelumbo_nucifera-other_Magnoliophyta	other_Magnoliophyta	4.5e-222	0.862614856636776	-0.0132846230488211	eudicots, other_Magnoliophyta, monocots	3	0	86	14	>100
Leryth_017344-t2	XP_019226538.1-49451-Nicotiana_attenuata-eudicots	eudicots	6.2e-189	0.839207324720933	XP_019226538.1-49451-Nicotiana_attenuata-eudicots	eudicots	6.2e-189	0.839207324720933	XP_010259220.1-4432-Nelumbo_nucifera-other_Magnoliophyta	other_Magnoliophyta	2.4e-180	0.803461683180735	-0.035745641540198	eudicots, other_Magnoliophyta, monocots, other_Streptophyta, other_Embryophyta, Acrogymnospermae, Chlorophyta, Rhodophyta	8	0	65	35	>100
Leryth_025322-t1	XP_011009930.1-75702-Populus_euphratica-eudicots	eudicots	4.3e-270	0.643713600548133	XP_011009930.1-75702-Populus_euphratica-eudicots	eudicots	4.3e-270	0.643713600548133	XP_010279639.1-4432-Nelumbo_nucifera-other_Magnoliophyta	other_Magnoliophyta	1.3e-247	0.592531688934567	-0.051181911613566	eudicots, other_Magnoliophyta, monocots	3	0	84	16	>100
Leryth_013286-t1	XP_011081643.1-4182-Sesamum_indicum-eudicots	eudicots	1.5e-72	0.366433021806854	XP_011081643.1-4182-Sesamum_indicum-eudicots	eudicots	1.5e-72	0.366433021806854	XP_010261992.1-4432-Nelumbo_nucifera-other_Magnoliophyta	other_Magnoliophyta	1.9e-67	0.344496365524403	-0.021936656282451	eudicots, other_Magnoliophyta, monocots, Chlorophyta, other_Embryophyta, Acrogymnospermae, other_Streptophyta, Rhodophyta, Cryptophyta	9	0	54	46	>100
Leryth_018989-t4	XP_028098235.1-4442-Camellia_sinensis-eudicots	eudicots	8.5e-199	0.689242245779348	XP_028098235.1-4442-Camellia_sinensis-eudicots	eudicots	8.5e-199	0.689242245779348	1kpGBCQ2014335-2602361-Hemerocallis_sp_1KPB-monocots	monocots	1.8e-193	0.671868865331763	-0.017373380447585	eudicots, monocots, other_Streptophyta, other_Embryophyta, Rhodophyta, Chlorophyta, other_Stramenopiles, Acrogymnospermae, other_Magnoliophyta	9	0	55	45	>100
Leryth_010331-t1	XP_011084009.1-4182-Sesamum_indicum-eudicots	eudicots	2.3e-226	0.540523987750936	XP_011084009.1-4182-Sesamum_indicum-eudicots	eudicots	2.3e-226	0.540523987750936	XP_008799657.1-42345-Phoenix_dactylifera-monocots	monocots	3.9e-205	0.492548485879551	-0.047975501871385	eudicots, monocots, other_Magnoliophyta	3	0	82	18	>100
Leryth_000936-t1	XP_022888698.1-4146-Olea_europaea-eudicots	eudicots	2.0e-45	0.55458768873403	XP_022888698.1-4146-Olea_europaea-eudicots	eudicots	2.0e-45	0.55458768873403	XP_026447278.1-3469-Papaver_somniferum-other_Magnoliophyta	other_Magnoliophyta	8.9e-30	0.403600464576074	-0.150987224157956	eudicots, other_Magnoliophyta, monocots, other_Embryophyta, Acrogymnospermae	5	0	91	9	>100
Leryth_008643-t1	MMETSP1446_1631_2_1_1_2084-100272-uncultured_eukaryote-other_Eukaryota	other_Eukaryota	4.8e-04	0.326276463262765	na		na	0	MMETSP1446_1631_2_1_1_2084-100272-uncultured_eukaryote-other_Eukaryota	other_Eukaryota	4.8e-04	0.326276463262765	0.326276463262765	other_Eukaryota, Actinobacteria, Amoebozoa, Metazoa, Taphrinomycotina	5	0	0	46	46
Leryth_014687-t1	XP_022885637.1-4146-Olea_europaea-eudicots	eudicots	7.8e-159	0.753110934604183	XP_022885637.1-4146-Olea_europaea-eudicots	eudicots	7.8e-159	0.753110934604183	XP_026460310.1-3469-Papaver_somniferum-other_Magnoliophyta	other_Magnoliophyta	1.1e-144	0.690892242520519	-0.062218692083664	eudicots, other_Magnoliophyta, monocots	3	0	87	13	>100
Leryth_024767-t1	XP_022760252.1-66656-Durio_zibethinus-eudicots	eudicots	4.7e-12	0.439091915836102	XP_022760252.1-66656-Durio_zibethinus-eudicots	eudicots	4.7e-12	0.439091915836102	1kpGBCQ2004455-89481-Pseudotaxus_chienii-Acrogymnospermae	Acrogymnospermae	5.3e-08	0.364894795127353	-0.074197120708749	eudicots, Acrogymnospermae, other_Stramenopiles, other_Magnoliophyta, Chlorophyta, other_Embryophyta, monocots, other_Streptophyta, Rhodophyta, Haptophyceae	10	0	59	41	>100
Leryth_011103-t2	XP_019149798.1-35883-Ipomoea_nil-eudicots	eudicots	5.1e-190	0.899906329452696	XP_019149798.1-35883-Ipomoea_nil-eudicots	eudicots	5.1e-190	0.899906329452696	XP_010274497.1-4432-Nelumbo_nucifera-other_Magnoliophyta	other_Magnoliophyta	2.8e-188	0.89227887060083	-0.007627458851866	eudicots, other_Magnoliophyta, monocots	3	0	83	17	>100
Leryth_009836-t1	XP_027106871.1-13443-Coffea_arabica-eudicots	eudicots	7.6e-50	0.766903249906612	XP_027106871.1-13443-Coffea_arabica-eudicots	eudicots	7.6e-50	0.766903249906612	XP_010919617.1-51953-Elaeis_guineensis-monocots	monocots	1.1e-45	0.714979454613373	-0.051923795293239	eudicots, monocots, other_Magnoliophyta, Acrogymnospermae, Chlorophyta, other_Embryophyta, other_Streptophyta, Rhodophyta, Haptophyceae, other_Stramenopiles	10	0	66	34	>100
Leryth_004448-t1	XP_003624753.1-3880-Medicago_truncatula-eudicots	eudicots	2.2e-90	0.739960929021055	XP_003624753.1-3880-Medicago_truncatula-eudicots	eudicots	2.2e-90	0.739960929021055	XP_010274919.1-4432-Nelumbo_nucifera-other_Magnoliophyta	other_Magnoliophyta	1.8e-89	0.733232038202735	-0.00672889081832007	eudicots, other_Magnoliophyta, other_Embryophyta, monocots, Chlorophyta, Acrogymnospermae, other_Streptophyta, other_Stramenopiles, Rhodophyta	9	0	84	16	>100
Leryth_023382-t1	XP_022879277.1-4146-Olea_europaea-eudicots	eudicots	1.5e-154	0.778417064271681	XP_022879277.1-4146-Olea_europaea-eudicots	eudicots	1.5e-154	0.778417064271681	XP_026392954.1-3469-Papaver_somniferum-other_Magnoliophyta	other_Magnoliophyta	2.2e-150	0.758911030030873	-0.019506034240808	eudicots, other_Magnoliophyta, monocots, Rhodophyta, other_Embryophyta	5	0	89	11	>100
Leryth_026249-t1	XP_019231214.1-49451-Nicotiana_attenuata-eudicots	eudicots	1.9e-20	0.175100401606426	XP_019231214.1-49451-Nicotiana_attenuata-eudicots	eudicots	1.9e-20	0.175100401606426	XP_020093194.1-4615-Ananas_comosus-monocots	monocots	5.2e-02	0.0767871485943775	-0.0983132530120485	eudicots, monocots, other_Magnoliophyta, other_Embryophyta, Acrogymnospermae, other_Streptophyta, Rhodophyta, Chlorophyta, other_Stramenopiles, Cryptophyta	10	0	57	43	>100
Leryth_021005-t1	XP_019226740.1-49451-Nicotiana_attenuata-eudicots	eudicots	1.5e-15	0.396439426834564	XP_019226740.1-49451-Nicotiana_attenuata-eudicots	eudicots	1.5e-15	0.396439426834564	XP_010265714.1-4432-Nelumbo_nucifera-other_Magnoliophyta	other_Magnoliophyta	9.5e-10	0.312635692574902	-0.083803734259662	eudicots, other_Magnoliophyta, monocots, other_Embryophyta, other_Streptophyta, Acrogymnospermae, other_Stramenopiles, Chlorophyta	8	0	78	22	>100
Leryth_011044-t1	XP_028060182.1-4442-Camellia_sinensis-eudicots	eudicots	1.6e-124	0.673327412670219	XP_028060182.1-4442-Camellia_sinensis-eudicots	eudicots	1.6e-124	0.673327412670219	XP_010279415.1-4432-Nelumbo_nucifera-other_Magnoliophyta	other_Magnoliophyta	1.1e-122	0.664150384843102	-0.00917702782711705	eudicots, other_Magnoliophyta, other_Embryophyta, other_Streptophyta, Rhodophyta, monocots, Chlorophyta, other_Stramenopiles, Acrogymnospermae	9	0	72	28	>100
Leryth_006319-t1	XP_023526334.1-3663-Cucurbita_pepo-eudicots	eudicots	1.3e-117	0.901755852842809	XP_023526334.1-3663-Cucurbita_pepo-eudicots	eudicots	1.3e-117	0.901755852842809	XP_010274795.1-4432-Nelumbo_nucifera-other_Magnoliophyta	other_Magnoliophyta	3.9e-117	0.898620401337793	-0.00313545150501604	eudicots, other_Magnoliophyta, monocots, other_Streptophyta, other_Stramenopiles, Acrogymnospermae, Cryptophyta, other_Embryophyta, Rhodophyta, Chlorophyta, Glaucocystophyceae	11	0	67	33	>100
Leryth_006887-t1	XP_019255946.1-49451-Nicotiana_attenuata-eudicots	eudicots	4.0e-34	0.516161616161616	XP_019255946.1-49451-Nicotiana_attenuata-eudicots	eudicots	4.0e-34	0.516161616161616	XP_010278358.1-4432-Nelumbo_nucifera-other_Magnoliophyta	other_Magnoliophyta	8.9e-26	0.422895622895623	-0.0932659932659931	eudicots, other_Magnoliophyta, monocots, other_Streptophyta, Chlorophyta, Amoebozoa	6	0	70	15	85
Leryth_000954-t1	XP_019225792.1-49451-Nicotiana_attenuata-eudicots	eudicots	4.2e-189	0.69474120941811	XP_019225792.1-49451-Nicotiana_attenuata-eudicots	eudicots	4.2e-189	0.69474120941811	XP_010271731.1-4432-Nelumbo_nucifera-other_Magnoliophyta	other_Magnoliophyta	1.3e-177	0.655222487293849	-0.039518722124261	eudicots, other_Magnoliophyta, monocots	3	0	85	15	>100
Leryth_002063-t1	XP_022865945.1-4146-Olea_europaea-eudicots	eudicots	4.2e-112	0.430189071265323	XP_022865945.1-4146-Olea_europaea-eudicots	eudicots	4.2e-112	0.430189071265323	XP_010267440.1-4432-Nelumbo_nucifera-other_Magnoliophyta	other_Magnoliophyta	1.9e-99	0.38655724080615	-0.043631830459173	eudicots, other_Magnoliophyta, monocots, other_Embryophyta	4	0	87	13	>100
Leryth_023060-t1	XP_009789751.1-4096-Nicotiana_sylvestris-eudicots	eudicots	1.9e-49	0.268082888049003	XP_009789751.1-4096-Nicotiana_sylvestris-eudicots	eudicots	1.9e-49	0.268082888049003	XP_010273945.1-4432-Nelumbo_nucifera-other_Magnoliophyta	other_Magnoliophyta	2.6e-38	0.219861853251662	-0.048221034797341	eudicots, other_Magnoliophyta, monocots	3	0	87	7	94
Leryth_019614-t2	XP_030952938.1-97700-Quercus_lobata-eudicots	eudicots	8.4e-71	0.652163632064318	XP_030952938.1-97700-Quercus_lobata-eudicots	eudicots	8.4e-71	0.652163632064318	XP_010271907.1-4432-Nelumbo_nucifera-other_Magnoliophyta	other_Magnoliophyta	5.1e-68	0.630172617640104	-0.021991014424214	eudicots, other_Magnoliophyta, monocots, Acrogymnospermae, other_Embryophyta	5	0	79	21	>100
Leryth_025420-t2	XP_028106838.1-4442-Camellia_sinensis-eudicots	eudicots	2.8e-199	0.705605133861426	XP_028106838.1-4442-Camellia_sinensis-eudicots	eudicots	2.8e-199	0.705605133861426	XP_010268849.1-4432-Nelumbo_nucifera-other_Magnoliophyta	other_Magnoliophyta	2.4e-187	0.665897924395869	-0.0397072094655569	eudicots, other_Magnoliophyta, monocots	3	0	86	14	>100
Leryth_009629-t2	XP_020550673.1-4182-Sesamum_indicum-eudicots	eudicots	0.0e+00	0.829784957740451	XP_020550673.1-4182-Sesamum_indicum-eudicots	eudicots	0.0e+00	0.829784957740451	XP_010276611.1-4432-Nelumbo_nucifera-other_Magnoliophyta	other_Magnoliophyta	0.0e+00	0.783620412966727	-0.046164544773724	eudicots, other_Magnoliophyta, monocots	3	0	86	14	>100
Leryth_021794-t10	XP_009591014.1-4098-Nicotiana_tomentosiformis-eudicots	eudicots	1.6e-61	0.566867191115224	XP_009591014.1-4098-Nicotiana_tomentosiformis-eudicots	eudicots	1.6e-61	0.566867191115224	XP_010267164.1-4432-Nelumbo_nucifera-other_Magnoliophyta	other_Magnoliophyta	1.9e-54	0.512494215640907	-0.054372975474317	eudicots, other_Magnoliophyta, other_Embryophyta, monocots, Chlorophyta, other_Streptophyta, Acrogymnospermae, Rhodophyta	8	0	74	26	>100
Leryth_015614-t1	XP_027091751.1-13443-Coffea_arabica-eudicots	eudicots	3.0e-253	0.581928345626976	XP_027091751.1-13443-Coffea_arabica-eudicots	eudicots	3.0e-253	0.581928345626976	XP_026445931.1-3469-Papaver_somniferum-other_Magnoliophyta	other_Magnoliophyta	1.0e-200	0.467004741833509	-0.114923603793467	eudicots, other_Magnoliophyta, monocots, other_Embryophyta	4	0	81	19	>100
Leryth_001526-t2	XP_011097600.1-4182-Sesamum_indicum-eudicots	eudicots	1.6e-217	0.793891543735716	XP_011097600.1-4182-Sesamum_indicum-eudicots	eudicots	1.6e-217	0.793891543735716	XP_010261207.1-4432-Nelumbo_nucifera-other_Magnoliophyta	other_Magnoliophyta	3.9e-200	0.733845834199044	-0.060045709536672	eudicots, other_Magnoliophyta, monocots	3	0	85	15	>100
Leryth_025715-t1	XP_027172826.1-49369-Coffea_eugenioides-eudicots	eudicots	6.0e-143	0.53936925647452	XP_027172826.1-49369-Coffea_eugenioides-eudicots	eudicots	6.0e-143	0.53936925647452	XP_010260710.1-4432-Nelumbo_nucifera-other_Magnoliophyta	other_Magnoliophyta	8.7e-110	0.424394319131161	-0.114974937343359	eudicots, other_Magnoliophyta, monocots	3	0	87	13	>100
Leryth_011664-t1	XP_010654230.1-29760-Vitis_vinifera-eudicots	eudicots	2.6e-29	0.434301958307012	XP_010654230.1-29760-Vitis_vinifera-eudicots	eudicots	2.6e-29	0.434301958307012	XP_010262673.1-4432-Nelumbo_nucifera-other_Magnoliophyta	other_Magnoliophyta	1.8e-14	0.278584965255843	-0.155716993051169	eudicots, other_Magnoliophyta, Chlorophyta, other_Embryophyta, monocots, other_Stramenopiles	6	0	90	10	>100
Leryth_000427-t1	XP_024951335.1-2711-Citrus_sinensis-eudicots	eudicots	6.3e-38	0.323632130384168	XP_024951335.1-2711-Citrus_sinensis-eudicots	eudicots	6.3e-38	0.323632130384168	XP_010250477.2-4432-Nelumbo_nucifera-other_Magnoliophyta	other_Magnoliophyta	1.5e-31	0.282499029879705	-0.041133100504463	eudicots, other_Magnoliophyta, monocots	3	0	84	16	>100
Leryth_014538-t1	XP_027091003.1-13443-Coffea_arabica-eudicots	eudicots	6.0e-80	0.670902716914987	XP_027091003.1-13443-Coffea_arabica-eudicots	eudicots	6.0e-80	0.670902716914987	XP_010269220.1-4432-Nelumbo_nucifera-other_Magnoliophyta	other_Magnoliophyta	7.5e-67	0.575591586327783	-0.0953111305872041	eudicots, other_Magnoliophyta, monocots, other_Streptophyta, other_Embryophyta	5	0	92	8	>100
Leryth_011076-t1	XP_011094331.1-4182-Sesamum_indicum-eudicots	eudicots	1.3e-22	0.159665019220209	XP_011094331.1-4182-Sesamum_indicum-eudicots	eudicots	1.3e-22	0.159665019220209	XP_026391531.1-3469-Papaver_somniferum-other_Magnoliophyta	other_Magnoliophyta	1.2e-10	0.105161998901702	-0.054503020318507	eudicots, other_Magnoliophyta, monocots	3	0	75	6	81
Leryth_022323-t1	XP_002274576.1-29760-Vitis_vinifera-eudicots	eudicots	1.0e-216	0.374294547774452	XP_002274576.1-29760-Vitis_vinifera-eudicots	eudicots	1.0e-216	0.374294547774452	XP_010258660.1-4432-Nelumbo_nucifera-other_Magnoliophyta	other_Magnoliophyta	2.7e-212	0.367080531972322	-0.00721401580212999	eudicots, other_Magnoliophyta, monocots, Chlorophyta, Haptophyceae, Acrogymnospermae, other_Embryophyta, Rhodophyta	8	0	81	19	>100
Leryth_007833-t1	XP_022884418.1-4146-Olea_europaea-eudicots	eudicots	9.7e-49	0.538338658146965	XP_022884418.1-4146-Olea_europaea-eudicots	eudicots	9.7e-49	0.538338658146965	1kpGBCQ2023009-4525-Neurachne_tenuifolia-monocots	monocots	9.7e-41	0.46751863684771	-0.070820021299255	eudicots, monocots, Rhodophyta, other_Embryophyta, other_Stramenopiles, Chlorophyta, Acrogymnospermae, other_Magnoliophyta, other_Streptophyta	9	0	82	18	>100
Leryth_018192-t3	XP_016559650.1-4072-Capsicum_annuum-eudicots	eudicots	2.4e-121	0.54667322592547	XP_016559650.1-4072-Capsicum_annuum-eudicots	eudicots	2.4e-121	0.54667322592547	XP_010272684.2-4432-Nelumbo_nucifera-other_Magnoliophyta	other_Magnoliophyta	2.6e-91	0.423933095560202	-0.122740130365268	eudicots, other_Magnoliophyta, monocots	3	0	86	14	>100
Leryth_021852-t1	XP_011076576.1-4182-Sesamum_indicum-eudicots	eudicots	1.2e-22	0.414239482200647	XP_011076576.1-4182-Sesamum_indicum-eudicots	eudicots	1.2e-22	0.414239482200647	XP_020147678.1-37682-Aegilops_tauschii-monocots	monocots	1.2e-06	0.222941387989932	-0.191298094210715	eudicots, monocots	2	0	71	9	80
Leryth_017752-t1	XP_027092923.1-13443-Coffea_arabica-eudicots	eudicots	1.1e-25	0.1617102744097	XP_027092923.1-13443-Coffea_arabica-eudicots	eudicots	1.1e-25	0.1617102744097	1kpGBCQ2018538-2602383-Frullania_sp_1KP-other_Embryophyta	other_Embryophyta	1.1e-12	0.106700701978302	-0.055009572431398	eudicots, other_Embryophyta, Acrogymnospermae, Rhodophyta, Chlorophyta, monocots, Cryptophyta, other_Streptophyta, other_Magnoliophyta, Glaucocystophyceae	10	0	73	27	>100
Leryth_003831-t2	XP_027084346.1-13443-Coffea_arabica-eudicots	eudicots	5.5e-148	0.492022502997325	XP_027084346.1-13443-Coffea_arabica-eudicots	eudicots	5.5e-148	0.492022502997325	XP_010259753.1-4432-Nelumbo_nucifera-other_Magnoliophyta	other_Magnoliophyta	5.9e-118	0.399981554920225	-0.0920409480770999	eudicots, other_Magnoliophyta, monocots, Acrogymnospermae, other_Streptophyta, Chlorophyta, other_Embryophyta, Haptophyceae	8	0	77	23	>100
Leryth_014413-t1	XP_022554863.1-3708-Brassica_napus-eudicots	eudicots	1.8e-05	0.147318055905314	XP_022554863.1-3708-Brassica_napus-eudicots	eudicots	1.8e-05	0.147318055905314	XP_004955437.1-4555-Setaria_italica-monocots	monocots	6.9e-05	0.142533366910098	-0.004784688995216	eudicots, monocots, other_Magnoliophyta, Acrogymnospermae, Chlorophyta, other_Streptophyta, other_Embryophyta	7	0	74	26	>100
Leryth_017120-t2	XP_020550587.1-4182-Sesamum_indicum-eudicots	eudicots	1.5e-140	0.617890131259115	XP_020550587.1-4182-Sesamum_indicum-eudicots	eudicots	1.5e-140	0.617890131259115	XP_006857892.1-13333-Amborella_trichopoda-other_Magnoliophyta	other_Magnoliophyta	2.8e-131	0.580456976178901	-0.0374331550802139	eudicots, other_Magnoliophyta, monocots	3	0	82	18	>100
Leryth_004812-t1	XP_022887462.1-4146-Olea_europaea-eudicots	eudicots	2.7e-89	0.659628543499511	XP_022887462.1-4146-Olea_europaea-eudicots	eudicots	2.7e-89	0.659628543499511	XP_010264554.1-4432-Nelumbo_nucifera-other_Magnoliophyta	other_Magnoliophyta	2.3e-83	0.621309872922776	-0.0383186705767351	eudicots, other_Magnoliophyta, monocots, other_Embryophyta, other_Stramenopiles, Rhodophyta, Acrogymnospermae, Cryptophyta, Chlorophyta, other_Streptophyta	10	0	81	19	>100
Leryth_002401-t1	XP_022847300.1-4146-Olea_europaea-eudicots	eudicots	5.3e-116	0.897597977243995	XP_022847300.1-4146-Olea_europaea-eudicots	eudicots	5.3e-116	0.897597977243995	XP_010243992.1-4432-Nelumbo_nucifera-other_Magnoliophyta	other_Magnoliophyta	2.5e-110	0.857774968394437	-0.039823008849558	eudicots, other_Magnoliophyta, monocots, other_Embryophyta, Chlorophyta, Cryptophyta, Acrogymnospermae	7	0	86	14	>100
Leryth_018380-t2	XP_011096397.1-4182-Sesamum_indicum-eudicots	eudicots	2.7e-226	0.785954833597464	XP_011096397.1-4182-Sesamum_indicum-eudicots	eudicots	2.7e-226	0.785954833597464	XP_010279199.1-4432-Nelumbo_nucifera-other_Magnoliophyta	other_Magnoliophyta	1.0e-217	0.757725832012678	-0.028229001584786	eudicots, other_Magnoliophyta, monocots, other_Embryophyta	4	0	84	16	>100
Leryth_020969-t1	XP_016495149.1-4097-Nicotiana_tabacum-eudicots	eudicots	3.1e-112	0.746885719443943	XP_016495149.1-4097-Nicotiana_tabacum-eudicots	eudicots	3.1e-112	0.746885719443943	XP_029123292.1-51953-Elaeis_guineensis-monocots	monocots	8.4e-110	0.732262141180719	-0.014623578263224	eudicots, monocots, other_Magnoliophyta, Chlorophyta, other_Embryophyta, Acrogymnospermae, other_Stramenopiles, other_Streptophyta	8	0	74	26	>100
Leryth_010680-t1	XP_016577053.1-4072-Capsicum_annuum-eudicots	eudicots	7.3e-136	0.68544796883695	XP_016577053.1-4072-Capsicum_annuum-eudicots	eudicots	7.3e-136	0.68544796883695	XP_010244791.1-4432-Nelumbo_nucifera-other_Magnoliophyta	other_Magnoliophyta	8.1e-127	0.643572621035059	-0.0418753478018911	eudicots, other_Magnoliophyta, monocots	3	0	86	14	>100
Leryth_016691-t5	XP_027065736.1-13443-Coffea_arabica-eudicots	eudicots	9.7e-118	0.722018042098229	XP_027065736.1-13443-Coffea_arabica-eudicots	eudicots	9.7e-118	0.722018042098229	XP_010269650.1-4432-Nelumbo_nucifera-other_Magnoliophyta	other_Magnoliophyta	4.8e-101	0.629301703975944	-0.092716338122285	eudicots, other_Magnoliophyta, monocots, Chlorophyta, Rhodophyta, other_Embryophyta	6	0	87	13	>100
Leryth_003972-t2	XP_019243973.1-49451-Nicotiana_attenuata-eudicots	eudicots	1.3e-140	0.655661594015992	XP_019243973.1-49451-Nicotiana_attenuata-eudicots	eudicots	1.3e-140	0.655661594015992	XP_026401931.1-3469-Papaver_somniferum-other_Magnoliophyta	other_Magnoliophyta	5.2e-129	0.606009801392829	-0.049651792623163	eudicots, other_Magnoliophyta, monocots	3	0	85	15	>100
Leryth_019787-t1	XP_006350664.1-4113-Solanum_tuberosum-eudicots	eudicots	7.0e-144	0.717325227963526	XP_006350664.1-4113-Solanum_tuberosum-eudicots	eudicots	7.0e-144	0.717325227963526	XP_019055824.1-4432-Nelumbo_nucifera-other_Magnoliophyta	other_Magnoliophyta	2.0e-135	0.678502348715115	-0.0388228792484111	eudicots, other_Magnoliophyta, Acrogymnospermae, other_Embryophyta, other_Stramenopiles, monocots, other_Streptophyta, Chlorophyta	8	0	79	21	>100
Leryth_021336-t3	XP_028065182.1-4442-Camellia_sinensis-eudicots	eudicots	9.7e-250	0.721605960264901	XP_028065182.1-4442-Camellia_sinensis-eudicots	eudicots	9.7e-250	0.721605960264901	XP_010263998.1-4432-Nelumbo_nucifera-other_Magnoliophyta	other_Magnoliophyta	3.5e-223	0.648592715231788	-0.073013245033113	eudicots, other_Magnoliophyta, monocots	3	0	87	13	>100
Leryth_002125-t1	XP_028098082.1-4442-Camellia_sinensis-eudicots	eudicots	4.5e-07	0.254735993550988	XP_028098082.1-4442-Camellia_sinensis-eudicots	eudicots	4.5e-07	0.254735993550988	XP_010268834.1-4432-Nelumbo_nucifera-other_Magnoliophyta	other_Magnoliophyta	2.3e-03	0.204756146715034	-0.049979846835954	eudicots, other_Magnoliophyta	2	0	1	1	2
Leryth_019152-t1	XP_027078903.1-13443-Coffea_arabica-eudicots	eudicots	1.1e-150	0.729475100942127	XP_027078903.1-13443-Coffea_arabica-eudicots	eudicots	1.1e-150	0.729475100942127	XP_010276674.1-4432-Nelumbo_nucifera-other_Magnoliophyta	other_Magnoliophyta	2.3e-145	0.705518169582773	-0.023956931359354	eudicots, other_Magnoliophyta, monocots	3	0	82	18	>100
Leryth_014848-t1	XP_022897175.1-4146-Olea_europaea-eudicots	eudicots	9.5e-11	0.284905660377358	XP_022897175.1-4146-Olea_europaea-eudicots	eudicots	9.5e-11	0.284905660377358	XP_010278553.1-4432-Nelumbo_nucifera-other_Magnoliophyta	other_Magnoliophyta	2.9e-07	0.241132075471698	-0.04377358490566	eudicots, other_Magnoliophyta, monocots	3	0	73	6	79
Leryth_024652-t1	XP_027123690.1-13443-Coffea_arabica-eudicots	eudicots	1.9e-112	0.742166517457475	XP_027123690.1-13443-Coffea_arabica-eudicots	eudicots	1.9e-112	0.742166517457475	XP_010273533.1-4432-Nelumbo_nucifera-other_Magnoliophyta	other_Magnoliophyta	2.2e-105	0.700089525514772	-0.042076991942703	eudicots, other_Magnoliophyta, monocots	3	0	85	15	>100
Leryth_017666-t1	XP_028070729.1-4442-Camellia_sinensis-eudicots	eudicots	6.4e-191	0.655102238589011	XP_028070729.1-4442-Camellia_sinensis-eudicots	eudicots	6.4e-191	0.655102238589011	XP_010259205.1-4432-Nelumbo_nucifera-other_Magnoliophyta	other_Magnoliophyta	1.2e-160	0.557709080337242	-0.097393158251769	eudicots, other_Magnoliophyta, monocots	3	0	84	16	>100
Leryth_009915-t1	XP_016684154.1-3635-Gossypium_hirsutum-eudicots	eudicots	1.1e-17	0.158362424627102	XP_016684154.1-3635-Gossypium_hirsutum-eudicots	eudicots	1.1e-17	0.158362424627102	XP_010277679.1-4432-Nelumbo_nucifera-other_Magnoliophyta	other_Magnoliophyta	6.5e-13	0.133291018724215	-0.025071405902887	eudicots, other_Magnoliophyta, monocots	3	0	84	16	>100
Leryth_015231-t1	XP_031119096.1-35885-Ipomoea_triloba-eudicots	eudicots	2.0e-102	0.611057692307692	XP_031119096.1-35885-Ipomoea_triloba-eudicots	eudicots	2.0e-102	0.611057692307692	XP_010270802.1-4432-Nelumbo_nucifera-other_Magnoliophyta	other_Magnoliophyta	4.2e-84	0.513621794871795	-0.097435897435897	eudicots, other_Magnoliophyta, monocots, Chlorophyta, Acrogymnospermae	5	0	88	12	>100
Leryth_003995-t1	XP_015088900.1-28526-Solanum_pennellii-eudicots	eudicots	3.0e-171	0.669041095890411	XP_015088900.1-28526-Solanum_pennellii-eudicots	eudicots	3.0e-171	0.669041095890411	XP_026405059.1-3469-Papaver_somniferum-other_Magnoliophyta	other_Magnoliophyta	6.4e-166	0.649643835616438	-0.019397260273973	eudicots, other_Magnoliophyta, monocots, other_Embryophyta, other_Streptophyta, Chlorophyta, other_Eukaryota	7	0	87	13	>100
Leryth_023928-t1	XP_009771445.1-4096-Nicotiana_sylvestris-eudicots	eudicots	3.5e-14	0.370196413321947	XP_009771445.1-4096-Nicotiana_sylvestris-eudicots	eudicots	3.5e-14	0.370196413321947	XP_010908792.1-51953-Elaeis_guineensis-monocots	monocots	1.3e-08	0.291204099060632	-0.078992314261315	eudicots, monocots, other_Magnoliophyta, other_Embryophyta	4	0	86	14	>100
Leryth_008990-t1	XP_011074805.1-4182-Sesamum_indicum-eudicots	eudicots	9.6e-30	0.512943786982249	XP_011074805.1-4182-Sesamum_indicum-eudicots	eudicots	9.6e-30	0.512943786982249	XP_010269089.1-4432-Nelumbo_nucifera-other_Magnoliophyta	other_Magnoliophyta	1.0e-23	0.438609467455621	-0.0743343195266279	eudicots, other_Magnoliophyta, Chlorophyta, monocots, Rhodophyta, other_Embryophyta, Acrogymnospermae, other_Streptophyta, other_Stramenopiles	9	0	70	30	>100
Leryth_005634-t1	XP_023758357.1-4236-Lactuca_sativa-eudicots	eudicots	1.2e-134	0.710710128055879	XP_023758357.1-4236-Lactuca_sativa-eudicots	eudicots	1.2e-134	0.710710128055879	XP_020521455.1-13333-Amborella_trichopoda-other_Magnoliophyta	other_Magnoliophyta	6.4e-131	0.692811408614668	-0.017898719441211	eudicots, other_Magnoliophyta, monocots	3	0	82	18	>100
Leryth_009997-t1	XP_021665260.1-3981-Hevea_brasiliensis-eudicots	eudicots	5.7e-41	0.365440264572137	XP_021665260.1-3981-Hevea_brasiliensis-eudicots	eudicots	5.7e-41	0.365440264572137	XP_026392069.1-3469-Papaver_somniferum-other_Magnoliophyta	other_Magnoliophyta	4.2e-36	0.33195535345184	-0.033484911120297	eudicots, other_Magnoliophyta, monocots, other_Embryophyta, Acrogymnospermae, other_Streptophyta	6	0	89	11	>100
Leryth_024212-t1	XP_016443621.1-4097-Nicotiana_tabacum-eudicots	eudicots	5.4e-108	0.615645210963967	XP_016443621.1-4097-Nicotiana_tabacum-eudicots	eudicots	5.4e-108	0.615645210963967	XP_010257984.1-4432-Nelumbo_nucifera-other_Magnoliophyta	other_Magnoliophyta	1.5e-97	0.562365260240222	-0.0532799507237449	eudicots, other_Magnoliophyta, other_Embryophyta, Chlorophyta, Acrogymnospermae, other_Streptophyta, Rhodophyta	7	0	84	16	>100
Leryth_002711-t2	XP_031123439.1-35885-Ipomoea_triloba-eudicots	eudicots	6.0e-19	0.297320656871219	XP_031123439.1-35885-Ipomoea_triloba-eudicots	eudicots	6.0e-19	0.297320656871219	XP_019053572.1-4432-Nelumbo_nucifera-other_Magnoliophyta	other_Magnoliophyta	1.2e-14	0.256410256410256	-0.040910400460963	eudicots, other_Magnoliophyta, monocots	3	0	83	17	>100
Leryth_000360-t1	XP_022866613.1-4146-Olea_europaea-eudicots	eudicots	1.2e-39	0.4426735218509	XP_022866613.1-4146-Olea_europaea-eudicots	eudicots	1.2e-39	0.4426735218509	XP_010262709.1-4432-Nelumbo_nucifera-other_Magnoliophyta	other_Magnoliophyta	6.4e-30	0.359383033419023	-0.083290488431877	eudicots, other_Magnoliophyta, monocots, other_Embryophyta, Proteobacteria	5	0	87	13	>100
Leryth_013453-t3	XP_011099760.1-4182-Sesamum_indicum-eudicots	eudicots	2.1e-162	0.560397184999518	XP_011099760.1-4182-Sesamum_indicum-eudicots	eudicots	2.1e-162	0.560397184999518	XP_010266089.1-4432-Nelumbo_nucifera-other_Magnoliophyta	other_Magnoliophyta	3.0e-148	0.515087245734117	-0.0453099392654009	eudicots, other_Magnoliophyta, monocots	3	0	84	16	>100
Leryth_010022-t1	XP_010524098.1-28532-Tarenaya_hassleriana-eudicots	eudicots	5.5e-143	0.754127100073046	XP_010524098.1-28532-Tarenaya_hassleriana-eudicots	eudicots	5.5e-143	0.754127100073046	XP_006858777.1-13333-Amborella_trichopoda-other_Magnoliophyta	other_Magnoliophyta	1.5e-132	0.703433162892622	-0.0506939371804239	eudicots, other_Magnoliophyta, Chlorophyta, monocots, Acrogymnospermae, Rhodophyta, other_Embryophyta	7	0	81	19	>100
Leryth_012726-t2	XP_019264008.1-49451-Nicotiana_attenuata-eudicots	eudicots	1.0e-265	0.715700688694576	XP_019264008.1-49451-Nicotiana_attenuata-eudicots	eudicots	1.0e-265	0.715700688694576	XP_010277016.1-4432-Nelumbo_nucifera-other_Magnoliophyta	other_Magnoliophyta	7.8e-242	0.654259846784802	-0.0614408419097741	eudicots, other_Magnoliophyta, monocots	3	0	87	13	>100
Leryth_008618-t1	XP_023920029.1-58331-Quercus_suber-eudicots	eudicots	1.2e-183	0.903342116211344	XP_023920029.1-58331-Quercus_suber-eudicots	eudicots	1.2e-183	0.903342116211344	XP_026414067.1-3469-Papaver_somniferum-other_Magnoliophyta	other_Magnoliophyta	1.1e-176	0.871169047288864	-0.03217306892248	eudicots, other_Magnoliophyta, monocots	3	0	87	13	>100
Leryth_023999-t1	XP_027110606.1-13443-Coffea_arabica-eudicots	eudicots	3.2e-28	0.352075669994745	XP_027110606.1-13443-Coffea_arabica-eudicots	eudicots	3.2e-28	0.352075669994745	XP_010252054.1-4432-Nelumbo_nucifera-other_Magnoliophyta	other_Magnoliophyta	1.5e-14	0.232790331056227	-0.119285338938518	eudicots, other_Magnoliophyta, monocots	3	0	50	12	62
Leryth_006662-t1	XP_022895755.1-4146-Olea_europaea-eudicots	eudicots	7.3e-145	0.627340374459914	XP_022895755.1-4146-Olea_europaea-eudicots	eudicots	7.3e-145	0.627340374459914	XP_020113978.1-4615-Ananas_comosus-monocots	monocots	6.4e-133	0.579692750840134	-0.0476476236197799	eudicots, monocots, other_Magnoliophyta	3	0	87	13	>100
Leryth_015961-t2	XP_009607913.1-4098-Nicotiana_tomentosiformis-eudicots	eudicots	5.7e-212	0.810984230560087	XP_009607913.1-4098-Nicotiana_tomentosiformis-eudicots	eudicots	5.7e-212	0.810984230560087	XP_010907238.1-51953-Elaeis_guineensis-monocots	monocots	8.0e-190	0.7310494834149	-0.079934747145187	eudicots, monocots, other_Magnoliophyta	3	0	86	14	>100
Leryth_010638-t1	XP_022865616.1-4146-Olea_europaea-eudicots	eudicots	6.4e-06	0.144889103182257	XP_022865616.1-4146-Olea_europaea-eudicots	eudicots	6.4e-06	0.144889103182257	XP_020153283.1-37682-Aegilops_tauschii-monocots	monocots	8.4e-06	0.143924783027965	-0.000964320154292014	eudicots, monocots	2	0	12	3	15
Leryth_021473-t1	XP_009763955.1-4096-Nicotiana_sylvestris-eudicots	eudicots	1.2e-179	0.750499706055262	XP_009763955.1-4096-Nicotiana_sylvestris-eudicots	eudicots	1.2e-179	0.750499706055262	XP_010244653.1-4432-Nelumbo_nucifera-other_Magnoliophyta	other_Magnoliophyta	7.2e-164	0.688888888888889	-0.061610817166373	eudicots, other_Magnoliophyta, Chlorophyta, other_Stramenopiles, monocots, other_Streptophyta, Acrogymnospermae, other_Embryophyta	8	0	78	22	>100
Leryth_000194-t1	XP_024028525.1-981085-Morus_notabilis-eudicots	eudicots	2.3e-208	0.269805159065057	XP_024028525.1-981085-Morus_notabilis-eudicots	eudicots	2.3e-208	0.269805159065057	XP_010246513.1-4432-Nelumbo_nucifera-other_Magnoliophyta	other_Magnoliophyta	7.4e-114	0.154625178879389	-0.115179980185668	eudicots, other_Magnoliophyta, monocots	3	0	87	13	>100
Leryth_006223-t2	XP_028089705.1-4442-Camellia_sinensis-eudicots	eudicots	1.4e-114	0.840949910197565	XP_028089705.1-4442-Camellia_sinensis-eudicots	eudicots	1.4e-114	0.840949910197565	XP_020098060.1-4615-Ananas_comosus-monocots	monocots	2.1e-110	0.81321093594093	-0.0277389742566351	eudicots, monocots, other_Embryophyta, Acrogymnospermae, Chlorophyta, other_Streptophyta, Haptophyceae, Rhodophyta	8	0	63	37	>100
Leryth_014226-t1	XP_018630730.1-4098-Nicotiana_tomentosiformis-eudicots	eudicots	6.8e-40	0.343440348791122	XP_018630730.1-4098-Nicotiana_tomentosiformis-eudicots	eudicots	6.8e-40	0.343440348791122	XP_008797350.1-42345-Phoenix_dactylifera-monocots	monocots	2.8e-17	0.194609591755846	-0.148830757035276	eudicots, monocots, other_Magnoliophyta	3	0	88	12	>100
Leryth_021539-t1	XP_009617483.1-4098-Nicotiana_tomentosiformis-eudicots	eudicots	0.0e+00	0.925284798860805	XP_009617483.1-4098-Nicotiana_tomentosiformis-eudicots	eudicots	0.0e+00	0.925284798860805	XP_010922576.1-51953-Elaeis_guineensis-monocots	monocots	0.0e+00	0.903524385902457	-0.021760412958348	eudicots, monocots, other_Magnoliophyta	3	0	86	14	>100
Leryth_021091-t2	XP_016547479.1-4072-Capsicum_annuum-eudicots	eudicots	9.9e-117	0.56549815498155	XP_016547479.1-4072-Capsicum_annuum-eudicots	eudicots	9.9e-117	0.56549815498155	XP_020695498.1-906689-Dendrobium_catenatum-monocots	monocots	8.7e-113	0.548234053769109	-0.0172641012124409	eudicots, monocots, other_Magnoliophyta	3	0	82	18	>100
Leryth_013343-t3	XP_027101945.1-13443-Coffea_arabica-eudicots	eudicots	1.6e-261	0.523131672597865	XP_027101945.1-13443-Coffea_arabica-eudicots	eudicots	1.6e-261	0.523131672597865	XP_010250788.1-4432-Nelumbo_nucifera-other_Magnoliophyta	other_Magnoliophyta	2.9e-218	0.440649753185627	-0.082481919412238	eudicots, other_Magnoliophyta, monocots	3	0	86	14	>100
Leryth_002384-t3	XP_011094124.1-4182-Sesamum_indicum-eudicots	eudicots	4.8e-275	0.835402097902098	XP_011094124.1-4182-Sesamum_indicum-eudicots	eudicots	4.8e-275	0.835402097902098	XP_010276717.1-4432-Nelumbo_nucifera-other_Magnoliophyta	other_Magnoliophyta	1.1e-255	0.779108391608392	-0.056293706293706	eudicots, other_Magnoliophyta, monocots	3	0	86	14	>100
Leryth_002977-t1	XP_027150683.1-49369-Coffea_eugenioides-eudicots	eudicots	6.1e-113	0.598533850797758	XP_027150683.1-49369-Coffea_eugenioides-eudicots	eudicots	6.1e-113	0.598533850797758	XP_020250753.1-4686-Asparagus_officinalis-monocots	monocots	1.6e-92	0.501078050884002	-0.097455799913756	eudicots, monocots, other_Magnoliophyta, other_Embryophyta, Acrogymnospermae, Chlorophyta, Rhodophyta, other_Stramenopiles	8	0	75	25	>100
Leryth_017430-t1	XP_027112544.1-13443-Coffea_arabica-eudicots	eudicots	6.8e-59	0.750876075183179	XP_027112544.1-13443-Coffea_arabica-eudicots	eudicots	6.8e-59	0.750876075183179	XP_020685079.1-906689-Dendrobium_catenatum-monocots	monocots	5.4e-48	0.635552723797388	-0.115323351385791	eudicots, monocots, other_Magnoliophyta, Chlorophyta	4	0	86	14	>100
Leryth_018071-t1	XP_002272517.2-29760-Vitis_vinifera-eudicots	eudicots	4.9e-73	0.655627605372858	XP_002272517.2-29760-Vitis_vinifera-eudicots	eudicots	4.9e-73	0.655627605372858	XP_010250878.1-4432-Nelumbo_nucifera-other_Magnoliophyta	other_Magnoliophyta	2.9e-65	0.595877721167207	-0.059749884205651	eudicots, other_Magnoliophyta, monocots, other_Embryophyta	4	0	80	20	>100
Leryth_000162-t1	XP_012832242.1-4155-Erythranthe_guttata-eudicots	eudicots	2.5e-42	0.450136781895051	XP_012832242.1-4155-Erythranthe_guttata-eudicots	eudicots	2.5e-42	0.450136781895051	XP_008804952.1-42345-Phoenix_dactylifera-monocots	monocots	4.8e-33	0.373538920666501	-0.07659786122855	eudicots, monocots, other_Magnoliophyta	3	0	82	18	>100
Leryth_012010-t1	XP_030444684.1-219896-Syzygium_oleosum-eudicots	eudicots	7.2e-72	0.246857142857143	XP_030444684.1-219896-Syzygium_oleosum-eudicots	eudicots	7.2e-72	0.246857142857143	XP_020172287.1-37682-Aegilops_tauschii-monocots	monocots	1.6e-39	0.152351648351648	-0.094505494505495	eudicots, monocots, other_Magnoliophyta, Acrogymnospermae, Chlorophyta, other_Embryophyta, other_Streptophyta	7	0	84	16	>100
Leryth_021170-t1	XP_019426079.1-3871-Lupinus_angustifolius-eudicots	eudicots	3.7e-03	0.209448160535117	XP_019426079.1-3871-Lupinus_angustifolius-eudicots	eudicots	3.7e-03	0.209448160535117	na		na	0	-0.209448160535117	eudicots	1	0	33	0	33
Leryth_020628-t2	XP_019230732.1-49451-Nicotiana_attenuata-eudicots	eudicots	8.8e-21	0.16691911541957	XP_019230732.1-49451-Nicotiana_attenuata-eudicots	eudicots	8.8e-21	0.16691911541957	XP_026402708.1-3469-Papaver_somniferum-other_Magnoliophyta	other_Magnoliophyta	7.0e-10	0.111935777037261	-0.054983338382309	eudicots, other_Magnoliophyta, monocots, other_Embryophyta	4	0	84	10	94
Leryth_009784-t3	XP_011091511.1-4182-Sesamum_indicum-eudicots	eudicots	1.0e-214	0.609783661608008	XP_011091511.1-4182-Sesamum_indicum-eudicots	eudicots	1.0e-214	0.609783661608008	1kpGBCQ2016666-1620140-Lycopodiella_appressa-other_Embryophyta	other_Embryophyta	3.9e-174	0.500887956086535	-0.108895705521473	eudicots, other_Embryophyta, other_Magnoliophyta, monocots, Rhodophyta, Chlorophyta, Acrogymnospermae, other_Streptophyta	8	0	76	24	>100
Leryth_020942-t2	XP_028086669.1-4442-Camellia_sinensis-eudicots	eudicots	0.0e+00	0.592157126975036	XP_028086669.1-4442-Camellia_sinensis-eudicots	eudicots	0.0e+00	0.592157126975036	XP_026401753.1-3469-Papaver_somniferum-other_Magnoliophyta	other_Magnoliophyta	0.0e+00	0.513121989017283	-0.079035137957753	eudicots, other_Magnoliophyta, monocots	3	0	86	14	>100
Leryth_009055-t1	XP_009591974.1-4098-Nicotiana_tomentosiformis-eudicots	eudicots	1.5e-173	0.36755537082121	XP_009591974.1-4098-Nicotiana_tomentosiformis-eudicots	eudicots	1.5e-173	0.36755537082121	XP_010251687.1-4432-Nelumbo_nucifera-other_Magnoliophyta	other_Magnoliophyta	3.7e-135	0.291847277477584	-0.075708093343626	eudicots, other_Magnoliophyta, monocots, other_Embryophyta, Acrogymnospermae, other_Stramenopiles, Cryptophyta, Chlorophyta	8	0	77	23	>100
Leryth_024061-t1	XP_022896518.1-4146-Olea_europaea-eudicots	eudicots	5.7e-198	0.800985334555454	XP_022896518.1-4146-Olea_europaea-eudicots	eudicots	5.7e-198	0.800985334555454	XP_010276375.1-4432-Nelumbo_nucifera-other_Magnoliophyta	other_Magnoliophyta	1.1e-193	0.784715857011916	-0.0162694775435379	eudicots, other_Magnoliophyta, other_Embryophyta, monocots, Chlorophyta, Rhodophyta, Acrogymnospermae, other_Stramenopiles, other_Streptophyta	9	0	53	47	>100
Leryth_016634-t4	XP_031090489.1-35885-Ipomoea_triloba-eudicots	eudicots	3.0e-131	0.666387376064795	XP_031090489.1-35885-Ipomoea_triloba-eudicots	eudicots	3.0e-131	0.666387376064795	XP_010241050.1-4432-Nelumbo_nucifera-other_Magnoliophyta	other_Magnoliophyta	4.3e-114	0.58678955453149	-0.0795978215333051	eudicots, other_Magnoliophyta, monocots, Acrogymnospermae	4	0	88	12	>100
Leryth_017983-t1	XP_028093828.1-4442-Camellia_sinensis-eudicots	eudicots	1.2e-35	0.43827671913836	XP_028093828.1-4442-Camellia_sinensis-eudicots	eudicots	1.2e-35	0.43827671913836	XP_010249032.1-4432-Nelumbo_nucifera-other_Magnoliophyta	other_Magnoliophyta	4.5e-30	0.387185860259597	-0.051090858878763	eudicots, other_Magnoliophyta, monocots, Chlorophyta, other_Streptophyta, other_Embryophyta, Rhodophyta	7	0	79	21	>100
Leryth_008679-t1	XP_028057414.1-4442-Camellia_sinensis-eudicots	eudicots	6.8e-133	0.658749658749659	XP_028057414.1-4442-Camellia_sinensis-eudicots	eudicots	6.8e-133	0.658749658749659	XP_010244632.1-4432-Nelumbo_nucifera-other_Magnoliophyta	other_Magnoliophyta	5.2e-117	0.586814086814087	-0.071935571935572	eudicots, other_Magnoliophyta, monocots, Acrogymnospermae, other_Stramenopiles, other_Embryophyta, Chlorophyta	7	0	86	14	>100
Leryth_007006-t1	XP_009791024.1-4096-Nicotiana_sylvestris-eudicots	eudicots	6.7e-102	0.697042072386552	XP_009791024.1-4096-Nicotiana_sylvestris-eudicots	eudicots	6.7e-102	0.697042072386552	XP_010263893.1-4432-Nelumbo_nucifera-other_Magnoliophyta	other_Magnoliophyta	1.3e-94	0.652397574866801	-0.044644497519751	eudicots, other_Magnoliophyta, monocots, other_Embryophyta, Rhodophyta, Chlorophyta, Acrogymnospermae, other_Streptophyta	8	0	79	21	>100
Leryth_012859-t2	XP_012849493.1-4155-Erythranthe_guttata-eudicots	eudicots	8.7e-279	0.879920007272066	XP_012849493.1-4155-Erythranthe_guttata-eudicots	eudicots	8.7e-279	0.879920007272066	XP_010915357.1-51953-Elaeis_guineensis-monocots	monocots	8.4e-274	0.864830469957277	-0.015089537314789	eudicots, monocots, other_Magnoliophyta	3	0	82	18	>100
Leryth_014068-t1	XP_031099098.1-35885-Ipomoea_triloba-eudicots	eudicots	8.9e-70	0.831498470948012	XP_031099098.1-35885-Ipomoea_triloba-eudicots	eudicots	8.9e-70	0.831498470948012	XP_026455441.1-3469-Papaver_somniferum-other_Magnoliophyta	other_Magnoliophyta	4.9e-60	0.732721712538226	-0.0987767584097859	eudicots, other_Magnoliophyta, monocots, other_Streptophyta, Chlorophyta, other_Embryophyta	6	0	84	16	>100
Leryth_025229-t1	XP_027163743.1-49369-Coffea_eugenioides-eudicots	eudicots	2.4e-28	0.39646017699115	XP_027163743.1-49369-Coffea_eugenioides-eudicots	eudicots	2.4e-28	0.39646017699115	XP_011625256.1-13333-Amborella_trichopoda-other_Magnoliophyta	other_Magnoliophyta	1.4e-12	0.24188790560472	-0.15457227138643	eudicots, other_Magnoliophyta, monocots	3	0	60	3	63
Leryth_022488-t1	XP_021724751.1-63459-Chenopodium_quinoa-eudicots	eudicots	8.7e-06	0.236356340288925	XP_021724751.1-63459-Chenopodium_quinoa-eudicots	eudicots	8.7e-06	0.236356340288925	1kpGBCQ2089256-1727150-Lobomonas_rostrata-Chlorophyta	Chlorophyta	3.1e-03	0.202247191011236	-0.034109149277689	eudicots, Chlorophyta, Acrogymnospermae, other_Magnoliophyta, other_Embryophyta, Cryptophyta, other_Streptophyta, monocots, other_Stramenopiles	9	0	51	49	>100
Leryth_009737-t1	XP_009775514.1-4096-Nicotiana_sylvestris-eudicots	eudicots	1.3e-115	0.600904465799887	XP_009775514.1-4096-Nicotiana_sylvestris-eudicots	eudicots	1.3e-115	0.600904465799887	XP_010240927.1-4432-Nelumbo_nucifera-other_Magnoliophyta	other_Magnoliophyta	8.8e-104	0.545505935556812	-0.055398530243075	eudicots, other_Magnoliophyta, monocots	3	0	87	13	>100
Leryth_006663-t1	XP_022867355.1-4146-Olea_europaea-eudicots	eudicots	6.6e-125	0.680949537175276	XP_022867355.1-4146-Olea_europaea-eudicots	eudicots	6.6e-125	0.680949537175276	XP_010259314.1-4432-Nelumbo_nucifera-other_Magnoliophyta	other_Magnoliophyta	3.8e-104	0.577933711555688	-0.103015825619588	eudicots, other_Magnoliophyta, monocots	3	0	86	14	>100
Leryth_018364-t1	XP_011101037.1-4182-Sesamum_indicum-eudicots	eudicots	1.4e-304	0.820666562840679	XP_011101037.1-4182-Sesamum_indicum-eudicots	eudicots	1.4e-304	0.820666562840679	XP_010266498.1-4432-Nelumbo_nucifera-other_Magnoliophyta	other_Magnoliophyta	2.4e-285	0.770830088771219	-0.04983647406946	eudicots, other_Magnoliophyta, monocots	3	0	86	14	>100
Leryth_015302-t2	XP_027094370.1-13443-Coffea_arabica-eudicots	eudicots	2.7e-142	0.592259847961299	XP_027094370.1-13443-Coffea_arabica-eudicots	eudicots	2.7e-142	0.592259847961299	XP_010243882.1-4432-Nelumbo_nucifera-other_Magnoliophyta	other_Magnoliophyta	1.6e-126	0.531905090992859	-0.0603547569684401	eudicots, other_Magnoliophyta, monocots, other_Stramenopiles, other_Streptophyta, Rhodophyta, Acrogymnospermae, other_Embryophyta, Chlorophyta	9	0	80	20	>100
Leryth_006768-t1	XP_022894713.1-4146-Olea_europaea-eudicots	eudicots	2.5e-49	0.333116566411966	XP_022894713.1-4146-Olea_europaea-eudicots	eudicots	2.5e-49	0.333116566411966	XP_019054993.1-4432-Nelumbo_nucifera-other_Magnoliophyta	other_Magnoliophyta	1.7e-37	0.269224516338807	-0.063892050073159	eudicots, other_Magnoliophyta, monocots, Chlorophyta, Acrogymnospermae, other_Embryophyta	6	0	80	20	>100
Leryth_015986-t1	XP_016570399.1-4072-Capsicum_annuum-eudicots	eudicots	7.0e-59	0.352844801906464	XP_016570399.1-4072-Capsicum_annuum-eudicots	eudicots	7.0e-59	0.352844801906464	XP_010925494.1-51953-Elaeis_guineensis-monocots	monocots	1.7e-41	0.266756032171582	-0.086088769734882	eudicots, monocots, other_Magnoliophyta	3	0	84	16	>100
Leryth_005076-t1	XP_019196893.1-35883-Ipomoea_nil-eudicots	eudicots	7.5e-22	0.416050295857988	XP_019196893.1-35883-Ipomoea_nil-eudicots	eudicots	7.5e-22	0.416050295857988	XP_010256187.1-4432-Nelumbo_nucifera-other_Magnoliophyta	other_Magnoliophyta	1.3e-13	0.314718934911243	-0.101331360946745	eudicots, other_Magnoliophyta, monocots, Chlorophyta, other_Embryophyta, other_Streptophyta, Acrogymnospermae	7	0	77	23	>100
Leryth_020864-t1	XP_023770442.1-4236-Lactuca_sativa-eudicots	eudicots	1.2e-85	0.725669642857143	XP_023770442.1-4236-Lactuca_sativa-eudicots	eudicots	1.2e-85	0.725669642857143	XP_010251621.1-4432-Nelumbo_nucifera-other_Magnoliophyta	other_Magnoliophyta	1.3e-84	0.717857142857143	-0.0078125	eudicots, other_Magnoliophyta, monocots, other_Embryophyta	4	0	84	16	>100
Leryth_004171-t1	XP_009772601.1-4096-Nicotiana_sylvestris-eudicots	eudicots	6.1e-236	0.64272373540856	XP_009772601.1-4096-Nicotiana_sylvestris-eudicots	eudicots	6.1e-236	0.64272373540856	XP_010256723.1-4432-Nelumbo_nucifera-other_Magnoliophyta	other_Magnoliophyta	1.2e-215	0.590194552529183	-0.052529182879377	eudicots, other_Magnoliophyta, monocots	3	0	84	16	>100
Leryth_008961-t1	XP_027180730.1-49369-Coffea_eugenioides-eudicots	eudicots	5.1e-124	0.705058365758755	XP_027180730.1-49369-Coffea_eugenioides-eudicots	eudicots	5.1e-124	0.705058365758755	XP_010250231.1-4432-Nelumbo_nucifera-other_Magnoliophyta	other_Magnoliophyta	2.5e-110	0.634241245136187	-0.0708171206225681	eudicots, other_Magnoliophyta, monocots, other_Embryophyta	4	0	87	13	>100
Leryth_025838-t1	XP_021998026.1-4232-Helianthus_annuus-eudicots	eudicots	1.9e-11	0.235826296743064	XP_021998026.1-4232-Helianthus_annuus-eudicots	eudicots	1.9e-11	0.235826296743064	XP_020090988.1-4615-Ananas_comosus-monocots	monocots	3.8e-04	0.16254523522316	-0.073281061519904	eudicots, monocots, other_Embryophyta, other_Magnoliophyta	4	0	39	6	45
Leryth_016975-t2	XP_019154526.1-35883-Ipomoea_nil-eudicots	eudicots	9.8e-41	0.609315258950295	XP_019154526.1-35883-Ipomoea_nil-eudicots	eudicots	9.8e-41	0.609315258950295	XP_020573702.1-78828-Phalaenopsis_equestris-monocots	monocots	3.9e-37	0.56760514424748	-0.041710114702815	eudicots, monocots, other_Magnoliophyta, Chlorophyta, other_Embryophyta, Acrogymnospermae	6	0	76	24	>100
Leryth_016191-t2	XP_028113812.1-4442-Camellia_sinensis-eudicots	eudicots	4.5e-34	0.215301003344482	XP_028113812.1-4442-Camellia_sinensis-eudicots	eudicots	4.5e-34	0.215301003344482	XP_008785083.1-42345-Phoenix_dactylifera-monocots	monocots	1.2e-18	0.1438127090301	-0.071488294314382	eudicots, monocots, other_Magnoliophyta	3	0	82	15	97
Leryth_007342-t3	XP_011093876.1-4182-Sesamum_indicum-eudicots	eudicots	4.5e-230	0.915473755964553	XP_011093876.1-4182-Sesamum_indicum-eudicots	eudicots	4.5e-230	0.915473755964553	XP_010273890.1-4432-Nelumbo_nucifera-other_Magnoliophyta	other_Magnoliophyta	6.3e-224	0.892297205180641	-0.023176550783912	eudicots, other_Magnoliophyta, monocots	3	0	84	16	>100
Leryth_019120-t1	XP_004229211.1-4081-Solanum_lycopersicum-eudicots	eudicots	4.7e-37	0.77714012434242	XP_004229211.1-4081-Solanum_lycopersicum-eudicots	eudicots	4.7e-37	0.77714012434242	XP_010241681.1-4432-Nelumbo_nucifera-other_Magnoliophyta	other_Magnoliophyta	3.9e-31	0.683405069344811	-0.0937350549976089	eudicots, other_Magnoliophyta, monocots	3	0	85	15	>100
Leryth_024982-t2	XP_019182434.1-35883-Ipomoea_nil-eudicots	eudicots	1.3e-103	0.631371906244878	XP_019182434.1-35883-Ipomoea_nil-eudicots	eudicots	1.3e-103	0.631371906244878	XP_010935326.1-51953-Elaeis_guineensis-monocots	monocots	2.3e-103	0.630060645795771	-0.00131126044910701	eudicots, monocots, other_Magnoliophyta	3	0	82	18	>100
Leryth_005794-t1	XP_019175052.1-35883-Ipomoea_nil-eudicots	eudicots	2.6e-90	0.593179049939099	XP_019175052.1-35883-Ipomoea_nil-eudicots	eudicots	2.6e-90	0.593179049939099	XP_010266516.1-4432-Nelumbo_nucifera-other_Magnoliophyta	other_Magnoliophyta	4.1e-83	0.551592135026971	-0.041586914912128	eudicots, other_Magnoliophyta, monocots	3	0	83	17	>100
Leryth_017986-t2	XP_028093842.1-4442-Camellia_sinensis-eudicots	eudicots	3.9e-62	0.591377245508982	XP_028093842.1-4442-Camellia_sinensis-eudicots	eudicots	3.9e-62	0.591377245508982	XP_010250711.1-4432-Nelumbo_nucifera-other_Magnoliophyta	other_Magnoliophyta	1.2e-58	0.563592814371258	-0.027784431137724	eudicots, other_Magnoliophyta, Chlorophyta, other_Embryophyta, other_Stramenopiles, Acrogymnospermae, monocots, other_Streptophyta, Haptophyceae, Rhodophyta	10	0	58	42	>100
Leryth_011879-t1	XP_022002516.1-4232-Helianthus_annuus-eudicots	eudicots	3.3e-43	0.935104752171691	XP_022002516.1-4232-Helianthus_annuus-eudicots	eudicots	3.3e-43	0.935104752171691	XP_020167537.1-37682-Aegilops_tauschii-monocots	monocots	1.2e-40	0.891670924885028	-0.043433827286663	eudicots, monocots, other_Streptophyta, other_Magnoliophyta, Acrogymnospermae, Chlorophyta, other_Embryophyta, other_Stramenopiles	8	0	70	30	>100
Leryth_002704-t3	XP_011091390.2-4182-Sesamum_indicum-eudicots	eudicots	6.9e-195	0.871330971659919	XP_011091390.2-4182-Sesamum_indicum-eudicots	eudicots	6.9e-195	0.871330971659919	XP_010243989.1-4432-Nelumbo_nucifera-other_Magnoliophyta	other_Magnoliophyta	6.7e-190	0.850455465587045	-0.020875506072874	eudicots, other_Magnoliophyta, monocots	3	0	84	16	>100
Leryth_016839-t8	XP_027175464.1-49369-Coffea_eugenioides-eudicots	eudicots	0.0e+00	0.58209216751358	XP_027175464.1-49369-Coffea_eugenioides-eudicots	eudicots	0.0e+00	0.58209216751358	XP_010242798.1-4432-Nelumbo_nucifera-other_Magnoliophyta	other_Magnoliophyta	0.0e+00	0.51961250594508	-0.0624796615684999	eudicots, other_Magnoliophyta, monocots	3	0	85	15	>100
Leryth_020164-t1	XP_021828137.1-42229-Prunus_avium-eudicots	eudicots	4.4e-276	0.608897068155857	XP_021828137.1-42229-Prunus_avium-eudicots	eudicots	4.4e-276	0.608897068155857	XP_010252985.1-4432-Nelumbo_nucifera-other_Magnoliophyta	other_Magnoliophyta	7.5e-260	0.574692219824851	-0.034204848331006	eudicots, other_Magnoliophyta, monocots	3	0	87	13	>100
Leryth_026889-t1	XP_022892783.1-4146-Olea_europaea-eudicots	eudicots	2.3e-85	0.613623462630085	XP_022892783.1-4146-Olea_europaea-eudicots	eudicots	2.3e-85	0.613623462630085	XP_010246083.1-4432-Nelumbo_nucifera-other_Magnoliophyta	other_Magnoliophyta	6.7e-77	0.560454115421003	-0.0531693472090821	eudicots, other_Magnoliophyta, monocots	3	0	87	13	>100
Leryth_005934-t3	XP_027119085.1-13443-Coffea_arabica-eudicots	eudicots	3.7e-99	0.429083757519667	XP_027119085.1-13443-Coffea_arabica-eudicots	eudicots	3.7e-99	0.429083757519667	XP_010242660.1-4432-Nelumbo_nucifera-other_Magnoliophyta	other_Magnoliophyta	9.3e-74	0.331559463211476	-0.097524294308191	eudicots, other_Magnoliophyta, Acrogymnospermae, other_Embryophyta, monocots, other_Streptophyta, Chlorophyta, Rhodophyta	8	0	75	25	>100
Leryth_022288-t1	XP_009799748.1-4096-Nicotiana_sylvestris-eudicots	eudicots	1.3e-210	0.672867513611615	XP_009799748.1-4096-Nicotiana_sylvestris-eudicots	eudicots	1.3e-210	0.672867513611615	XP_010246468.1-4432-Nelumbo_nucifera-other_Magnoliophyta	other_Magnoliophyta	2.2e-192	0.617967332123412	-0.054900181488203	eudicots, other_Magnoliophyta, monocots	3	0	87	13	>100
Leryth_014801-t1	XP_019239998.1-49451-Nicotiana_attenuata-eudicots	eudicots	5.8e-239	0.687813708549329	XP_019239998.1-49451-Nicotiana_attenuata-eudicots	eudicots	5.8e-239	0.687813708549329	XP_010250161.1-4432-Nelumbo_nucifera-other_Magnoliophyta	other_Magnoliophyta	2.8e-209	0.606681477824406	-0.081132230724923	eudicots, other_Magnoliophyta, monocots, Acrogymnospermae, other_Embryophyta, Chlorophyta, other_Streptophyta, other_Stramenopiles, Rhodophyta	9	0	84	16	>100
Leryth_018820-t1	XP_027773581.1-28526-Solanum_pennellii-eudicots	eudicots	4.0e-203	0.554841706014397	XP_027773581.1-28526-Solanum_pennellii-eudicots	eudicots	4.0e-203	0.554841706014397	XP_010270334.1-4432-Nelumbo_nucifera-other_Magnoliophyta	other_Magnoliophyta	4.0e-187	0.513739453518074	-0.0411022524963229	eudicots, other_Magnoliophyta, monocots, Acrogymnospermae	4	0	86	14	>100
Leryth_015512-t2	XP_028108654.1-4442-Camellia_sinensis-eudicots	eudicots	3.8e-56	0.562051027991083	XP_028108654.1-4442-Camellia_sinensis-eudicots	eudicots	3.8e-56	0.562051027991083	XP_010255609.1-4432-Nelumbo_nucifera-other_Magnoliophyta	other_Magnoliophyta	9.8e-44	0.459995045826109	-0.102055982164974	eudicots, other_Magnoliophyta, monocots	3	0	87	13	>100
Leryth_012689-t7	XP_017973281.1-3641-Theobroma_cacao-eudicots	eudicots	5.4e-192	0.933342495876855	XP_017973281.1-3641-Theobroma_cacao-eudicots	eudicots	5.4e-192	0.933342495876855	XP_010248969.1-4432-Nelumbo_nucifera-other_Magnoliophyta	other_Magnoliophyta	1.2e-186	0.909015942825728	-0.0243265530511271	eudicots, other_Magnoliophyta, monocots	3	0	82	18	>100
Leryth_003259-t1	XP_027085193.1-13443-Coffea_arabica-eudicots	eudicots	5.5e-78	0.65998678705131	XP_027085193.1-13443-Coffea_arabica-eudicots	eudicots	5.5e-78	0.65998678705131	XP_010277397.1-4432-Nelumbo_nucifera-other_Magnoliophyta	other_Magnoliophyta	5.9e-64	0.557366218894517	-0.102620568156793	eudicots, other_Magnoliophyta, Rhodophyta, Acrogymnospermae, monocots, other_Embryophyta, Chlorophyta, other_Streptophyta	8	0	64	36	>100
Leryth_011042-t3	XP_019074619.1-29760-Vitis_vinifera-eudicots	eudicots	4.8e-205	0.655841799709724	XP_019074619.1-29760-Vitis_vinifera-eudicots	eudicots	4.8e-205	0.655841799709724	XP_010258255.1-4432-Nelumbo_nucifera-other_Magnoliophyta	other_Magnoliophyta	2.7e-195	0.626451378809869	-0.029390420899855	eudicots, other_Magnoliophyta, monocots	3	0	86	14	>100
Leryth_027471-t1	XP_009587628.1-4098-Nicotiana_tomentosiformis-eudicots	eudicots	1.0e-62	0.347052280311457	XP_009587628.1-4098-Nicotiana_tomentosiformis-eudicots	eudicots	1.0e-62	0.347052280311457	XP_010274717.1-4432-Nelumbo_nucifera-other_Magnoliophyta	other_Magnoliophyta	1.6e-60	0.336902113459399	-0.010150166852058	eudicots, other_Magnoliophyta, other_Streptophyta, other_Embryophyta, Rhodophyta, Chlorophyta	6	0	91	9	>100
Leryth_011177-t1	XP_011079686.1-4182-Sesamum_indicum-eudicots	eudicots	6.4e-99	0.693448470058194	XP_011079686.1-4182-Sesamum_indicum-eudicots	eudicots	6.4e-99	0.693448470058194	XP_020521273.1-13333-Amborella_trichopoda-other_Magnoliophyta	other_Magnoliophyta	1.7e-91	0.647080908578937	-0.046367561479257	eudicots, other_Magnoliophyta, monocots	3	0	84	16	>100
Leryth_025719-t2	XP_010655444.1-29760-Vitis_vinifera-eudicots	eudicots	1.4e-116	0.556175402179554	XP_010655444.1-29760-Vitis_vinifera-eudicots	eudicots	1.4e-116	0.556175402179554	XP_010260272.1-4432-Nelumbo_nucifera-other_Magnoliophyta	other_Magnoliophyta	7.3e-110	0.527244421380384	-0.02893098079917	eudicots, other_Magnoliophyta, monocots, other_Embryophyta	4	0	82	18	>100
Leryth_009174-t1	XP_018835527.1-51240-Juglans_regia-eudicots	eudicots	3.9e-53	0.744497936726272	XP_018835527.1-51240-Juglans_regia-eudicots	eudicots	3.9e-53	0.744497936726272	XP_026455530.1-3469-Papaver_somniferum-other_Magnoliophyta	other_Magnoliophyta	4.7e-51	0.720426409903714	-0.024071526822558	eudicots, other_Magnoliophyta, monocots, Proteobacteria	4	0	86	14	>100
Leryth_026448-t1	XP_009620510.1-4098-Nicotiana_tomentosiformis-eudicots	eudicots	2.8e-115	0.493547261946285	XP_009620510.1-4098-Nicotiana_tomentosiformis-eudicots	eudicots	2.8e-115	0.493547261946285	XP_026440848.1-3469-Papaver_somniferum-other_Magnoliophyta	other_Magnoliophyta	1.3e-104	0.452272991512615	-0.04127427043367	eudicots, other_Magnoliophyta, monocots	3	0	84	16	>100
Leryth_020028-t2	XP_011091128.1-4182-Sesamum_indicum-eudicots	eudicots	1.4e-204	0.856413301662708	XP_011091128.1-4182-Sesamum_indicum-eudicots	eudicots	1.4e-204	0.856413301662708	XP_010270084.1-4432-Nelumbo_nucifera-other_Magnoliophyta	other_Magnoliophyta	5.7e-198	0.830285035629454	-0.026128266033254	eudicots, other_Magnoliophyta, monocots	3	0	84	16	>100
Leryth_007640-t1	XP_009594123.1-4098-Nicotiana_tomentosiformis-eudicots	eudicots	3.0e-229	0.858012820512821	XP_009594123.1-4098-Nicotiana_tomentosiformis-eudicots	eudicots	3.0e-229	0.858012820512821	XP_010265605.1-4432-Nelumbo_nucifera-other_Magnoliophyta	other_Magnoliophyta	2.8e-219	0.822649572649573	-0.0353632478632481	eudicots, other_Magnoliophyta, monocots	3	0	87	13	>100
Leryth_017009-t2	XP_019165486.1-35883-Ipomoea_nil-eudicots	eudicots	0.0e+00	0.642627653471027	XP_019165486.1-35883-Ipomoea_nil-eudicots	eudicots	0.0e+00	0.642627653471027	XP_010271468.1-4432-Nelumbo_nucifera-other_Magnoliophyta	other_Magnoliophyta	1.3e-276	0.551577739529547	-0.09104991394148	eudicots, other_Magnoliophyta, monocots	3	0	86	14	>100
Leryth_016971-t1	XP_011100834.1-4182-Sesamum_indicum-eudicots	eudicots	6.8e-06	0.497011101622545	XP_011100834.1-4182-Sesamum_indicum-eudicots	eudicots	6.8e-06	0.497011101622545	XP_009382510.1-4641-Musa_acuminata-monocots	monocots	5.8e-05	0.470538001707942	-0.026473099914603	eudicots, monocots, other_Magnoliophyta, other_Streptophyta, Chlorophyta, other_Embryophyta, Acrogymnospermae	7	0	76	24	>100
Leryth_007080-t1	XP_010242918.1-4432-Nelumbo_nucifera-other_Magnoliophyta	other_Magnoliophyta	0.0e+00	0.893813404290704	XP_002274051.1-29760-Vitis_vinifera-eudicots	eudicots	0.0e+00	0.890445700981207	XP_010242918.1-4432-Nelumbo_nucifera-other_Magnoliophyta	other_Magnoliophyta	0.0e+00	0.893813404290704	0.00336770330949698	other_Magnoliophyta, eudicots, monocots	3	0	83	17	>100
Leryth_010399-t3	XP_020553508.1-4182-Sesamum_indicum-eudicots	eudicots	0.0e+00	0.615630501250811	XP_020553508.1-4182-Sesamum_indicum-eudicots	eudicots	0.0e+00	0.615630501250811	XP_010263344.1-4432-Nelumbo_nucifera-other_Magnoliophyta	other_Magnoliophyta	0.0e+00	0.518206244788289	-0.097424256462522	eudicots, other_Magnoliophyta, monocots, Rhodophyta, other_Embryophyta	5	0	78	22	>100
Leryth_009497-t1	XP_016479138.1-4097-Nicotiana_tabacum-eudicots	eudicots	1.3e-198	0.760572543916721	XP_016479138.1-4097-Nicotiana_tabacum-eudicots	eudicots	1.3e-198	0.760572543916721	XP_010254104.1-4432-Nelumbo_nucifera-other_Magnoliophyta	other_Magnoliophyta	1.2e-180	0.69583604424203	-0.064736499674691	eudicots, other_Magnoliophyta, Acrogymnospermae, other_Embryophyta, monocots, Rhodophyta, Chlorophyta, other_Streptophyta	8	0	81	19	>100
Leryth_015607-t1	XP_027147863.1-49369-Coffea_eugenioides-eudicots	eudicots	3.4e-201	0.802691090004523	XP_027147863.1-49369-Coffea_eugenioides-eudicots	eudicots	3.4e-201	0.802691090004523	XP_008797259.1-42345-Phoenix_dactylifera-monocots	monocots	7.1e-175	0.703867028493894	-0.0988240615106289	eudicots, monocots, other_Magnoliophyta	3	0	87	13	>100
Leryth_008282-t1	XP_022746014.1-66656-Durio_zibethinus-eudicots	eudicots	3.6e-176	0.746337977849232	XP_022746014.1-66656-Durio_zibethinus-eudicots	eudicots	3.6e-176	0.746337977849232	XP_020692449.1-906689-Dendrobium_catenatum-monocots	monocots	3.4e-174	0.73859711801834	-0.0077408598308919	eudicots, monocots, other_Magnoliophyta, other_Embryophyta, Rhodophyta, Chlorophyta, Glaucocystophyceae, Acrogymnospermae, other_Stramenopiles, other_Streptophyta	10	0	49	51	>100
Leryth_022435-t1	XP_027086762.1-13443-Coffea_arabica-eudicots	eudicots	4.4e-230	0.724934808020862	XP_027086762.1-13443-Coffea_arabica-eudicots	eudicots	4.4e-230	0.724934808020862	XP_010276092.1-4432-Nelumbo_nucifera-other_Magnoliophyta	other_Magnoliophyta	4.5e-222	0.701016095674849	-0.0239187123460129	eudicots, other_Magnoliophyta, monocots	3	0	85	15	>100
Leryth_002968-t3	XP_009784640.1-4096-Nicotiana_sylvestris-eudicots	eudicots	0.0e+00	0.685073209734646	XP_009784640.1-4096-Nicotiana_sylvestris-eudicots	eudicots	0.0e+00	0.685073209734646	XP_010261094.1-4432-Nelumbo_nucifera-other_Magnoliophyta	other_Magnoliophyta	0.0e+00	0.653890360301834	-0.031182849432812	eudicots, other_Magnoliophyta, monocots	3	0	84	16	>100
Leryth_009772-t1	XP_023540010.1-3663-Cucurbita_pepo-eudicots	eudicots	1.2e-44	0.292483407933323	XP_023540010.1-3663-Cucurbita_pepo-eudicots	eudicots	1.2e-44	0.292483407933323	XP_025818455.1-206008-Panicum_hallii-monocots	monocots	5.1e-40	0.268714307763544	-0.023769100169779	eudicots, monocots, other_Magnoliophyta	3	0	82	18	>100
Leryth_008448-t1	XP_011093480.1-4182-Sesamum_indicum-eudicots	eudicots	1.9e-102	0.879067620586199	XP_011093480.1-4182-Sesamum_indicum-eudicots	eudicots	1.9e-102	0.879067620586199	XP_010269898.1-4432-Nelumbo_nucifera-other_Magnoliophyta	other_Magnoliophyta	7.3e-99	0.851603969536118	-0.027463651050081	eudicots, other_Magnoliophyta, monocots	3	0	85	15	>100
Leryth_015030-t1	XP_024984308.1-4265-Cynara_cardunculus-eudicots	eudicots	3.1e-80	0.754670599803343	XP_024984308.1-4265-Cynara_cardunculus-eudicots	eudicots	3.1e-80	0.754670599803343	XP_010257455.1-4432-Nelumbo_nucifera-other_Magnoliophyta	other_Magnoliophyta	2.6e-71	0.681661750245821	-0.073008849557522	eudicots, other_Magnoliophyta, monocots	3	0	84	16	>100
Leryth_020608-t1	XP_009782379.1-4096-Nicotiana_sylvestris-eudicots	eudicots	1.1e-73	0.7429614181439	XP_009782379.1-4096-Nicotiana_sylvestris-eudicots	eudicots	1.1e-73	0.7429614181439	XP_010265227.1-4432-Nelumbo_nucifera-other_Magnoliophyta	other_Magnoliophyta	2.4e-68	0.69681960375391	-0.04614181438999	eudicots, other_Magnoliophyta, monocots	3	0	87	13	>100
Leryth_026307-t1	XP_022771254.1-66656-Durio_zibethinus-eudicots	eudicots	1.2e-52	0.691441441441441	XP_022771254.1-66656-Durio_zibethinus-eudicots	eudicots	1.2e-52	0.691441441441441	XP_020112689.1-4615-Ananas_comosus-monocots	monocots	1.9e-42	0.582368082368082	-0.109073359073359	eudicots, monocots, other_Magnoliophyta	3	0	87	13	>100
Leryth_002528-t1	XP_003631878.1-29760-Vitis_vinifera-eudicots	eudicots	3.5e-76	0.760362694300518	XP_003631878.1-29760-Vitis_vinifera-eudicots	eudicots	3.5e-76	0.760362694300518	XP_010254822.1-4432-Nelumbo_nucifera-other_Magnoliophyta	other_Magnoliophyta	4.4e-71	0.716580310880829	-0.043782383419689	eudicots, other_Magnoliophyta, monocots	3	0	83	17	>100
Leryth_027170-t1	YP_009364993.1-1980291-Primula_stenodonta-eudicots	eudicots	3.9e-10	0.423748544819558	YP_009364993.1-1980291-Primula_stenodonta-eudicots	eudicots	3.9e-10	0.423748544819558	YP_009234952.1-74825-Pachysandra_terminalis-other_Magnoliophyta	other_Magnoliophyta	6.3e-08	0.381257275902212	-0.042491268917346	eudicots	1	0	100	0	>100
Leryth_002439-t3	XP_019187464.1-35883-Ipomoea_nil-eudicots	eudicots	5.4e-91	0.466784404292895	XP_019187464.1-35883-Ipomoea_nil-eudicots	eudicots	5.4e-91	0.466784404292895	XP_010257717.1-4432-Nelumbo_nucifera-other_Magnoliophyta	other_Magnoliophyta	2.5e-64	0.346420323325635	-0.12036408096726	eudicots, other_Magnoliophyta, monocots	3	0	85	15	>100
Leryth_016502-t3	XP_020237069.1-3821-Cajanus_cajan-eudicots	eudicots	2.9e-28	0.202546816479401	XP_020237069.1-3821-Cajanus_cajan-eudicots	eudicots	2.9e-28	0.202546816479401	XP_019708007.1-51953-Elaeis_guineensis-monocots	monocots	4.1e-22	0.171985018726592	-0.030561797752809	eudicots, monocots, Chlorophyta, other_Embryophyta, Acrogymnospermae, Rhodophyta, other_Streptophyta	7	0	72	28	>100
Leryth_006749-t2	NP_001353332.1-4081-Solanum_lycopersicum-eudicots	eudicots	3.3e-249	0.834500623620839	NP_001353332.1-4081-Solanum_lycopersicum-eudicots	eudicots	3.3e-249	0.834500623620839	XP_010245292.1-4432-Nelumbo_nucifera-other_Magnoliophyta	other_Magnoliophyta	9.2e-244	0.81713518180946	-0.017365441811379	eudicots, other_Magnoliophyta, other_Streptophyta, other_Embryophyta, Glaucocystophyceae, Rhodophyta, Acrogymnospermae, Chlorophyta, monocots	9	0	76	24	>100
Leryth_019095-t1	XP_010653203.1-29760-Vitis_vinifera-eudicots	eudicots	1.5e-27	0.385877527102256	XP_010653203.1-29760-Vitis_vinifera-eudicots	eudicots	1.5e-27	0.385877527102256	XP_026418149.1-3469-Papaver_somniferum-other_Magnoliophyta	other_Magnoliophyta	1.2e-21	0.328450043949604	-0.057427483152652	eudicots, other_Magnoliophyta, monocots, Chlorophyta, other_Embryophyta, Acrogymnospermae, other_Streptophyta, Cryptophyta	8	0	70	30	>100
Leryth_023062-t1	XP_011101699.1-4182-Sesamum_indicum-eudicots	eudicots	4.0e-99	0.697437829691032	XP_011101699.1-4182-Sesamum_indicum-eudicots	eudicots	4.0e-99	0.697437829691032	XP_010273939.1-4432-Nelumbo_nucifera-other_Magnoliophyta	other_Magnoliophyta	4.0e-83	0.597211755840241	-0.100226073850791	eudicots, other_Magnoliophyta, monocots	3	0	87	13	>100
Leryth_002205-t1	XP_030552911.1-178133-Rhodamnia_argentea-eudicots	eudicots	2.2e-111	0.873802936795063	XP_030552911.1-178133-Rhodamnia_argentea-eudicots	eudicots	2.2e-111	0.873802936795063	XP_010276399.1-4432-Nelumbo_nucifera-other_Magnoliophyta	other_Magnoliophyta	2.8e-111	0.87295169184933	-0.000851244945733076	eudicots, other_Magnoliophyta, monocots, other_Embryophyta, other_Stramenopiles, Rhodophyta, Chlorophyta	7	0	83	17	>100
Leryth_005775-t1	XP_027169121.1-49369-Coffea_eugenioides-eudicots	eudicots	5.7e-275	0.682935543804488	XP_027169121.1-49369-Coffea_eugenioides-eudicots	eudicots	5.7e-275	0.682935543804488	XP_010262818.1-4432-Nelumbo_nucifera-other_Magnoliophyta	other_Magnoliophyta	8.8e-268	0.665856795769615	-0.017078748034873	eudicots, other_Magnoliophyta, monocots	3	0	87	13	>100
Leryth_016696-t1	XP_004304342.1-57918-Fragaria_vesca-eudicots	eudicots	9.4e-14	0.319387373926037	XP_004304342.1-57918-Fragaria_vesca-eudicots	eudicots	9.4e-14	0.319387373926037	XP_020590495.1-78828-Phalaenopsis_equestris-monocots	monocots	5.7e-11	0.285020545386627	-0.03436682853941	eudicots, monocots, other_Magnoliophyta, Chlorophyta, Acrogymnospermae	5	0	90	10	>100
Leryth_026160-t2	XP_011070909.1-4182-Sesamum_indicum-eudicots	eudicots	4.1e-198	0.676231884057971	XP_011070909.1-4182-Sesamum_indicum-eudicots	eudicots	4.1e-198	0.676231884057971	XP_026386523.1-3469-Papaver_somniferum-other_Magnoliophyta	other_Magnoliophyta	2.1e-154	0.535942028985507	-0.140289855072464	eudicots, other_Magnoliophyta, monocots	3	0	86	14	>100
Leryth_014528-t1	XP_027149130.1-49369-Coffea_eugenioides-eudicots	eudicots	1.3e-184	0.714535137494544	XP_027149130.1-49369-Coffea_eugenioides-eudicots	eudicots	1.3e-184	0.714535137494544	XP_010270704.1-4432-Nelumbo_nucifera-other_Magnoliophyta	other_Magnoliophyta	8.1e-166	0.646442601484068	-0.068092536010476	eudicots, other_Magnoliophyta, monocots, Acrogymnospermae, other_Embryophyta, other_Streptophyta, Chlorophyta	7	0	86	14	>100
Leryth_004024-t1	XP_022891076.1-4146-Olea_europaea-eudicots	eudicots	1.2e-75	0.380327442827443	XP_022891076.1-4146-Olea_europaea-eudicots	eudicots	1.2e-75	0.380327442827443	XP_010244442.1-4432-Nelumbo_nucifera-other_Magnoliophyta	other_Magnoliophyta	1.2e-49	0.268321205821206	-0.112006237006237	eudicots, other_Magnoliophyta, monocots, other_Streptophyta	4	0	86	14	>100
Leryth_008694-t1	XP_027108711.1-13443-Coffea_arabica-eudicots	eudicots	8.8e-12	0.30608291359938	XP_027108711.1-13443-Coffea_arabica-eudicots	eudicots	8.8e-12	0.30608291359938	XP_020242012.1-4686-Asparagus_officinalis-monocots	monocots	4.7e-05	0.219294846958543	-0.086788066640837	eudicots, monocots, other_Magnoliophyta	3	0	77	6	83
Leryth_005608-t1	XP_019258926.1-49451-Nicotiana_attenuata-eudicots	eudicots	1.3e-60	0.539473684210526	XP_019258926.1-49451-Nicotiana_attenuata-eudicots	eudicots	1.3e-60	0.539473684210526	XP_010251984.1-4432-Nelumbo_nucifera-other_Magnoliophyta	other_Magnoliophyta	1.8e-44	0.419937555753791	-0.119536128456735	eudicots, other_Magnoliophyta, Rhodophyta, other_Embryophyta, Acrogymnospermae, monocots, Chlorophyta	7	0	85	15	>100
Leryth_021335-t6	XP_021907160.1-3649-Carica_papaya-eudicots	eudicots	3.0e-71	0.282311201216422	XP_021907160.1-3649-Carica_papaya-eudicots	eudicots	3.0e-71	0.282311201216422	XP_010245660.1-4432-Nelumbo_nucifera-other_Magnoliophyta	other_Magnoliophyta	2.8e-45	0.194830207805373	-0.087480993411049	eudicots, other_Magnoliophyta, monocots, Rhodophyta, Acrogymnospermae, other_Embryophyta, Chlorophyta	7	0	86	14	>100
Leryth_002985-t1	XP_002278471.1-29760-Vitis_vinifera-eudicots	eudicots	1.7e-103	0.853653120142127	XP_002278471.1-29760-Vitis_vinifera-eudicots	eudicots	1.7e-103	0.853653120142127	XP_010264295.1-4432-Nelumbo_nucifera-other_Magnoliophyta	other_Magnoliophyta	1.9e-99	0.823673106817677	-0.02998001332445	eudicots, other_Magnoliophyta, monocots	3	0	82	18	>100
Leryth_014904-t2	XP_011095525.1-4182-Sesamum_indicum-eudicots	eudicots	4.7e-155	0.480711141796841	XP_011095525.1-4182-Sesamum_indicum-eudicots	eudicots	4.7e-155	0.480711141796841	XP_010270209.1-4432-Nelumbo_nucifera-other_Magnoliophyta	other_Magnoliophyta	3.4e-121	0.383619573660136	-0.097091568136705	eudicots, other_Magnoliophyta, monocots, other_Embryophyta, Chlorophyta	5	0	91	9	>100
Leryth_020300-t3	XP_009607294.1-4098-Nicotiana_tomentosiformis-eudicots	eudicots	0.0e+00	0.757911999720856	XP_009607294.1-4098-Nicotiana_tomentosiformis-eudicots	eudicots	0.0e+00	0.757911999720856	XP_010251557.1-4432-Nelumbo_nucifera-other_Magnoliophyta	other_Magnoliophyta	0.0e+00	0.714365469834956	-0.0435465298859	eudicots, other_Magnoliophyta, monocots	3	0	87	13	>100
Leryth_018055-t1	XP_028192243.1-3848-Glycine_soja-eudicots	eudicots	9.1e-80	0.563063892469159	XP_028192243.1-3848-Glycine_soja-eudicots	eudicots	9.1e-80	0.563063892469159	XP_010258731.1-4432-Nelumbo_nucifera-other_Magnoliophyta	other_Magnoliophyta	1.8e-75	0.536917694715522	-0.026146197753637	eudicots, other_Magnoliophyta, monocots	3	0	83	17	>100
Leryth_026963-t1	XP_009782630.1-4096-Nicotiana_sylvestris-eudicots	eudicots	3.1e-54	0.37347972972973	XP_009782630.1-4096-Nicotiana_sylvestris-eudicots	eudicots	3.1e-54	0.37347972972973	XP_026422103.1-3469-Papaver_somniferum-other_Magnoliophyta	other_Magnoliophyta	1.9e-35	0.268074324324324	-0.105405405405406	eudicots, other_Magnoliophyta, monocots, other_Embryophyta, Chlorophyta	5	0	87	10	97
Leryth_018282-t1	XP_006340946.1-4113-Solanum_tuberosum-eudicots	eudicots	2.8e-131	0.754466403162055	XP_006340946.1-4113-Solanum_tuberosum-eudicots	eudicots	2.8e-131	0.754466403162055	XP_008806161.2-42345-Phoenix_dactylifera-monocots	monocots	7.3e-116	0.673517786561265	-0.08094861660079	eudicots, monocots, other_Magnoliophyta	3	0	87	13	>100
Leryth_000207-t1	XP_006350722.1-4113-Solanum_tuberosum-eudicots	eudicots	1.7e-29	0.451538965291421	XP_006350722.1-4113-Solanum_tuberosum-eudicots	eudicots	1.7e-29	0.451538965291421	XP_010267445.1-4432-Nelumbo_nucifera-other_Magnoliophyta	other_Magnoliophyta	6.9e-26	0.412246234446627	-0.039292730844794	eudicots, other_Magnoliophyta, Chlorophyta, monocots, other_Streptophyta, Rhodophyta, Glaucocystophyceae, other_Embryophyta, Acrogymnospermae	9	0	79	21	>100
Leryth_003202-t1	XP_006343896.1-4113-Solanum_tuberosum-eudicots	eudicots	1.2e-141	0.817745803357314	XP_006343896.1-4113-Solanum_tuberosum-eudicots	eudicots	1.2e-141	0.817745803357314	XP_010261475.1-4432-Nelumbo_nucifera-other_Magnoliophyta	other_Magnoliophyta	3.6e-133	0.772821742605915	-0.044924060751399	eudicots, other_Magnoliophyta, monocots	3	0	86	14	>100
Leryth_009232-t1	XP_019246748.1-49451-Nicotiana_attenuata-eudicots	eudicots	6.4e-103	0.642557476086592	XP_019246748.1-49451-Nicotiana_attenuata-eudicots	eudicots	6.4e-103	0.642557476086592	XP_010271174.1-4432-Nelumbo_nucifera-other_Magnoliophyta	other_Magnoliophyta	3.9e-100	0.626950830676288	-0.015606645410304	eudicots, other_Magnoliophyta, monocots	3	0	84	16	>100
Leryth_008829-t3	XP_028119451.1-4442-Camellia_sinensis-eudicots	eudicots	1.8e-50	0.315169811320755	XP_028119451.1-4442-Camellia_sinensis-eudicots	eudicots	1.8e-50	0.315169811320755	XP_010247679.1-4432-Nelumbo_nucifera-other_Magnoliophyta	other_Magnoliophyta	2.0e-36	0.244830188679245	-0.07033962264151	eudicots, other_Magnoliophyta, monocots	3	0	83	17	>100
Leryth_014299-t1	XP_028120293.1-4442-Camellia_sinensis-eudicots	eudicots	1.8e-151	0.709891828489509	XP_028120293.1-4442-Camellia_sinensis-eudicots	eudicots	1.8e-151	0.709891828489509	XP_026400943.1-3469-Papaver_somniferum-other_Magnoliophyta	other_Magnoliophyta	7.9e-136	0.642121725531083	-0.067770102958426	eudicots, other_Magnoliophyta, other_Embryophyta, monocots, Chlorophyta, Acrogymnospermae, other_Stramenopiles	7	0	87	13	>100
Leryth_016307-t2	XP_030526607.1-178133-Rhodamnia_argentea-eudicots	eudicots	2.1e-200	0.827424827424827	XP_030526607.1-178133-Rhodamnia_argentea-eudicots	eudicots	2.1e-200	0.827424827424827	XP_010253610.1-4432-Nelumbo_nucifera-other_Magnoliophyta	other_Magnoliophyta	3.2e-196	0.811161811161811	-0.0162630162630161	eudicots, other_Magnoliophyta, monocots	3	0	85	15	>100
Leryth_018041-t1	XP_017985133.1-3641-Theobroma_cacao-eudicots	eudicots	3.4e-61	0.268935236004391	XP_017985133.1-3641-Theobroma_cacao-eudicots	eudicots	3.4e-61	0.268935236004391	XP_010253552.1-4432-Nelumbo_nucifera-other_Magnoliophyta	other_Magnoliophyta	1.9e-56	0.25159165751921	-0.017343578485181	eudicots, other_Magnoliophyta, monocots	3	0	83	17	>100
Leryth_023100-t2	XP_022877983.1-4146-Olea_europaea-eudicots	eudicots	2.3e-236	0.80050333946375	XP_022877983.1-4146-Olea_europaea-eudicots	eudicots	2.3e-236	0.80050333946375	XP_010278646.1-4432-Nelumbo_nucifera-other_Magnoliophyta	other_Magnoliophyta	3.7e-215	0.732262123705353	-0.0682412157583969	eudicots, other_Magnoliophyta, monocots	3	0	90	10	>100
Leryth_013785-t1	XP_009775236.1-4096-Nicotiana_sylvestris-eudicots	eudicots	7.8e-17	0.367873651771957	XP_009775236.1-4096-Nicotiana_sylvestris-eudicots	eudicots	7.8e-17	0.367873651771957	na		na	0	-0.367873651771957	eudicots	1	0	14	0	14
Leryth_004554-t5	XP_031115512.1-35885-Ipomoea_triloba-eudicots	eudicots	3.4e-182	0.447663163716814	XP_031115512.1-35885-Ipomoea_triloba-eudicots	eudicots	3.4e-182	0.447663163716814	XP_009390371.1-4641-Musa_acuminata-monocots	monocots	8.6e-146	0.364076327433628	-0.083586836283186	eudicots, monocots, other_Magnoliophyta, other_Embryophyta	4	0	81	19	>100
Leryth_005561-t1	XP_027127398.1-13443-Coffea_arabica-eudicots	eudicots	1.1e-85	0.457339320797081	XP_027127398.1-13443-Coffea_arabica-eudicots	eudicots	1.1e-85	0.457339320797081	XP_019054791.1-4432-Nelumbo_nucifera-other_Magnoliophyta	other_Magnoliophyta	1.5e-66	0.368088689306764	-0.089250631490317	eudicots, other_Magnoliophyta, monocots	3	0	85	15	>100
Leryth_000739-t1	XP_012064796.1-180498-Jatropha_curcas-eudicots	eudicots	6.9e-94	0.79208810968757	XP_012064796.1-180498-Jatropha_curcas-eudicots	eudicots	6.9e-94	0.79208810968757	XP_010264655.1-4432-Nelumbo_nucifera-other_Magnoliophyta	other_Magnoliophyta	1.4e-89	0.760170824904473	-0.0319172847830971	eudicots, other_Magnoliophyta, monocots	3	0	87	13	>100
Leryth_014747-t1	XP_016476188.1-4097-Nicotiana_tabacum-eudicots	eudicots	1.7e-138	0.495263469508585	XP_016476188.1-4097-Nicotiana_tabacum-eudicots	eudicots	1.7e-138	0.495263469508585	XP_019054000.1-4432-Nelumbo_nucifera-other_Magnoliophyta	other_Magnoliophyta	1.4e-87	0.328399447404776	-0.166864022103809	eudicots, other_Magnoliophyta, monocots, other_Streptophyta, Chlorophyta, Acrogymnospermae, other_Embryophyta	7	0	85	15	>100
Leryth_003672-t1	XP_027149638.1-49369-Coffea_eugenioides-eudicots	eudicots	1.0e-59	0.337132404671451	XP_027149638.1-49369-Coffea_eugenioides-eudicots	eudicots	1.0e-59	0.337132404671451	XP_010248241.1-4432-Nelumbo_nucifera-other_Magnoliophyta	other_Magnoliophyta	4.0e-35	0.222175320106937	-0.114957084564514	eudicots, other_Magnoliophyta, monocots	3	0	82	18	>100
Leryth_023029-t1	XP_028066516.1-4442-Camellia_sinensis-eudicots	eudicots	1.4e-147	0.722577137420144	XP_028066516.1-4442-Camellia_sinensis-eudicots	eudicots	1.4e-147	0.722577137420144	XP_010255658.1-4432-Nelumbo_nucifera-other_Magnoliophyta	other_Magnoliophyta	1.3e-121	0.605273888813375	-0.117303248606769	eudicots, other_Magnoliophyta, monocots, other_Embryophyta, Chlorophyta, Rhodophyta, Acrogymnospermae	7	0	88	12	>100
Leryth_013860-t1	XP_019224753.1-49451-Nicotiana_attenuata-eudicots	eudicots	1.4e-250	0.72897040433514	XP_019224753.1-49451-Nicotiana_attenuata-eudicots	eudicots	1.4e-250	0.72897040433514	XP_010270776.1-4432-Nelumbo_nucifera-other_Magnoliophyta	other_Magnoliophyta	2.4e-234	0.684035014589412	-0.0449353897457281	eudicots, other_Magnoliophyta, monocots	3	0	84	16	>100
Leryth_015366-t1	XP_019154151.1-35883-Ipomoea_nil-eudicots	eudicots	1.6e-168	0.749096798305718	XP_019154151.1-35883-Ipomoea_nil-eudicots	eudicots	1.6e-168	0.749096798305718	XP_010257589.1-4432-Nelumbo_nucifera-other_Magnoliophyta	other_Magnoliophyta	2.0e-155	0.69490469664881	-0.0541921016569079	eudicots, other_Magnoliophyta, Chlorophyta, monocots, other_Streptophyta, other_Embryophyta, Rhodophyta, Acrogymnospermae	8	0	77	23	>100
Leryth_013831-t3	XP_009762703.1-4096-Nicotiana_sylvestris-eudicots	eudicots	3.8e-139	0.45074199892723	XP_009762703.1-4096-Nicotiana_sylvestris-eudicots	eudicots	3.8e-139	0.45074199892723	XP_010266212.1-4432-Nelumbo_nucifera-other_Magnoliophyta	other_Magnoliophyta	2.4e-117	0.386018237082067	-0.064723761845163	eudicots, other_Magnoliophyta, monocots	3	0	86	14	>100
Leryth_000211-t3	XP_022009568.1-4232-Helianthus_annuus-eudicots	eudicots	9.8e-89	0.529143037177064	XP_022009568.1-4232-Helianthus_annuus-eudicots	eudicots	9.8e-89	0.529143037177064	XP_010267390.1-4432-Nelumbo_nucifera-other_Magnoliophyta	other_Magnoliophyta	7.3e-84	0.503623188405797	-0.025519848771267	eudicots, other_Magnoliophyta, monocots, other_Embryophyta	4	0	85	15	>100
Leryth_012922-t2	XP_027149187.1-49369-Coffea_eugenioides-eudicots	eudicots	2.5e-82	0.266965645625317	XP_027149187.1-49369-Coffea_eugenioides-eudicots	eudicots	2.5e-82	0.266965645625317	XP_010263493.1-4432-Nelumbo_nucifera-other_Magnoliophyta	other_Magnoliophyta	2.6e-63	0.213487899813843	-0.053477745811474	eudicots, other_Magnoliophyta, Chlorophyta, Rhodophyta, other_Stramenopiles, other_Embryophyta, other_Streptophyta, monocots, Acrogymnospermae, Haptophyceae	10	0	66	34	>100
Leryth_026077-t1	XP_031098502.1-35885-Ipomoea_triloba-eudicots	eudicots	5.5e-173	0.653344641153398	XP_031098502.1-35885-Ipomoea_triloba-eudicots	eudicots	5.5e-173	0.653344641153398	XP_010262327.1-4432-Nelumbo_nucifera-other_Magnoliophyta	other_Magnoliophyta	8.8e-147	0.561115233753843	-0.092229407399555	eudicots, other_Magnoliophyta, monocots, other_Embryophyta	4	0	90	10	>100
Leryth_017036-t1	XP_027157530.1-49369-Coffea_eugenioides-eudicots	eudicots	3.7e-86	0.28514335360556	XP_027157530.1-49369-Coffea_eugenioides-eudicots	eudicots	3.7e-86	0.28514335360556	XP_010263493.1-4432-Nelumbo_nucifera-other_Magnoliophyta	other_Magnoliophyta	1.8e-40	0.153258036490009	-0.131885317115551	eudicots, other_Magnoliophyta, monocots	3	0	62	4	66
Leryth_017615-t3	XP_015062299.1-28526-Solanum_pennellii-eudicots	eudicots	1.0e-176	0.732463295269168	XP_015062299.1-28526-Solanum_pennellii-eudicots	eudicots	1.0e-176	0.732463295269168	XP_010241543.1-4432-Nelumbo_nucifera-other_Magnoliophyta	other_Magnoliophyta	5.2e-157	0.656140759729667	-0.076322535539501	eudicots, other_Magnoliophyta, monocots	3	0	85	15	>100
Leryth_021156-t1	XP_024996091.1-4265-Cynara_cardunculus-eudicots	eudicots	3.7e-155	0.848475609756098	XP_024996091.1-4265-Cynara_cardunculus-eudicots	eudicots	3.7e-155	0.848475609756098	XP_020260652.1-4686-Asparagus_officinalis-monocots	monocots	4.7e-150	0.822713414634146	-0.025762195121952	eudicots, monocots, other_Magnoliophyta	3	0	86	14	>100
Leryth_026854-t2	XP_028062923.1-4442-Camellia_sinensis-eudicots	eudicots	9.0e-178	0.71472184531886	XP_028062923.1-4442-Camellia_sinensis-eudicots	eudicots	9.0e-178	0.71472184531886	XP_010252027.1-4432-Nelumbo_nucifera-other_Magnoliophyta	other_Magnoliophyta	2.0e-169	0.683401175938489	-0.0313206693803709	eudicots, other_Magnoliophyta, monocots, Acrogymnospermae, other_Streptophyta, other_Embryophyta	6	0	77	23	>100
Leryth_006839-t1	XP_027161680.1-49369-Coffea_eugenioides-eudicots	eudicots	8.9e-62	0.431678652867918	XP_027161680.1-49369-Coffea_eugenioides-eudicots	eudicots	8.9e-62	0.431678652867918	XP_010275642.1-4432-Nelumbo_nucifera-other_Magnoliophyta	other_Magnoliophyta	8.9e-54	0.385020171899667	-0.046658480968251	eudicots, other_Magnoliophyta, monocots, other_Embryophyta, Acrogymnospermae, other_Streptophyta, other_Stramenopiles	7	0	84	16	>100
Leryth_027431-t1	XP_017622050.1-29729-Gossypium_arboreum-eudicots	eudicots	8.7e-82	0.22320984142786	XP_017622050.1-29729-Gossypium_arboreum-eudicots	eudicots	8.7e-82	0.22320984142786	XP_010920367.2-51953-Elaeis_guineensis-monocots	monocots	5.8e-70	0.195264168385124	-0.027945673042736	eudicots, monocots, other_Magnoliophyta	3	0	84	16	>100
Leryth_014324-t1	XP_022848962.1-4146-Olea_europaea-eudicots	eudicots	9.4e-32	0.337182448036952	XP_022848962.1-4146-Olea_europaea-eudicots	eudicots	9.4e-32	0.337182448036952	1kpGBCQ2005121-51712-Stephanosphaera_pluvialis-Chlorophyta	Chlorophyta	4.8e-20	0.247344110854503	-0.089838337182449	eudicots, Chlorophyta, monocots, other_Embryophyta, other_Streptophyta, Acrogymnospermae, Rhodophyta	7	0	80	20	>100
Leryth_020346-t1	XP_016500822.1-4097-Nicotiana_tabacum-eudicots	eudicots	2.0e-31	0.350012086052695	XP_016500822.1-4097-Nicotiana_tabacum-eudicots	eudicots	2.0e-31	0.350012086052695	YP_009270662.1-4432-Nelumbo_nucifera-other_Magnoliophyta	other_Magnoliophyta	4.9e-25	0.298767222625091	-0.051244863427604	eudicots, other_Magnoliophyta, Actinobacteria, monocots, Acrogymnospermae	5	0	91	9	>100
Leryth_004830-t1	XP_027175747.1-49369-Coffea_eugenioides-eudicots	eudicots	2.1e-156	0.739061676331049	XP_027175747.1-49369-Coffea_eugenioides-eudicots	eudicots	2.1e-156	0.739061676331049	XP_010264624.1-4432-Nelumbo_nucifera-other_Magnoliophyta	other_Magnoliophyta	1.6e-143	0.682788613600422	-0.056273062730627	eudicots, other_Magnoliophyta, monocots	3	0	86	14	>100
Leryth_007627-t1	XP_022751665.1-66656-Durio_zibethinus-eudicots	eudicots	3.0e-04	0.20314253647587	XP_022751665.1-66656-Durio_zibethinus-eudicots	eudicots	3.0e-04	0.20314253647587	na		na	0	-0.20314253647587	eudicots	1	0	7	0	7
Leryth_005863-t1	XP_006344143.1-4113-Solanum_tuberosum-eudicots	eudicots	1.5e-02	0.157569850552307	XP_006344143.1-4113-Solanum_tuberosum-eudicots	eudicots	1.5e-02	0.157569850552307	1kpGBCQ2016348-103979-Pilgerodendron_uviferum-Acrogymnospermae	Acrogymnospermae	5.7e-02	0.151397011046134	-0.00617283950617298	eudicots, Acrogymnospermae, other_Embryophyta, other_Streptophyta, Chlorophyta, Cryptophyta, monocots, other_Magnoliophyta, Rhodophyta, other_Stramenopiles	10	0	43	57	>100
Leryth_019437-t2	XP_019229770.1-49451-Nicotiana_attenuata-eudicots	eudicots	0.0e+00	0.816051378019735	XP_019229770.1-49451-Nicotiana_attenuata-eudicots	eudicots	0.0e+00	0.816051378019735	XP_010262292.1-4432-Nelumbo_nucifera-other_Magnoliophyta	other_Magnoliophyta	0.0e+00	0.756422252466825	-0.05962912555291	eudicots, other_Magnoliophyta, monocots	3	0	87	13	>100
Leryth_016804-t1	XP_010109745.1-981085-Morus_notabilis-eudicots	eudicots	9.3e-45	0.783277870216306	XP_010109745.1-981085-Morus_notabilis-eudicots	eudicots	9.3e-45	0.783277870216306	XP_010262431.1-4432-Nelumbo_nucifera-other_Magnoliophyta	other_Magnoliophyta	4.3e-42	0.746672212978369	-0.036605657237937	eudicots, other_Magnoliophyta, monocots	3	0	86	14	>100
Leryth_012722-t2	XP_027172571.1-49369-Coffea_eugenioides-eudicots	eudicots	7.5e-20	0.633132530120482	XP_027172571.1-49369-Coffea_eugenioides-eudicots	eudicots	7.5e-20	0.633132530120482	XP_026412324.1-3469-Papaver_somniferum-other_Magnoliophyta	other_Magnoliophyta	3.7e-11	0.459638554216867	-0.173493975903615	eudicots, other_Magnoliophyta, monocots	3	0	87	13	>100
Leryth_015793-t1	XP_019150758.1-35883-Ipomoea_nil-eudicots	eudicots	5.0e-06	0.263111502864698	XP_019150758.1-35883-Ipomoea_nil-eudicots	eudicots	5.0e-06	0.263111502864698	XP_010256800.1-4432-Nelumbo_nucifera-other_Magnoliophyta	other_Magnoliophyta	3.2e-05	0.251211987659762	-0.011899515204936	eudicots, other_Magnoliophyta, monocots, other_Embryophyta, other_Streptophyta, Chlorophyta, Acrogymnospermae, Rhodophyta	8	0	67	33	>100
Leryth_022883-t1	XP_009622282.1-4098-Nicotiana_tomentosiformis-eudicots	eudicots	2.0e-113	0.815588982223091	XP_009622282.1-4098-Nicotiana_tomentosiformis-eudicots	eudicots	2.0e-113	0.815588982223091	XP_009411936.1-4641-Musa_acuminata-monocots	monocots	1.6e-110	0.79683531939832	-0.018753662824771	eudicots, monocots, other_Magnoliophyta, other_Embryophyta	4	0	87	13	>100
Leryth_000229-t1	XP_024991336.1-4265-Cynara_cardunculus-eudicots	eudicots	1.8e-12	0.428722840487546	XP_024991336.1-4265-Cynara_cardunculus-eudicots	eudicots	1.8e-12	0.428722840487546	XP_010246014.1-4432-Nelumbo_nucifera-other_Magnoliophyta	other_Magnoliophyta	1.6e-08	0.359300476947536	-0.06942236354001	eudicots, other_Magnoliophyta, monocots	3	0	79	10	89
Leryth_004538-t1	XP_019261412.1-49451-Nicotiana_attenuata-eudicots	eudicots	2.1e-256	0.624912624073815	XP_019261412.1-49451-Nicotiana_attenuata-eudicots	eudicots	2.1e-256	0.624912624073815	XP_010266257.1-4432-Nelumbo_nucifera-other_Magnoliophyta	other_Magnoliophyta	1.5e-241	0.590451558786523	-0.034461065287292	eudicots, other_Magnoliophyta, monocots	3	0	82	18	>100
Leryth_016033-t2	XP_019166244.1-35883-Ipomoea_nil-eudicots	eudicots	7.2e-138	0.539059128182995	XP_019166244.1-35883-Ipomoea_nil-eudicots	eudicots	7.2e-138	0.539059128182995	XP_019055687.1-4432-Nelumbo_nucifera-other_Magnoliophyta	other_Magnoliophyta	6.7e-128	0.50334484246871	-0.0357142857142849	eudicots, other_Magnoliophyta, monocots	3	0	86	14	>100
Leryth_023580-t1	XP_004230129.1-4081-Solanum_lycopersicum-eudicots	eudicots	2.2e-128	0.73800505050505	XP_004230129.1-4081-Solanum_lycopersicum-eudicots	eudicots	2.2e-128	0.73800505050505	XP_010277228.1-4432-Nelumbo_nucifera-other_Magnoliophyta	other_Magnoliophyta	1.7e-117	0.680871212121212	-0.057133838383838	eudicots, other_Magnoliophyta, monocots, other_Embryophyta	4	0	85	15	>100
Leryth_013170-t1	XP_016538140.1-4072-Capsicum_annuum-eudicots	eudicots	1.9e-211	0.743976806957913	XP_016538140.1-4072-Capsicum_annuum-eudicots	eudicots	1.9e-211	0.743976806957913	XP_010251562.1-4432-Nelumbo_nucifera-other_Magnoliophyta	other_Magnoliophyta	6.4e-204	0.718984304708588	-0.024992502249325	eudicots, other_Magnoliophyta, monocots	3	0	87	13	>100
Leryth_024068-t1	XP_022872603.1-4146-Olea_europaea-eudicots	eudicots	5.4e-12	0.362431444241316	XP_022872603.1-4146-Olea_europaea-eudicots	eudicots	5.4e-12	0.362431444241316	XP_010925624.1-51953-Elaeis_guineensis-monocots	monocots	7.0e-04	0.239488117001828	-0.122943327239488	eudicots, monocots	2	0	37	3	40
Leryth_001297-t1	XP_011071848.1-4182-Sesamum_indicum-eudicots	eudicots	1.5e-123	0.457507082152974	XP_011071848.1-4182-Sesamum_indicum-eudicots	eudicots	1.5e-123	0.457507082152974	XP_010243115.1-4432-Nelumbo_nucifera-other_Magnoliophyta	other_Magnoliophyta	1.3e-93	0.356940509915014	-0.10056657223796	eudicots, other_Magnoliophyta, Chlorophyta, monocots, other_Embryophyta, other_Streptophyta	6	0	87	13	>100
Leryth_002788-t1	XP_023749494.1-4236-Lactuca_sativa-eudicots	eudicots	3.5e-29	0.35067584799796	XP_023749494.1-4236-Lactuca_sativa-eudicots	eudicots	3.5e-29	0.35067584799796	XP_006851293.1-13333-Amborella_trichopoda-other_Magnoliophyta	other_Magnoliophyta	1.1e-22	0.295587860239735	-0.055087987758225	eudicots, other_Magnoliophyta, monocots, other_Embryophyta, other_Streptophyta, Rhodophyta, Chlorophyta, Acrogymnospermae	8	0	77	23	>100
Leryth_021340-t2	XP_028085558.1-4442-Camellia_sinensis-eudicots	eudicots	0.0e+00	0.764465426910012	XP_028085558.1-4442-Camellia_sinensis-eudicots	eudicots	0.0e+00	0.764465426910012	XP_010259470.1-4432-Nelumbo_nucifera-other_Magnoliophyta	other_Magnoliophyta	0.0e+00	0.725660659796189	-0.038804767113823	eudicots, other_Magnoliophyta, monocots, Chlorophyta, other_Embryophyta, Acrogymnospermae	6	0	87	13	>100
Leryth_008609-t1	XP_016470248.1-4097-Nicotiana_tabacum-eudicots	eudicots	4.5e-86	0.822283841693975	XP_016470248.1-4097-Nicotiana_tabacum-eudicots	eudicots	4.5e-86	0.822283841693975	XP_028552039.1-906689-Dendrobium_catenatum-monocots	monocots	1.2e-78	0.760272246029746	-0.062011595664229	eudicots, monocots, other_Magnoliophyta	3	0	86	14	>100
Leryth_013439-t1	XP_009774993.1-4096-Nicotiana_sylvestris-eudicots	eudicots	9.0e-240	0.71055753262159	XP_009774993.1-4096-Nicotiana_sylvestris-eudicots	eudicots	9.0e-240	0.71055753262159	XP_010266911.1-4432-Nelumbo_nucifera-other_Magnoliophyta	other_Magnoliophyta	4.0e-232	0.688951025249958	-0.0216065073716321	eudicots, other_Magnoliophyta, monocots, other_Embryophyta	4	0	84	16	>100
Leryth_021595-t4	XP_015883190.1-326968-Ziziphus_jujuba-eudicots	eudicots	4.8e-261	0.636879333286645	XP_015883190.1-326968-Ziziphus_jujuba-eudicots	eudicots	4.8e-261	0.636879333286645	XP_010267947.1-4432-Nelumbo_nucifera-other_Magnoliophyta	other_Magnoliophyta	7.9e-248	0.606134883395196	-0.0307444498914491	eudicots, other_Magnoliophyta, monocots	3	0	87	13	>100
Leryth_009989-t1	XP_017242118.1-4039-Daucus_carota-eudicots	eudicots	0.0e+00	0.807846568949172	XP_017242118.1-4039-Daucus_carota-eudicots	eudicots	0.0e+00	0.807846568949172	XP_010274584.1-4432-Nelumbo_nucifera-other_Magnoliophyta	other_Magnoliophyta	0.0e+00	0.787938452563261	-0.0199081163859109	eudicots, other_Magnoliophyta, monocots	3	0	86	14	>100
Leryth_019841-t1	XP_010657263.1-29760-Vitis_vinifera-eudicots	eudicots	2.7e-92	0.800322803781416	XP_010657263.1-29760-Vitis_vinifera-eudicots	eudicots	2.7e-92	0.800322803781416	XP_010242014.1-4432-Nelumbo_nucifera-other_Magnoliophyta	other_Magnoliophyta	1.0e-91	0.795711321189763	-0.004611482591653	eudicots, other_Magnoliophyta, monocots	3	0	85	15	>100
Leryth_004540-t1	XP_012837269.1-4155-Erythranthe_guttata-eudicots	eudicots	1.4e-115	0.769188993482983	XP_012837269.1-4155-Erythranthe_guttata-eudicots	eudicots	1.4e-115	0.769188993482983	XP_004962202.1-4555-Setaria_italica-monocots	monocots	3.6e-111	0.742577842143374	-0.026611151339609	eudicots, monocots, other_Magnoliophyta	3	0	84	16	>100
Leryth_005121-t1	XP_009608510.1-4098-Nicotiana_tomentosiformis-eudicots	eudicots	3.7e-267	0.45910863234786	XP_009608510.1-4098-Nicotiana_tomentosiformis-eudicots	eudicots	3.7e-267	0.45910863234786	XP_010942352.1-51953-Elaeis_guineensis-monocots	monocots	4.6e-209	0.36390109076551	-0.09520754158235	eudicots, monocots, other_Magnoliophyta, other_Streptophyta	4	0	83	17	>100
Leryth_006286-t1	XP_022842064.1-4146-Olea_europaea-eudicots	eudicots	1.1e-154	0.738656021290752	XP_022842064.1-4146-Olea_europaea-eudicots	eudicots	1.1e-154	0.738656021290752	XP_010279126.1-4432-Nelumbo_nucifera-other_Magnoliophyta	other_Magnoliophyta	5.7e-146	0.700199600798403	-0.038456420492349	eudicots, other_Magnoliophyta, monocots	3	0	86	14	>100
Leryth_003452-t1	XP_027179859.1-49369-Coffea_eugenioides-eudicots	eudicots	1.6e-300	0.616040248594259	XP_027179859.1-49369-Coffea_eugenioides-eudicots	eudicots	1.6e-300	0.616040248594259	XP_010270331.1-4432-Nelumbo_nucifera-other_Magnoliophyta	other_Magnoliophyta	8.0e-276	0.567445989937851	-0.048594258656408	eudicots, other_Magnoliophyta, other_Embryophyta, Rhodophyta, Chlorophyta, Acrogymnospermae, other_Streptophyta, other_Stramenopiles	8	0	90	10	>100
Leryth_003389-t1	XP_004240492.1-4081-Solanum_lycopersicum-eudicots	eudicots	2.4e-194	0.757913312010588	XP_004240492.1-4081-Solanum_lycopersicum-eudicots	eudicots	2.4e-194	0.757913312010588	XP_010262366.1-4432-Nelumbo_nucifera-other_Magnoliophyta	other_Magnoliophyta	3.6e-182	0.713245836550127	-0.044667475460461	eudicots, other_Magnoliophyta, monocots	3	0	87	13	>100
Leryth_012055-t1	XP_027085120.1-13443-Coffea_arabica-eudicots	eudicots	4.2e-94	0.173186534807814	XP_027085120.1-13443-Coffea_arabica-eudicots	eudicots	4.2e-94	0.173186534807814	XP_019055527.1-4432-Nelumbo_nucifera-other_Magnoliophyta	other_Magnoliophyta	9.9e-80	0.149948847858918	-0.023237686948896	eudicots, other_Magnoliophyta, monocots, other_Embryophyta, Acrogymnospermae, Rhodophyta, other_Streptophyta	7	0	84	16	>100
Leryth_008404-t1	XP_011098487.1-4182-Sesamum_indicum-eudicots	eudicots	1.7e-107	0.756176358798936	XP_011098487.1-4182-Sesamum_indicum-eudicots	eudicots	1.7e-107	0.756176358798936	XP_020585388.1-78828-Phalaenopsis_equestris-monocots	monocots	8.6e-96	0.682250095020905	-0.073926263778031	eudicots, monocots, other_Magnoliophyta, Acrogymnospermae, Chlorophyta, other_Stramenopiles	6	0	89	11	>100
Leryth_015688-t1	XP_027165836.1-49369-Coffea_eugenioides-eudicots	eudicots	8.5e-68	0.602174898051654	XP_027165836.1-49369-Coffea_eugenioides-eudicots	eudicots	8.5e-68	0.602174898051654	XP_010276526.1-4432-Nelumbo_nucifera-other_Magnoliophyta	other_Magnoliophyta	4.5e-61	0.551427276846398	-0.050747621205256	eudicots, other_Magnoliophyta, monocots, other_Embryophyta, other_Stramenopiles	5	0	90	10	>100
Leryth_013890-t1	XP_027117965.1-13443-Coffea_arabica-eudicots	eudicots	7.7e-148	0.754714305969091	XP_027117965.1-13443-Coffea_arabica-eudicots	eudicots	7.7e-148	0.754714305969091	1kpGBCQ2015009-184534-Xanthidium_antilopaeum-other_Streptophyta	other_Streptophyta	6.5e-139	0.712746349071317	-0.041967956897774	eudicots, other_Streptophyta, Acrogymnospermae, monocots, other_Embryophyta, other_Stramenopiles, Chlorophyta, Rhodophyta, Glaucocystophyceae	9	0	59	41	>100
Leryth_003115-t3	XP_019196807.1-35883-Ipomoea_nil-eudicots	eudicots	4.7e-190	0.722150676110753	XP_019196807.1-35883-Ipomoea_nil-eudicots	eudicots	4.7e-190	0.722150676110753	XP_010249521.1-4432-Nelumbo_nucifera-other_Magnoliophyta	other_Magnoliophyta	9.3e-186	0.70691135436789	-0.015239321742863	eudicots, other_Magnoliophyta, monocots, other_Embryophyta, Acrogymnospermae, Chlorophyta, Rhodophyta, other_Stramenopiles	8	0	77	23	>100
Leryth_001772-t2	XP_022848575.1-4146-Olea_europaea-eudicots	eudicots	4.0e-242	0.553543410041841	XP_022848575.1-4146-Olea_europaea-eudicots	eudicots	4.0e-242	0.553543410041841	XP_010252729.1-4432-Nelumbo_nucifera-other_Magnoliophyta	other_Magnoliophyta	9.0e-186	0.43109309623431	-0.122450313807531	eudicots, other_Magnoliophyta, other_Embryophyta, Chlorophyta	4	0	95	5	>100
Leryth_011645-t3	XP_022841955.1-4146-Olea_europaea-eudicots	eudicots	2.3e-209	0.716590533579551	XP_022841955.1-4146-Olea_europaea-eudicots	eudicots	2.3e-209	0.716590533579551	XP_010256624.1-4432-Nelumbo_nucifera-other_Magnoliophyta	other_Magnoliophyta	1.5e-195	0.671979784235591	-0.04461074934396	eudicots, other_Magnoliophyta, other_Stramenopiles, monocots, Rhodophyta, other_Embryophyta, Acrogymnospermae, Chlorophyta	8	0	80	20	>100
Leryth_015640-t1	XP_012451266.1-29730-Gossypium_raimondii-eudicots	eudicots	8.8e-71	0.611394369319441	XP_012451266.1-29730-Gossypium_raimondii-eudicots	eudicots	8.8e-71	0.611394369319441	XP_010254615.1-4432-Nelumbo_nucifera-other_Magnoliophyta	other_Magnoliophyta	2.0e-67	0.586566171580581	-0.02482819773886	eudicots, other_Magnoliophyta, monocots	3	0	85	15	>100
Leryth_010933-t1	XP_016726722.1-3635-Gossypium_hirsutum-eudicots	eudicots	4.5e-56	0.80177304964539	XP_016726722.1-3635-Gossypium_hirsutum-eudicots	eudicots	4.5e-56	0.80177304964539	XP_010261575.1-4432-Nelumbo_nucifera-other_Magnoliophyta	other_Magnoliophyta	1.7e-55	0.795035460992908	-0.00673758865248197	eudicots, other_Magnoliophyta, monocots, other_Embryophyta	4	0	87	13	>100
Leryth_009578-t3	XP_017235575.1-4039-Daucus_carota-eudicots	eudicots	1.9e-114	0.542647626399074	XP_017235575.1-4039-Daucus_carota-eudicots	eudicots	1.9e-114	0.542647626399074	XP_026389712.1-3469-Papaver_somniferum-other_Magnoliophyta	other_Magnoliophyta	2.1e-97	0.469831467901711	-0.0728161584973631	eudicots, other_Magnoliophyta, monocots	3	0	87	13	>100
Leryth_003188-t1	XP_022847940.1-4146-Olea_europaea-eudicots	eudicots	1.6e-21	0.316251415628539	XP_022847940.1-4146-Olea_europaea-eudicots	eudicots	1.6e-21	0.316251415628539	XP_008804687.1-42345-Phoenix_dactylifera-monocots	monocots	5.9e-16	0.263873159682899	-0.05237825594564	eudicots, monocots, other_Magnoliophyta, other_Streptophyta	4	0	83	17	>100
Leryth_023167-t1	XP_027184652.1-49369-Coffea_eugenioides-eudicots	eudicots	2.6e-288	0.568869426751592	XP_027184652.1-49369-Coffea_eugenioides-eudicots	eudicots	2.6e-288	0.568869426751592	XP_010276029.1-4432-Nelumbo_nucifera-other_Magnoliophyta	other_Magnoliophyta	3.0e-260	0.51586669699727	-0.0530027297543221	eudicots, other_Magnoliophyta, monocots, other_Embryophyta, Chlorophyta, Acrogymnospermae, other_Streptophyta	7	0	66	34	>100
Leryth_005907-t2	XP_028060223.1-4442-Camellia_sinensis-eudicots	eudicots	5.0e-59	0.127509611277232	XP_028060223.1-4442-Camellia_sinensis-eudicots	eudicots	5.0e-59	0.127509611277232	XP_026447436.1-3469-Papaver_somniferum-other_Magnoliophyta	other_Magnoliophyta	2.6e-47	0.106738573259291	-0.020771038017941	eudicots, other_Magnoliophyta, monocots, other_Embryophyta	4	0	81	19	>100
Leryth_015247-t9	XP_019223672.1-49451-Nicotiana_attenuata-eudicots	eudicots	9.2e-184	0.524939662107804	XP_019223672.1-49451-Nicotiana_attenuata-eudicots	eudicots	9.2e-184	0.524939662107804	XP_010269271.1-4432-Nelumbo_nucifera-other_Magnoliophyta	other_Magnoliophyta	1.7e-161	0.465486725663717	-0.0594529364440869	eudicots, other_Magnoliophyta, monocots	3	0	82	18	>100
Leryth_005930-t2	XP_011095346.1-4182-Sesamum_indicum-eudicots	eudicots	1.3e-167	0.721679334057184	XP_011095346.1-4182-Sesamum_indicum-eudicots	eudicots	1.3e-167	0.721679334057184	XP_026392527.1-3469-Papaver_somniferum-other_Magnoliophyta	other_Magnoliophyta	2.3e-151	0.656653396067077	-0.065025937990107	eudicots, other_Magnoliophyta, monocots	3	0	86	14	>100
Leryth_022641-t1	XP_027166312.1-49369-Coffea_eugenioides-eudicots	eudicots	4.5e-129	0.71380829409084	XP_027166312.1-49369-Coffea_eugenioides-eudicots	eudicots	4.5e-129	0.71380829409084	XP_010265936.1-4432-Nelumbo_nucifera-other_Magnoliophyta	other_Magnoliophyta	6.8e-125	0.692845207352271	-0.0209630867385691	eudicots, other_Magnoliophyta, monocots	3	0	84	16	>100
Leryth_020600-t1	XP_028055671.1-4442-Camellia_sinensis-eudicots	eudicots	4.5e-34	0.739932071809801	XP_028055671.1-4442-Camellia_sinensis-eudicots	eudicots	4.5e-34	0.739932071809801	XP_010254274.1-4432-Nelumbo_nucifera-other_Magnoliophyta	other_Magnoliophyta	1.4e-22	0.555070354196992	-0.184861717612809	eudicots, other_Magnoliophyta, monocots	3	0	65	13	78
Leryth_023425-t4	XP_027159040.1-49369-Coffea_eugenioides-eudicots	eudicots	2.6e-162	0.215775628913341	XP_027159040.1-49369-Coffea_eugenioides-eudicots	eudicots	2.6e-162	0.215775628913341	XP_010277902.1-4432-Nelumbo_nucifera-other_Magnoliophyta	other_Magnoliophyta	2.2e-57	0.0866214664147308	-0.12915416249861	eudicots, other_Magnoliophyta, monocots, BacteroChlorobi, Chlorophyta, Metazoa, other_Embryophyta	7	0	81	19	>100
Leryth_004514-t9	XP_027120810.1-13443-Coffea_arabica-eudicots	eudicots	4.3e-233	0.722173066713856	XP_027120810.1-13443-Coffea_arabica-eudicots	eudicots	4.3e-233	0.722173066713856	XP_026435398.1-3469-Papaver_somniferum-other_Magnoliophyta	other_Magnoliophyta	2.4e-215	0.670058396743939	-0.052114669969917	eudicots, other_Magnoliophyta, monocots	3	0	83	17	>100
Leryth_013043-t1	XP_018831519.1-51240-Juglans_regia-eudicots	eudicots	1.8e-38	0.230695770804911	XP_018831519.1-51240-Juglans_regia-eudicots	eudicots	1.8e-38	0.230695770804911	XP_010272044.1-4432-Nelumbo_nucifera-other_Magnoliophyta	other_Magnoliophyta	1.0e-33	0.209140518417463	-0.021555252387448	eudicots, other_Magnoliophyta, monocots	3	0	83	17	>100
Leryth_008264-t2	XP_009603538.1-4098-Nicotiana_tomentosiformis-eudicots	eudicots	0.0e+00	0.895199258572753	XP_009603538.1-4098-Nicotiana_tomentosiformis-eudicots	eudicots	0.0e+00	0.895199258572753	XP_010253317.1-4432-Nelumbo_nucifera-other_Magnoliophyta	other_Magnoliophyta	0.0e+00	0.85935125115848	-0.035848007414273	eudicots, other_Magnoliophyta, monocots	3	0	85	15	>100
Leryth_008719-t1	XP_022878015.1-4146-Olea_europaea-eudicots	eudicots	4.2e-158	0.717215189873418	XP_022878015.1-4146-Olea_europaea-eudicots	eudicots	4.2e-158	0.717215189873418	XP_026409285.1-3469-Papaver_somniferum-other_Magnoliophyta	other_Magnoliophyta	1.9e-142	0.651392405063291	-0.065822784810127	eudicots, other_Magnoliophyta, monocots, other_Embryophyta, Chlorophyta	5	0	81	19	>100
Leryth_021744-t1	MMETSP0059_6285_0_1_1_24647-36894-Pyramimonas_parkeae-Prasinophytes	Chlorophyta	1.1e-01	0.34447900466563	na		na	0	MMETSP0059_6285_0_1_1_24647-36894-Pyramimonas_parkeae-Prasinophytes	Chlorophyta	1.1e-01	0.34447900466563	0.34447900466563	Chlorophyta, other_Streptophyta, Metazoa, Glaucocystophyceae	4	0	0	6	6
Leryth_004486-t1	XP_012855124.1-4155-Erythranthe_guttata-eudicots	eudicots	1.6e-19	0.367203924316748	XP_012855124.1-4155-Erythranthe_guttata-eudicots	eudicots	1.6e-19	0.367203924316748	XP_020243817.1-4686-Asparagus_officinalis-monocots	monocots	2.3e-18	0.35353889278206	-0.013665031534688	eudicots, monocots, other_Magnoliophyta	3	0	83	17	>100
Leryth_016807-t1	XP_015876392.1-326968-Ziziphus_jujuba-eudicots	eudicots	1.1e-101	0.525877618981546	XP_015876392.1-326968-Ziziphus_jujuba-eudicots	eudicots	1.1e-101	0.525877618981546	XP_010244646.1-4432-Nelumbo_nucifera-other_Magnoliophyta	other_Magnoliophyta	1.1e-95	0.498126821146108	-0.0277507978354379	eudicots, other_Magnoliophyta, monocots, other_Embryophyta, Chlorophyta, Acrogymnospermae, Haptophyceae, other_Stramenopiles, Rhodophyta, other_Streptophyta	10	0	83	17	>100
Leryth_024412-t1	XP_016568397.1-4072-Capsicum_annuum-eudicots	eudicots	2.1e-28	0.705540897097625	XP_016568397.1-4072-Capsicum_annuum-eudicots	eudicots	2.1e-28	0.705540897097625	XP_019054614.1-4432-Nelumbo_nucifera-other_Magnoliophyta	other_Magnoliophyta	2.3e-27	0.687071240105541	-0.018469656992084	eudicots, other_Magnoliophyta, Acrogymnospermae, Chlorophyta, Glaucocystophyceae, monocots, other_Embryophyta, other_Streptophyta, Rhodophyta	9	0	63	37	>100
Leryth_000707-t1	XP_017253335.1-4039-Daucus_carota-eudicots	eudicots	4.2e-58	0.972408026755853	XP_017253335.1-4039-Daucus_carota-eudicots	eudicots	4.2e-58	0.972408026755853	XP_026413701.1-3469-Papaver_somniferum-other_Magnoliophyta	other_Magnoliophyta	9.8e-55	0.926003344481605	-0.046404682274248	eudicots, other_Magnoliophyta, monocots	3	0	87	13	>100
Leryth_009811-t1	XP_030507909.1-3483-Cannabis_sativa-eudicots	eudicots	3.3e-18	0.396749900911613	XP_030507909.1-3483-Cannabis_sativa-eudicots	eudicots	3.3e-18	0.396749900911613	XP_008791595.1-42345-Phoenix_dactylifera-monocots	monocots	2.2e-17	0.386048355132778	-0.010701545778835	eudicots, monocots, other_Magnoliophyta, other_Embryophyta, Chlorophyta	5	0	79	21	>100
Leryth_023221-t1	XP_009767669.1-4096-Nicotiana_sylvestris-eudicots	eudicots	7.3e-55	0.594551282051282	XP_009767669.1-4096-Nicotiana_sylvestris-eudicots	eudicots	7.3e-55	0.594551282051282	XP_010264193.1-4432-Nelumbo_nucifera-other_Magnoliophyta	other_Magnoliophyta	4.1e-50	0.552350427350427	-0.042200854700855	eudicots, other_Magnoliophyta, Rhodophyta, other_Embryophyta, other_Streptophyta	5	0	93	7	>100
Leryth_021605-t2	XP_009605137.1-4098-Nicotiana_tomentosiformis-eudicots	eudicots	0.0e+00	0.863632747235261	XP_009605137.1-4098-Nicotiana_tomentosiformis-eudicots	eudicots	0.0e+00	0.863632747235261	XP_006849050.1-13333-Amborella_trichopoda-other_Magnoliophyta	other_Magnoliophyta	2.3e-291	0.803564324926406	-0.060068422308855	eudicots, other_Magnoliophyta, other_Stramenopiles, Chlorophyta, monocots, Acrogymnospermae, other_Embryophyta	7	0	82	18	>100
Leryth_018334-t1	XP_019258347.1-49451-Nicotiana_attenuata-eudicots	eudicots	0.0e+00	0.602982771920802	XP_019258347.1-49451-Nicotiana_attenuata-eudicots	eudicots	0.0e+00	0.602982771920802	XP_010257179.1-4432-Nelumbo_nucifera-other_Magnoliophyta	other_Magnoliophyta	1.1e-300	0.53566469529442	-0.067318076626382	eudicots, other_Magnoliophyta, monocots	3	0	87	13	>100
Leryth_013084-t1	XP_027167849.1-49369-Coffea_eugenioides-eudicots	eudicots	4.1e-73	0.774555403556772	XP_027167849.1-49369-Coffea_eugenioides-eudicots	eudicots	4.1e-73	0.774555403556772	XP_010258395.1-4432-Nelumbo_nucifera-other_Magnoliophyta	other_Magnoliophyta	4.4e-67	0.71983584131327	-0.0547195622435019	eudicots, other_Magnoliophyta, monocots	3	0	85	15	>100
Leryth_001106-t1	XP_016491872.1-4097-Nicotiana_tabacum-eudicots	eudicots	3.1e-183	0.760023378141438	XP_016491872.1-4097-Nicotiana_tabacum-eudicots	eudicots	3.1e-183	0.760023378141438	XP_010249469.1-4432-Nelumbo_nucifera-other_Magnoliophyta	other_Magnoliophyta	5.8e-166	0.692928112215079	-0.0670952659263591	eudicots, other_Magnoliophyta, monocots	3	0	85	15	>100
Leryth_001969-t4	XP_010318337.1-4081-Solanum_lycopersicum-eudicots	eudicots	5.1e-176	0.680317184444927	XP_010318337.1-4081-Solanum_lycopersicum-eudicots	eudicots	5.1e-176	0.680317184444927	XP_010276297.1-4432-Nelumbo_nucifera-other_Magnoliophyta	other_Magnoliophyta	1.3e-155	0.606669563328264	-0.0736476211166629	eudicots, other_Magnoliophyta, monocots	3	0	84	16	>100
Leryth_008006-t1	XP_019236286.1-49451-Nicotiana_attenuata-eudicots	eudicots	3.1e-115	0.594810659186536	XP_019236286.1-49451-Nicotiana_attenuata-eudicots	eudicots	3.1e-115	0.594810659186536	XP_010251644.1-4432-Nelumbo_nucifera-other_Magnoliophyta	other_Magnoliophyta	9.2e-104	0.541374474053296	-0.05343618513324	eudicots, other_Magnoliophyta, monocots, Chlorophyta, other_Embryophyta, Rhodophyta	6	0	68	32	>100
Leryth_020028-t6	XP_023742878.1-4236-Lactuca_sativa-eudicots	eudicots	1.4e-179	0.80705971659919	XP_023742878.1-4236-Lactuca_sativa-eudicots	eudicots	1.4e-179	0.80705971659919	XP_010270084.1-4432-Nelumbo_nucifera-other_Magnoliophyta	other_Magnoliophyta	1.4e-174	0.786057692307692	-0.021002024291498	eudicots, other_Magnoliophyta, monocots	3	0	85	15	>100
Leryth_021172-t2	XP_018815532.1-51240-Juglans_regia-eudicots	eudicots	9.5e-186	0.705775206257366	XP_018815532.1-51240-Juglans_regia-eudicots	eudicots	9.5e-186	0.705775206257366	XP_026421470.1-3469-Papaver_somniferum-other_Magnoliophyta	other_Magnoliophyta	3.3e-170	0.650487517411336	-0.05528768884603	eudicots, other_Magnoliophyta, monocots	3	0	83	17	>100
Leryth_002584-t1	XP_028121636.1-4442-Camellia_sinensis-eudicots	eudicots	5.6e-96	0.637152470338233	XP_028121636.1-4442-Camellia_sinensis-eudicots	eudicots	5.6e-96	0.637152470338233	XP_010264758.1-4432-Nelumbo_nucifera-other_Magnoliophyta	other_Magnoliophyta	5.1e-89	0.596245794227023	-0.04090667611121	eudicots, other_Magnoliophyta, monocots	3	0	86	14	>100
Leryth_015330-t1	XP_019265318.1-49451-Nicotiana_attenuata-eudicots	eudicots	2.3e-70	0.636194895591647	XP_019265318.1-49451-Nicotiana_attenuata-eudicots	eudicots	2.3e-70	0.636194895591647	XP_010277614.1-4432-Nelumbo_nucifera-other_Magnoliophyta	other_Magnoliophyta	5.8e-66	0.602320185614849	-0.033874709976798	eudicots, other_Magnoliophyta, Glaucocystophyceae, Rhodophyta, other_Stramenopiles, other_Embryophyta, Cryptophyta, Acrogymnospermae, monocots, other_Streptophyta	10	0	75	25	>100
Leryth_020113-t1	XP_010263181.1-4432-Nelumbo_nucifera-other_Magnoliophyta	other_Magnoliophyta	2.3e-01	0.271535580524345	XP_021833298.1-42229-Prunus_avium-eudicots	eudicots	3.9e-01	0.266541822721598	XP_010263181.1-4432-Nelumbo_nucifera-other_Magnoliophyta	other_Magnoliophyta	2.3e-01	0.271535580524345	0.00499375780274702	other_Magnoliophyta, eudicots	2	0	2	1	3
Leryth_010058-t4	XP_016437026.1-4097-Nicotiana_tabacum-eudicots	eudicots	9.1e-147	0.711843876177658	XP_016437026.1-4097-Nicotiana_tabacum-eudicots	eudicots	9.1e-147	0.711843876177658	XP_010275935.1-4432-Nelumbo_nucifera-other_Magnoliophyta	other_Magnoliophyta	3.5e-138	0.673485868102288	-0.0383580080753699	eudicots, other_Magnoliophyta, monocots	3	0	87	13	>100
Leryth_013728-t1	XP_009597281.1-4098-Nicotiana_tomentosiformis-eudicots	eudicots	0.0e+00	0.789624360197796	XP_009597281.1-4098-Nicotiana_tomentosiformis-eudicots	eudicots	0.0e+00	0.789624360197796	XP_010254207.1-4432-Nelumbo_nucifera-other_Magnoliophyta	other_Magnoliophyta	0.0e+00	0.73284462566149	-0.056779734536306	eudicots, other_Magnoliophyta, monocots	3	0	82	18	>100
Leryth_008657-t3	XP_009611860.1-4098-Nicotiana_tomentosiformis-eudicots	eudicots	3.9e-172	0.783441931774626	XP_009611860.1-4098-Nicotiana_tomentosiformis-eudicots	eudicots	3.9e-172	0.783441931774626	XP_010262368.1-4432-Nelumbo_nucifera-other_Magnoliophyta	other_Magnoliophyta	7.1e-158	0.722882330394787	-0.060559601379839	eudicots, other_Magnoliophyta, monocots	3	0	87	13	>100
Leryth_012640-t1	XP_027170873.1-49369-Coffea_eugenioides-eudicots	eudicots	8.3e-58	0.535327963176064	XP_027170873.1-49369-Coffea_eugenioides-eudicots	eudicots	8.3e-58	0.535327963176064	XP_010247282.1-4432-Nelumbo_nucifera-other_Magnoliophyta	other_Magnoliophyta	2.3e-44	0.432681242807825	-0.102646720368239	eudicots, other_Magnoliophyta, monocots, other_Embryophyta, Rhodophyta, Chlorophyta, other_Streptophyta, Acrogymnospermae	8	0	82	18	>100
Leryth_007403-t1	XP_011086004.1-4182-Sesamum_indicum-eudicots	eudicots	2.1e-104	0.774380495603517	XP_011086004.1-4182-Sesamum_indicum-eudicots	eudicots	2.1e-104	0.774380495603517	XP_020267390.1-4686-Asparagus_officinalis-monocots	monocots	2.8e-96	0.720423661071143	-0.053956834532374	eudicots, monocots, other_Magnoliophyta	3	0	83	17	>100
Leryth_000179-t1	XP_030935142.1-97700-Quercus_lobata-eudicots	eudicots	1.5e-61	0.428721174004193	XP_030935142.1-97700-Quercus_lobata-eudicots	eudicots	1.5e-61	0.428721174004193	XP_010252779.1-4432-Nelumbo_nucifera-other_Magnoliophyta	other_Magnoliophyta	3.0e-49	0.357267645003494	-0.071453529000699	eudicots, other_Magnoliophyta, monocots	3	0	86	14	>100
Leryth_001710-t2	XP_009602221.1-4098-Nicotiana_tomentosiformis-eudicots	eudicots	0.0e+00	0.676227828835685	XP_009602221.1-4098-Nicotiana_tomentosiformis-eudicots	eudicots	0.0e+00	0.676227828835685	1kpGBCQ2006429-263995-Acorus_americanus-monocots	monocots	3.2e-307	0.622314581747937	-0.053913247087748	eudicots, monocots, Acrogymnospermae, other_Streptophyta, Rhodophyta, other_Magnoliophyta, Chlorophyta, other_Embryophyta, Haptophyceae, other_Stramenopiles	10	0	59	41	>100
Leryth_020645-t1	XP_022844005.1-4146-Olea_europaea-eudicots	eudicots	4.9e-194	0.676789587852495	XP_022844005.1-4146-Olea_europaea-eudicots	eudicots	4.9e-194	0.676789587852495	XP_026394547.1-3469-Papaver_somniferum-other_Magnoliophyta	other_Magnoliophyta	1.1e-164	0.580753303096036	-0.096036284756459	eudicots, other_Magnoliophyta, monocots	3	0	87	13	>100
Leryth_014586-t1	XP_019053057.1-4432-Nelumbo_nucifera-other_Magnoliophyta	other_Magnoliophyta	5.3e-44	0.527746319365798	XP_021905786.1-3649-Carica_papaya-eudicots	eudicots	2.9e-42	0.511325028312571	XP_019053057.1-4432-Nelumbo_nucifera-other_Magnoliophyta	other_Magnoliophyta	5.3e-44	0.527746319365798	0.016421291053227	other_Magnoliophyta, eudicots, Acrogymnospermae, monocots, Chlorophyta, Rhodophyta, Glaucocystophyceae, other_Embryophyta, other_Streptophyta, other_Stramenopiles, Cryptophyta	11	0	60	40	>100
Leryth_012851-t1	XP_031114571.1-35885-Ipomoea_triloba-eudicots	eudicots	1.8e-98	0.735211830535571	XP_031114571.1-35885-Ipomoea_triloba-eudicots	eudicots	1.8e-98	0.735211830535571	XP_020097075.1-4615-Ananas_comosus-monocots	monocots	2.5e-92	0.694244604316547	-0.040967226219024	eudicots, monocots, other_Magnoliophyta	3	0	86	14	>100
Leryth_012147-t1	XP_022842630.1-4146-Olea_europaea-eudicots	eudicots	3.5e-43	0.528785261945884	XP_022842630.1-4146-Olea_europaea-eudicots	eudicots	3.5e-43	0.528785261945884	XP_026430351.1-3469-Papaver_somniferum-other_Magnoliophyta	other_Magnoliophyta	3.2e-33	0.433506044905009	-0.0952792170408751	eudicots, other_Magnoliophyta, Acrogymnospermae, other_Embryophyta, monocots, Chlorophyta, other_Stramenopiles, other_Streptophyta	8	0	77	23	>100
Leryth_021928-t3	XP_018814792.1-51240-Juglans_regia-eudicots	eudicots	2.5e-75	0.652017937219731	XP_018814792.1-51240-Juglans_regia-eudicots	eudicots	2.5e-75	0.652017937219731	XP_026386123.1-3469-Papaver_somniferum-other_Magnoliophyta	other_Magnoliophyta	1.0e-73	0.639910313901345	-0.012107623318386	eudicots, other_Magnoliophyta, monocots	3	0	85	15	>100
Leryth_020992-t2	XP_015078793.1-28526-Solanum_pennellii-eudicots	eudicots	2.8e-48	0.531092881714739	XP_015078793.1-28526-Solanum_pennellii-eudicots	eudicots	2.8e-48	0.531092881714739	XP_026396077.1-3469-Papaver_somniferum-other_Magnoliophyta	other_Magnoliophyta	1.3e-37	0.43715268589574	-0.093940195818999	eudicots, other_Magnoliophyta, monocots, Firmicutes, Acrogymnospermae, other_Embryophyta, Chlorophyta, other_Stramenopiles	8	0	83	17	>100
Leryth_010067-t1	XP_027172970.1-49369-Coffea_eugenioides-eudicots	eudicots	2.4e-40	0.428957718780728	XP_027172970.1-49369-Coffea_eugenioides-eudicots	eudicots	2.4e-40	0.428957718780728	XP_026392111.1-3469-Papaver_somniferum-other_Magnoliophyta	other_Magnoliophyta	4.4e-26	0.31243854473943	-0.116519174041298	eudicots, other_Magnoliophyta, other_Embryophyta, monocots	4	0	86	14	>100
Leryth_007739-t3	XP_022881975.1-4146-Olea_europaea-eudicots	eudicots	1.7e-77	0.648184387910415	XP_022881975.1-4146-Olea_europaea-eudicots	eudicots	1.7e-77	0.648184387910415	XP_026410836.1-3469-Papaver_somniferum-other_Magnoliophyta	other_Magnoliophyta	7.5e-62	0.535116329636878	-0.113068058273537	eudicots, other_Magnoliophyta, monocots	3	0	86	14	>100
Leryth_009719-t1	XP_019250344.1-49451-Nicotiana_attenuata-eudicots	eudicots	2.2e-128	0.915360501567398	XP_019250344.1-49451-Nicotiana_attenuata-eudicots	eudicots	2.2e-128	0.915360501567398	1kpGBCQ2024244-2608709-Agarophyton_vermiculophyl-Rhodophyta	Rhodophyta	6.3e-123	0.879898119122257	-0.035462382445141	eudicots, Rhodophyta, Chlorophyta, Acrogymnospermae, monocots, other_Magnoliophyta, other_Stramenopiles, other_Embryophyta	8	0	61	39	>100
Leryth_010526-t2	XP_012829812.1-4155-Erythranthe_guttata-eudicots	eudicots	1.3e-131	0.667410714285714	XP_012829812.1-4155-Erythranthe_guttata-eudicots	eudicots	1.3e-131	0.667410714285714	XP_010276803.1-4432-Nelumbo_nucifera-other_Magnoliophyta	other_Magnoliophyta	1.3e-115	0.593191964285714	-0.07421875	eudicots, other_Magnoliophyta, other_Embryophyta, Chlorophyta, Rhodophyta, Cryptophyta, Acrogymnospermae, monocots, Haptophyceae, other_Streptophyta	10	0	60	40	>100
Leryth_009146-t1	XP_022882551.1-4146-Olea_europaea-eudicots	eudicots	1.1e-22	0.707045735475896	XP_022882551.1-4146-Olea_europaea-eudicots	eudicots	1.1e-22	0.707045735475896	XP_020524330.1-13333-Amborella_trichopoda-other_Magnoliophyta	other_Magnoliophyta	1.7e-21	0.682941903584672	-0.024103831891224	eudicots, other_Magnoliophyta, monocots, other_Embryophyta, Acrogymnospermae, Rhodophyta, Chlorophyta, other_Streptophyta, Cryptophyta, other_Stramenopiles	10	0	57	43	>100
Leryth_000742-t1	XP_028108383.1-4442-Camellia_sinensis-eudicots	eudicots	1.3e-149	0.372650635710337	XP_028108383.1-4442-Camellia_sinensis-eudicots	eudicots	1.3e-149	0.372650635710337	XP_026389374.1-3469-Papaver_somniferum-other_Magnoliophyta	other_Magnoliophyta	2.4e-130	0.32842730790492	-0.044223327805417	eudicots, other_Magnoliophyta, Acrogymnospermae, monocots, other_Embryophyta, other_Streptophyta, Rhodophyta, Chlorophyta, other_Stramenopiles	9	0	79	21	>100
Leryth_009613-t1	XP_027150313.1-49369-Coffea_eugenioides-eudicots	eudicots	1.4e-137	0.617290066881348	XP_027150313.1-49369-Coffea_eugenioides-eudicots	eudicots	1.4e-137	0.617290066881348	XP_026427334.1-3469-Papaver_somniferum-other_Magnoliophyta	other_Magnoliophyta	6.4e-122	0.552885806291801	-0.0644042605895471	eudicots, other_Magnoliophyta, monocots	3	0	86	14	>100
Leryth_012587-t3	XP_019255391.1-49451-Nicotiana_attenuata-eudicots	eudicots	0.0e+00	0.777555315981313	XP_019255391.1-49451-Nicotiana_attenuata-eudicots	eudicots	0.0e+00	0.777555315981313	XP_010261850.1-4432-Nelumbo_nucifera-other_Magnoliophyta	other_Magnoliophyta	0.0e+00	0.713075619898352	-0.064479696082961	eudicots, other_Magnoliophyta, monocots, other_Embryophyta	4	0	86	14	>100
Leryth_000957-t1	XP_021621897.1-3983-Manihot_esculenta-eudicots	eudicots	3.8e-13	0.397136038186158	XP_021621897.1-3983-Manihot_esculenta-eudicots	eudicots	3.8e-13	0.397136038186158	XP_020106462.1-4615-Ananas_comosus-monocots	monocots	6.1e-03	0.235322195704057	-0.161813842482101	eudicots, monocots	2	0	48	3	51
Leryth_005728-t2	XP_022867410.1-4146-Olea_europaea-eudicots	eudicots	2.0e-81	0.232807383149747	XP_022867410.1-4146-Olea_europaea-eudicots	eudicots	2.0e-81	0.232807383149747	XP_026408015.1-3469-Papaver_somniferum-other_Magnoliophyta	other_Magnoliophyta	1.1e-63	0.188895504614469	-0.043911878535278	eudicots, other_Magnoliophyta, other_Streptophyta, Acrogymnospermae, monocots, other_Embryophyta, Rhodophyta, Chlorophyta	8	0	79	21	>100
Leryth_012687-t1	XP_031121346.1-35885-Ipomoea_triloba-eudicots	eudicots	0.0e+00	0.661843107387662	XP_031121346.1-35885-Ipomoea_triloba-eudicots	eudicots	0.0e+00	0.661843107387662	XP_010242306.1-4432-Nelumbo_nucifera-other_Magnoliophyta	other_Magnoliophyta	0.0e+00	0.595531860878396	-0.066311246509266	eudicots, other_Magnoliophyta, monocots	3	0	87	13	>100
Leryth_025771-t1	XP_017603472.1-29729-Gossypium_arboreum-eudicots	eudicots	2.2e-40	0.730753050063105	XP_017603472.1-29729-Gossypium_arboreum-eudicots	eudicots	2.2e-40	0.730753050063105	XP_010914883.1-51953-Elaeis_guineensis-monocots	monocots	2.8e-35	0.659655027345393	-0.0710980227177119	eudicots, monocots, other_Magnoliophyta	3	0	84	16	>100
Leryth_000220-t1	XP_010433330.1-90675-Camelina_sativa-eudicots	eudicots	1.5e-17	0.546270330902973	XP_010433330.1-90675-Camelina_sativa-eudicots	eudicots	1.5e-17	0.546270330902973	XP_010268203.1-4432-Nelumbo_nucifera-other_Magnoliophyta	other_Magnoliophyta	1.1e-12	0.455973079080202	-0.0902972518227709	eudicots, other_Magnoliophyta, monocots, other_Embryophyta, Rhodophyta, Acrogymnospermae, Chlorophyta	7	0	82	18	>100
Leryth_020510-t1	NP_001234166.1-4081-Solanum_lycopersicum-eudicots	eudicots	2.4e-175	0.702228224172856	NP_001234166.1-4081-Solanum_lycopersicum-eudicots	eudicots	2.4e-175	0.702228224172856	XP_010264359.1-4432-Nelumbo_nucifera-other_Magnoliophyta	other_Magnoliophyta	1.1e-156	0.632455548053117	-0.069772676119739	eudicots, other_Magnoliophyta, monocots	3	0	85	15	>100
Leryth_007568-t1	XP_022846669.1-4146-Olea_europaea-eudicots	eudicots	2.2e-30	0.481721899555859	XP_022846669.1-4146-Olea_europaea-eudicots	eudicots	2.2e-30	0.481721899555859	XP_010264676.1-4432-Nelumbo_nucifera-other_Magnoliophyta	other_Magnoliophyta	1.2e-18	0.348821318756406	-0.132900580799453	eudicots, other_Magnoliophyta, monocots, Haptophyceae, Chlorophyta	5	0	92	8	>100
Leryth_024088-t1	XP_028059183.1-4442-Camellia_sinensis-eudicots	eudicots	2.1e-06	0.344533029612756	XP_028059183.1-4442-Camellia_sinensis-eudicots	eudicots	2.1e-06	0.344533029612756	na		na	0	-0.344533029612756	eudicots	1	0	11	0	11
Leryth_004246-t3	XP_019243247.1-49451-Nicotiana_attenuata-eudicots	eudicots	7.6e-185	0.57498466123236	XP_019243247.1-49451-Nicotiana_attenuata-eudicots	eudicots	7.6e-185	0.57498466123236	XP_010242038.1-4432-Nelumbo_nucifera-other_Magnoliophyta	other_Magnoliophyta	1.9e-135	0.431150845823473	-0.143833815408887	eudicots, other_Magnoliophyta, Chlorophyta, monocots, Haptophyceae, Acrogymnospermae, other_Embryophyta, other_Streptophyta, Rhodophyta, other_Stramenopiles	10	0	68	32	>100
Leryth_022870-t1	XP_009629179.1-4098-Nicotiana_tomentosiformis-eudicots	eudicots	9.2e-11	0.483495145631068	XP_009629179.1-4098-Nicotiana_tomentosiformis-eudicots	eudicots	9.2e-11	0.483495145631068	XP_008793281.3-42345-Phoenix_dactylifera-monocots	monocots	8.6e-09	0.441423948220065	-0.042071197411003	eudicots, monocots, other_Magnoliophyta, other_Embryophyta	4	0	82	18	>100
Leryth_019666-t1	XP_022868292.1-4146-Olea_europaea-eudicots	eudicots	9.3e-30	0.41381363501042	XP_022868292.1-4146-Olea_europaea-eudicots	eudicots	9.3e-30	0.41381363501042	XP_009399724.1-4641-Musa_acuminata-monocots	monocots	3.3e-19	0.309615957130098	-0.104197677880322	eudicots, monocots, other_Magnoliophyta, other_Embryophyta	4	0	86	14	>100
Leryth_018493-t1	XP_007025069.2-3641-Theobroma_cacao-eudicots	eudicots	5.2e-156	0.711543351131452	XP_007025069.2-3641-Theobroma_cacao-eudicots	eudicots	5.2e-156	0.711543351131452	XP_010279617.1-4432-Nelumbo_nucifera-other_Magnoliophyta	other_Magnoliophyta	2.6e-147	0.674802949402492	-0.03674040172896	eudicots, other_Magnoliophyta, monocots	3	0	86	14	>100
Leryth_022758-t1	XP_009619738.1-4098-Nicotiana_tomentosiformis-eudicots	eudicots	1.1e-142	0.647975861201911	XP_009619738.1-4098-Nicotiana_tomentosiformis-eudicots	eudicots	1.1e-142	0.647975861201911	XP_010275935.1-4432-Nelumbo_nucifera-other_Magnoliophyta	other_Magnoliophyta	5.0e-135	0.616042242896656	-0.031933618305255	eudicots, other_Magnoliophyta, monocots	3	0	87	13	>100
Leryth_018298-t5	XP_019156683.1-35883-Ipomoea_nil-eudicots	eudicots	0.0e+00	0.573112577728608	XP_019156683.1-35883-Ipomoea_nil-eudicots	eudicots	0.0e+00	0.573112577728608	XP_019055889.1-4432-Nelumbo_nucifera-other_Magnoliophyta	other_Magnoliophyta	0.0e+00	0.457025140197612	-0.116087437530996	eudicots, other_Magnoliophyta, monocots	3	0	86	14	>100
Leryth_018418-t4	XP_031119201.1-35885-Ipomoea_triloba-eudicots	eudicots	7.2e-145	0.635888077858881	XP_031119201.1-35885-Ipomoea_triloba-eudicots	eudicots	7.2e-145	0.635888077858881	XP_010244206.1-4432-Nelumbo_nucifera-other_Magnoliophyta	other_Magnoliophyta	6.8e-127	0.563260340632603	-0.072627737226278	eudicots, other_Magnoliophyta, monocots, other_Embryophyta, Acrogymnospermae, Rhodophyta, other_Streptophyta, Chlorophyta	8	0	78	22	>100
Leryth_024539-t5	XP_030934745.1-97700-Quercus_lobata-eudicots	eudicots	2.0e-124	0.666617776474039	XP_030934745.1-97700-Quercus_lobata-eudicots	eudicots	2.0e-124	0.666617776474039	XP_026446657.1-3469-Papaver_somniferum-other_Magnoliophyta	other_Magnoliophyta	1.5e-116	0.628190085068935	-0.0384276914051039	eudicots, other_Magnoliophyta, monocots	3	0	82	18	>100
Leryth_009189-t2	XP_027106401.1-13443-Coffea_arabica-eudicots	eudicots	8.8e-232	0.5	XP_027106401.1-13443-Coffea_arabica-eudicots	eudicots	8.8e-232	0.5	XP_010916563.1-51953-Elaeis_guineensis-monocots	monocots	1.1e-181	0.397587395371738	-0.102412604628262	eudicots, monocots, other_Magnoliophyta	3	0	86	14	>100
Leryth_007123-t1	XP_027160765.1-49369-Coffea_eugenioides-eudicots	eudicots	6.5e-122	0.725439167208848	XP_027160765.1-49369-Coffea_eugenioides-eudicots	eudicots	6.5e-122	0.725439167208848	XP_010273922.1-4432-Nelumbo_nucifera-other_Magnoliophyta	other_Magnoliophyta	8.0e-112	0.670949902407287	-0.054489264801561	eudicots, other_Magnoliophyta, monocots	3	0	86	14	>100
Leryth_016926-t3	XP_028078367.1-4442-Camellia_sinensis-eudicots	eudicots	2.2e-223	0.583599970235881	XP_028078367.1-4442-Camellia_sinensis-eudicots	eudicots	2.2e-223	0.583599970235881	XP_010266423.1-4432-Nelumbo_nucifera-other_Magnoliophyta	other_Magnoliophyta	2.6e-208	0.546320410744847	-0.0372795594910339	eudicots, other_Magnoliophyta, monocots	3	0	85	15	>100
Leryth_015489-t1	XP_022873118.1-4146-Olea_europaea-eudicots	eudicots	9.0e-166	0.74	XP_022873118.1-4146-Olea_europaea-eudicots	eudicots	9.0e-166	0.74	XP_020579330.1-78828-Phalaenopsis_equestris-monocots	monocots	4.6e-138	0.625	-0.115	eudicots, monocots, other_Magnoliophyta, other_Embryophyta	4	0	86	14	>100
Leryth_025725-t1	XP_009603871.1-4098-Nicotiana_tomentosiformis-eudicots	eudicots	1.2e-58	0.918559122944401	XP_009603871.1-4098-Nicotiana_tomentosiformis-eudicots	eudicots	1.2e-58	0.918559122944401	WP_136714783.1-41273-Tissierella-Firmicutes	Firmicutes	2.4e-54	0.862568519968677	-0.055990602975724	eudicots, Firmicutes, other_Magnoliophyta, monocots, Proteobacteria	5	0	83	17	>100
Leryth_004025-t1	XP_020548762.1-4182-Sesamum_indicum-eudicots	eudicots	4.7e-67	0.843068035943517	XP_020548762.1-4182-Sesamum_indicum-eudicots	eudicots	4.7e-67	0.843068035943517	XP_008809031.1-42345-Phoenix_dactylifera-monocots	monocots	6.4e-56	0.724326059050064	-0.118741976893453	eudicots, monocots, other_Magnoliophyta	3	0	87	13	>100
Leryth_017427-t1	XP_027091398.1-13443-Coffea_arabica-eudicots	eudicots	9.4e-59	0.333850931677019	XP_027091398.1-13443-Coffea_arabica-eudicots	eudicots	9.4e-59	0.333850931677019	XP_028550030.1-906689-Dendrobium_catenatum-monocots	monocots	2.7e-34	0.219085262563523	-0.114765669113496	eudicots, monocots, other_Magnoliophyta, other_Embryophyta, Acrogymnospermae, Chlorophyta	6	0	75	25	>100
Leryth_014828-t1	XP_020550511.1-4182-Sesamum_indicum-eudicots	eudicots	7.6e-77	0.522398589065256	XP_020550511.1-4182-Sesamum_indicum-eudicots	eudicots	7.6e-77	0.522398589065256	XP_010251560.1-4432-Nelumbo_nucifera-other_Magnoliophyta	other_Magnoliophyta	7.7e-53	0.381834215167549	-0.140564373897707	eudicots, other_Magnoliophyta, monocots	3	0	86	14	100
Leryth_014260-t1	XP_022843379.1-4146-Olea_europaea-eudicots	eudicots	1.4e-201	0.697998430141287	XP_022843379.1-4146-Olea_europaea-eudicots	eudicots	1.4e-201	0.697998430141287	XP_010258246.1-4432-Nelumbo_nucifera-other_Magnoliophyta	other_Magnoliophyta	1.9e-163	0.5736852433281	-0.124313186813187	eudicots, other_Magnoliophyta, monocots	3	0	85	15	>100
Leryth_012127-t1	XP_009614013.1-4098-Nicotiana_tomentosiformis-eudicots	eudicots	1.4e-275	0.921004522274608	XP_009614013.1-4098-Nicotiana_tomentosiformis-eudicots	eudicots	1.4e-275	0.921004522274608	XP_019710097.1-51953-Elaeis_guineensis-monocots	monocots	3.1e-262	0.878379678629847	-0.042624843644761	eudicots, monocots, Acrogymnospermae, other_Embryophyta, Chlorophyta, other_Streptophyta, other_Stramenopiles, Glaucocystophyceae	8	0	86	14	>100
Leryth_025351-t4	XP_016490538.1-4097-Nicotiana_tabacum-eudicots	eudicots	9.8e-105	0.470858524788392	XP_016490538.1-4097-Nicotiana_tabacum-eudicots	eudicots	9.8e-105	0.470858524788392	XP_010245863.1-4432-Nelumbo_nucifera-other_Magnoliophyta	other_Magnoliophyta	2.1e-91	0.417291414752116	-0.053567110036276	eudicots, other_Magnoliophyta, monocots, Glaucocystophyceae, Chlorophyta	5	0	80	20	>100
Leryth_007516-t1	XP_011077765.1-4182-Sesamum_indicum-eudicots	eudicots	2.2e-70	0.67025177218284	XP_011077765.1-4182-Sesamum_indicum-eudicots	eudicots	2.2e-70	0.67025177218284	XP_010257855.1-4432-Nelumbo_nucifera-other_Magnoliophyta	other_Magnoliophyta	1.5e-66	0.639208017599609	-0.0310437545832311	eudicots, other_Magnoliophyta, Chlorophyta, other_Embryophyta, other_Streptophyta, Acrogymnospermae, monocots, Rhodophyta, Glaucocystophyceae	9	0	78	22	>100
Leryth_015042-t1	XP_018824253.1-51240-Juglans_regia-eudicots	eudicots	9.1e-299	0.79652013241974	XP_018824253.1-51240-Juglans_regia-eudicots	eudicots	9.1e-299	0.79652013241974	XP_010260389.1-4432-Nelumbo_nucifera-other_Magnoliophyta	other_Magnoliophyta	9.4e-296	0.788821310339518	-0.00769882208022199	eudicots, other_Magnoliophyta, monocots	3	0	83	17	>100
Leryth_009293-t1	XP_024455582.1-3694-Populus_trichocarpa-eudicots	eudicots	3.4e-157	0.735831809872029	XP_024455582.1-3694-Populus_trichocarpa-eudicots	eudicots	3.4e-157	0.735831809872029	XP_010907663.1-51953-Elaeis_guineensis-monocots	monocots	6.5e-140	0.660877513711152	-0.074954296160877	eudicots, monocots, other_Magnoliophyta	3	0	85	15	>100
Leryth_015500-t2	XP_011090550.1-4182-Sesamum_indicum-eudicots	eudicots	0.0e+00	0.822749431264218	XP_011090550.1-4182-Sesamum_indicum-eudicots	eudicots	0.0e+00	0.822749431264218	XP_010264166.1-4432-Nelumbo_nucifera-other_Magnoliophyta	other_Magnoliophyta	0.0e+00	0.799415014624634	-0.0233344166395839	eudicots, other_Magnoliophyta, Proteobacteria, monocots	4	0	86	14	>100
Leryth_010249-t4	XP_009768280.1-4096-Nicotiana_sylvestris-eudicots	eudicots	3.8e-277	0.858467849817176	XP_009768280.1-4096-Nicotiana_sylvestris-eudicots	eudicots	3.8e-277	0.858467849817176	XP_010254582.1-4432-Nelumbo_nucifera-other_Magnoliophyta	other_Magnoliophyta	1.8e-266	0.826897351288683	-0.031570498528493	eudicots, other_Magnoliophyta, monocots	3	0	86	14	>100
Leryth_012333-t1	XP_019252095.1-49451-Nicotiana_attenuata-eudicots	eudicots	5.1e-123	0.467407099854681	XP_019252095.1-49451-Nicotiana_attenuata-eudicots	eudicots	5.1e-123	0.467407099854681	XP_010272897.1-4432-Nelumbo_nucifera-other_Magnoliophyta	other_Magnoliophyta	6.9e-120	0.456611999169608	-0.010795100685073	eudicots, other_Magnoliophyta, monocots, other_Embryophyta, other_Streptophyta, Chlorophyta, Glaucocystophyceae, Acrogymnospermae, Rhodophyta	9	0	82	18	>100
Leryth_000578-t1	XP_019184878.1-35883-Ipomoea_nil-eudicots	eudicots	1.1e-173	0.672537508153947	XP_019184878.1-35883-Ipomoea_nil-eudicots	eudicots	1.1e-173	0.672537508153947	XP_010262215.1-4432-Nelumbo_nucifera-other_Magnoliophyta	other_Magnoliophyta	2.0e-164	0.639051967819091	-0.033485540334856	eudicots, other_Magnoliophyta, monocots	3	0	83	17	>100
Leryth_024833-t2	XP_012845155.1-4155-Erythranthe_guttata-eudicots	eudicots	1.7e-91	0.407910271546635	XP_012845155.1-4155-Erythranthe_guttata-eudicots	eudicots	1.7e-91	0.407910271546635	1kpGBCQ2099979-391933-Hypecoum_procumbens-other_Magnoliophyta	other_Magnoliophyta	1.9e-79	0.360566706021251	-0.047343565525384	eudicots, other_Magnoliophyta, Chlorophyta, other_Embryophyta, other_Streptophyta, Acrogymnospermae, other_Stramenopiles, monocots, Rhodophyta	9	0	53	47	>100
[truncated: 35,567 more rows]
