# Supplementary material for: Hybrid de novo genome assembly of red gromwell (Lithospermum erythrorhizon) reveals evolutionary insight into shikonin biosynthesis
Source: Hortic Res. 2020 Jun 1;7:82. doi: 10.1038/s41438-020-0301-9 (PMC7261806; doi:10.1038/s41438-020-0301-9)
Supplement: Supplementary file 10 — Supplemental Dataset S3 [file 41438_2020_301_MOESM10_ESM.txt]

# Auber et al. 2020
# Supplemental Dataset S3: OrthoFinder-predicted orthogroups (predicted gene families)
# OrthogroupID: sequence list (space delimited)
OG0000000: 00000g59005.1-P_axillaris 00025g03220.1-P_axillaris 00030g00212.1-P_axillaris 00039g00036.1-P_axillaris 00043g00113.1-P_axillaris 00046g00816.1-P_axillaris 00047g00126.1-P_axillaris 00064g00010.1-P_axillaris 00083g01718.1-P_axillaris 00106g01210.1-P_axillaris 00115g00073.1-P_axillaris 00122g00727.1-P_axillaris 00128.g9118.t1_5-U_gibba 00136g01812.1-P_axillaris 00136g01813.1-P_axillaris 00154g00818.1-P_axillaris 00167g00211.1-P_axillaris 00225g00086.1-P_axillaris 00237g00102.1-P_axillaris 00237g01011.1-P_axillaris Leryth_003210-t1-L_erythrorhizon 00348g00021.1-P_axillaris 00358g00034.1-P_axillaris 00358g00035.1-P_axillaris 00373g00053.1-P_axillaris 00403g00042.1-P_axillaris Leryth_005468-t1-L_erythrorhizon 00608g00052.1-P_axillaris 00609g00024.1-P_axillaris 00627g00015.1-P_axillaris 00653g00114.1-P_axillaris 00656g00032.1-P_axillaris 00664g00310.1-P_axillaris 00795g00610.1-P_axillaris 00886g00226.1-P_axillaris 010391-A_chinensis 018271-A_chinensis 019263-RA-A_hypochondriacus Leryth_020395-t1-L_erythrorhizon Leryth_020752-t1-L_erythrorhizon Leryth_020753-t1-L_erythrorhizon 022236-RA-A_hypochondriacus Leryth_022495-t1-L_erythrorhizon Leryth_022544-t1-L_erythrorhizon Leryth_023927-t1-L_erythrorhizon Leryth_024857-t1-L_erythrorhizon Leryth_024858-t1-L_erythrorhizon Leryth_024871-t1-L_erythrorhizon 025321-A_chinensis Leryth_025419-t1-L_erythrorhizon Leryth_025524-t1-L_erythrorhizon Leryth_025954-t1-L_erythrorhizon Leryth_026234-t1-L_erythrorhizon 026681-A_chinensis Leryth_027145-t1-L_erythrorhizon Leryth_027146-t1-L_erythrorhizon Leryth_027207-t1-L_erythrorhizon 028741-A_chinensis 048991-A_chinensis 054591-A_chinensis 057281-A_chinensis 067241-A_chinensis 073521-A_chinensis 080071-A_chinensis 10132_c0_g1_i1_3_614_n-A_euchroma 10342_c0_g1_i1_69_695_n-A_euchroma 10342_c0_g2_i1_276_695_n-A_euchroma 10342_c0_g2_i2_130_507_n-A_euchroma 106121-A_chinensis 10658_c0_g1_i1_2715_3344_p-A_euchroma 10658_c0_g2_i1_3_389_p-A_euchroma 10792_c0_g1_i1_1_390_n-A_euchroma 10859_c0_g1_i1_388_993_p-A_euchroma 10859_c0_g1_i2_388_993_p-A_euchroma 11265_c0_g1_i1_314_2212_n-A_euchroma 11265_c0_g1_i2_314_2212_n-A_euchroma 113111-A_chinensis 11513_c0_g1_i1_1_1056_n-A_euchroma 117051-A_chinensis 12238_c0_g1_i2_21_686_n-L_officinale 12238_c0_g2_i1_2_679_p-L_officinale 12364_c0_g2_i1_801_1343_n-A_euchroma 12364_c0_g2_i2_2_325_n-A_euchroma 12480_c0_g1_i1_50_1771_n-E_plantagineum 12480_c0_g1_i2_106_2676_n-E_plantagineum 12498_c1_g1_i1_2288_2953_p-A_euchroma 12534_c0_g1_i1_2150_2878_p-A_euchroma 12534_c0_g1_i2_1729_2457_p-A_euchroma 12550_c0_g1_i1_3_698_p-A_euchroma 12594_c0_g1_i1_594_1184_p-A_euchroma 12622_c0_g1_i1_507_1298_p-A_euchroma 12622_c0_g2_i1_2651_4117_p-A_euchroma 12622_c0_g2_i1_4160_4795_p-A_euchroma 12867_c0_g1_i1_2_781_p-A_euchroma 12981_c0_g1_i1_161_493_p-A_euchroma 12981_c0_g1_i2_2559_3500_p-A_euchroma 12981_c0_g1_i2_3488_3820_p-A_euchroma 12981_c0_g1_i2_4685_5149_p-A_euchroma 13011_c0_g1_i1_16_1446_n-A_euchroma 13034_c3_g5_i3_1881_2288_n-A_euchroma 13180_c0_g1_i2_2_526_p-E_plantagineum 13211_c6_g2_i2_2162_2659_p-A_euchroma 13211_c6_g2_i3_2167_2664_p-A_euchroma 13211_c6_g2_i4_2163_2660_p-A_euchroma 13211_c6_g2_i5_2158_2655_p-A_euchroma 13211_c6_g2_i7_2165_2662_p-A_euchroma 13211_c6_g2_i8_2166_2663_p-A_euchroma 13294_c6_g4_i1_787_1251_p-A_euchroma 133161-A_chinensis 13326_c0_g2_i1_2_553_p-A_euchroma 13343_c0_g1_i1_2_562_n-L_officinale 13343_c0_g1_i1_3_719_p-A_euchroma 13456_c5_g1_i1_583_1320_p-A_euchroma 13456_c5_g1_i2_672_1409_p-A_euchroma 13530_c0_g2_i2_519_1109_n-A_euchroma 13530_c0_g2_i3_507_1097_n-A_euchroma 135401-A_chinensis 13545_c2_g1_i1_301_834_p-A_euchroma 13545_c2_g1_i2_592_924_p-A_euchroma 13545_c2_g1_i2_869_1402_p-A_euchroma 13545_c4_g2_i1_417_1154_p-A_euchroma 13545_c5_g4_i2_427_1458_p-A_euchroma 13545_c5_g4_i3_427_1854_p-A_euchroma 13553_c1_g1_i1_82_678_p-A_euchroma 13553_c1_g1_i2_82_678_p-A_euchroma 13553_c1_g1_i3_82_678_p-A_euchroma 13553_c1_g1_i4_82_678_p-A_euchroma 13553_c1_g1_i7_82_678_p-A_euchroma 13633_c2_g2_i1_912_1859_n-A_euchroma 13633_c2_g2_i2_486_1088_n-A_euchroma 13695_c2_g12_i1_1_672_p-A_euchroma 13695_c2_g4_i1_3_632_p-A_euchroma 13695_c2_g4_i2_3_518_p-A_euchroma 13759_c2_g2_i1_136_555_p-A_euchroma 13759_c2_g2_i1_872_1378_p-A_euchroma 13778_c0_g1_i1_278_835_n-L_officinale 13828_c5_g1_i1_538_1191_p-A_euchroma 13828_c5_g1_i2_2984_3637_p-A_euchroma 13828_c5_g1_i3_2250_2948_p-A_euchroma 13828_c5_g1_i3_3253_3906_p-A_euchroma 13828_c5_g1_i4_2744_3397_p-A_euchroma 13828_c5_g1_i5_3110_3763_p-A_euchroma 13828_c5_g1_i6_2376_3074_p-A_euchroma 13828_c5_g1_i6_3379_4032_p-A_euchroma 13828_c5_g1_i7_2870_3523_p-A_euchroma 13885_c2_g5_i1_1092_1778_p-A_euchroma 13885_c2_g5_i1_693_1001_p-A_euchroma 13939_c1_g2_i1_1791_2519_n-A_euchroma 13939_c1_g2_i1_673_1788_n-A_euchroma 14004_c0_g1_i1_1274_2011_p-A_euchroma 14004_c0_g2_i1_1237_1608_p-A_euchroma 14059_c3_g1_i1_1538_2482_n-A_euchroma 14059_c3_g1_i7_1628_2572_n-A_euchroma 14104_c1_g1_i2_3_497_p-A_euchroma 14104_c1_g3_i1_109_744_p-A_euchroma 14104_c1_g3_i1_714_1130_p-A_euchroma 14123_c3_g1_i11_249_1163_n-A_euchroma 14123_c3_g1_i13_249_1163_n-A_euchroma 14123_c3_g1_i14_249_1163_n-A_euchroma 14123_c3_g1_i15_249_1163_n-A_euchroma 14123_c3_g1_i20_249_1163_n-A_euchroma 14123_c3_g1_i21_249_1163_n-A_euchroma 14123_c3_g1_i22_249_1259_n-A_euchroma 14123_c3_g1_i25_249_1163_n-A_euchroma 14123_c3_g1_i26_249_1163_n-A_euchroma 14123_c3_g1_i27_249_1163_n-A_euchroma 14123_c3_g1_i5_249_1163_n-A_euchroma 1412_c0_g1_i1_3_941_p-A_euchroma 14239_c0_g1_i3_3_848_p-E_plantagineum 14239_c0_g1_i4_3_827_p-E_plantagineum 14239_c0_g1_i5_3_986_p-E_plantagineum 14239_c0_g1_i6_3_848_p-E_plantagineum 14247_c2_g2_i1_317_1930_n-A_euchroma 14247_c2_g2_i2_317_3676_n-A_euchroma 14247_c2_g2_i3_317_2053_n-A_euchroma 14247_c2_g2_i4_317_3676_n-A_euchroma 14247_c2_g3_i1_356_3730_n-A_euchroma 14247_c4_g1_i1_1_777_n-A_euchroma 14367_c0_g2_i2_1025_1759_p-A_euchroma 14367_c0_g2_i2_481_1122_p-A_euchroma 14367_c0_g2_i3_1921_2562_p-A_euchroma 14367_c0_g2_i3_2465_3199_p-A_euchroma 14367_c0_g2_i4_1922_2563_p-A_euchroma 14367_c0_g2_i4_2466_3200_p-A_euchroma 14402_c1_g1_i1_336_911_n-A_euchroma 14446_c0_g2_i1_2394_4019_p-A_euchroma 14446_c0_g2_i1_4283_4696_p-A_euchroma 14446_c0_g2_i2_2601_4226_p-A_euchroma 14446_c0_g2_i2_4490_4903_p-A_euchroma 14446_c0_g2_i3_1883_3508_p-A_euchroma 14446_c0_g2_i3_3772_4185_p-A_euchroma 14446_c0_g2_i4_1676_3301_p-A_euchroma 14446_c0_g2_i4_3565_3978_p-A_euchroma 14446_c0_g2_i6_1704_2117_p-A_euchroma 14446_c0_g2_i6_64_1440_p-A_euchroma 14446_c0_g2_i7_113_1702_p-A_euchroma 14446_c0_g2_i7_1966_2379_p-A_euchroma 14531_c2_g3_i3_369_3488_n-A_euchroma 145711-A_chinensis 14631_c0_g2_i2_523_1053_n-A_euchroma 14631_c0_g2_i2_962_1933_n-A_euchroma 14631_c0_g2_i5_523_1053_n-A_euchroma 14631_c0_g2_i5_962_1933_n-A_euchroma 14679_c1_g3_i1_374_1498_n-E_plantagineum 14679_c1_g3_i2_162_1286_n-E_plantagineum 14756_c2_g5_i1_1015_1857_n-A_euchroma 14849_c0_g1_i1_578_940_p-A_euchroma 14849_c0_g1_i2_578_940_p-A_euchroma 14849_c0_g1_i3_578_940_p-A_euchroma 14849_c0_g1_i4_578_940_p-A_euchroma 14849_c0_g1_i5_578_940_p-A_euchroma 14849_c0_g1_i6_578_940_p-A_euchroma 14849_c0_g1_i7_578_940_p-A_euchroma 14849_c0_g1_i8_578_940_p-A_euchroma 14849_c0_g1_i9_2_331_p-A_euchroma 14852_c1_g1_i1_3_473_n-A_euchroma 14852_c1_g1_i2_3_812_n-A_euchroma 14852_c1_g1_i4_3_893_n-A_euchroma 14883_c3_g3_i1_3_719_p-A_euchroma 14911_c3_g2_i1_1623_2618_n-A_euchroma 14911_c3_g2_i1_2_1651_n-A_euchroma 14950_c0_g1_i1_241_627_p-L_officinale 14956_c4_g1_i1_3_503_p-A_euchroma 14961_c1_g1_i1_287_1195_n-A_euchroma 14961_c1_g1_i2_287_1195_n-A_euchroma 14961_c1_g1_i3_287_1195_n-A_euchroma 14961_c1_g1_i4_287_1195_n-A_euchroma 14961_c1_g1_i6_287_1195_n-A_euchroma 14961_c1_g1_i7_287_1195_n-A_euchroma 14962_c3_g1_i1_1554_1922_p-A_euchroma 14962_c3_g1_i2_1554_1922_p-A_euchroma 14962_c3_g1_i2_2424_2885_p-A_euchroma 14962_c3_g1_i2_3330_3698_p-A_euchroma 14962_c3_g1_i3_1554_1922_p-A_euchroma 14962_c3_g1_i4_1554_1922_p-A_euchroma 14962_c3_g1_i4_3243_3611_p-A_euchroma 14962_c3_g1_i5_1554_1922_p-A_euchroma 14962_c3_g1_i5_2424_2885_p-A_euchroma 14962_c3_g1_i6_1554_1922_p-A_euchroma 14962_c3_g1_i7_3_338_p-A_euchroma 14974_c5_g1_i1_2001_4676_p-A_euchroma 14974_c5_g1_i2_1234_3909_p-A_euchroma 14974_c8_g1_i1_214_609_n-A_euchroma 14977_c3_g1_i1_1_519_n-A_euchroma 14977_c3_g1_i3_2_556_n-A_euchroma 14977_c3_g3_i1_3_353_n-A_euchroma 14977_c3_g3_i2_3_368_n-A_euchroma 15122_c0_g1_i1_1303_3336_p-E_plantagineum 15124_c0_g1_i10_999_2168_p-A_euchroma 15124_c0_g1_i2_775_1944_p-A_euchroma 15124_c0_g1_i3_1089_2195_p-A_euchroma 15124_c0_g1_i6_999_2105_p-A_euchroma 15124_c0_g1_i7_775_1881_p-A_euchroma 15124_c0_g1_i9_1089_2258_p-A_euchroma 15147_c0_g2_i1_1_426_p-A_euchroma 15147_c4_g1_i3_2645_3283_p-A_euchroma 15147_c4_g1_i4_3310_3948_p-A_euchroma 1515_c0_g1_i1_2_547_p-A_euchroma 15214_c3_g1_i1_919_1470_n-A_euchroma 15214_c3_g1_i2_919_1470_n-A_euchroma 15293_c2_g4_i5_2987_3718_n-A_euchroma 15293_c2_g4_i7_927_1658_n-A_euchroma 15293_c2_g4_i8_2987_3718_n-A_euchroma 15626_c2_g4_i1_1_585_p-A_euchroma 15626_c2_g4_i1_681_1238_p-A_euchroma 15626_c2_g4_i2_1_585_p-A_euchroma 15626_c2_g4_i2_681_1316_p-A_euchroma 156341-A_chinensis 15656_c0_g11_i1_2992_3405_p-A_euchroma 15656_c0_g11_i1_3425_4039_p-A_euchroma 15721_c3_g6_i1_2_319_n-A_euchroma 15721_c3_g6_i2_2_319_n-A_euchroma 15842_c1_g3_i1_1_297_p-A_euchroma 158451-A_chinensis 15856_c0_g1_i1_1150_1698_n-A_euchroma 15856_c0_g1_i1_6_836_n-A_euchroma 15856_c0_g1_i2_1_693_n-A_euchroma 15856_c0_g1_i3_1150_1551_n-A_euchroma 15856_c0_g1_i3_1523_2026_n-A_euchroma 15856_c0_g1_i3_6_836_n-A_euchroma 15856_c2_g1_i2_2131_3090_p-A_euchroma 15856_c2_g1_i3_2086_3690_p-A_euchroma 15856_c2_g1_i4_2086_3648_p-A_euchroma 15899_c5_g5_i1_1830_2183_p-A_euchroma 15899_c5_g5_i1_2296_3666_p-A_euchroma 15971_c1_g2_i1_679_1116_p-A_euchroma 16010_c2_g4_i1_1795_2457_p-A_euchroma 16010_c2_g4_i2_1804_2886_p-A_euchroma 16010_c2_g4_i3_1796_2878_p-A_euchroma 16010_c2_g4_i4_1796_2878_p-A_euchroma 16010_c2_g4_i5_1803_2465_p-A_euchroma 16010_c2_g4_i6_1796_2878_p-A_euchroma 16010_c2_g4_i7_1796_2878_p-A_euchroma 16011_c2_g7_i1_3_320_n-A_euchroma 16039_c2_g1_i2_1424_1768_p-A_euchroma 16053_c2_g2_i21_1751_2464_p-A_euchroma 16053_c2_g2_i3_1772_2485_p-A_euchroma 16079_c1_g1_i2_1_381_p-A_euchroma 16101_c1_g2_i1_1380_1682_n-A_euchroma 16101_c1_g2_i1_947_1276_n-A_euchroma 16101_c1_g2_i2_1057_1386_n-A_euchroma 16101_c1_g2_i2_1490_1792_n-A_euchroma 16101_c1_g2_i6_1057_1386_n-A_euchroma 16101_c1_g2_i6_1490_1792_n-A_euchroma 16101_c1_g2_i7_1_303_n-A_euchroma 16101_c1_g2_i8_1380_1682_n-A_euchroma 16101_c1_g2_i8_947_1276_n-A_euchroma 16244_c2_g6_i3_186_599_n-A_euchroma 16336_c4_g1_i1_517_1269_p-A_euchroma 16336_c4_g1_i2_2267_3022_p-A_euchroma 16336_c4_g1_i3_2267_3034_p-A_euchroma 16336_c4_g1_i3_3131_3856_p-A_euchroma 16349_c1_g1_i1_2465_3757_p-A_euchroma 16349_c1_g1_i1_4322_4909_p-A_euchroma 16349_c1_g1_i4_2482_4380_p-A_euchroma 16349_c1_g1_i5_2465_4363_p-A_euchroma 16349_c1_g1_i6_2482_3774_p-A_euchroma 16349_c1_g1_i6_4339_4926_p-A_euchroma 16456_c1_g2_i2_2457_2978_p-A_euchroma 16456_c1_g2_i3_2380_2901_p-A_euchroma 16456_c1_g2_i4_2346_2867_p-A_euchroma 16456_c1_g2_i6_1_663_p-A_euchroma 16545_c0_g1_i1_1592_1894_n-E_plantagineum 16545_c0_g1_i2_1592_1894_n-E_plantagineum 16545_c0_g1_i4_1592_1894_n-E_plantagineum 16545_c0_g1_i5_1592_1894_n-E_plantagineum 16545_c0_g1_i6_1592_1894_n-E_plantagineum 16545_c0_g1_i8_1592_1894_n-E_plantagineum 16549_c3_g3_i1_262_705_n-A_euchroma 16559_c4_g1_i1_134_526_p-A_euchroma 16568_c1_g1_i1_315_1052_n-E_plantagineum 16568_c3_g2_i6_1263_1769_n-E_plantagineum 16575_c1_g5_i1_1738_2661_n-A_euchroma 16575_c1_g5_i2_1738_2661_n-A_euchroma 16595_c3_g1_i8_4589_4906_p-A_euchroma 16616_c3_g1_i5_1_789_n-A_euchroma 16616_c3_g1_i5_919_1518_n-A_euchroma 16663_c4_g1_i11_801_1637_n-A_euchroma 16663_c4_g1_i12_540_1376_n-A_euchroma 16663_c4_g1_i13_801_1637_n-A_euchroma 16663_c4_g1_i1_540_1229_n-A_euchroma 16663_c4_g1_i3_801_1637_n-A_euchroma 16663_c4_g1_i5_540_1376_n-A_euchroma 16663_c4_g1_i6_801_1490_n-A_euchroma 16663_c4_g1_i7_729_1565_n-A_euchroma 16663_c4_g1_i8_729_1565_n-A_euchroma 16663_c4_g1_i9_540_1376_n-A_euchroma 16734_c5_g3_i1_701_1423_p-A_euchroma 16734_c5_g3_i3_1457_2179_p-A_euchroma 16734_c5_g3_i8_1703_2425_p-A_euchroma 16734_c5_g3_i9_1373_1975_p-A_euchroma 16768_c4_g2_i1_3_368_n-A_euchroma 16768_c4_g3_i3_53_493_n-A_euchroma 16768_c4_g4_i1_2_445_n-A_euchroma 16768_c4_g4_i2_280_600_n-A_euchroma 16768_c4_g4_i2_3_302_n-A_euchroma 168151-A_chinensis 16857_c4_g10_i1_2_313_p-A_euchroma 169471-A_chinensis 16973_c2_g3_i1_297_599_n-A_euchroma 17005_c2_g1_i3_1086_4448_n-A_euchroma 17005_c2_g1_i4_687_4049_n-A_euchroma 17005_c2_g1_i5_840_4202_n-A_euchroma 17005_c2_g1_i8_569_3931_n-A_euchroma 17027_c1_g6_i1_263_694_n-A_euchroma 17046_c5_g2_i2_2431_4746_p-E_plantagineum 17067_c2_g4_i1_905_1477_p-A_euchroma 17079_c0_g5_i1_317_874_n-A_euchroma 17079_c0_g5_i2_1446_1907_n-A_euchroma 17079_c0_g5_i2_330_851_n-A_euchroma 17079_c0_g5_i3_1347_1904_n-A_euchroma 17079_c0_g5_i3_330_851_n-A_euchroma 17079_c0_g5_i4_1446_1907_n-A_euchroma 17079_c0_g5_i4_330_851_n-A_euchroma 17079_c0_g5_i5_1353_1910_n-A_euchroma 17079_c0_g5_i5_87_857_n-A_euchroma 17079_c0_g5_i6_330_851_n-A_euchroma 17079_c0_g5_i7_1446_1907_n-A_euchroma 17079_c0_g5_i7_330_851_n-A_euchroma 17079_c0_g6_i1_682_984_n-A_euchroma 17106_c1_g1_i1_2796_3209_p-A_euchroma 17114_c4_g1_i1_1_975_p-E_plantagineum 17156_c1_g1_i1_1322_1705_p-A_euchroma 17156_c1_g1_i1_235_1062_p-A_euchroma 17156_c1_g1_i3_1324_1707_p-A_euchroma 17156_c1_g1_i3_3_1064_p-A_euchroma 17228_c2_g1_i4_2605_3183_p-A_euchroma 17228_c2_g2_i1_1031_1615_p-A_euchroma 17280_c0_g2_i2_913_1212_p-A_euchroma 17340_c1_g1_i1_2541_3179_p-A_euchroma 17366_c0_g1_i1_448_993_n-L_officinale 17372_c0_g1_i2_190_747_n-A_euchroma 17394_c1_g1_i9_2931_3533_p-E_plantagineum 17396_c1_g1_i1_1_327_n-E_plantagineum 1753_c0_g1_i1_2_343_p-A_euchroma 1753_c0_g1_i2_1_321_p-A_euchroma 17540_c5_g6_i1_331_747_n-A_euchroma 17540_c5_g6_i2_331_897_n-A_euchroma 17540_c5_g6_i3_1012_1629_n-A_euchroma 17540_c5_g6_i3_331_897_n-A_euchroma 17557_c4_g2_i1_1136_1795_p-A_euchroma 17557_c4_g2_i1_1719_2042_p-A_euchroma 17557_c4_g2_i1_2836_3198_p-A_euchroma 17557_c4_g2_i2_1273_1932_p-A_euchroma 17557_c4_g2_i2_1856_2179_p-A_euchroma 17557_c4_g2_i2_2973_3335_p-A_euchroma 17612_c0_g1_i4_1_396_p-E_plantagineum 17612_c0_g1_i5_2884_6246_p-E_plantagineum 17612_c0_g1_i8_2885_6247_p-E_plantagineum 17612_c0_g1_i9_1_369_p-E_plantagineum 17616_c1_g2_i1_1476_5087_p-E_plantagineum 17623_c3_g3_i2_722_1177_p-A_euchroma 17628_c2_g1_i1_339_3773_n-E_plantagineum 17628_c2_g1_i2_1654_3291_n-E_plantagineum 17628_c2_g1_i2_339_1607_n-E_plantagineum 17652_c1_g1_i2_1191_1577_n-A_euchroma 17652_c1_g5_i3_1009_1353_n-A_euchroma 17652_c1_g5_i3_297_611_n-A_euchroma 17654_c2_g4_i3_1082_1423_p-E_plantagineum 17654_c2_g4_i4_1233_1574_p-E_plantagineum 17654_c2_g4_i5_1114_1455_p-E_plantagineum 17654_c2_g4_i6_1032_1373_p-E_plantagineum 17654_c2_g4_i7_1064_1405_p-E_plantagineum 17654_c2_g4_i8_1196_1537_p-E_plantagineum 17654_c2_g4_i9_1201_1542_p-E_plantagineum 176751-A_chinensis 17708_c3_g1_i1_2_2656_n-E_plantagineum 17708_c3_g1_i2_2_772_n-E_plantagineum 17708_c3_g1_i3_2_610_n-E_plantagineum 17708_c3_g1_i4_3_587_n-E_plantagineum 17708_c3_g1_i5_2_1513_n-E_plantagineum 17708_c3_g1_i6_2_1354_n-E_plantagineum 17708_c3_g1_i7_2_2656_n-E_plantagineum 17708_c3_g1_i8_2_2656_n-E_plantagineum 17744_c3_g2_i1_556_1299_n-A_euchroma 17744_c3_g2_i3_542_1285_n-A_euchroma 17744_c3_g2_i4_39_770_n-A_euchroma 17759_c2_g2_i1_474_989_n-A_euchroma 17759_c2_g2_i3_305_853_n-A_euchroma 17759_c2_g2_i6_2_379_n-A_euchroma 17855_c0_g1_i1_2_364_n-E_plantagineum 17940_c4_g1_i1_1_480_p-A_euchroma 18009_c2_g9_i1_3620_3961_p-A_euchroma 18072_c2_g1_i3_1949_3094_p-A_euchroma 18072_c2_g1_i4_1981_3126_p-A_euchroma 18072_c2_g1_i5_810_1955_p-A_euchroma 18072_c2_g1_i8_1498_2643_p-A_euchroma 18399_c0_g1_i1_3_851_p-A_euchroma 18603_c1_g1_i1_556_855_n-L_officinale 18603_c1_g2_i1_2205_2504_p-L_officinale 18612_c0_g1_i1_275_994_p-A_euchroma 18756_c0_g1_i1_2_436_p-A_euchroma 18849_c0_g1_i1_130_489_p-A_euchroma 18934_c0_g1_i1_2_457_p-A_euchroma 190611-A_chinensis 19076_c1_g1_i1_1396_1812_n-L_officinale 19076_c1_g1_i2_1023_1439_n-L_officinale 19076_c1_g1_i4_1396_1812_n-L_officinale 19501_c0_g1_i1_2_379_p-A_euchroma 2000079_-H_calcicola 2000080_-H_calcicola 2000081_-H_calcicola 2000164_-H_filiforme 2000167_-H_filiforme 2000438-H_karwinsky 2000473-H_mendocinum 2000504-H_mendocinum 2000505-H_mendocinum 2000645-E_acuminata 2000697_-H_filiforme 2000727-H_greggii 2000800-H_karwinsky 2000801-H_mendocinum 2000801-H_mendocinum 2000803_-H_filiforme 2000880-H_greggii 2000940-L_madreporoides 2001103-P_arenarium 2001214-L_madreporoides 2001241-P_arenarium 2001318-P_arenarium 2001339-H_mendocinum 2001548_-H_filiforme 2001549_-H_filiforme 2001612-H_greggii 2001612-H_greggii 2001653_-H_filiforme 2001809-H_karwinsky 2001811-H_karwinsky 2001813-H_racemosum 2002140-P_arenarium 2002299_-H_filiforme 2002347-H_greggii 2002439-P_arenarium 2002484-H_karwinsky 2002532-H_mendocinum 2003523-H_sp. 2003650-H_mendocinum 2003672_-H_filiforme 2003753-L_madreporoides 2003795-P_arenarium 2003962_-H_texanum 2003973-H_mendocinum 2003974-H_mendocinum 2004163-M_paniculata 2004173-H_karwinsky 2004291-H_sp. 2004294-H_sp. 2004390-H_greggii 2004622-P_arenarium 2004796-H_mendocinum 2004797-H_mendocinum 2004797-H_mendocinum 2004902-H_racemosum 2005222-H_greggii 2005223-H_greggii 2005388-P_arenarium 2005400-H_mendocinum 2005541-H_greggii 2005542-H_greggii 2005659-H_mendocinum 2005679-P_arenarium 2005689-H_convolvulaceum 2005908-P_arenarium 2006157-M_paniculata 2006197-P_arenarium 2006212-P_arenarium 2006351-H_mendocinum 2006500-H_greggii 2006572-H_racemosum 2006863-H_greggii 2006864-H_greggii 2006866-H_greggii 2006909-H_racemosum 2006947-P_arenarium 2007013-H_greggii 2007014-H_greggii 2007015-H_greggii 20071_c0_g1_i1_2443_3027_p-A_euchroma 20071_c0_g1_i1_3040_3849_p-A_euchroma 2007285-P_arenarium 2007286-P_arenarium 2007476-H_mendocinum 2007493_-H_filiforme 2007535-H_mendocinum 2007658-H_mendocinum 2007685-H_greggii 2007754-L_madreporoides 2007861_-H_filiforme 2007905-L_madreporoides 2008270_-H_calcicola 2008279-E_acuminata 2008331-P_arenarium 2008372-H_greggii 2008372-H_greggii 2008401_-H_filiforme 2008557-H_mendocinum 2008694-H_racemosum 2008896-L_madreporoides 2008952-L_madreporoides 2009034-P_campanularia 2009139-H_mendocinum 2009140-H_mendocinum 2009201-L_madreporoides 2009201-L_madreporoides 2009201-L_madreporoides 2009295-H_karwinsky 2009296-H_karwinsky 2009525-E_acuminata 2009529-H_mendocinum 2009779-H_racemosum 2009850-H_racemosum 2010029-H_mendocinum 2010194-H_mendocinum 2010357-H_mendocinum 2010942_-H_texanum 2010942_-H_texanum 2010984-P_arenarium 2011098-H_mendocinum 2011311-H_mendocinum 2011327-H_greggii 2011327-H_greggii 2011346-P_arenarium 2011376-H_greggii 2011376-H_greggii 2011376-H_greggii 2011377-H_greggii 2011447-P_arenarium 2011683_-H_filiforme 2011752-H_mendocinum 2011765-P_arenarium 2011818-H_karwinsky 2011819_-H_filiforme 2011820_-H_filiforme 2011855-H_karwinsky 2011946-P_arenarium 2011984-H_greggii 2012071-H_mendocinum 2012271-H_mendocinum 2012271-H_mendocinum 2012343_-H_filiforme 2012361-H_mendocinum 2012366_-H_filiforme 2012505-P_arenarium 2012562-H_mendocinum 2012618-H_mendocinum 2012675-P_arenarium 2012726-H_greggii 2012779_-H_filiforme 2012808-H_greggii 2012955-P_arenarium 2013006-L_madreporoides 2013041_-H_filiforme 2013045_-H_calcicola 2013352-H_mendocinum 2013378-H_sp. 2013432_-H_filiforme 2013451-H_greggii 2013521-L_madreporoides 2013718-H_mendocinum 2013813-P_arenarium 2013859-P_arenarium 2013862-M_paniculata 2013912-L_madreporoides 2013978-L_madreporoides 2013978-L_madreporoides 2014114-P_arenarium 2014354-H_greggii 2014373-P_arenarium 2014487-H_mendocinum 2014504-P_arenarium 2014535-P_arenarium 2014544-P_arenarium 2014567_-H_calcicola 2014568_-H_calcicola 2014642-H_greggii 2014654-M_paniculata 2014658-P_arenarium 2014676-P_arenarium 2014873-H_racemosum 2015011-M_paniculata 2015135_-H_filiforme 2015248-E_acuminata 2015248-E_acuminata 2015262_-H_filiforme 2015289-H_greggii 2015407_-H_filiforme 2015445-H_mendocinum 2015514-P_arenarium 2015572_-H_filiforme 2015572_-H_filiforme 2015573_-H_filiforme 2015573_-H_filiforme 2015617-P_arenarium 2015641-H_greggii 2015650-H_racemosum 2015651-H_racemosum 2015662-E_acuminata 2015670-P_arenarium 2015728-E_acuminata 2015744-H_karwinsky 2015794_-H_calcicola 2015795_-H_calcicola 2016006_-H_filiforme 2016046-E_acuminata 2016092-H_greggii 2016229_-H_calcicola 2016418-H_racemosum 2016515-E_acuminata 2016630-H_tenellum-juvenile_leaf 2016631-H_tenellum-juvenile_leaf 2016638-H_karwinsky 2016957_-H_filiforme 2017574-H_karwinsky 2017608-H_karwinsky 2017609-H_karwinsky 2017632-H_karwinsky 2017864-H_karwinsky 2018348-E_acuminata 2018433-H_karwinsky 2018434-H_karwinsky 2018537_-H_texanum 2018588-H_karwinsky 2018659-H_tenellum-juvenile_leaf 2018797_-H_calcicola 2018819-H_karwinsky 2019003-E_acuminata 2019233-H_racemosum 2019378-M_paniculata 2020376_-H_texanum 2020566-H_sp. 2020625-H_sp. 2020749-H_sp. 2021036_-H_texanum 2021070-H_sp. 2021093-H_sp. 2021380-H_karwinsky 202141-A_chinensis 2021518_-H_texanum 2022004-H_racemosum 2022037_-H_calcicola 2022038_-H_calcicola 2022234-H_sp. 2022586_-H_texanum 2023494-H_tenellum-juvenile_leaf 2023674-H_karwinsky 2023675-H_karwinsky 2023701-H_racemosum 2023973-H_karwinsky 2023974-H_karwinsky 2024363-H_karwinsky 2024364-H_karwinsky 2024365-H_karwinsky 2025085_-H_calcicola 2025087-H_racemosum 20252_c0_g1_i2_225_686_p-A_euchroma 2026113-H_karwinsky 2026452-H_racemosum 2026616_-H_texanum 2026765-H_karwinsky 2026952_-H_calcicola 2027058-H_convolvulaceum 2027079-H_karwinsky 2027151-H_karwinsky 2027300-H_racemosum 2027471_-H_calcicola 2027737-H_karwinsky 2027737-H_karwinsky 2027938_-H_calcicola 2028199-H_karwinsky 2028200-H_karwinsky 2028740-H_karwinsky 2028791-H_karwinsky 2029013-H_karwinsky 2029013-H_karwinsky 2029641-H_karwinsky 2029641-H_karwinsky 2029646-H_karwinsky 2030412_-H_texanum 2031536_-H_texanum 2031536_-H_texanum 2032744_-H_texanum 2034703_-H_texanum 2034894_-H_calcicola 2035185_-H_texanum 2035462_-H_texanum 2035945_-H_texanum 2036061_-H_texanum 2036184_-H_texanum 2036466_-H_texanum 2036649_-H_texanum 2036713_-H_texanum 2039691_-H_calcicola 2041000-P_campanularia 2041425_-H_calcicola 2041426_-H_calcicola 2041602_-H_calcicola 2041813_-H_calcicola 20419_c0_g1_i1_177_665_p-E_plantagineum 2042323_-H_calcicola 2043686_-H_calcicola 2043687_-H_calcicola 2044191_-H_calcicola 2044843_-H_calcicola 2044902_-H_calcicola 2046641_-H_calcicola 2046846-H_mendocinum 2047063-H_mendocinum 2047261-H_mendocinum 2047392-H_mendocinum 2047464-H_mendocinum 2047679_-H_calcicola 2047715-H_mendocinum 2047756_-H_calcicola 2047756_-H_calcicola 2047980-H_mendocinum 2048126-H_mendocinum 2048274_-H_calcicola 2048274_-H_calcicola 2048858_-H_calcicola 2048983-H_mendocinum 2049016-H_mendocinum 2049282_-H_calcicola 2049282_-H_calcicola 2049345_-H_calcicola 2049410_-H_calcicola 2049410_-H_calcicola 2049639-H_mendocinum 2050717-H_mendocinum 2050717-H_mendocinum 2051145-H_mendocinum 2051283-H_mendocinum 2051536_-H_filiforme 2051745-H_mendocinum 2051915-H_mendocinum 2051947-H_mendocinum 2052048_-H_filiforme 2052358-H_mendocinum 2052425-H_mendocinum 2052425-H_mendocinum 2052459-H_mendocinum 2052495-H_mendocinum 2053108-H_mendocinum 2053238-H_mendocinum 2053349-H_mendocinum 2053517_-H_filiforme 2054066-H_mendocinum 2054211-H_greggii 2054514-H_greggii 2054569-H_mendocinum 2054801-H_mendocinum 2054947-H_mendocinum 2054999-H_mendocinum 2055272-H_greggii 2055657-H_mendocinum 2055657-H_mendocinum 2055727-H_mendocinum 20557_c0_g1_i1_1_345_n-E_plantagineum 2056183_-H_filiforme 2056339-H_greggii 2056339-H_greggii 2056596-H_greggii 2056701-H_mendocinum 2057376-H_greggii 2057493-H_greggii 2058187-H_mendocinum 2058193-H_greggii 2058276-H_greggii 2058544-H_greggii 2058711-H_mendocinum 2058871_-H_filiforme 2059138_-H_filiforme 2059185-H_greggii 2059313-P_arenarium 2059417-H_greggii 2059487-H_greggii 2059771-H_greggii 2059771-H_greggii 2060098-H_greggii 2060103-L_madreporoides 2060312-L_madreporoides 2060423-H_greggii 2060537-H_greggii 2060588_-H_filiforme 2060614-L_madreporoides 2060959_-H_filiforme 2061302-P_arenarium 2061316-P_arenarium 2061398_-H_filiforme 2061398_-H_filiforme 2061673-H_greggii 2061774-L_madreporoides 2061774-L_madreporoides 2061799-H_greggii 2061945-L_madreporoides 2061964-H_greggii 2062085-H_greggii 2062337-H_greggii 2062374-H_greggii 2062433-H_greggii 2062448-H_greggii 2062452-M_paniculata 2062550-H_greggii 2062730-P_arenarium 2062835-H_greggii 2063028-H_greggii 2063075-H_greggii 2063138-H_greggii 2063215_-H_filiforme 2063271-H_greggii 2063285_-H_filiforme 2063493-L_madreporoides 2063712-H_greggii 2063834-H_greggii 2064339-H_greggii 2064451-P_arenarium 2064634-H_greggii 2064670-P_arenarium 2064739-L_madreporoides 2064789-P_arenarium 2064898-H_greggii 2064942_-H_filiforme 2065073-H_greggii 2065459-P_arenarium 2065459_-H_filiforme 2065494_-H_filiforme 2065586_-H_filiforme 2065670-P_arenarium 2065802-P_arenarium 2065838-P_arenarium 2066047-P_arenarium 2066163-P_arenarium 2066196-P_arenarium 2066303-P_arenarium 2066439-M_paniculata 2066569-L_madreporoides 2066772-P_arenarium 2066809-P_arenarium 2066962-M_paniculata 2067053-L_madreporoides 2067150-P_arenarium 2067150-P_arenarium 2067180-P_arenarium 2067309-P_arenarium 2067353-P_arenarium 2067829-L_madreporoides 2067829-L_madreporoides 2067886-P_arenarium 2067937-P_arenarium 2067965-P_arenarium 2068473-P_arenarium 2068932-P_arenarium 2069275-P_arenarium 2069439-M_paniculata 2069506-L_madreporoides 2069643-L_madreporoides 2069836-P_arenarium 2070285-L_madreporoides 2070630-P_arenarium 2070663-P_arenarium 2070927-P_arenarium 2072384-E_acuminata 2074115-E_acuminata 2074815-E_acuminata 2076244-E_acuminata 2076630-H_sp. 2076781-E_acuminata 2077121-E_acuminata 2077739-E_acuminata 2078102-H_sp. 2078102-H_sp. 2078386-H_sp. 2079715-H_sp. 2079797-H_sp. 2080195-H_sp. 2080286-H_sp. 2080392-E_acuminata 2080485-E_acuminata 2080629-H_sp. 2081527-H_sp. 2081751-H_sp. 2081897-H_sp. 2082084-H_sp. 2082285-H_sp. 2082393-H_sp. 2082393-H_sp. 2082448-E_acuminata 2082576-H_sp. 2082643-E_acuminata 2082738-E_acuminata 2082917-H_sp. 2082917-H_sp. 2083202-E_acuminata 2083202-E_acuminata 2083481-H_sp. 2083487-H_sp. 2083518-H_sp. 2083560-H_sp. 2083723-H_sp. 2083965-H_sp. 2084161-E_acuminata 2084706-H_sp. 2085144-H_sp. 2085576-H_sp. 2085693-E_acuminata 2085710-H_tenellum-juvenile_leaf 2085865-H_tenellum-juvenile_leaf 2085865-H_tenellum-juvenile_leaf 2086293-E_acuminata 2086375-E_acuminata 2088597-H_tenellum-juvenile_leaf 2088597-H_tenellum-juvenile_leaf 2089206-H_tenellum-juvenile_leaf 2090448-H_tenellum-juvenile_leaf 2092546-H_tenellum-juvenile_leaf 209301-A_chinensis 2093509-H_convolvulaceum 2093546-H_tenellum-juvenile_leaf 2094285-H_tenellum-juvenile_leaf 2094342-H_racemosum 2094846-H_tenellum-juvenile_leaf 2094848-H_racemosum 2095269-H_racemosum 2095330-H_tenellum-juvenile_leaf 2095388-H_convolvulaceum 2095431-H_racemosum 2095715-H_tenellum-juvenile_leaf 2095766-H_tenellum-juvenile_leaf 2096067-H_racemosum 2096195-H_convolvulaceum 2096520-H_racemosum 2096768-H_convolvulaceum 2096889-H_racemosum 2097716-H_racemosum 2098219-H_convolvulaceum 2098300-H_convolvulaceum 2098342-H_karwinsky 2098360-H_convolvulaceum 2099027-H_racemosum 2099426-H_racemosum 2099665-H_convolvulaceum 2099699-H_convolvulaceum 2100134-H_karwinsky 2100899-H_racemosum 2101413-H_racemosum 2101636-H_racemosum 2102065-H_racemosum 2103034-H_racemosum 2103206-H_racemosum 2103411-H_racemosum 2103647-H_karwinsky 2103672-H_racemosum 2104031-H_karwinsky 2104228-H_karwinsky 2104305-H_racemosum 2104529-H_racemosum 2104564-H_karwinsky 2104702-H_racemosum 2104783-H_racemosum 2104860-H_racemosum 2104975-H_karwinsky 2105011-H_racemosum 2105011-H_racemosum 2105272-H_racemosum 2105321-H_racemosum 2105482-H_racemosum 2105498-H_karwinsky 2105771-H_racemosum 2106011-H_karwinsky 2106093-H_karwinsky 2106355-H_karwinsky 2106864-H_karwinsky 2106872-H_karwinsky 2106935-H_karwinsky 2107305-H_karwinsky 2108317-H_karwinsky 2108543-H_karwinsky 2109078-H_karwinsky 2109161-H_karwinsky 2109189-H_karwinsky 2109407-H_karwinsky 21127_c2_g1_i1_2884_6267_p-L_officinale 21127_c2_g5_i2_247_3630_n-L_officinale 213171-A_chinensis 213321-A_chinensis 2140645_-H_texanum 2142694_-H_texanum 2142894_-H_texanum 2143142_-H_texanum 2143244_-H_texanum 2144973_-H_texanum 2145618_-H_texanum 2145742_-H_texanum 2145808_-H_texanum 2146431_-H_texanum 2146433_-H_texanum 2146654_-H_texanum 2147109_-H_texanum 2147333_-H_texanum 2147333_-H_texanum 2147475_-H_texanum 2147499_-H_texanum 2147603_-H_texanum 2147981_-H_texanum 2148251_-H_texanum 2148476_-H_texanum 2158230_-H_calcicola 2159641_-H_calcicola 2160043_-H_calcicola 2161078_-H_calcicola 2161641_-H_calcicola 2161896_-H_calcicola 2161933_-H_calcicola 2162108_-H_calcicola 2162108_-H_calcicola 2162966_-H_calcicola 2163871_-H_calcicola 2163871_-H_calcicola 2164145_-H_calcicola 21660_c0_g1_i10_215_583_n-L_officinale 21660_c0_g1_i10_7688_8056_p-L_officinale 21660_c0_g1_i11_234_644_n-L_officinale 21660_c0_g1_i12_215_583_n-L_officinale 21660_c0_g1_i13_7567_7935_p-L_officinale 21660_c0_g1_i4_215_583_n-L_officinale 21660_c0_g1_i6_215_583_n-L_officinale 21660_c0_g1_i7_215_583_n-L_officinale 21660_c0_g1_i8_7539_7907_p-L_officinale 21660_c0_g1_i9_215_583_n-L_officinale 2166877_-H_calcicola 2167969_-H_calcicola 2168158_-H_calcicola 2168167_-H_calcicola 2168237_-H_calcicola 2168754_-H_calcicola 2168982_-H_calcicola 2169239_-H_calcicola 2169462_-H_calcicola 2169788_-H_calcicola 2169837_-H_calcicola 2169974_-H_calcicola 2170060_-H_calcicola 2170317_-H_calcicola 2170317_-H_calcicola 2170319_-H_calcicola 2170392_-H_calcicola 2170530_-H_calcicola 2170575_-H_calcicola 2170863_-H_calcicola 2170892_-H_calcicola 2171135_-H_calcicola 2171689_-H_calcicola 225281-A_chinensis 225291-A_chinensis 22829_c0_g1_i1_57_785_p-A_euchroma 22835_c0_g1_i1_3_497_p-A_euchroma 23009_c0_g1_i1_2_406_p-L_officinale 23028_c0_g1_i1_84_680_p-A_euchroma 23042_c0_g1_i1_1_420_n-A_euchroma 235681-A_chinensis 24329_c0_g1_i1_2_394_n-A_euchroma 24571_c0_g1_i1_3_308_p-L_officinale 24575_c0_g1_i1_1_552_p-E_plantagineum 248001-A_chinensis 25469_c0_g1_i1_1034_1372_n-L_officinale 25725_c0_g1_i1_2_328_n-L_officinale 2582_c0_g1_i1_44_700_p-A_euchroma 2582_c0_g1_i2_44_700_p-A_euchroma 26218_c0_g1_i1_78_665_p-A_euchroma 26361_c0_g1_i1_204_542_p-L_officinale 27105_c0_g1_i1_3_338_p-L_officinale 271901-A_chinensis 276311-A_chinensis 278381-A_chinensis 28076_c0_g1_i1_20_463_n-L_officinale 286721-A_chinensis 28687_c0_g1_i1_2_727_p-L_officinale 29087_c0_g1_i1_2_643_p-E_plantagineum 2936_c0_g1_i1_1_408_p-E_plantagineum 29531_c0_g1_i1_303_647_n-L_officinale 29677_c0_g1_i1_2_460_n-A_euchroma 30084_c0_g1_i1_3_977_p-L_officinale 3041_c0_g1_i1_106_756_n-E_plantagineum 30828_c0_g1_i1_161_475_p-L_officinale 3182_c0_g1_i1_79_654_n-A_euchroma 3182_c0_g1_i2_3_1136_n-A_euchroma 32088_c0_g1_i1_2_418_p-A_euchroma 323701-A_chinensis 328_c0_g1_i2_186_578_n-A_euchroma 33083_c0_g1_i1_2_445_n-L_officinale 332621-A_chinensis 33797_c0_g1_i1_3_656_p-A_euchroma 33891_c0_g1_i1_2_304_n-L_officinale 33932_c0_g1_i1_3_341_n-A_euchroma 339_c0_g1_i1_1_714_p-A_euchroma 34140_c0_g1_i1_2_409_p-A_euchroma 34183_c0_g1_i1_3_377_n-A_euchroma 345361-A_chinensis 34693_c0_g1_i1_3_305_n-A_euchroma 34750_c0_g1_i1_187_573_n-L_officinale 34841_c0_g1_i1_215_616_p-L_officinale 35054_c0_g1_i1_2_457_p-L_officinale 35664_c0_g1_i1_3_404_n-A_euchroma 35916_c0_g1_i1_2_313_p-A_euchroma 362681-A_chinensis 362_c0_g1_i1_542_1126_n-A_euchroma 368281-A_chinensis 369291-A_chinensis 37080_c0_g1_i1_194_628_p-A_euchroma 37310_c0_g1_i1_229_786_p-A_euchroma 37546_c0_g1_i1_2_670_p-A_euchroma 3769_c0_g1_i1_1_471_p-A_euchroma 37722_c0_g1_i1_184_537_n-A_euchroma 37894_c0_g1_i1_2_595_p-A_euchroma 38036_c0_g1_i1_1_348_n-E_plantagineum 380511-A_chinensis 38873_c0_g1_i1_3_302_n-E_plantagineum 39242_c0_g1_i1_3_449_n-A_euchroma 39401_c0_g1_i1_218_853_n-A_euchroma 39478_c0_g1_i1_158_703_p-A_euchroma 39660_c0_g1_i1_2_490_p-A_euchroma 39913_c0_g1_i1_79_453_n-L_officinale 40046_c0_g1_i1_1_330_p-A_euchroma 40229_c0_g1_i1_2_415_n-E_plantagineum 40668_c0_g1_i1_3_440_n-L_officinale 40702_c0_g1_i1_1567_2076_p-L_officinale 42479_c0_g1_i1_2_412_n-E_plantagineum 42808_c0_g1_i1_2_298_p-A_euchroma 42888_c0_g1_i1_3_407_p-E_plantagineum 43525_c0_g1_i1_2_607_p-E_plantagineum 43539_c0_g1_i1_1_333_p-A_euchroma 43936_c0_g1_i1_17_706_n-E_plantagineum 44504_c0_g1_i1_1_327_p-A_euchroma 44935_c0_g1_i1_3_419_p-A_euchroma 45337_c0_g1_i1_66_617_n-A_euchroma 45790_c0_g1_i1_2_475_p-E_plantagineum 46098_c0_g1_i1_3_323_p-A_euchroma 460_c0_g1_i1_555_998_n-A_euchroma 46669_c0_g1_i1_3_350_p-A_euchroma 4700_c0_g1_i1_1048_1509_p-A_euchroma 47160_c0_g1_i1_3_425_p-A_euchroma 47652_c0_g1_i1_162_719_n-A_euchroma 47899_c0_g1_i1_2_400_p-A_euchroma 47917_c0_g1_i1_3_404_p-A_euchroma 48132_c0_g1_i1_3_335_p-A_euchroma 48331_c0_g1_i1_2_517_p-A_euchroma 49352_c0_g1_i1_1379_1702_n-L_officinale 49352_c0_g1_i1_929_1330_n-L_officinale 49900_c0_g1_i1_2_325_p-A_euchroma 49912_c0_g1_i1_2_337_p-L_officinale 50405_c0_g1_i1_1_360_p-E_plantagineum 50674_c0_g1_i1_65_625_p-E_plantagineum 50900_c0_g1_i1_896_1237_p-L_officinale 51160_c0_g1_i1_227_628_p-L_officinale 52789_c0_g1_i1_321_665_n-L_officinale 53928_c0_g1_i1_2_388_p-A_euchroma 54026_c0_g1_i1_2_331_p-L_officinale 55756_c0_g1_i1_9_320_n-A_euchroma 55975_c0_g1_i1_3_1010_p-A_euchroma 55981_c0_g1_i1_499_1314_p-A_euchroma 56059_c0_g1_i1_1_609_p-L_officinale 5611_c0_g1_i1_1_330_p-A_euchroma 56880_c0_g1_i1_84_458_n-A_euchroma 57230_c0_g1_i1_3_326_n-L_officinale 57256_c0_g1_i1_144_506_p-A_euchroma 57846_c0_g1_i1_3_329_n-A_euchroma 58511_c0_g1_i1_3_425_n-A_euchroma 58727_c0_g1_i1_154_531_n-A_euchroma 59022_c0_g1_i1_3_503_p-L_officinale 59134_c0_g1_i1_2_319_n-L_officinale 59307_c0_g1_i2_2_2938_p-E_plantagineum 59393_c0_g1_i1_1_492_p-A_euchroma 5958_c0_g1_i1_2_718_p-A_euchroma 60114_c0_g1_i1_3_542_n-L_officinale 60305_c0_g1_i1_3_716_p-A_euchroma 60652_c0_g1_i1_2_448_p-A_euchroma 60670_c0_g1_i1_3_494_n-A_euchroma 6114_c0_g1_i1_2_2872_p-E_plantagineum 61271_c0_g1_i1_1_396_n-A_euchroma 61326_c0_g1_i1_2_337_n-E_plantagineum 61594_c0_g1_i1_2_355_p-A_euchroma 61670_c0_g1_i1_3_713_p-A_euchroma 61832_c0_g1_i1_1_369_p-A_euchroma 62139_c0_g1_i1_3_383_p-L_officinale 62193_c0_g1_i1_3_428_n-E_plantagineum 62365_c0_g1_i1_1_429_n-L_officinale 6286_c0_g1_i1_464_901_n-A_euchroma 64067_c0_g1_i1_112_507_n-A_euchroma 64360_c0_g1_i1_2_784_n-A_euchroma 6448_c0_g1_i1_808_1536_p-A_euchroma 6521_c0_g1_i1_1_366_n-A_euchroma 65571_c0_g1_i1_2_481_p-A_euchroma 65922_c0_g1_i1_41_385_n-A_euchroma 66243_c0_g1_i1_3_299_n-A_euchroma 66442_c0_g1_i1_3_467_n-A_euchroma 67194_c0_g1_i1_1_486_p-A_euchroma 67324_c0_g1_i1_3_368_p-A_euchroma 6826_c0_g1_i1_1635_2153_p-A_euchroma 69192_c0_g1_i1_3_437_p-A_euchroma 6945_c0_g1_i1_41_1672_n-E_plantagineum 70177_c0_g1_i1_67_474_n-A_euchroma 7074_c0_g1_i1_66_1031_p-A_euchroma 7341_c0_g1_i1_1006_1380_n-A_euchroma 73635_c0_g1_i1_3_413_p-A_euchroma 7469_c0_g1_i1_1236_2432_n-A_euchroma 7500_c0_g1_i1_1_645_p-E_plantagineum 7817_c0_g1_i2_68_973_n-A_euchroma 7864_c0_g1_i1_2855_5137_p-A_euchroma 8194_c0_g1_i1_201_713_p-A_euchroma 8233_c0_g1_i1_46_345_n-L_officinale 8405_c0_g1_i1_1_555_p-E_plantagineum 8492_c1_g1_i1_2_688_n-A_euchroma 8636_c0_g1_i1_1462_2091_p-A_euchroma 8636_c0_g1_i1_492_1001_p-A_euchroma 8636_c0_g1_i1_911_1381_p-A_euchroma 8790_c0_g1_i1_1_423_p-A_euchroma 9470_c0_g1_i1_282_638_p-A_euchroma 9470_c0_g1_i2_171_557_p-A_euchroma 94_c0_g1_i1_1_495_n-L_officinale 9533_c0_g1_i1_162_662_p-L_officinale 9533_c0_g1_i1_625_1050_p-L_officinale 954_c0_g1_i1_3_794_p-A_euchroma 9748_c0_g1_i2_3_353_p-A_euchroma 981_c0_g1_i1_438_905_n-A_euchroma 9981_c0_g1_i1_160_1284_n-A_euchroma CDP13420.1-C_canephora CDP14221.1-C_canephora NP_001031150.4-A_thaliana NP_001031615.1-A_thaliana NP_001031892.1-A_thaliana NP_001118346.1-A_thaliana NP_001323984.1-A_thaliana NP_001327638.1-A_thaliana NP_001327639.1-A_thaliana NP_001327640.1-A_thaliana NP_001331406.1-A_thaliana NP_063979.1-B_vulgaris NP_063981.1-B_vulgaris NP_174632.1-A_thaliana NP_175039.1-A_thaliana NP_175044.1-A_thaliana NP_175429.1-A_thaliana NP_176271.1-A_thaliana NP_178356.1-A_thaliana NP_189200.1-A_thaliana NP_197389.1-A_thaliana NP_200714.1-A_thaliana NP_567266.1-A_thaliana NP_680243.1-A_thaliana NP_680600.1-A_thaliana XP_004229148.1-S_lycopersicum XP_004231462.1-S_lycopersicum XP_004231502.1-S_lycopersicum XP_004233579.1-S_lycopersicum XP_004234894.1-S_lycopersicum XP_004234905.1-S_lycopersicum XP_004237272.1-S_lycopersicum XP_004237605.1-S_lycopersicum XP_004237663.1-S_lycopersicum XP_004239564.1-S_lycopersicum XP_004240331.1-S_lycopersicum XP_004240777.1-S_lycopersicum XP_004240778.1-S_lycopersicum XP_004240784.1-S_lycopersicum XP_004242524.1-S_lycopersicum XP_004248595.1-S_lycopersicum XP_004250606.1-S_lycopersicum XP_004250789.1-S_lycopersicum XP_004252203.1-S_lycopersicum XP_004252416.1-S_lycopersicum XP_004252692.1-S_lycopersicum XP_004253221.2-S_lycopersicum XP_004253222.1-S_lycopersicum XP_004253231.1-S_lycopersicum XP_004253273.1-S_lycopersicum XP_004253305.1-S_lycopersicum XP_004253350.2-S_lycopersicum XP_004253469.1-S_lycopersicum XP_004253503.1-S_lycopersicum XP_006357282.1-S_tuberosum XP_006360398.1-S_tuberosum XP_006366616.1-S_tuberosum XP_010312969.1-S_lycopersicum XP_010312997.1-S_lycopersicum XP_010313000.1-S_lycopersicum XP_010313009.1-S_lycopersicum XP_010314353.1-S_lycopersicum XP_010314395.1-S_lycopersicum XP_010314396.1-S_lycopersicum XP_010314567.1-S_lycopersicum XP_010314878.1-S_lycopersicum XP_010314882.1-S_lycopersicum XP_010314883.1-S_lycopersicum XP_010314937.1-S_lycopersicum XP_010314949.1-S_lycopersicum XP_010314950.1-S_lycopersicum XP_010315025.1-S_lycopersicum XP_010315064.1-S_lycopersicum XP_010315072.1-S_lycopersicum XP_010315566.1-S_lycopersicum XP_010317265.1-S_lycopersicum XP_010319606.1-S_lycopersicum XP_010319993.1-S_lycopersicum XP_010320549.1-S_lycopersicum XP_010321228.1-S_lycopersicum XP_010322035.1-S_lycopersicum XP_010322050.1-S_lycopersicum XP_010322071.1-S_lycopersicum XP_010322072.1-S_lycopersicum XP_010322087.1-S_lycopersicum XP_010324165.1-S_lycopersicum XP_010324169.1-S_lycopersicum XP_010326101.1-S_lycopersicum XP_010327536.1-S_lycopersicum XP_010327576.1-S_lycopersicum XP_010665591.1-B_vulgaris XP_010665604.1-B_vulgaris XP_010665703.1-B_vulgaris XP_010665723.1-B_vulgaris XP_010665724.1-B_vulgaris XP_010665730.1-B_vulgaris XP_010665772.1-B_vulgaris XP_010665811.1-B_vulgaris XP_010665858.1-B_vulgaris XP_010665931.1-B_vulgaris XP_010666184.1-B_vulgaris XP_010666239.1-B_vulgaris XP_010666323.1-B_vulgaris XP_010666358.1-B_vulgaris XP_010666379.1-B_vulgaris XP_010666427.1-B_vulgaris XP_010666428.1-B_vulgaris XP_010666564.1-B_vulgaris XP_010666661.1-B_vulgaris XP_010666713.1-B_vulgaris XP_010666862.1-B_vulgaris XP_010666883.1-B_vulgaris XP_010666952.1-B_vulgaris XP_010667105.1-B_vulgaris XP_010667171.1-B_vulgaris XP_010667228.1-B_vulgaris XP_010667254.1-B_vulgaris XP_010667293.1-B_vulgaris XP_010667326.1-B_vulgaris XP_010667377.1-B_vulgaris XP_010667596.1-B_vulgaris XP_010667623.1-B_vulgaris XP_010667661.1-B_vulgaris XP_010667691.1-B_vulgaris XP_010667900.1-B_vulgaris XP_010667919.1-B_vulgaris XP_010667989.1-B_vulgaris XP_010668056.1-B_vulgaris XP_010668106.1-B_vulgaris XP_010668129.1-B_vulgaris XP_010668157.1-B_vulgaris XP_010668175.1-B_vulgaris XP_010668267.1-B_vulgaris XP_010668341.1-B_vulgaris XP_010668372.1-B_vulgaris XP_010668393.1-B_vulgaris XP_010668430.1-B_vulgaris XP_010669168.1-B_vulgaris XP_010669181.1-B_vulgaris XP_010669223.1-B_vulgaris XP_010669418.1-B_vulgaris XP_010669697.1-B_vulgaris XP_010669784.1-B_vulgaris XP_010669863.1-B_vulgaris XP_010669880.1-B_vulgaris XP_010669966.1-B_vulgaris XP_010669971.1-B_vulgaris XP_010670078.1-B_vulgaris XP_010670100.1-B_vulgaris XP_010670306.1-B_vulgaris XP_010670394.1-B_vulgaris XP_010670404.1-B_vulgaris XP_010670560.2-B_vulgaris XP_010671208.1-B_vulgaris XP_010672323.1-B_vulgaris XP_010672333.1-B_vulgaris XP_010672334.1-B_vulgaris XP_010672560.1-B_vulgaris XP_010672562.1-B_vulgaris XP_010672604.1-B_vulgaris XP_010672626.1-B_vulgaris XP_010672796.1-B_vulgaris XP_010672798.1-B_vulgaris XP_010672827.1-B_vulgaris XP_010673163.1-B_vulgaris XP_010673345.1-B_vulgaris XP_010674162.1-B_vulgaris XP_010674590.1-B_vulgaris XP_010674814.1-B_vulgaris XP_010674861.1-B_vulgaris XP_010675014.1-B_vulgaris XP_010675025.1-B_vulgaris XP_010675064.1-B_vulgaris XP_010675205.1-B_vulgaris XP_010675209.1-B_vulgaris XP_010675253.1-B_vulgaris XP_010675357.1-B_vulgaris XP_010675360.1-B_vulgaris XP_010675424.1-B_vulgaris XP_010675525.1-B_vulgaris XP_010675555.1-B_vulgaris XP_010675648.1-B_vulgaris XP_010676048.1-B_vulgaris XP_010676054.1-B_vulgaris XP_010676980.1-B_vulgaris XP_010677177.1-B_vulgaris XP_010677303.1-B_vulgaris XP_010677309.1-B_vulgaris XP_010677317.1-B_vulgaris XP_010677648.1-B_vulgaris XP_010677656.1-B_vulgaris XP_010677666.1-B_vulgaris XP_010677678.1-B_vulgaris XP_010677721.1-B_vulgaris XP_010677723.1-B_vulgaris XP_010677836.1-B_vulgaris XP_010677874.1-B_vulgaris XP_010677875.1-B_vulgaris XP_010677958.1-B_vulgaris XP_010677980.1-B_vulgaris XP_010677992.1-B_vulgaris XP_010678138.1-B_vulgaris XP_010678145.1-B_vulgaris XP_010678149.1-B_vulgaris XP_010678359.1-B_vulgaris XP_010678362.1-B_vulgaris XP_010678552.1-B_vulgaris XP_010678562.1-B_vulgaris XP_010678662.1-B_vulgaris XP_010678891.1-B_vulgaris XP_010680842.1-B_vulgaris XP_010680890.1-B_vulgaris XP_010681197.1-B_vulgaris XP_010681227.1-B_vulgaris XP_010681228.1-B_vulgaris XP_010681251.1-B_vulgaris XP_010681258.1-B_vulgaris XP_010681261.1-B_vulgaris XP_010681271.1-B_vulgaris XP_010681281.1-B_vulgaris XP_010681432.1-B_vulgaris XP_010681476.1-B_vulgaris XP_010681502.1-B_vulgaris XP_010681504.1-B_vulgaris XP_010681505.1-B_vulgaris XP_010681516.1-B_vulgaris XP_010681534.1-B_vulgaris XP_010681560.1-B_vulgaris XP_010681569.1-B_vulgaris XP_010681581.1-B_vulgaris XP_010681599.1-B_vulgaris XP_010681660.1-B_vulgaris XP_010681677.1-B_vulgaris XP_010681740.1-B_vulgaris XP_010681772.1-B_vulgaris XP_010681830.1-B_vulgaris XP_010681837.1-B_vulgaris XP_010681840.1-B_vulgaris XP_010681870.1-B_vulgaris XP_010681943.1-B_vulgaris XP_010682147.1-B_vulgaris XP_010682178.1-B_vulgaris XP_010682230.1-B_vulgaris XP_010682246.1-B_vulgaris XP_010682290.1-B_vulgaris XP_010682295.1-B_vulgaris XP_010682316.1-B_vulgaris XP_010682383.1-B_vulgaris XP_010682464.1-B_vulgaris XP_010682489.1-B_vulgaris XP_010682490.1-B_vulgaris XP_010682495.1-B_vulgaris XP_010682506.1-B_vulgaris XP_010682774.1-B_vulgaris XP_010682884.1-B_vulgaris XP_010683654.1-B_vulgaris XP_010684001.1-B_vulgaris XP_010684002.1-B_vulgaris XP_010684027.1-B_vulgaris XP_010684141.1-B_vulgaris XP_010684302.1-B_vulgaris XP_010684440.1-B_vulgaris XP_010684467.1-B_vulgaris XP_010684469.1-B_vulgaris XP_010684568.1-B_vulgaris XP_010684573.1-B_vulgaris XP_010684605.1-B_vulgaris XP_010684619.1-B_vulgaris XP_010684621.1-B_vulgaris XP_010684740.1-B_vulgaris XP_010684770.1-B_vulgaris XP_010684861.1-B_vulgaris XP_010684896.1-B_vulgaris XP_010685049.1-B_vulgaris XP_010685066.1-B_vulgaris XP_010685072.1-B_vulgaris XP_010685085.1-B_vulgaris XP_010685123.1-B_vulgaris XP_010685124.1-B_vulgaris XP_010685398.1-B_vulgaris XP_010685519.1-B_vulgaris XP_010685676.1-B_vulgaris XP_010685688.1-B_vulgaris XP_010685942.1-B_vulgaris XP_010686054.1-B_vulgaris XP_010686146.1-B_vulgaris XP_010686855.1-B_vulgaris XP_010686893.1-B_vulgaris XP_010686974.1-B_vulgaris XP_010686975.1-B_vulgaris XP_010686976.1-B_vulgaris XP_010686988.1-B_vulgaris XP_010686993.1-B_vulgaris XP_010686996.1-B_vulgaris XP_010687128.1-B_vulgaris XP_010687149.1-B_vulgaris XP_010687150.1-B_vulgaris XP_010687188.1-B_vulgaris XP_010687193.1-B_vulgaris XP_010687394.1-B_vulgaris XP_010687418.1-B_vulgaris XP_010687483.1-B_vulgaris XP_010687484.1-B_vulgaris XP_010687784.1-B_vulgaris XP_010688965.1-B_vulgaris XP_010689006.1-B_vulgaris XP_010689074.1-B_vulgaris XP_010689075.1-B_vulgaris XP_010689077.1-B_vulgaris XP_010689179.1-B_vulgaris XP_010689602.1-B_vulgaris XP_010689721.1-B_vulgaris XP_010689745.1-B_vulgaris XP_010689798.1-B_vulgaris XP_010689807.1-B_vulgaris XP_010690170.1-B_vulgaris XP_010690187.1-B_vulgaris XP_010690190.1-B_vulgaris XP_010690621.1-B_vulgaris XP_010690622.1-B_vulgaris XP_010690643.1-B_vulgaris XP_010690714.1-B_vulgaris XP_010691902.1-B_vulgaris XP_010691909.1-B_vulgaris XP_010691912.1-B_vulgaris XP_010691913.1-B_vulgaris XP_010692522.1-B_vulgaris XP_010692575.1-B_vulgaris XP_010692844.1-B_vulgaris XP_010692876.1-B_vulgaris XP_010693122.1-B_vulgaris XP_010693132.1-B_vulgaris XP_010693176.1-B_vulgaris XP_010693318.1-B_vulgaris XP_010693412.1-B_vulgaris XP_010693427.1-B_vulgaris XP_010693428.2-B_vulgaris XP_010693609.1-B_vulgaris XP_010693613.1-B_vulgaris XP_010693622.1-B_vulgaris XP_010693627.1-B_vulgaris XP_010693791.1-B_vulgaris XP_010693792.1-B_vulgaris XP_010693882.1-B_vulgaris XP_010693933.1-B_vulgaris XP_010694059.1-B_vulgaris XP_010694353.1-B_vulgaris XP_010694357.1-B_vulgaris XP_010694506.1-B_vulgaris XP_010694531.1-B_vulgaris XP_010694598.1-B_vulgaris XP_010694610.1-B_vulgaris XP_010694629.1-B_vulgaris XP_010694732.1-B_vulgaris XP_010694769.1-B_vulgaris XP_010694868.1-B_vulgaris XP_010694887.1-B_vulgaris XP_010694925.1-B_vulgaris XP_010695031.1-B_vulgaris XP_010695393.1-B_vulgaris XP_010695394.1-B_vulgaris XP_010695578.1-B_vulgaris XP_010695631.1-B_vulgaris XP_010695759.1-B_vulgaris XP_010695760.1-B_vulgaris XP_010695830.1-B_vulgaris XP_010695832.1-B_vulgaris XP_010695833.1-B_vulgaris XP_010696032.1-B_vulgaris XP_010696035.1-B_vulgaris XP_010696036.1-B_vulgaris XP_010696329.1-B_vulgaris XP_010696348.1-B_vulgaris XP_010696381.1-B_vulgaris XP_010696382.1-B_vulgaris XP_010696572.1-B_vulgaris XP_012827288.1-E_guttata XP_012828505.1-E_guttata XP_012828530.1-E_guttata XP_012828532.1-E_guttata XP_012829100.1-E_guttata XP_012831762.1-E_guttata XP_012833451.1-E_guttata XP_012833452.1-E_guttata XP_012833982.1-E_guttata XP_012838122.1-E_guttata XP_012841203.1-E_guttata XP_012842169.1-E_guttata XP_012842530.1-E_guttata XP_012842887.1-E_guttata XP_012843177.1-E_guttata XP_012844111.1-E_guttata XP_012844821.1-E_guttata XP_012845740.1-E_guttata XP_012845950.1-E_guttata XP_012846366.1-E_guttata XP_012846407.1-E_guttata XP_012846702.1-E_guttata XP_012846932.1-E_guttata XP_012847210.1-E_guttata XP_012847372.1-E_guttata XP_012847446.1-E_guttata XP_012847850.1-E_guttata XP_012847924.1-E_guttata XP_012848006.1-E_guttata XP_012850054.1-E_guttata XP_012850055.1-E_guttata XP_012850113.1-E_guttata XP_012850129.1-E_guttata XP_012851109.1-E_guttata XP_012853094.1-E_guttata XP_012853187.1-E_guttata XP_012853646.1-E_guttata XP_012853654.1-E_guttata XP_012854366.1-E_guttata XP_012855083.1-E_guttata XP_012855480.1-E_guttata XP_012857061.1-E_guttata XP_012857145.1-E_guttata XP_012858045.1-E_guttata XP_015158216.1-S_tuberosum XP_015158226.1-S_tuberosum XP_015158404.1-S_tuberosum XP_015158488.1-S_tuberosum XP_015158568.1-S_tuberosum XP_015158645.1-S_tuberosum XP_015158662.1-S_tuberosum XP_015158848.1-S_tuberosum XP_015158935.1-S_tuberosum XP_015159266.1-S_tuberosum XP_015159337.1-S_tuberosum XP_015159339.1-S_tuberosum XP_015159340.1-S_tuberosum XP_015159454.1-S_tuberosum XP_015159485.1-S_tuberosum XP_015159534.1-S_tuberosum XP_015159800.1-S_tuberosum XP_015159802.1-S_tuberosum XP_015159877.1-S_tuberosum XP_015159878.1-S_tuberosum XP_015160191.1-S_tuberosum XP_015160335.1-S_tuberosum XP_015160415.1-S_tuberosum XP_015160417.1-S_tuberosum XP_015160444.1-S_tuberosum XP_015160445.1-S_tuberosum XP_015160449.1-S_tuberosum XP_015160504.1-S_tuberosum XP_015160652.1-S_tuberosum XP_015160977.1-S_tuberosum XP_015161044.1-S_tuberosum XP_015161207.1-S_tuberosum XP_015161348.1-S_tuberosum XP_015161833.1-S_tuberosum XP_015161941.1-S_tuberosum XP_015162006.1-S_tuberosum XP_015162434.1-S_tuberosum XP_015162810.1-S_tuberosum XP_015162891.1-S_tuberosum XP_015162897.1-S_tuberosum XP_015163681.1-S_tuberosum XP_015163900.1-S_tuberosum XP_015163903.1-S_tuberosum XP_015164002.1-S_tuberosum XP_015165377.1-S_tuberosum XP_015165490.1-S_tuberosum XP_015165499.1-S_tuberosum XP_015165555.1-S_tuberosum XP_015166052.1-S_tuberosum XP_015166092.1-S_tuberosum XP_015166098.1-S_tuberosum XP_015166576.1-S_tuberosum XP_015166707.1-S_tuberosum XP_015166803.1-S_tuberosum XP_015166827.1-S_tuberosum XP_015166869.1-S_tuberosum XP_015166936.1-S_tuberosum XP_015167046.1-S_tuberosum XP_015167593.1-S_tuberosum XP_015167892.1-S_tuberosum XP_015167940.1-S_tuberosum XP_015167982.1-S_tuberosum XP_015168373.1-S_tuberosum XP_015168633.1-S_tuberosum XP_015168672.1-S_tuberosum XP_015169034.1-S_tuberosum XP_015169049.1-S_tuberosum XP_015169427.1-S_tuberosum XP_015169513.1-S_tuberosum XP_015169535.1-S_tuberosum XP_015169658.1-S_tuberosum XP_015169740.1-S_tuberosum XP_015169971.1-S_tuberosum XP_015170312.1-S_tuberosum XP_015170825.1-S_tuberosum XP_015170924.1-S_tuberosum XP_015170975.1-S_tuberosum XP_016540676.1-C_annuum XP_016540683.1-C_annuum XP_016540721.1-C_annuum XP_016540734.1-C_annuum XP_016540794.1-C_annuum XP_016540805.1-C_annuum XP_016540806.1-C_annuum XP_016540843.1-C_annuum XP_016542227.1-C_annuum XP_016542228.1-C_annuum XP_016544101.1-C_annuum XP_016544392.1-C_annuum XP_016546159.1-C_annuum XP_016546331.1-C_annuum XP_016549051.1-C_annuum XP_016549166.1-C_annuum XP_016549191.1-C_annuum XP_016549442.1-C_annuum XP_016549547.1-C_annuum XP_016552896.1-C_annuum XP_016553025.1-C_annuum XP_016555302.1-C_annuum XP_016555741.1-C_annuum XP_016555742.1-C_annuum XP_016556699.1-C_annuum XP_016558032.1-C_annuum XP_016558102.1-C_annuum XP_016558104.1-C_annuum XP_016558357.1-C_annuum XP_016558501.1-C_annuum XP_016559632.1-C_annuum XP_016561699.1-C_annuum XP_016562964.1-C_annuum XP_016566643.1-C_annuum XP_016566785.1-C_annuum XP_016566883.1-C_annuum XP_016566885.1-C_annuum XP_016566897.1-C_annuum XP_016567026.1-C_annuum XP_016567061.1-C_annuum XP_016567089.1-C_annuum XP_016567101.1-C_annuum XP_016567235.1-C_annuum XP_016567264.1-C_annuum XP_016567287.1-C_annuum XP_016570716.1-C_annuum XP_016570787.1-C_annuum XP_016570839.1-C_annuum XP_016570864.1-C_annuum XP_016571027.1-C_annuum XP_016571103.1-C_annuum XP_016571293.1-C_annuum XP_016571459.1-C_annuum XP_016574021.1-C_annuum XP_016574122.1-C_annuum XP_016574362.1-C_annuum XP_016574697.1-C_annuum XP_016576275.1-C_annuum XP_016576465.1-C_annuum XP_016576489.1-C_annuum XP_016576640.1-C_annuum XP_016576757.1-C_annuum XP_016576786.1-C_annuum XP_016577378.1-C_annuum XP_016578740.1-C_annuum XP_016578799.1-C_annuum XP_016578810.1-C_annuum XP_016578829.1-C_annuum XP_016578845.1-C_annuum XP_016578875.1-C_annuum XP_016578962.1-C_annuum XP_016579072.1-C_annuum XP_016579175.1-C_annuum XP_016579478.1-C_annuum XP_016580487.1-C_annuum XP_016581436.1-C_annuum XP_016581938.1-C_annuum XP_017221325.1-D_carota XP_017222866.1-D_carota XP_017224794.1-D_carota XP_017225083.1-D_carota XP_017227807.1-D_carota XP_017227910.1-D_carota XP_017228069.1-D_carota XP_017228087.1-D_carota XP_017228088.1-D_carota XP_017228101.1-D_carota XP_017228236.1-D_carota XP_017228249.1-D_carota XP_017228253.1-D_carota XP_017228254.1-D_carota XP_017228333.1-D_carota XP_017228355.1-D_carota XP_017228359.1-D_carota XP_017228409.1-D_carota XP_017228424.1-D_carota XP_017228481.1-D_carota XP_017228495.1-D_carota XP_017228496.1-D_carota XP_017228573.1-D_carota XP_017228604.1-D_carota XP_017228617.1-D_carota XP_017228657.1-D_carota XP_017228716.1-D_carota XP_017228754.1-D_carota XP_017228848.1-D_carota XP_017228868.1-D_carota XP_017228903.1-D_carota XP_017228928.1-D_carota XP_017229025.1-D_carota XP_017233208.1-D_carota XP_017239616.1-D_carota XP_017239619.1-D_carota XP_017239798.1-D_carota XP_017239981.1-D_carota XP_017245300.1-D_carota XP_017245327.1-D_carota XP_017245737.1-D_carota XP_017249705.1-D_carota XP_017249738.1-D_carota XP_017250834.1-D_carota XP_017250839.1-D_carota XP_017252984.1-D_carota XP_017256102.1-D_carota XP_017256449.1-D_carota XP_019066475.1-S_lycopersicum XP_019067280.1-S_lycopersicum XP_019067619.1-S_lycopersicum XP_019067847.1-S_lycopersicum XP_019068134.1-S_lycopersicum XP_019068969.1-S_lycopersicum XP_019069479.1-S_lycopersicum XP_019103102.1-B_vulgaris XP_019103307.1-B_vulgaris XP_019103352.1-B_vulgaris XP_019103695.1-B_vulgaris XP_019103700.1-B_vulgaris XP_019103706.1-B_vulgaris XP_019103887.1-B_vulgaris XP_019104297.1-B_vulgaris XP_019104334.1-B_vulgaris XP_019104875.1-B_vulgaris XP_019105437.1-B_vulgaris XP_019106093.1-B_vulgaris XP_019106135.1-B_vulgaris XP_019106165.1-B_vulgaris XP_019106173.1-B_vulgaris XP_019106174.1-B_vulgaris XP_019106181.1-B_vulgaris XP_019106787.1-B_vulgaris XP_019106857.1-B_vulgaris XP_019106867.1-B_vulgaris XP_019106874.1-B_vulgaris XP_019107117.1-B_vulgaris XP_019107179.1-B_vulgaris XP_019107184.1-B_vulgaris XP_019107206.1-B_vulgaris XP_019108073.1-B_vulgaris XP_019108078.1-B_vulgaris XP_019108121.1-B_vulgaris XP_019108124.1-B_vulgaris XP_019108208.1-B_vulgaris XP_019108319.1-B_vulgaris XP_021713482.1-C_quinoa XP_021713494.1-C_quinoa XP_021713507.1-C_quinoa XP_021714658.1-C_quinoa XP_021715257.1-C_quinoa XP_021715612.1-C_quinoa XP_021715738.1-C_quinoa XP_021716731.1-C_quinoa XP_021717031.1-C_quinoa XP_021717446.1-C_quinoa XP_021717672.1-C_quinoa XP_021717782.1-C_quinoa XP_021718839.1-C_quinoa XP_021718862.1-C_quinoa XP_021719184.1-C_quinoa XP_021719185.1-C_quinoa XP_021719187.1-C_quinoa XP_021720030.1-C_quinoa XP_021721013.1-C_quinoa XP_021721083.1-C_quinoa XP_021721357.1-C_quinoa XP_021721521.1-C_quinoa XP_021721522.1-C_quinoa XP_021721924.1-C_quinoa XP_021722094.1-C_quinoa XP_021722577.1-C_quinoa XP_021722697.1-C_quinoa XP_021723776.1-C_quinoa XP_021723779.1-C_quinoa XP_021723915.1-C_quinoa XP_021724277.1-C_quinoa XP_021724320.1-C_quinoa XP_021724873.1-C_quinoa XP_021724874.1-C_quinoa XP_021724905.1-C_quinoa XP_021726862.1-C_quinoa XP_021727232.1-C_quinoa XP_021727815.1-C_quinoa XP_021727816.1-C_quinoa XP_021728380.1-C_quinoa XP_021728395.1-C_quinoa XP_021728477.1-C_quinoa XP_021728495.1-C_quinoa XP_021729346.1-C_quinoa XP_021729350.1-C_quinoa XP_021729481.1-C_quinoa XP_021729765.1-C_quinoa XP_021729768.1-C_quinoa XP_021729884.1-C_quinoa XP_021730588.1-C_quinoa XP_021730591.1-C_quinoa XP_021730691.1-C_quinoa XP_021730795.1-C_quinoa XP_021730848.1-C_quinoa XP_021731005.1-C_quinoa XP_021731312.1-C_quinoa XP_021731501.1-C_quinoa XP_021731515.1-C_quinoa XP_021731516.1-C_quinoa XP_021731524.1-C_quinoa XP_021732307.1-C_quinoa XP_021732308.1-C_quinoa XP_021732722.1-C_quinoa XP_021732833.1-C_quinoa XP_021733008.1-C_quinoa XP_021733058.1-C_quinoa XP_021733059.1-C_quinoa XP_021733181.1-C_quinoa XP_021734033.1-C_quinoa XP_021734150.1-C_quinoa XP_021734864.1-C_quinoa XP_021734950.1-C_quinoa XP_021734952.1-C_quinoa XP_021735731.1-C_quinoa XP_021736140.1-C_quinoa XP_021736142.1-C_quinoa XP_021737341.1-C_quinoa XP_021737524.1-C_quinoa XP_021737525.1-C_quinoa XP_021737692.1-C_quinoa XP_021738025.1-C_quinoa XP_021738081.1-C_quinoa XP_021739496.1-C_quinoa XP_021739498.1-C_quinoa XP_021739514.1-C_quinoa XP_021739785.1-C_quinoa XP_021741178.1-C_quinoa XP_021741303.1-C_quinoa XP_021741304.1-C_quinoa XP_021741310.1-C_quinoa XP_021742000.1-C_quinoa XP_021742358.1-C_quinoa XP_021742995.1-C_quinoa XP_021743062.1-C_quinoa XP_021743104.1-C_quinoa XP_021743107.1-C_quinoa XP_021743110.1-C_quinoa XP_021743112.1-C_quinoa XP_021743113.1-C_quinoa XP_021743220.1-C_quinoa XP_021744067.1-C_quinoa XP_021744395.1-C_quinoa XP_021744396.1-C_quinoa XP_021745343.1-C_quinoa XP_021745407.1-C_quinoa XP_021746181.1-C_quinoa XP_021746222.1-C_quinoa XP_021747408.1-C_quinoa XP_021747410.1-C_quinoa XP_021747459.1-C_quinoa XP_021749426.1-C_quinoa XP_021750414.1-C_quinoa XP_021750452.1-C_quinoa XP_021750486.1-C_quinoa XP_021750880.1-C_quinoa XP_021751016.1-C_quinoa XP_021751017.1-C_quinoa XP_021753266.1-C_quinoa XP_021754908.1-C_quinoa XP_021755866.1-C_quinoa XP_021755926.1-C_quinoa XP_021756192.1-C_quinoa XP_021756626.1-C_quinoa XP_021757145.1-C_quinoa XP_021757246.1-C_quinoa XP_021757410.1-C_quinoa XP_021759142.1-C_quinoa XP_021759480.1-C_quinoa XP_021760244.1-C_quinoa XP_021761363.1-C_quinoa XP_021763674.1-C_quinoa XP_021764016.1-C_quinoa XP_021764017.1-C_quinoa XP_021764051.1-C_quinoa XP_021765407.1-C_quinoa XP_021765415.1-C_quinoa XP_021765416.1-C_quinoa XP_021765919.1-C_quinoa XP_021765922.1-C_quinoa XP_021765925.1-C_quinoa XP_021765952.1-C_quinoa XP_021766230.1-C_quinoa XP_021766985.1-C_quinoa XP_021766987.1-C_quinoa XP_021767528.1-C_quinoa XP_021767615.1-C_quinoa XP_021767724.1-C_quinoa XP_021767725.1-C_quinoa XP_021767727.1-C_quinoa XP_021767733.1-C_quinoa XP_021768922.1-C_quinoa XP_021769532.1-C_quinoa XP_021769540.1-C_quinoa XP_021769701.1-C_quinoa XP_021769702.1-C_quinoa XP_021769703.1-C_quinoa XP_021769724.1-C_quinoa XP_021770231.1-C_quinoa XP_021770732.1-C_quinoa XP_021770740.1-C_quinoa XP_021771499.1-C_quinoa XP_021771869.1-C_quinoa XP_021773525.1-C_quinoa XP_021773588.1-C_quinoa XP_021773601.1-C_quinoa XP_021773637.1-C_quinoa XP_021773642.1-C_quinoa XP_021774063.1-C_quinoa XP_021774069.1-C_quinoa XP_021774606.1-C_quinoa XP_021775094.1-C_quinoa XP_021775164.1-C_quinoa XP_021775166.1-C_quinoa XP_021775316.1-C_quinoa XP_021775562.1-C_quinoa XP_021775736.1-C_quinoa XP_021775982.1-C_quinoa XP_021776079.1-C_quinoa XP_021776382.1-C_quinoa XP_025884710.1-S_lycopersicum XP_025884751.1-S_lycopersicum XP_025886724.1-S_lycopersicum
OG0000001: 00070.g6342.t1_0-U_gibba 00071.g6397.t1_0-U_gibba 00078.g6735.t1_0-U_gibba 00114.g8551.t1_0-U_gibba 00128.g9116.t1_0-U_gibba 00158g00182.1-P_axillaris 00179.g10692.t1_0-U_gibba 00179.g10693.t1_0-U_gibba 00187.g10895.t1_0-U_gibba 00188.g10945.t1_0-U_gibba 00195.g11164.t1_0-U_gibba 00205.g11476.t1_0-U_gibba 00214.g11712.t1_0-U_gibba 00219.g11820.t1_0-U_gibba 00252.g12614.t1_4-U_gibba 00261.g12810.t1_0-U_gibba 00263.g12853.t1_0-U_gibba 00270.g13007.t1_0-U_gibba 00272.g13073.t1_0-U_gibba 00275.g13123.t1_0-U_gibba 00294.g13494.t1_0-U_gibba 00302.g13689.t1_0-U_gibba 00311.g13857.t1_0-U_gibba 00318.g13998.t1_0-U_gibba 00352.g14573.t1_0-U_gibba 00373.g14957.t1_0-U_gibba 00381.g15064.t1_0-U_gibba 00413.g15563.t1_0-U_gibba 00413.g15566.t1_0-U_gibba 00462.g16240.t1_0-U_gibba 00462.g16246.t1_0-U_gibba 00494.g16655.t1_0-U_gibba 00538.g17123.t1_0-U_gibba 00585.g17569.t1_0-U_gibba 00592.g17624.t1_0-U_gibba 00592.g17625.t1_0-U_gibba 00614.g17799.t1_0-U_gibba 00614.g17800.t1_0-U_gibba 00654.g18084.t1_0-U_gibba 00673.g18255.t1_0-U_gibba 00698.g18429.t1_0-U_gibba 00701.g18447.t1_0-U_gibba 00746.g22051.t1_0-U_gibba 00758.g18841.t1_0-U_gibba 00770.g18913.t1_0-U_gibba 00800.g19074.t1_0-U_gibba 00800.g19075.t1_0-U_gibba 00807.g19112.t1_0-U_gibba 00847.g19286.t1_0-U_gibba 00878.g19436.t1_0-U_gibba 00883.g22402.t1_0-U_gibba 00889.g19486.t1_0-U_gibba 00918.g19625.t1_0-U_gibba 01045.g20057.t1_0-U_gibba 01051.g22720.t1_0-U_gibba 01054.g20086.t1_0-U_gibba 01074.g20173.t1_0-U_gibba 01080.g22751.t1_0-U_gibba 01095.g20230.t1_0-U_gibba 01126.g20299.t1_0-U_gibba 01143.g20339.t1_0-U_gibba 01143.g20340.t1_0-U_gibba 01188.g20418.t1_0-U_gibba 01239.g20494.t1_0-U_gibba 01340.g20601.t1_0-U_gibba 01393.g20650.t1_0-U_gibba 01420.g23367.t1_0-U_gibba 01474.g23443.t1_0-U_gibba 01477.g23447.t1_0-U_gibba 01769.g20766.t1_0-U_gibba 01787.g23794.t1_0-U_gibba 01813.g23813.t1_0-U_gibba 01813.g23814.t1_0-U_gibba 02034.g23958.t1_0-U_gibba 02093.g24001.t1_0-U_gibba 02705.g24245.t1_0-U_gibba 03038.g24331.t1_0-U_gibba 03038.g24333.t1_0-U_gibba 032911-A_chinensis 03512.g24432.t1_0-U_gibba 04212.g24549.t1_0-U_gibba 04384.g24590.t1_0-U_gibba 048471-A_chinensis 054391-A_chinensis 056711-A_chinensis 09795.g24681.t1_0-U_gibba 10102_c0_g1_i1_3_404_n-A_euchroma 10348_c0_g1_i1_2_1039_p-A_euchroma 104111-A_chinensis 10512_c0_g1_i2_151_687_p-A_euchroma 10627_c0_g1_i1_2_838_p-L_officinale 11254_c0_g2_i1_74_673_p-L_officinale 11254_c0_g3_i1_2_535_n-L_officinale 11287_c0_g1_i2_1_1104_p-A_euchroma 11390_c0_g2_i1_1_1254_n-A_euchroma 11739_c1_g1_i1_15_755_n-A_euchroma 12604_c0_g1_i1_1504_1869_n-A_euchroma 12604_c0_g1_i1_2035_2754_n-A_euchroma 13005_c1_g2_i6_3_302_p-A_euchroma 13082_c1_g1_i2_2_358_p-A_euchroma 13082_c1_g2_i1_3_893_p-A_euchroma 13082_c1_g2_i3_1_375_p-A_euchroma 13082_c1_g2_i6_433_1251_p-A_euchroma 13082_c1_g2_i7_3_359_p-A_euchroma 13082_c1_g2_i8_1_342_p-A_euchroma 13192_c4_g1_i1_130_1638_n-A_euchroma 13192_c4_g6_i1_200_622_n-A_euchroma 13192_c4_g6_i1_538_1281_n-A_euchroma 13247_c1_g2_i3_2_349_p-A_euchroma 13247_c1_g2_i3_407_1012_p-A_euchroma 13247_c1_g3_i1_1_531_p-A_euchroma 13247_c2_g2_i1_7_1128_n-A_euchroma 13247_c2_g2_i2_7_2373_n-A_euchroma 13411_c8_g1_i1_467_1039_n-A_euchroma 13597_c6_g1_i12_700_1095_p-A_euchroma 13597_c6_g1_i1_700_1095_p-A_euchroma 13671_c2_g2_i2_2020_2802_p-A_euchroma 13709_c5_g1_i1_1_330_p-A_euchroma 13709_c6_g1_i3_187_510_p-A_euchroma 13709_c6_g1_i4_187_510_p-A_euchroma 13709_c6_g2_i3_2_598_p-A_euchroma 13709_c6_g3_i3_3_476_p-A_euchroma 13709_c6_g5_i1_2_436_p-A_euchroma 13712_c4_g2_i3_2_391_p-A_euchroma 13735_c5_g1_i1_2416_2796_p-A_euchroma 13735_c5_g1_i1_2800_3387_p-A_euchroma 13737_c3_g1_i3_9_335_n-A_euchroma 13737_c3_g1_i4_9_542_n-A_euchroma 13737_c3_g1_i5_3_347_n-A_euchroma 13737_c3_g1_i8_88_549_n-A_euchroma 13737_c3_g2_i1_2_382_n-A_euchroma 13823_c0_g1_i11_245_916_n-A_euchroma 13825_c4_g5_i1_1_1191_n-A_euchroma 13960_c2_g1_i2_1043_2452_p-A_euchroma 13960_c3_g1_i1_294_785_n-A_euchroma 13960_c3_g1_i2_99_590_n-A_euchroma 13960_c4_g1_i1_1_366_p-A_euchroma 13960_c4_g1_i2_2_1042_p-A_euchroma 13960_c4_g2_i1_3_407_p-A_euchroma 13960_c5_g1_i1_2_682_p-A_euchroma 14062_c0_g2_i1_2_604_n-A_euchroma 14062_c0_g2_i7_2_577_n-A_euchroma 14166_c3_g1_i10_3_344_n-A_euchroma 14166_c3_g1_i5_1_297_n-A_euchroma 14166_c3_g1_i6_66_506_n-A_euchroma 14166_c3_g1_i7_66_503_n-A_euchroma 14166_c3_g1_i8_1_363_n-A_euchroma 14166_c3_g5_i1_3_320_n-A_euchroma 14166_c3_g8_i1_1_366_n-A_euchroma 14221_c0_g1_i3_1159_2697_n-E_plantagineum 14329_c2_g1_i2_533_1459_n-A_euchroma 14329_c2_g1_i3_669_2198_n-A_euchroma 14329_c2_g1_i4_533_2086_n-A_euchroma 14329_c2_g1_i5_669_1571_n-A_euchroma 14329_c4_g1_i1_105_476_p-A_euchroma 14432_c2_g1_i4_1_2004_p-A_euchroma 14432_c2_g1_i5_1_2004_p-A_euchroma 14438_c1_g1_i1_2_601_p-A_euchroma 14438_c1_g1_i2_1_414_p-A_euchroma 14478_c3_g10_i1_1_432_n-A_euchroma 14498_c0_g1_i2_1905_3386_p-A_euchroma 14498_c0_g1_i4_1873_3354_p-A_euchroma 14500_c4_g1_i1_1_336_p-A_euchroma 14500_c4_g1_i2_1_498_p-A_euchroma 14500_c4_g1_i3_1_498_p-A_euchroma 14500_c4_g1_i9_1_498_p-A_euchroma 14513_c2_g2_i2_270_998_n-E_plantagineum 14513_c2_g2_i5_270_1145_n-E_plantagineum 14513_c2_g3_i3_367_1443_n-E_plantagineum 14513_c2_g3_i5_81_1181_n-E_plantagineum 14513_c2_g5_i1_6_881_n-E_plantagineum 14547_c3_g1_i2_2_466_p-A_euchroma 14547_c3_g1_i3_1_822_p-A_euchroma 14566_c2_g1_i1_2_322_p-A_euchroma 14566_c2_g1_i2_1662_2066_p-A_euchroma 14566_c2_g1_i3_1667_2071_p-A_euchroma 14566_c2_g2_i2_1_459_p-A_euchroma 14566_c2_g2_i3_2_682_p-A_euchroma 14679_c0_g1_i10_1629_3779_n-A_euchroma 14679_c0_g1_i1_1994_3418_n-A_euchroma 14679_c0_g1_i9_1764_3914_n-A_euchroma 14691_c3_g1_i5_2238_3899_n-A_euchroma 14715_c1_g1_i2_513_893_n-A_euchroma 14715_c1_g1_i3_629_1792_n-A_euchroma 14715_c1_g1_i5_387_1676_n-A_euchroma 14715_c1_g1_i6_720_1883_n-A_euchroma 14715_c1_g1_i7_720_1100_n-A_euchroma 14715_c1_g2_i2_1058_2557_n-A_euchroma 14759_c0_g1_i1_1_321_p-A_euchroma 14759_c0_g1_i3_2_484_p-A_euchroma 14759_c0_g2_i4_2_460_p-A_euchroma 14759_c0_g3_i1_1_384_p-A_euchroma 14792_c3_g2_i10_1445_2587_n-A_euchroma 14792_c3_g2_i11_1878_3020_n-A_euchroma 14792_c3_g2_i13_1878_3020_n-A_euchroma 14792_c3_g2_i14_1878_3020_n-A_euchroma 14792_c3_g2_i16_238_1380_n-A_euchroma 14792_c3_g2_i1_1445_2587_n-A_euchroma 14792_c3_g2_i3_597_1739_n-A_euchroma 14792_c3_g2_i5_1445_2587_n-A_euchroma 14792_c3_g2_i6_1875_3017_n-A_euchroma 14792_c3_g2_i7_1445_2587_n-A_euchroma 14792_c3_g2_i9_1445_2587_n-A_euchroma 14879_c5_g1_i1_658_4878_p-E_plantagineum 14879_c5_g1_i2_2290_6510_p-E_plantagineum 14926_c4_g2_i4_541_1815_n-E_plantagineum 14926_c4_g2_i5_847_2121_n-E_plantagineum 14948_c1_g2_i3_3_407_p-A_euchroma 14968_c1_g1_i1_1428_2282_n-E_plantagineum 15009_c6_g1_i12_733_1137_n-A_euchroma 15009_c9_g1_i1_1_297_p-A_euchroma 15067_c0_g4_i1_1_375_p-A_euchroma 15067_c0_g4_i2_3_317_p-A_euchroma 15067_c0_g8_i1_3_413_n-A_euchroma 15089_c0_g1_i1_181_1275_p-E_plantagineum 15089_c0_g1_i4_2872_4239_p-E_plantagineum 15135_c1_g1_i3_572_2413_n-A_euchroma 15290_c0_g1_i4_2_343_p-A_euchroma 15290_c0_g2_i1_2_526_p-A_euchroma 15290_c0_g2_i2_1_615_p-A_euchroma 15290_c0_g5_i2_1_585_p-A_euchroma 15290_c0_g5_i3_3_380_p-A_euchroma 15344_c5_g1_i2_1788_2195_n-A_euchroma 15344_c5_g1_i2_2309_2659_n-A_euchroma 15344_c5_g1_i3_451_858_n-A_euchroma 15344_c5_g1_i3_972_1322_n-A_euchroma 15365_c3_g1_i10_32_4465_n-E_plantagineum 15365_c3_g1_i2_32_4465_n-E_plantagineum 15365_c3_g1_i5_32_4465_n-E_plantagineum 15365_c3_g1_i8_32_4465_n-E_plantagineum 15409_c4_g4_i2_2_880_p-A_euchroma 15455_c1_g2_i1_421_1440_n-A_euchroma 15461_c1_g4_i4_131_1141_n-E_plantagineum 15519_c6_g1_i1_1_336_p-A_euchroma 15519_c6_g1_i2_1_363_p-A_euchroma 15519_c6_g1_i3_1_333_p-A_euchroma 15519_c6_g2_i1_2_301_p-A_euchroma 15519_c6_g3_i1_1_498_p-A_euchroma 15599_c1_g1_i11_2_361_n-A_euchroma 15599_c1_g1_i13_23_355_n-A_euchroma 15599_c1_g1_i16_14_349_n-A_euchroma 15599_c1_g1_i17_176_493_n-A_euchroma 15599_c1_g1_i18_3_305_n-A_euchroma 15599_c1_g1_i23_176_511_n-A_euchroma 15599_c1_g1_i28_39_368_n-A_euchroma 15599_c1_g1_i3_14_349_n-A_euchroma 15599_c1_g1_i6_14_346_n-A_euchroma 15599_c1_g3_i1_1_336_n-A_euchroma 15599_c1_g4_i1_52_525_n-A_euchroma 15599_c1_g5_i1_4_354_n-A_euchroma 15599_c1_g6_i1_52_378_n-A_euchroma 15676_c3_g5_i1_1_438_p-A_euchroma 15676_c3_g6_i2_2_619_p-A_euchroma 15676_c3_g6_i3_2_373_p-A_euchroma 15686_c1_g1_i10_554_3436_n-E_plantagineum 15686_c1_g1_i11_554_2233_n-E_plantagineum 15686_c1_g1_i1_554_5353_n-E_plantagineum 15686_c1_g1_i2_554_5353_n-E_plantagineum 15686_c1_g1_i3_554_3103_n-E_plantagineum 15686_c1_g1_i5_554_2233_n-E_plantagineum 15686_c1_g1_i6_554_2233_n-E_plantagineum 15686_c1_g1_i7_554_3361_n-E_plantagineum 15686_c1_g1_i8_554_3436_n-E_plantagineum 15686_c1_g1_i9_554_3436_n-E_plantagineum 15702_c1_g1_i2_3_971_n-A_euchroma 15809_c3_g1_i1_2_349_p-A_euchroma 15809_c4_g3_i1_2_436_p-A_euchroma 15821_c5_g1_i5_1_345_p-A_euchroma 15853_c0_g6_i1_109_639_n-A_euchroma 15916_c2_g2_i1_1954_2469_p-A_euchroma 15916_c2_g2_i2_3002_3517_p-A_euchroma 15920_c1_g2_i1_2_484_p-A_euchroma 15920_c1_g2_i2_3_422_p-A_euchroma 16082_c1_g2_i7_368_682_p-A_euchroma 16082_c1_g2_i8_654_968_p-A_euchroma 16105_c3_g1_i11_1568_1984_n-A_euchroma 16105_c3_g1_i7_139_555_n-A_euchroma 16123_c0_g1_i1_87_1124_n-L_officinale 16123_c0_g1_i2_207_1244_n-L_officinale 16123_c1_g1_i1_1009_2046_p-L_officinale 16123_c1_g1_i2_1009_1854_p-L_officinale 16181_c2_g1_i1_2001_2495_p-A_euchroma 16181_c2_g1_i2_3_305_p-A_euchroma 16190_c1_g1_i3_559_936_n-E_plantagineum 16190_c1_g1_i4_174_551_n-E_plantagineum 16190_c1_g2_i1_3_416_n-E_plantagineum 16362_c2_g1_i2_1_300_p-A_euchroma 16393_c0_g5_i1_818_1630_p-A_euchroma 16500.g25121.t1_0-U_gibba 16586_c3_g2_i1_1_804_p-E_plantagineum 16648_c1_g3_i1_1_540_n-A_euchroma 16648_c1_g3_i3_1_540_n-A_euchroma 16648_c1_g3_i4_1_540_n-A_euchroma 16675_c3_g3_i2_573_893_n-E_plantagineum 16705_c1_g5_i1_2460_6827_p-A_euchroma 16705_c1_g5_i2_2472_6839_p-A_euchroma 16714_c0_g1_i1_190_651_n-A_euchroma 16727_c1_g1_i10_3_731_p-A_euchroma 16727_c1_g1_i17_135_731_p-A_euchroma 16786_c0_g4_i2_355_780_p-A_euchroma 16797_c2_g1_i1_3_515_p-A_euchroma 16797_c2_g2_i1_384_875_p-A_euchroma 16797_c3_g1_i7_290_721_n-A_euchroma 16824_c1_g3_i1_913_1932_n-A_euchroma 16887_c0_g4_i2_162_1943_p-A_euchroma 16933_c0_g4_i1_78_1028_n-A_euchroma 16981_c3_g2_i4_1282_2091_n-A_euchroma 17004_c2_g1_i1_537_1259_n-A_euchroma 17004_c2_g1_i2_537_1559_n-A_euchroma 17004_c2_g1_i3_537_1559_n-A_euchroma 17004_c2_g1_i4_537_1259_n-A_euchroma 17004_c2_g1_i6_537_1559_n-A_euchroma 17004_c2_g1_i7_537_1559_n-A_euchroma 17028_c1_g2_i1_3_623_n-A_euchroma 17028_c1_g3_i3_562_873_n-A_euchroma 17028_c1_g3_i4_590_901_n-A_euchroma 17028_c1_g5_i1_3_407_n-A_euchroma 17122_c3_g1_i4_819_3872_p-E_plantagineum 17122_c3_g3_i1_544_1809_p-E_plantagineum 17133_c0_g2_i2_276_1307_p-A_euchroma 17133_c0_g2_i3_2_1282_p-A_euchroma 17133_c0_g2_i4_329_652_p-A_euchroma 17140_c4_g3_i2_1_384_n-A_euchroma 17140_c4_g3_i7_1_384_n-A_euchroma 17140_c4_g4_i1_2_493_n-A_euchroma 17186_c4_g1_i2_3_734_p-A_euchroma 17226_c2_g10_i1_155_1588_n-E_plantagineum 17226_c2_g10_i2_155_1042_n-E_plantagineum 17226_c2_g3_i2_1_1086_p-E_plantagineum 17226_c2_g3_i9_1_1122_p-E_plantagineum 17226_c2_g7_i1_3_473_n-E_plantagineum 17226_c2_g7_i2_3_1496_n-E_plantagineum 17226_c2_g7_i3_3_737_n-E_plantagineum 17272_c2_g1_i1_53_541_n-A_euchroma 17272_c2_g1_i2_3_419_n-A_euchroma 17310_c2_g3_i1_1_1062_p-E_plantagineum 17310_c2_g3_i4_1_1062_p-E_plantagineum 17310_c2_g3_i6_1_1062_p-E_plantagineum 17371_c1_g4_i1_320_1786_n-E_plantagineum 17394_c1_g1_i12_2_376_p-A_euchroma 17394_c1_g1_i2_2_376_p-A_euchroma 17394_c1_g1_i5_2_376_p-A_euchroma 17394_c1_g1_i6_2_376_p-A_euchroma 17505_c0_g1_i1_2_442_p-A_euchroma 17505_c0_g3_i4_35_703_n-A_euchroma 17505_c0_g4_i1_3_500_n-A_euchroma 17547_c3_g2_i1_216_1241_n-E_plantagineum 17547_c3_g2_i6_216_1241_n-E_plantagineum 17595_c4_g2_i3_800_1123_n-A_euchroma 17595_c4_g2_i5_800_1588_n-A_euchroma 17622_c3_g1_i1_2689_3591_p-A_euchroma 17622_c3_g1_i8_2689_3591_p-A_euchroma 17652_c1_g1_i2_1_615_p-A_euchroma 17671_c0_g1_i1_3_401_n-A_euchroma 17671_c1_g1_i6_3_575_n-A_euchroma 17671_c1_g2_i1_164_550_n-A_euchroma 17671_c1_g2_i2_216_560_n-A_euchroma 17671_c1_g2_i4_164_502_n-A_euchroma 17671_c1_g3_i2_3_560_n-A_euchroma 17671_c1_g3_i3_3_776_n-A_euchroma 17671_c1_g3_i4_3_581_n-A_euchroma 17671_c1_g3_i6_3_755_n-A_euchroma 17671_c1_g4_i2_1_369_n-A_euchroma 17671_c1_g5_i1_3_1073_n-A_euchroma 17671_c1_g6_i1_3_464_n-A_euchroma 17671_c1_g9_i1_130_717_n-A_euchroma 17684_c3_g1_i3_1_330_n-A_euchroma 17684_c4_g7_i2_797_1297_p-A_euchroma 17684_c4_g7_i3_1394_1864_p-A_euchroma 17684_c4_g7_i4_1394_1939_p-A_euchroma 17725_c3_g1_i1_1_396_p-A_euchroma 17725_c3_g1_i2_1_354_p-A_euchroma 17892_c2_g2_i1_1_351_p-A_euchroma 17892_c2_g2_i2_1_381_p-A_euchroma 17892_c2_g2_i3_1_351_p-A_euchroma 17955_c2_g1_i2_2338_2697_n-A_euchroma 17955_c2_g1_i3_1139_1498_n-A_euchroma 17955_c2_g1_i7_2338_2697_n-A_euchroma 17955_c2_g1_i8_2338_2697_n-A_euchroma 17961_c2_g5_i1_671_4558_p-A_euchroma 17961_c2_g5_i5_1_360_p-A_euchroma 17974_c4_g1_i1_3_410_p-A_euchroma 17974_c4_g1_i3_3_437_p-A_euchroma 17974_c4_g2_i1_1_357_n-A_euchroma 17974_c4_g4_i2_402_1007_p-A_euchroma 17974_c4_g4_i3_651_1238_p-A_euchroma 17974_c4_g4_i7_163_750_p-A_euchroma 17974_c4_g7_i1_1_540_p-A_euchroma 17974_c4_g7_i3_1_432_p-A_euchroma 17974_c4_g9_i1_3_602_p-A_euchroma 18033_c2_g1_i4_459_764_p-A_euchroma 18033_c2_g1_i5_459_764_p-A_euchroma 18033_c2_g1_i6_459_764_p-A_euchroma 18033_c2_g1_i8_459_764_p-A_euchroma 18049_c1_g2_i11_180_671_n-A_euchroma 18049_c1_g2_i11_876_1349_n-A_euchroma 18049_c1_g2_i2_1405_1878_n-A_euchroma 18049_c1_g2_i2_706_1200_n-A_euchroma 18049_c1_g2_i3_2_481_n-A_euchroma 18049_c1_g2_i4_1405_1908_n-A_euchroma 18049_c1_g2_i4_706_1200_n-A_euchroma 18049_c1_g2_i6_2_553_n-A_euchroma 18049_c1_g2_i7_180_671_n-A_euchroma 18049_c1_g2_i7_876_1379_n-A_euchroma 18049_c1_g2_i9_1924_2418_n-A_euchroma 18049_c1_g2_i9_2623_3096_n-A_euchroma 18093_c2_g1_i3_4331_6109_p-A_euchroma 18093_c2_g1_i8_4331_6217_p-A_euchroma 18094_c4_g2_i1_3_320_p-A_euchroma 18140_c2_g7_i1_3_686_n-A_euchroma 18149_c11_g9_i1_164_526_p-A_euchroma 18149_c12_g1_i1_3_347_p-A_euchroma 18149_c13_g1_i1_181_483_n-A_euchroma 18150_c3_g2_i1_1073_2464_p-A_euchroma 18150_c3_g2_i3_1073_2464_p-A_euchroma 18150_c3_g2_i7_1115_2011_p-A_euchroma 18150_c3_g2_i8_1347_1970_p-A_euchroma 18155_c6_g3_i1_2_1039_n-A_euchroma 18155_c6_g3_i2_60_1154_n-A_euchroma 18155_c6_g3_i3_2_613_n-A_euchroma 18164_c13_g2_i2_2_499_n-A_euchroma 18164_c13_g2_i3_169_579_n-A_euchroma 18164_c13_g2_i6_159_569_n-A_euchroma 18164_c13_g2_i7_3_308_n-A_euchroma 18174_c6_g1_i1_1_699_p-A_euchroma 18178_c8_g2_i1_32_334_n-A_euchroma 18178_c8_g3_i1_2_310_n-A_euchroma 18200_c0_g1_i1_2_382_p-E_plantagineum 1824_c0_g1_i1_3_1658_n-E_plantagineum 2000041-H_sp. 2000043-H_sp. 2000221-P_arenarium 2000318-L_madreporoides 2000339-P_arenarium 2000341-P_arenarium 2000342-P_arenarium 2000372-H_tenellum-juvenile_leaf 2000446-E_acuminata 2000536-H_greggii 2000585-M_paniculata 2000776-L_madreporoides 2000869-H_convolvulaceum 2000952-P_arenarium 2000960-P_arenarium 2000961-P_arenarium 2000962-P_arenarium 2001035_-H_texanum 2001121-M_paniculata 2001130-H_tenellum-juvenile_leaf 2001131-H_tenellum-juvenile_leaf 2001184-P_arenarium 2001185-P_arenarium 2001251-P_arenarium 2001252-P_arenarium 2001253-P_arenarium 2001254-P_arenarium 2001391_-H_filiforme 2001439-H_greggii 2001514_-H_filiforme 2001531-L_madreporoides 2001532-L_madreporoides 2001573-L_madreporoides 2001618-P_arenarium 2001626-P_arenarium 2001730-L_madreporoides 2001886-H_mendocinum 2001887-H_mendocinum 2001892-P_arenarium 2001893-P_arenarium 2001938-L_madreporoides 2001939-L_madreporoides 2002015_-H_calcicola 2002030-H_convolvulaceum 2002212-L_madreporoides 2002271-P_arenarium 2002272-P_arenarium 2002273-P_arenarium 2002609-E_acuminata 2002610-E_acuminata 2002629-H_greggii 2002635-P_arenarium 2002773_-H_filiforme 2002838-L_madreporoides 2003020-P_arenarium 2003021-P_arenarium 2003046-L_madreporoides 2003047-L_madreporoides 2003184-P_arenarium 2003267-P_arenarium 2003348-P_arenarium 2003349-P_arenarium 2003384-P_arenarium 2003412_-H_filiforme 2003506-P_arenarium 2003588-P_arenarium 2003890-H_karwinsky 2004081-P_arenarium 2004185-P_arenarium 2004237-H_mendocinum 2004239-H_mendocinum 2004293-H_mendocinum 2004331-H_racemosum 2004332-H_racemosum 2004389-L_madreporoides 2004453-P_arenarium 2004506_-H_filiforme 2004638-E_acuminata 2004639_-H_filiforme 2004640_-H_filiforme 2004717-L_madreporoides 2004962_-H_filiforme 20049_c0_g1_i1_2_757_n-E_plantagineum 2005149-H_karwinsky 2005215-H_greggii 2005375-P_arenarium 2005376-P_arenarium 2005434-P_arenarium 2005474-E_acuminata 2005903-L_madreporoides 2005991-P_arenarium 2006015-L_madreporoides 2006066-E_acuminata 2006067-E_acuminata 2006068-E_acuminata 2006235_-H_texanum 2006239_-H_texanum 2006245-E_acuminata 2006351-H_tenellum-juvenile_leaf 2006533_-H_filiforme 2006586-P_arenarium 2006658-P_arenarium 2006744-P_arenarium 2006746-P_arenarium 2006876-P_arenarium 2006877-P_arenarium 2006908_-H_calcicola 2006969-M_paniculata 2007041-P_arenarium 2007136-P_arenarium 2007218-H_convolvulaceum 2007400-P_arenarium 2007401-P_arenarium 2007402-P_arenarium 2007414-L_madreporoides 2007452-M_paniculata 2007455-E_acuminata 2007600_-H_filiforme 2007636-H_mendocinum 2007934-P_arenarium 2008011-P_arenarium 2008012-P_arenarium 2008037_-H_filiforme 2008115-E_acuminata 2008116-E_acuminata 2008160-P_arenarium 2008386-P_arenarium 2008524-P_arenarium 2008533-P_arenarium 2008534-P_arenarium 2008555-P_arenarium 2008660-P_arenarium 2008804-P_arenarium 2008866_-H_texanum 2008908_-H_filiforme 2008918-H_racemosum 2008942-H_convolvulaceum 2008943-H_convolvulaceum 2009085-M_paniculata 2009139-P_arenarium 2009144-P_arenarium 2009158-H_mendocinum 2009353_-H_filiforme 2009354_-H_filiforme 2009368-L_madreporoides 2009469_-H_texanum 2009486_-H_filiforme 2009487_-H_filiforme 2009549-P_arenarium 2009610-P_arenarium 2009658_-H_filiforme 2009801-H_convolvulaceum 2009898-E_acuminata 2010038_-H_texanum 2010121-E_acuminata 2010122_-H_filiforme 2010180-H_convolvulaceum 2010206-E_acuminata 2010292-H_greggii 2010320-L_madreporoides 2010347_-H_calcicola 2010398-P_arenarium 2010403-P_arenarium 2010434-L_madreporoides 2010444_-H_texanum 2010489-P_arenarium 2010514_-H_filiforme 2010526-M_paniculata 2010659-E_acuminata 2010660-E_acuminata 2010660-P_arenarium 2010722-M_paniculata 2010741-P_arenarium 2010843-E_acuminata 2011027-L_madreporoides 2011088_-H_filiforme 2011089_-H_filiforme 2011090_-H_filiforme 2011091_-H_filiforme 2011100-H_karwinsky 2011156-L_madreporoides 2011188-P_arenarium 2011223-P_arenarium 2011280-H_karwinsky 2011316_-H_calcicola 2011390-L_madreporoides 2011684-P_arenarium 2011738-P_arenarium 2011739-P_arenarium 2011897-L_madreporoides 2012043-L_madreporoides 2012158_-H_calcicola 2012198-P_arenarium 2012384-E_acuminata 2012428-H_racemosum 2012431-H_racemosum 2012458_-H_filiforme 2012459_-H_filiforme 2012468-P_arenarium 2012520-P_arenarium 2012661-P_arenarium 2012758-P_arenarium 2012789-L_madreporoides 2012792_-H_calcicola 2012837-P_arenarium 2012859-E_acuminata 2012860-E_acuminata 2012916-L_madreporoides 2012962-M_paniculata 2013002_-H_calcicola 2013245-L_madreporoides 2013510-H_mendocinum 2013583-H_racemosum 2013589-H_greggii 2013617-L_madreporoides 2013636_-H_filiforme 2013934-H_racemosum 2013935-H_racemosum 2013936-H_racemosum 2013972-P_arenarium 2014004-P_arenarium 2014049-H_sp. 2014091-H_racemosum 2014198-H_karwinsky 2014346-M_paniculata 2014373_-H_texanum 2014375_-H_texanum 2014387_-H_filiforme 2014390-P_arenarium 2014427-P_arenarium 2014606-L_madreporoides 2014925-H_greggii 2015054-H_racemosum 2015055-H_racemosum 2015109-P_arenarium 2015189-E_acuminata 2015283-E_acuminata 2015374-P_arenarium 2015455-H_greggii 2015541-H_mendocinum 2015559_-H_filiforme 2015624-H_greggii 2015785-P_arenarium 2015930_-H_filiforme 2015957-H_mendocinum 2016155-P_arenarium 2016322-E_acuminata 2016467-E_acuminata 2016611-E_acuminata 2016797-P_arenarium 2016833-P_arenarium 2016883-H_karwinsky 2016892-P_arenarium 2016904_-H_calcicola 2016946_-H_texanum 2017218-H_karwinsky 2017478-E_acuminata 2017578-H_convolvulaceum 2017684-E_acuminata 2017714_-H_texanum 2017769-H_karwinsky 2017933-H_tenellum-juvenile_leaf 2018044-M_paniculata 2018071-H_karwinsky 2018431-H_racemosum 2018497-H_tenellum-juvenile_leaf 2018949-H_karwinsky 2019166-H_karwinsky 2019656-H_karwinsky 2019657-H_karwinsky 2019658-H_karwinsky 2019848-H_racemosum 2019849-H_racemosum 2019899_-H_calcicola 2020695-H_racemosum 2020880-H_racemosum 2020983-H_convolvulaceum 2021205-H_racemosum 2021747_-H_texanum 2021773_-H_texanum 2021820-H_sp. 2021991-H_convolvulaceum 2022207-H_tenellum-juvenile_leaf 2022208-H_tenellum-juvenile_leaf 2022283-H_sp. 2022343-H_racemosum 2022457-H_karwinsky 2022873-H_racemosum 2023026_-H_calcicola 2023388-H_karwinsky 2023556-H_karwinsky 2023557-H_karwinsky 2023574_-H_texanum 2023758-H_tenellum-juvenile_leaf 2023933_-H_texanum 2024072-H_tenellum-juvenile_leaf 2024100-H_tenellum-juvenile_leaf 2024104-H_karwinsky 2024545-H_karwinsky 2024861-H_convolvulaceum 2025024-H_karwinsky 2025067_-H_calcicola 2025077-H_tenellum-juvenile_leaf 2025456-H_racemosum 2025565-H_racemosum 2025601-H_tenellum-juvenile_leaf 2025994_-H_texanum 2026170_-H_calcicola 2026215-H_racemosum 2026685-H_karwinsky 20266_c0_g1_i1_242_844_n-L_officinale 20266_c0_g1_i3_347_949_n-L_officinale 20266_c0_g1_i4_48_389_n-L_officinale 20266_c0_g2_i1_800_1402_p-L_officinale 2026766_-H_calcicola 2026767-H_karwinsky 2027211-H_racemosum 2027252-H_convolvulaceum 2027307-H_racemosum 2027547_-H_calcicola 2027667-H_racemosum 2027864-H_karwinsky 2027919-H_karwinsky 2028327-H_karwinsky 2028609-H_karwinsky 2028856_-H_texanum 2028857_-H_texanum 2029668-H_karwinsky 2029829-H_karwinsky 2030017-H_karwinsky 2030074_-H_calcicola 2030223_-H_calcicola 2030224_-H_calcicola 2030673_-H_texanum 2030681_-H_calcicola 2033236_-H_texanum 2033419_-H_texanum 2034876_-H_texanum 2035305_-H_texanum 2035906_-H_texanum 2036635_-H_texanum 2036824_-H_texanum 2040665_-H_calcicola 2040666_-H_calcicola 2041998_-H_calcicola 2042008_-H_calcicola 2042043_-H_calcicola 2042480_-H_calcicola 2043283_-H_calcicola 2043284_-H_calcicola 2043308_-H_calcicola 2043309_-H_calcicola 2043845_-H_calcicola 2043870_-H_calcicola 2043952_-H_calcicola 2045096_-H_calcicola 2045198_-H_calcicola 2045577_-H_calcicola 2047587-H_mendocinum 2047708_-H_calcicola 2047725_-H_calcicola 2048279_-H_calcicola 2048623-H_mendocinum 2048678-H_mendocinum 2049265_-H_calcicola 2049275-H_mendocinum 2049319-H_mendocinum 2049385_-H_calcicola 2049431_-H_calcicola 2050518-H_mendocinum 2051822-H_mendocinum 2051914_-H_filiforme 2052164_-H_filiforme 2053287_-H_filiforme 2054089_-H_filiforme 2054749-H_greggii 2054788-H_greggii 2054872_-H_filiforme 2055139_-H_filiforme 2055426_-H_filiforme 2055965-H_greggii 2056050-H_mendocinum 2056058_-H_filiforme 2056905_-H_filiforme 2057112_-H_filiforme 2057663_-H_filiforme 2057694-H_greggii 2057774_-H_filiforme 2057963_-H_filiforme 2058616-H_greggii 2058714-H_greggii 2058843_-H_filiforme 2058964-P_arenarium 2059059_-H_filiforme 2059304-M_paniculata 2059374-P_arenarium 2059394-H_greggii 2059454-M_paniculata 2059570-P_arenarium 2059577-P_arenarium 2059725-L_madreporoides 2059786-L_madreporoides 2060206-L_madreporoides 2060246-H_greggii 2060308-L_madreporoides 2060369-P_arenarium 2060522-P_arenarium 2060546-P_arenarium 2060642-M_paniculata 2060731_-H_filiforme 2060784-P_arenarium 2060800-P_arenarium 2060806-P_arenarium 2060818-P_arenarium 2060945-P_arenarium 2060962-P_arenarium 2061202-P_arenarium 2061363_-H_filiforme 2061411-P_arenarium 2061552-P_arenarium 2061572-P_arenarium 2061588-P_arenarium 2061771-P_arenarium 2061782-P_arenarium 2061807-M_paniculata 2061911-H_greggii 2062306-M_paniculata 2062324_-H_filiforme 2062347-P_arenarium 2062368-P_arenarium 2062392-H_greggii 2062618-P_arenarium 2062625-H_greggii 2062801-P_arenarium 2062810-L_madreporoides 2062818_-H_filiforme 2062851-H_greggii 2062856-L_madreporoides 2063009-H_greggii 2063036-H_greggii 2063060-P_arenarium 2063402-L_madreporoides 2063507-P_arenarium 2063672-P_arenarium 2063708-P_arenarium 2063854-L_madreporoides 2063982-P_arenarium 2064020-P_arenarium 2064066-L_madreporoides 2064095-P_arenarium 2064105-P_arenarium 2064387-P_arenarium 2064619-P_arenarium 2064784-P_arenarium 2064938-L_madreporoides 2065183_-H_filiforme 2065205-P_arenarium 2065352-P_arenarium 2065444-P_arenarium 2065607_-H_filiforme 2065623-L_madreporoides 2065624-L_madreporoides 2065679_-H_filiforme 2065700_-H_filiforme 2065708_-H_filiforme 2065783-L_madreporoides 2065937-P_arenarium 2066011-P_arenarium 2066063-L_madreporoides 2066162-P_arenarium 2066255-P_arenarium 2066299-P_arenarium 2066313-P_arenarium 2066354-P_arenarium 2066362-P_arenarium 2066415-P_arenarium 2066571-P_arenarium 2067235-L_madreporoides 2067369-M_paniculata 2067582-L_madreporoides 2067933-L_madreporoides 2067935-L_madreporoides 2067974-P_arenarium 2068390-L_madreporoides 2068569-L_madreporoides 2068761-L_madreporoides 2068949-L_madreporoides 2069214-P_arenarium 2069275-M_paniculata 2069813-P_arenarium 2069918-P_arenarium 2069927-P_arenarium 2070469-P_arenarium 2070634-P_arenarium 2070725-P_arenarium 2072422-E_acuminata 2072519-E_acuminata 2073240-E_acuminata 2073462-E_acuminata 2073610-E_acuminata 2074976-E_acuminata 2076075-E_acuminata 2077155-E_acuminata 2077315-E_acuminata 2077534-E_acuminata 2080184-E_acuminata 2080515-H_sp. 2080704-E_acuminata 2081344-E_acuminata 2081815-E_acuminata 2082120-H_sp. 2082161-H_tenellum-juvenile_leaf 2082699-E_acuminata 2084292-H_sp. 2084320-H_tenellum-juvenile_leaf 2084862-H_tenellum-juvenile_leaf 2084938-H_sp. 2085181-E_acuminata 2085361-H_tenellum-juvenile_leaf 2085429-H_tenellum-juvenile_leaf 2085448-E_acuminata 2085466-E_acuminata 20857_c0_g2_i1_240_986_p-L_officinale 20857_c3_g2_i10_19_747_n-L_officinale 20857_c3_g2_i6_19_747_n-L_officinale 20857_c3_g2_i9_19_747_n-L_officinale 2086102-H_sp. 2086519-E_acuminata 2086667-E_acuminata 2087771-H_tenellum-juvenile_leaf 2088373-H_tenellum-juvenile_leaf 2091741-H_tenellum-juvenile_leaf 2092218-H_convolvulaceum 2092339-H_convolvulaceum 2092435-H_tenellum-juvenile_leaf 2092808-H_convolvulaceum 2092813-H_tenellum-juvenile_leaf 2094019-H_racemosum 2094349-H_tenellum-juvenile_leaf 2094371-H_convolvulaceum 2094391-H_tenellum-juvenile_leaf 2094559-H_racemosum 2094702-H_tenellum-juvenile_leaf 2094835-H_tenellum-juvenile_leaf 2095005-H_tenellum-juvenile_leaf 2095071-H_convolvulaceum 2095960-H_racemosum 2096104-H_racemosum 2096244-H_tenellum-juvenile_leaf 2096329-H_convolvulaceum 2097077-H_racemosum 2098043-H_convolvulaceum 2098057-H_racemosum 2098176-H_convolvulaceum 2098189-H_karwinsky 2098294-H_racemosum 2098357-H_racemosum 2098466-H_racemosum 2098592-H_convolvulaceum 2098765-H_karwinsky 2099112-H_racemosum 2099240-H_racemosum 2099374-H_karwinsky 2099594-H_karwinsky 2099631-H_karwinsky 2099758-H_karwinsky 2099886-H_karwinsky 2100175-H_karwinsky 2100991-H_convolvulaceum 2101348-H_karwinsky 2101603-H_karwinsky 2101656-H_racemosum 2101785-H_convolvulaceum 2102134-H_karwinsky 2102562-H_karwinsky 2103011-H_racemosum 2103372-H_karwinsky 2103675-H_racemosum 2103736-H_karwinsky 2103971-H_karwinsky 2104451-H_karwinsky 2104716-H_karwinsky 2104956-H_karwinsky 2105020-H_karwinsky 2105140-H_racemosum 2105532-H_racemosum 2105966-H_karwinsky 2106074-H_karwinsky 2106202-H_karwinsky 2106280-H_karwinsky 2106293-H_karwinsky 2106445-H_karwinsky 2106476-H_karwinsky 2106667-H_karwinsky 2106682-H_karwinsky 2106740-H_karwinsky 2106787-H_karwinsky 2106867-H_karwinsky 2107414-H_karwinsky 2107640-H_karwinsky 2107770-H_karwinsky 2107920-H_karwinsky 2108250-H_karwinsky 2108487-H_karwinsky 2108803-H_karwinsky 2109264-H_karwinsky 2109285-H_karwinsky 2109672-H_karwinsky 2109899-H_karwinsky 2110046-H_karwinsky 21146_c0_g1_i6_1236_1553_n-L_officinale 21146_c0_g1_i7_1236_1553_n-L_officinale 21146_c0_g2_i4_2114_2431_p-L_officinale 2138265_-H_texanum 2139879_-H_texanum 2139933_-H_texanum 2140210_-H_texanum 2140927_-H_texanum 2142466_-H_texanum 2142890_-H_texanum 2143880_-H_texanum 2144020_-H_texanum 2144512_-H_texanum 2145039_-H_texanum 2146188_-H_texanum 2146886_-H_texanum 2147141_-H_texanum 2147247_-H_texanum 2147459_-H_texanum 2147548_-H_texanum 2147995_-H_texanum 2148033_-H_texanum 2148301_-H_texanum 2148584_-H_texanum 21525_c0_g1_i1_3_389_p-E_plantagineum 2157856_-H_calcicola 2158915_-H_calcicola 2160558_-H_calcicola 2160951_-H_calcicola 2161003_-H_calcicola 2161625_-H_calcicola 2161708_-H_calcicola 2162895_-H_calcicola 2163030_-H_calcicola 2166181_-H_calcicola 2167085_-H_calcicola 2168847_-H_calcicola 2168889_-H_calcicola 2169006_-H_calcicola 2169517_-H_calcicola 2169713_-H_calcicola 2169766_-H_calcicola 2169987_-H_calcicola 2170270_-H_calcicola 2170273_-H_calcicola 2170300_-H_calcicola 2170323_-H_calcicola 2170416_-H_calcicola 2170544_-H_calcicola 2170837_-H_calcicola 2170878_-H_calcicola 2171166_-H_calcicola 2171467_-H_calcicola 2171508_-H_calcicola 22564_c0_g1_i1_3_506_n-E_plantagineum 22625_c0_g1_i1_1_321_p-E_plantagineum 22750_c0_g1_i1_40_456_n-A_euchroma 22771_c0_g1_i1_1_354_p-A_euchroma 23060_c0_g1_i1_227_730_n-A_euchroma 23546_c0_g1_i1_172_564_n-L_officinale 238241-A_chinensis 24589_c0_g1_i1_1_366_n-A_euchroma 2526_c0_g1_i1_3_584_n-A_euchroma 25451_c0_g1_i1_1_408_p-A_euchroma 2561_c0_g1_i1_3_323_n-L_officinale 25672_c0_g1_i1_94_402_n-A_euchroma 25815_c0_g1_i1_3_341_p-A_euchroma 26903_c0_g1_i1_2_529_p-L_officinale 27362_c0_g1_i1_154_699_n-L_officinale 27371_c0_g1_i1_1_471_p-E_plantagineum 282821-A_chinensis 2875_c0_g1_i1_2_304_p-L_officinale 29638_c0_g1_i1_3_347_p-A_euchroma 32010_c0_g1_i1_3_347_p-A_euchroma 32298_c0_g1_i1_3_497_n-A_euchroma 33570_c0_g1_i1_2_322_n-E_plantagineum 36556_c0_g1_i1_285_593_p-L_officinale 37559_c0_g1_i1_3_2150_p-A_euchroma 38433_c0_g1_i1_166_810_n-A_euchroma 38547_c0_g1_i1_2_316_p-L_officinale 39356.g25688.t1_0-U_gibba 40022_c0_g1_i1_2_424_p-A_euchroma 40498_c0_g1_i1_1_621_p-A_euchroma 41430_c0_g1_i1_455_1249_p-L_officinale 41497_c0_g1_i1_2_1033_n-A_euchroma 41827_c0_g1_i1_3_386_p-A_euchroma 42099_c0_g1_i1_1_342_p-E_plantagineum 42285_c0_g1_i1_1_396_p-A_euchroma 42828_c0_g1_i1_197_772_n-L_officinale 43143_c0_g1_i1_528_1463_p-L_officinale 45589_c0_g1_i1_2_394_p-A_euchroma 45692_c0_g1_i1_2_412_p-E_plantagineum 4623_c0_g1_i1_23_406_n-A_euchroma 49087_c0_g1_i1_2_373_n-A_euchroma 49285_c0_g1_i1_3_368_p-L_officinale 5039_c0_g1_i1_2_478_p-A_euchroma 51567_c0_g1_i1_3_335_n-A_euchroma 51587_c0_g1_i1_3_350_p-L_officinale 5367_c0_g1_i1_521_916_n-A_euchroma 5367_c0_g1_i2_521_916_n-A_euchroma 5404_c0_g1_i1_2_340_p-A_euchroma 540_c0_g1_i1_47_490_n-A_euchroma 54380_c0_g1_i1_3_377_n-L_officinale 5484_c0_g1_i1_3_950_n-E_plantagineum 5526_c0_g1_i1_3_395_p-E_plantagineum 5526_c0_g1_i2_3_455_p-E_plantagineum 55799_c0_g1_i1_1_639_n-A_euchroma 5603_c0_g1_i1_1_426_p-L_officinale 56075_c0_g1_i1_3_452_p-A_euchroma 57052_c0_g1_i1_1_330_n-A_euchroma 57294_c0_g1_i1_3_416_p-A_euchroma 57368_c0_g1_i1_3_332_n-L_officinale 57565_c0_g1_i1_2_634_n-A_euchroma 5784_c0_g1_i1_489_827_n-A_euchroma 5798_c0_g1_i1_2_991_p-A_euchroma 58351_c0_g1_i1_2_538_n-E_plantagineum 58506_c0_g1_i1_2_391_p-A_euchroma 5865_c0_g1_i1_86_481_n-E_plantagineum 58900_c0_g1_i1_2_307_n-L_officinale 60452_c0_g1_i1_1_408_n-L_officinale 60_c0_g1_i1_3_395_n-A_euchroma 62158_c0_g1_i1_3_431_p-A_euchroma 62471_c0_g1_i1_18_443_n-E_plantagineum 63919_c0_g1_i1_2_331_p-L_officinale 64509_c0_g1_i1_3_536_n-A_euchroma 65172_c0_g1_i1_3_497_p-A_euchroma 669_c0_g1_i1_3_584_n-E_plantagineum 67334_c0_g1_i1_50_385_n-E_plantagineum 67819_c0_g1_i1_1_441_p-A_euchroma 7015_c0_g1_i1_2_613_n-A_euchroma 7340_c0_g1_i1_3_482_p-E_plantagineum 7686_c0_g1_i2_1_531_p-A_euchroma 7826_c0_g1_i1_2_637_n-A_euchroma 8409_c0_g1_i1_227_775_p-A_euchroma 8409_c0_g1_i1_779_1084_p-A_euchroma 8620_c0_g1_i1_1_546_p-A_euchroma 8620_c0_g1_i2_2_316_p-A_euchroma 8835_c0_g1_i1_8_355_n-A_euchroma 8983_c0_g1_i1_2_490_n-L_officinale 9473_c0_g1_i1_283_630_p-A_euchroma 950_c0_g2_i1_3_446_p-A_euchroma 9573_c0_g1_i1_1_387_n-A_euchroma 9573_c0_g1_i1_620_982_n-A_euchroma 9803_c0_g1_i2_3_449_p-A_euchroma 9966_c0_g1_i1_3_326_n-E_plantagineum 9966_c1_g1_i1_2_490_p-E_plantagineum CDP17514.1-C_canephora CDP20226.1-C_canephora NP_001328700.1-A_thaliana NP_001328701.1-A_thaliana XP_004248906.1-S_lycopersicum XP_010326724.1-S_lycopersicum XP_010681226.1-B_vulgaris XP_010682952.1-B_vulgaris XP_010684978.1-B_vulgaris XP_012828502.1-E_guttata XP_012833182.1-E_guttata XP_012834033.1-E_guttata XP_012838881.1-E_guttata XP_012845774.1-E_guttata XP_012845859.1-E_guttata XP_012845936.1-E_guttata XP_012846428.1-E_guttata XP_012846975.1-E_guttata XP_012849453.1-E_guttata XP_015158446.1-S_tuberosum XP_015158617.1-S_tuberosum XP_015158799.1-S_tuberosum XP_015158880.1-S_tuberosum XP_015158948.1-S_tuberosum XP_015159185.1-S_tuberosum XP_015159193.1-S_tuberosum XP_015159271.1-S_tuberosum XP_015159380.1-S_tuberosum XP_015159418.1-S_tuberosum XP_015159510.1-S_tuberosum XP_015159654.1-S_tuberosum XP_015159847.1-S_tuberosum XP_015159886.1-S_tuberosum XP_015159893.1-S_tuberosum XP_015159967.1-S_tuberosum XP_015159969.1-S_tuberosum XP_015160008.1-S_tuberosum XP_015160102.1-S_tuberosum XP_015160242.1-S_tuberosum XP_015160287.1-S_tuberosum XP_015160301.1-S_tuberosum XP_015160311.1-S_tuberosum XP_015160387.1-S_tuberosum XP_015160476.1-S_tuberosum XP_015160537.1-S_tuberosum XP_015160657.1-S_tuberosum XP_015160754.1-S_tuberosum XP_015160875.1-S_tuberosum XP_015160884.1-S_tuberosum XP_015160971.1-S_tuberosum XP_015161084.1-S_tuberosum XP_015161174.1-S_tuberosum XP_015161264.1-S_tuberosum XP_015161374.1-S_tuberosum XP_015161409.1-S_tuberosum XP_015161597.1-S_tuberosum XP_015161604.1-S_tuberosum XP_015161834.1-S_tuberosum XP_015161854.1-S_tuberosum XP_015161968.1-S_tuberosum XP_015161979.1-S_tuberosum XP_015162001.1-S_tuberosum XP_015162050.1-S_tuberosum XP_015162151.1-S_tuberosum XP_015162288.1-S_tuberosum XP_015162310.1-S_tuberosum XP_015162366.1-S_tuberosum XP_015162487.1-S_tuberosum XP_015162957.1-S_tuberosum XP_015163071.1-S_tuberosum XP_015163075.1-S_tuberosum XP_015163234.1-S_tuberosum XP_015163281.1-S_tuberosum XP_015163302.1-S_tuberosum XP_015163433.1-S_tuberosum XP_015163469.1-S_tuberosum XP_015163597.1-S_tuberosum XP_015163734.1-S_tuberosum XP_015163798.1-S_tuberosum XP_015163799.1-S_tuberosum XP_015164001.1-S_tuberosum XP_015164069.1-S_tuberosum XP_015164077.1-S_tuberosum XP_015164112.1-S_tuberosum XP_015164530.1-S_tuberosum XP_015164840.1-S_tuberosum XP_015165001.1-S_tuberosum XP_015165095.1-S_tuberosum XP_015165132.1-S_tuberosum XP_015165149.1-S_tuberosum XP_015165287.1-S_tuberosum XP_015165495.1-S_tuberosum XP_015165530.1-S_tuberosum XP_015165730.1-S_tuberosum XP_015165731.1-S_tuberosum XP_015165785.1-S_tuberosum XP_015165835.1-S_tuberosum XP_015166295.1-S_tuberosum XP_015166313.1-S_tuberosum XP_015166475.1-S_tuberosum XP_015166481.1-S_tuberosum XP_015166486.1-S_tuberosum XP_015166490.1-S_tuberosum XP_015166623.1-S_tuberosum XP_015166806.1-S_tuberosum XP_015166873.1-S_tuberosum XP_015166937.1-S_tuberosum XP_015167013.1-S_tuberosum XP_015167014.1-S_tuberosum XP_015167075.1-S_tuberosum XP_015167208.1-S_tuberosum XP_015167259.1-S_tuberosum XP_015167265.1-S_tuberosum XP_015167399.1-S_tuberosum XP_015167475.1-S_tuberosum XP_015167591.1-S_tuberosum XP_015167594.1-S_tuberosum XP_015167628.1-S_tuberosum XP_015167775.1-S_tuberosum XP_015167834.1-S_tuberosum XP_015168013.1-S_tuberosum XP_015168064.1-S_tuberosum XP_015168103.1-S_tuberosum XP_015168117.1-S_tuberosum XP_015168119.1-S_tuberosum XP_015168335.1-S_tuberosum XP_015168338.1-S_tuberosum XP_015168341.1-S_tuberosum XP_015168453.1-S_tuberosum XP_015168503.1-S_tuberosum XP_015168566.1-S_tuberosum XP_015168571.1-S_tuberosum XP_015168576.1-S_tuberosum XP_015168586.1-S_tuberosum XP_015168630.1-S_tuberosum XP_015168648.1-S_tuberosum XP_015168762.1-S_tuberosum XP_015168858.1-S_tuberosum XP_015168859.1-S_tuberosum XP_015168884.1-S_tuberosum XP_015168891.1-S_tuberosum XP_015168977.1-S_tuberosum XP_015169036.1-S_tuberosum XP_015169043.1-S_tuberosum XP_015169065.1-S_tuberosum XP_015169133.1-S_tuberosum XP_015169169.1-S_tuberosum XP_015169176.1-S_tuberosum XP_015169201.1-S_tuberosum XP_015169205.1-S_tuberosum XP_015169426.1-S_tuberosum XP_015169429.1-S_tuberosum XP_015169437.1-S_tuberosum XP_015169785.1-S_tuberosum XP_015169795.1-S_tuberosum XP_015169819.1-S_tuberosum XP_015169905.1-S_tuberosum XP_015170037.1-S_tuberosum XP_015170047.1-S_tuberosum XP_015170048.1-S_tuberosum XP_015170164.1-S_tuberosum XP_015170198.1-S_tuberosum XP_015170395.1-S_tuberosum XP_015170704.1-S_tuberosum XP_015170750.1-S_tuberosum XP_015170752.1-S_tuberosum XP_015170784.1-S_tuberosum XP_015170842.1-S_tuberosum XP_016537478.1-C_annuum XP_016539916.1-C_annuum XP_016540548.1-C_annuum XP_016540572.1-C_annuum XP_016540613.1-C_annuum XP_016540621.1-C_annuum XP_016540653.1-C_annuum XP_016540747.1-C_annuum XP_016540800.1-C_annuum XP_016540834.1-C_annuum XP_016540918.1-C_annuum XP_016540920.1-C_annuum XP_016540940.1-C_annuum XP_016540941.1-C_annuum XP_016540972.1-C_annuum XP_016540996.1-C_annuum XP_016541864.1-C_annuum XP_016542960.1-C_annuum XP_016543729.1-C_annuum XP_016544072.1-C_annuum XP_016544082.1-C_annuum XP_016544136.1-C_annuum XP_016544162.1-C_annuum XP_016544174.1-C_annuum XP_016544175.1-C_annuum XP_016544176.1-C_annuum XP_016544179.1-C_annuum XP_016544184.1-C_annuum XP_016544192.1-C_annuum XP_016544317.1-C_annuum XP_016544389.1-C_annuum XP_016544436.1-C_annuum XP_016544478.1-C_annuum XP_016544487.1-C_annuum XP_016544555.1-C_annuum XP_016544803.1-C_annuum XP_016545113.1-C_annuum XP_016545114.1-C_annuum XP_016545124.1-C_annuum XP_016545877.1-C_annuum XP_016546045.1-C_annuum XP_016546141.1-C_annuum XP_016546182.1-C_annuum XP_016546215.1-C_annuum XP_016546251.1-C_annuum XP_016546308.1-C_annuum XP_016546358.1-C_annuum XP_016546360.1-C_annuum XP_016546371.1-C_annuum XP_016546452.1-C_annuum XP_016546491.1-C_annuum XP_016546497.1-C_annuum XP_016546524.1-C_annuum XP_016546530.1-C_annuum XP_016546823.1-C_annuum XP_016546839.1-C_annuum XP_016548115.1-C_annuum XP_016549079.1-C_annuum XP_016549094.1-C_annuum XP_016549107.1-C_annuum XP_016549140.1-C_annuum XP_016549179.1-C_annuum XP_016549219.1-C_annuum XP_016549334.1-C_annuum XP_016549353.1-C_annuum XP_016549409.1-C_annuum XP_016549467.1-C_annuum XP_016549475.1-C_annuum XP_016549487.1-C_annuum XP_016549532.1-C_annuum XP_016550051.1-C_annuum XP_016552610.1-C_annuum XP_016552746.1-C_annuum XP_016553115.1-C_annuum XP_016553353.1-C_annuum XP_016553422.1-C_annuum XP_016553579.1-C_annuum XP_016553614.1-C_annuum XP_016553812.1-C_annuum XP_016553838.1-C_annuum XP_016553857.1-C_annuum XP_016553892.1-C_annuum XP_016553893.1-C_annuum XP_016554159.1-C_annuum XP_016554224.1-C_annuum XP_016554330.1-C_annuum XP_016554475.1-C_annuum XP_016554515.1-C_annuum XP_016554558.1-C_annuum XP_016554590.1-C_annuum XP_016554621.1-C_annuum XP_016554657.1-C_annuum XP_016555148.1-C_annuum XP_016555217.1-C_annuum XP_016555291.1-C_annuum XP_016555335.1-C_annuum XP_016555468.1-C_annuum XP_016555737.1-C_annuum XP_016555972.1-C_annuum XP_016556038.1-C_annuum XP_016556048.1-C_annuum XP_016556157.1-C_annuum XP_016556159.1-C_annuum XP_016556169.1-C_annuum XP_016556586.1-C_annuum XP_016556732.1-C_annuum XP_016556765.1-C_annuum XP_016556909.1-C_annuum XP_016556977.1-C_annuum XP_016556984.1-C_annuum XP_016557069.1-C_annuum XP_016557100.1-C_annuum XP_016557117.1-C_annuum XP_016557305.1-C_annuum XP_016557591.1-C_annuum XP_016558216.1-C_annuum XP_016558268.1-C_annuum XP_016558315.1-C_annuum XP_016558333.1-C_annuum XP_016558335.1-C_annuum XP_016558370.1-C_annuum XP_016558455.1-C_annuum XP_016558470.1-C_annuum XP_016558472.1-C_annuum XP_016558483.1-C_annuum XP_016558487.1-C_annuum XP_016558490.1-C_annuum XP_016558652.1-C_annuum XP_016558800.1-C_annuum XP_016559265.1-C_annuum XP_016559755.1-C_annuum XP_016560417.1-C_annuum XP_016560667.1-C_annuum XP_016561440.1-C_annuum XP_016561450.1-C_annuum XP_016561602.1-C_annuum XP_016561649.1-C_annuum XP_016562054.1-C_annuum XP_016562132.1-C_annuum XP_016562133.1-C_annuum XP_016562369.1-C_annuum XP_016562986.1-C_annuum XP_016563018.1-C_annuum XP_016563042.1-C_annuum XP_016563849.1-C_annuum XP_016563873.1-C_annuum XP_016564087.1-C_annuum XP_016564614.1-C_annuum XP_016565199.1-C_annuum XP_016566622.1-C_annuum XP_016566623.1-C_annuum XP_016566648.1-C_annuum XP_016566665.1-C_annuum XP_016566722.1-C_annuum XP_016566800.1-C_annuum XP_016566838.1-C_annuum XP_016566842.1-C_annuum XP_016566875.1-C_annuum XP_016566880.1-C_annuum XP_016566917.1-C_annuum XP_016567201.1-C_annuum XP_016567285.1-C_annuum XP_016567301.1-C_annuum XP_016567302.1-C_annuum XP_016567306.1-C_annuum XP_016567399.1-C_annuum XP_016567420.1-C_annuum XP_016567433.1-C_annuum XP_016567435.1-C_annuum XP_016567445.1-C_annuum XP_016568167.1-C_annuum XP_016570554.1-C_annuum XP_016570718.1-C_annuum XP_016570776.1-C_annuum XP_016570790.1-C_annuum XP_016570808.1-C_annuum XP_016570843.1-C_annuum XP_016570855.1-C_annuum XP_016570857.1-C_annuum XP_016570860.1-C_annuum XP_016571043.1-C_annuum XP_016571163.1-C_annuum XP_016571165.1-C_annuum XP_016571188.1-C_annuum XP_016571231.1-C_annuum XP_016571248.1-C_annuum XP_016571278.1-C_annuum XP_016571323.1-C_annuum XP_016571330.1-C_annuum XP_016571805.1-C_annuum XP_016573988.1-C_annuum XP_016573989.1-C_annuum XP_016574059.1-C_annuum XP_016574084.1-C_annuum XP_016574095.1-C_annuum XP_016574107.1-C_annuum XP_016574225.1-C_annuum XP_016574226.1-C_annuum XP_016574240.1-C_annuum XP_016574314.1-C_annuum XP_016574332.1-C_annuum XP_016574363.1-C_annuum XP_016574373.1-C_annuum XP_016574376.1-C_annuum XP_016574416.1-C_annuum XP_016574636.1-C_annuum XP_016574841.1-C_annuum XP_016575330.1-C_annuum XP_016576383.1-C_annuum XP_016576395.1-C_annuum XP_016576409.1-C_annuum XP_016576437.1-C_annuum XP_016576459.1-C_annuum XP_016576530.1-C_annuum XP_016576539.1-C_annuum XP_016576634.1-C_annuum XP_016576696.1-C_annuum XP_016576783.1-C_annuum XP_016576794.1-C_annuum XP_016576969.1-C_annuum XP_016577026.1-C_annuum XP_016577078.1-C_annuum XP_016577121.1-C_annuum XP_016577208.1-C_annuum XP_016577285.1-C_annuum XP_016578704.1-C_annuum XP_016578751.1-C_annuum XP_016578753.1-C_annuum XP_016578758.1-C_annuum XP_016578777.1-C_annuum XP_016578780.1-C_annuum XP_016578781.1-C_annuum XP_016578785.1-C_annuum XP_016578804.1-C_annuum XP_016578876.1-C_annuum XP_016578935.1-C_annuum XP_016579051.1-C_annuum XP_016579056.1-C_annuum XP_016579084.1-C_annuum XP_016579119.1-C_annuum XP_016579125.1-C_annuum XP_016579132.1-C_annuum XP_016579213.1-C_annuum XP_016579214.1-C_annuum XP_016579224.1-C_annuum XP_016579263.1-C_annuum XP_016579587.1-C_annuum XP_016579588.1-C_annuum XP_016579899.1-C_annuum XP_016580990.1-C_annuum XP_016581717.1-C_annuum XP_016581747.1-C_annuum XP_016581832.1-C_annuum XP_016581997.1-C_annuum XP_016582035.1-C_annuum XP_017217055.1-D_carota XP_017221138.1-D_carota XP_017221153.1-D_carota XP_017221183.1-D_carota XP_017221298.1-D_carota XP_017221557.1-D_carota XP_017221797.1-D_carota XP_017224850.1-D_carota XP_017224964.1-D_carota XP_017225245.1-D_carota XP_017225270.1-D_carota XP_017225283.1-D_carota XP_017225387.1-D_carota XP_017227497.1-D_carota XP_017227511.1-D_carota XP_017227985.1-D_carota XP_017228058.1-D_carota XP_017228079.1-D_carota XP_017228100.1-D_carota XP_017228343.1-D_carota XP_017228583.1-D_carota XP_017228664.1-D_carota XP_017228811.1-D_carota XP_017233051.1-D_carota XP_017233052.1-D_carota XP_017233583.1-D_carota XP_017239203.1-D_carota XP_017239544.1-D_carota XP_017239780.1-D_carota XP_017239877.1-D_carota XP_017239931.1-D_carota XP_017245376.1-D_carota XP_017248535.1-D_carota XP_017250790.1-D_carota XP_017250826.1-D_carota XP_017250828.1-D_carota XP_017250912.1-D_carota XP_017251133.1-D_carota XP_017252055.1-D_carota XP_017256508.1-D_carota XP_019066451.1-S_lycopersicum XP_019066468.1-S_lycopersicum XP_019066478.1-S_lycopersicum XP_019066485.1-S_lycopersicum XP_019066493.1-S_lycopersicum XP_019066911.1-S_lycopersicum XP_019066928.1-S_lycopersicum XP_019067255.1-S_lycopersicum XP_019067285.1-S_lycopersicum XP_019067532.1-S_lycopersicum XP_019067553.1-S_lycopersicum XP_019067571.1-S_lycopersicum XP_019067728.1-S_lycopersicum XP_019067775.1-S_lycopersicum XP_019068131.1-S_lycopersicum XP_019068151.1-S_lycopersicum XP_019068168.1-S_lycopersicum XP_019068170.1-S_lycopersicum XP_019068183.1-S_lycopersicum XP_019068193.1-S_lycopersicum XP_019068946.1-S_lycopersicum XP_019068962.1-S_lycopersicum XP_019068972.1-S_lycopersicum XP_019068974.1-S_lycopersicum XP_019068978.1-S_lycopersicum XP_019069452.1-S_lycopersicum XP_019069456.1-S_lycopersicum XP_019069517.1-S_lycopersicum XP_019069808.1-S_lycopersicum XP_019069809.1-S_lycopersicum XP_019069826.1-S_lycopersicum XP_019069865.1-S_lycopersicum XP_019070270.1-S_lycopersicum XP_019070278.1-S_lycopersicum XP_019070670.1-S_lycopersicum XP_019070686.1-S_lycopersicum XP_019071079.1-S_lycopersicum XP_019071119.1-S_lycopersicum XP_019071141.1-S_lycopersicum XP_019071447.1-S_lycopersicum XP_019071461.1-S_lycopersicum XP_019071481.1-S_lycopersicum XP_019071501.1-S_lycopersicum XP_019071506.1-S_lycopersicum XP_019071523.1-S_lycopersicum XP_019071524.1-S_lycopersicum XP_019102586.1-B_vulgaris XP_019102591.1-B_vulgaris XP_019102693.1-B_vulgaris XP_019102703.1-B_vulgaris XP_019102772.1-B_vulgaris XP_019102779.1-B_vulgaris XP_019102804.1-B_vulgaris XP_019102841.1-B_vulgaris XP_019102868.1-B_vulgaris XP_019102884.1-B_vulgaris XP_019102905.1-B_vulgaris XP_019102930.1-B_vulgaris XP_019102951.1-B_vulgaris XP_019102957.1-B_vulgaris XP_019103042.1-B_vulgaris XP_019103098.1-B_vulgaris XP_019103134.1-B_vulgaris XP_019103137.1-B_vulgaris XP_019103146.1-B_vulgaris XP_019103172.1-B_vulgaris XP_019103180.1-B_vulgaris XP_019103192.1-B_vulgaris XP_019103218.1-B_vulgaris XP_019103223.1-B_vulgaris XP_019103237.1-B_vulgaris XP_019103250.1-B_vulgaris XP_019103264.1-B_vulgaris XP_019103277.1-B_vulgaris XP_019103343.1-B_vulgaris XP_019103357.1-B_vulgaris XP_019103373.1-B_vulgaris XP_019103375.1-B_vulgaris XP_019103423.1-B_vulgaris XP_019103424.1-B_vulgaris XP_019103453.1-B_vulgaris XP_019103467.1-B_vulgaris XP_019103648.1-B_vulgaris XP_019103669.1-B_vulgaris XP_019103672.1-B_vulgaris XP_019103685.1-B_vulgaris XP_019103686.1-B_vulgaris XP_019103688.1-B_vulgaris XP_019103702.1-B_vulgaris XP_019103704.1-B_vulgaris XP_019103717.1-B_vulgaris XP_019103738.1-B_vulgaris XP_019103753.1-B_vulgaris XP_019103844.1-B_vulgaris XP_019103857.1-B_vulgaris XP_019103865.1-B_vulgaris XP_019103868.1-B_vulgaris XP_019103875.1-B_vulgaris XP_019103888.1-B_vulgaris XP_019103892.1-B_vulgaris XP_019103893.1-B_vulgaris XP_019103900.1-B_vulgaris XP_019103904.1-B_vulgaris XP_019104245.1-B_vulgaris XP_019104256.1-B_vulgaris XP_019104261.1-B_vulgaris XP_019104268.1-B_vulgaris XP_019104299.1-B_vulgaris XP_019104306.1-B_vulgaris XP_019104310.1-B_vulgaris XP_019104311.1-B_vulgaris XP_019104319.1-B_vulgaris XP_019104321.1-B_vulgaris XP_019104330.1-B_vulgaris XP_019104503.1-B_vulgaris XP_019104768.1-B_vulgaris XP_019104789.1-B_vulgaris XP_019104796.1-B_vulgaris XP_019104800.1-B_vulgaris XP_019104802.1-B_vulgaris XP_019104803.1-B_vulgaris XP_019104804.1-B_vulgaris XP_019104806.1-B_vulgaris XP_019104809.1-B_vulgaris XP_019104813.1-B_vulgaris XP_019104819.1-B_vulgaris XP_019104832.1-B_vulgaris XP_019104846.1-B_vulgaris XP_019104859.1-B_vulgaris XP_019104884.1-B_vulgaris XP_019104888.1-B_vulgaris XP_019104892.1-B_vulgaris XP_019104900.1-B_vulgaris XP_019105030.1-B_vulgaris XP_019105381.1-B_vulgaris XP_019105383.1-B_vulgaris XP_019105384.1-B_vulgaris XP_019105394.1-B_vulgaris XP_019105399.1-B_vulgaris XP_019105406.1-B_vulgaris XP_019105409.1-B_vulgaris XP_019105410.1-B_vulgaris XP_019105411.1-B_vulgaris XP_019105412.1-B_vulgaris XP_019105413.1-B_vulgaris XP_019105414.1-B_vulgaris XP_019105418.1-B_vulgaris XP_019105425.1-B_vulgaris XP_019105430.1-B_vulgaris XP_019105445.1-B_vulgaris XP_019105449.1-B_vulgaris XP_019105451.1-B_vulgaris XP_019105452.1-B_vulgaris XP_019105454.1-B_vulgaris XP_019105459.1-B_vulgaris XP_019105460.1-B_vulgaris XP_019105475.1-B_vulgaris XP_019105476.1-B_vulgaris XP_019105490.1-B_vulgaris XP_019105507.1-B_vulgaris XP_019105509.1-B_vulgaris XP_019105517.1-B_vulgaris XP_019105524.1-B_vulgaris XP_019105527.1-B_vulgaris XP_019105530.1-B_vulgaris XP_019105531.1-B_vulgaris XP_019105538.1-B_vulgaris XP_019105555.1-B_vulgaris XP_019105574.1-B_vulgaris XP_019105619.1-B_vulgaris XP_019105757.1-B_vulgaris XP_019105792.1-B_vulgaris XP_019105930.1-B_vulgaris XP_019105992.1-B_vulgaris XP_019106075.1-B_vulgaris XP_019106096.1-B_vulgaris XP_019106102.1-B_vulgaris XP_019106103.1-B_vulgaris XP_019106104.1-B_vulgaris XP_019106106.1-B_vulgaris XP_019106123.1-B_vulgaris XP_019106129.1-B_vulgaris XP_019106143.1-B_vulgaris XP_019106153.1-B_vulgaris XP_019106169.1-B_vulgaris XP_019106171.1-B_vulgaris XP_019106182.1-B_vulgaris XP_019106183.1-B_vulgaris XP_019106186.1-B_vulgaris XP_019106188.1-B_vulgaris XP_019106193.1-B_vulgaris XP_019106197.1-B_vulgaris XP_019106220.1-B_vulgaris XP_019106356.1-B_vulgaris XP_019106474.1-B_vulgaris XP_019106500.1-B_vulgaris XP_019106587.1-B_vulgaris XP_019106723.1-B_vulgaris XP_019106773.1-B_vulgaris XP_019106811.1-B_vulgaris XP_019106813.1-B_vulgaris XP_019106817.1-B_vulgaris XP_019106841.1-B_vulgaris XP_019106861.1-B_vulgaris XP_019106862.1-B_vulgaris XP_019106864.1-B_vulgaris XP_019106866.1-B_vulgaris XP_019106888.1-B_vulgaris XP_019107116.1-B_vulgaris XP_019107122.1-B_vulgaris XP_019107126.1-B_vulgaris XP_019107128.1-B_vulgaris XP_019107129.1-B_vulgaris XP_019107132.1-B_vulgaris XP_019107141.1-B_vulgaris XP_019107149.1-B_vulgaris XP_019107153.1-B_vulgaris XP_019107164.1-B_vulgaris XP_019107166.1-B_vulgaris XP_019107169.1-B_vulgaris XP_019107172.1-B_vulgaris XP_019107185.1-B_vulgaris XP_019107190.1-B_vulgaris XP_019107199.1-B_vulgaris XP_019107204.1-B_vulgaris XP_019107237.1-B_vulgaris XP_019107655.1-B_vulgaris XP_019107657.1-B_vulgaris XP_019107677.1-B_vulgaris XP_019107744.1-B_vulgaris XP_019107755.1-B_vulgaris XP_019107779.1-B_vulgaris XP_019107855.1-B_vulgaris XP_019107912.1-B_vulgaris XP_019107961.1-B_vulgaris XP_019107962.1-B_vulgaris XP_019107975.1-B_vulgaris XP_019108063.1-B_vulgaris XP_019108082.1-B_vulgaris XP_019108136.1-B_vulgaris XP_019108162.1-B_vulgaris XP_019108182.1-B_vulgaris XP_019108184.1-B_vulgaris XP_019108185.1-B_vulgaris XP_019108209.1-B_vulgaris XP_019108256.1-B_vulgaris XP_019108273.1-B_vulgaris XP_019108303.1-B_vulgaris XP_019108313.1-B_vulgaris XP_021713571.1-C_quinoa XP_021713913.1-C_quinoa XP_021715359.1-C_quinoa XP_021715954.1-C_quinoa XP_021715956.1-C_quinoa XP_021715979.1-C_quinoa XP_021715984.1-C_quinoa XP_021715985.1-C_quinoa XP_021716654.1-C_quinoa XP_021716659.1-C_quinoa XP_021716947.1-C_quinoa XP_021717653.1-C_quinoa XP_021717830.1-C_quinoa XP_021717883.1-C_quinoa XP_021717909.1-C_quinoa XP_021717923.1-C_quinoa XP_021717930.1-C_quinoa XP_021717945.1-C_quinoa XP_021718581.1-C_quinoa XP_021718914.1-C_quinoa XP_021718993.1-C_quinoa XP_021719308.1-C_quinoa XP_021719315.1-C_quinoa XP_021719327.1-C_quinoa XP_021719504.1-C_quinoa XP_021719900.1-C_quinoa XP_021720007.1-C_quinoa XP_021720937.1-C_quinoa XP_021721511.1-C_quinoa XP_021721680.1-C_quinoa XP_021722723.1-C_quinoa XP_021722992.1-C_quinoa XP_021723750.1-C_quinoa XP_021723900.1-C_quinoa XP_021723940.1-C_quinoa XP_021723952.1-C_quinoa XP_021724259.1-C_quinoa XP_021724278.1-C_quinoa XP_021724878.1-C_quinoa XP_021725051.1-C_quinoa XP_021725644.1-C_quinoa XP_021726146.1-C_quinoa XP_021726228.1-C_quinoa XP_021727142.1-C_quinoa XP_021727651.1-C_quinoa XP_021727699.1-C_quinoa XP_021728072.1-C_quinoa XP_021728361.1-C_quinoa XP_021728436.1-C_quinoa XP_021729405.1-C_quinoa XP_021729722.1-C_quinoa XP_021729756.1-C_quinoa XP_021729919.1-C_quinoa XP_021730020.1-C_quinoa XP_021730418.1-C_quinoa XP_021730467.1-C_quinoa XP_021732067.1-C_quinoa XP_021732272.1-C_quinoa XP_021732608.1-C_quinoa XP_021732639.1-C_quinoa XP_021733475.1-C_quinoa XP_021733482.1-C_quinoa XP_021733489.1-C_quinoa XP_021733496.1-C_quinoa XP_021734041.1-C_quinoa XP_021734043.1-C_quinoa XP_021734151.1-C_quinoa XP_021734740.1-C_quinoa XP_021734777.1-C_quinoa XP_021735132.1-C_quinoa XP_021735693.1-C_quinoa XP_021735697.1-C_quinoa XP_021735713.1-C_quinoa XP_021736552.1-C_quinoa XP_021736562.1-C_quinoa XP_021736572.1-C_quinoa XP_021736577.1-C_quinoa XP_021737709.1-C_quinoa XP_021738225.1-C_quinoa XP_021738358.1-C_quinoa XP_021738813.1-C_quinoa XP_021739434.1-C_quinoa XP_021739470.1-C_quinoa XP_021740132.1-C_quinoa XP_021740408.1-C_quinoa XP_021740416.1-C_quinoa XP_021740874.1-C_quinoa XP_021741374.1-C_quinoa XP_021741495.1-C_quinoa XP_021741927.1-C_quinoa XP_021742804.1-C_quinoa XP_021743053.1-C_quinoa XP_021743439.1-C_quinoa XP_021744014.1-C_quinoa XP_021744660.1-C_quinoa XP_021744666.1-C_quinoa XP_021744845.1-C_quinoa XP_021744867.1-C_quinoa XP_021745103.1-C_quinoa XP_021745686.1-C_quinoa XP_021745687.1-C_quinoa XP_021746033.1-C_quinoa XP_021746623.1-C_quinoa XP_021746962.1-C_quinoa XP_021747722.1-C_quinoa XP_021747771.1-C_quinoa XP_021747867.1-C_quinoa XP_021747913.1-C_quinoa XP_021747926.1-C_quinoa XP_021748443.1-C_quinoa XP_021748580.1-C_quinoa XP_021748627.1-C_quinoa XP_021749062.1-C_quinoa XP_021749392.1-C_quinoa XP_021749400.1-C_quinoa XP_021749530.1-C_quinoa XP_021749699.1-C_quinoa XP_021749700.1-C_quinoa XP_021749912.1-C_quinoa XP_021750226.1-C_quinoa XP_021750227.1-C_quinoa XP_021750246.1-C_quinoa XP_021750441.1-C_quinoa XP_021750668.1-C_quinoa XP_021751003.1-C_quinoa XP_021751230.1-C_quinoa XP_021751247.1-C_quinoa XP_021752075.1-C_quinoa XP_021752555.1-C_quinoa XP_021753578.1-C_quinoa XP_021753589.1-C_quinoa XP_021753629.1-C_quinoa XP_021753783.1-C_quinoa XP_021753820.1-C_quinoa XP_021753839.1-C_quinoa XP_021754405.1-C_quinoa XP_021754912.1-C_quinoa XP_021755334.1-C_quinoa XP_021755466.1-C_quinoa XP_021755868.1-C_quinoa XP_021756147.1-C_quinoa XP_021757146.1-C_quinoa XP_021757187.1-C_quinoa XP_021757225.1-C_quinoa XP_021757449.1-C_quinoa XP_021757455.1-C_quinoa XP_021757480.1-C_quinoa XP_021757500.1-C_quinoa XP_021757976.1-C_quinoa XP_021758525.1-C_quinoa XP_021758565.1-C_quinoa XP_021758730.1-C_quinoa XP_021760552.1-C_quinoa XP_021760565.1-C_quinoa XP_021760604.1-C_quinoa XP_021760653.1-C_quinoa XP_021760668.1-C_quinoa XP_021760676.1-C_quinoa XP_021761150.1-C_quinoa XP_021761154.1-C_quinoa XP_021761170.1-C_quinoa XP_021761176.1-C_quinoa XP_021761206.1-C_quinoa XP_021761360.1-C_quinoa XP_021761368.1-C_quinoa XP_021761820.1-C_quinoa XP_021762535.1-C_quinoa XP_021762898.1-C_quinoa XP_021762987.1-C_quinoa XP_021763635.1-C_quinoa XP_021763640.1-C_quinoa XP_021764861.1-C_quinoa XP_021765257.1-C_quinoa XP_021765399.1-C_quinoa XP_021765428.1-C_quinoa XP_021765430.1-C_quinoa XP_021765561.1-C_quinoa XP_021765934.1-C_quinoa XP_021766269.1-C_quinoa XP_021766277.1-C_quinoa XP_021766281.1-C_quinoa XP_021766583.1-C_quinoa XP_021766596.1-C_quinoa XP_021766691.1-C_quinoa XP_021766701.1-C_quinoa XP_021767520.1-C_quinoa XP_021767672.1-C_quinoa XP_021767835.1-C_quinoa XP_021768029.1-C_quinoa XP_021768073.1-C_quinoa XP_021768102.1-C_quinoa XP_021768142.1-C_quinoa XP_021768439.1-C_quinoa XP_021768522.1-C_quinoa XP_021768620.1-C_quinoa XP_021768892.1-C_quinoa XP_021769500.1-C_quinoa XP_021770737.1-C_quinoa XP_021770739.1-C_quinoa XP_021771327.1-C_quinoa XP_021771433.1-C_quinoa XP_021771481.1-C_quinoa XP_021771491.1-C_quinoa XP_021771710.1-C_quinoa XP_021771787.1-C_quinoa XP_021771799.1-C_quinoa XP_021773304.1-C_quinoa XP_021773511.1-C_quinoa XP_021773559.1-C_quinoa XP_021773581.1-C_quinoa XP_021774228.1-C_quinoa XP_021774358.1-C_quinoa XP_021775243.1-C_quinoa XP_021775479.1-C_quinoa XP_021775485.1-C_quinoa XP_025883458.1-S_lycopersicum XP_025883812.1-S_lycopersicum XP_025884071.1-S_lycopersicum XP_025884264.1-S_lycopersicum XP_025884586.1-S_lycopersicum XP_025884621.1-S_lycopersicum XP_025884771.1-S_lycopersicum XP_025886547.1-S_lycopersicum XP_025886548.1-S_lycopersicum XP_025888383.1-S_lycopersicum XP_025888409.1-S_lycopersicum YP_009049732.1-C_annuum
OG0000002: 00001g00231.1-P_axillaris 00002g00037.1-P_axillaris 00003.g538.t1_0-U_gibba 00003.g673.t1_0-U_gibba 00004g02328.1-P_axillaris 00005.g892.t1_0-U_gibba 00006.g1000.t1_0-U_gibba 00006g00098.1-P_axillaris 00007.g1143.t1_0-U_gibba 00007.g1163.t1_0-U_gibba 00007g00207.1-P_axillaris 00007g00289.1-P_axillaris 00007g00823.1-P_axillaris 00007g02122.1-P_axillaris 00007g02125.1-P_axillaris 00007g02414.1-P_axillaris 00008g02024.1-P_axillaris 00009g00621.1-P_axillaris 00012.g1793.t1_0-U_gibba 00013g00223.1-P_axillaris 00013g01023.1-P_axillaris 00015g03118.1-P_axillaris 00018.g2465.t1_0-U_gibba 00018g00228.1-P_axillaris 00020.g2644.t1_0-U_gibba 00020g02349.1-P_axillaris 00021.g2727.t1_0-U_gibba 00022.g2812.t1_0-U_gibba 00025.g3091.t1_0-U_gibba 00027.g3232.t1_0-U_gibba 00034.g3884.t1_0-U_gibba 00034.g3894.t1_0-U_gibba 00036.g4049.t1_0-U_gibba 00036g00710.1-P_axillaris 00038g01640.1-P_axillaris 00039.g4348.t1_0-U_gibba 00041g01811.1-P_axillaris 00042g02519.1-P_axillaris Leryth_000473-t1-L_erythrorhizon 00047g01824.1-P_axillaris 00050g00512.1-P_axillaris 00051.g5235.t1_0-U_gibba 00056g00026.1-P_axillaris 000578-RA-A_hypochondriacus Leryth_000587-t1-L_erythrorhizon Leryth_000587-t2-L_erythrorhizon 00059.g5723.t1_0-U_gibba 00069.g6320.t1_0-U_gibba 00071g00135.1-P_axillaris 00074g00355.1-P_axillaris 00074g01820.1-P_axillaris 00088g01621.1-P_axillaris 00089g01411.1-P_axillaris 00090.g7451.t1_0-U_gibba 00090g00168.1-P_axillaris 00096g01718.1-P_axillaris 00102.g8038.t1_0-U_gibba 00102g01226.1-P_axillaris 00102g01858.1-P_axillaris 00103.g8082.t1_0-U_gibba 001144-RA-A_hypochondriacus 00114g00127.1-P_axillaris Leryth_001159-t1-L_erythrorhizon 00118g00310.1-P_axillaris 00125g01321.1-P_axillaris Leryth_001287-t1-L_erythrorhizon Leryth_001287-t2-L_erythrorhizon 00129.g9140.t1_0-U_gibba 00129g00228.1-P_axillaris 00132g01412.1-P_axillaris 00134g00189.1-P_axillaris 00137g01812.1-P_axillaris 001409-RA-A_hypochondriacus 00141.g9547.t1_0-U_gibba Leryth_001446-t1-L_erythrorhizon 00147g00136.1-P_axillaris 00156.g10044.t1_0-U_gibba 001575-RA-A_hypochondriacus 001581-A_chinensis 00160g00722.1-P_axillaris 00161.g10216.t1_0-U_gibba 00164g00216.1-P_axillaris 00166g01118.1-P_axillaris 00170g01335.1-P_axillaris 00170g01336.1-P_axillaris 00177g00512.1-P_axillaris 00185.g10838.t1_0-U_gibba 00191g01323.1-P_axillaris 00194g00218.1-P_axillaris Leryth_001980-t1-L_erythrorhizon 00200.g11318.t1_0-U_gibba 00203g01315.1-P_axillaris Leryth_002139-t1-L_erythrorhizon 00222g00715.1-P_axillaris 00222g00821.1-P_axillaris 00228.g12021.t1_0-U_gibba 00235.g12224.t1_0-U_gibba Leryth_002446-t1-L_erythrorhizon 002494-RA-A_hypochondriacus 00264.g12871.t1_0-U_gibba 00268g00046.1-P_axillaris 00269.g12991.t1_0-U_gibba 00269g00088.1-P_axillaris 00272.g13072.t1_0-U_gibba 00273g00087.1-P_axillaris 00274g00625.1-P_axillaris Leryth_002911-t1-L_erythrorhizon 00295g01125.1-P_axillaris 003040-RA-A_hypochondriacus 003052-RA-A_hypochondriacus 00305g00045.1-P_axillaris 00311g01112.1-P_axillaris 003206-RA-A_hypochondriacus Leryth_003394-t1-L_erythrorhizon 00341.g14360.t1_0-U_gibba 00342g00113.1-P_axillaris 00349g00057.1-P_axillaris 00362g00831.1-P_axillaris 003692-RA-A_hypochondriacus Leryth_003711-t1-L_erythrorhizon 00371g00087.1-P_axillaris 003914-RA-A_hypochondriacus 00391g00621.1-P_axillaris 00394.g15276.t1_0-U_gibba 00414.g15579.t1_0-U_gibba 004206-RA-A_hypochondriacus 004207-RA-A_hypochondriacus 00420g00240.1-P_axillaris Leryth_004279-t1-L_erythrorhizon 00428g00117.1-P_axillaris Leryth_004399-t1-L_erythrorhizon Leryth_004505-t1-L_erythrorhizon 00451g00059.1-P_axillaris 00452g00412.1-P_axillaris 00453.g16116.t1_0-U_gibba 004571-RA-A_hypochondriacus 00464.g16263.t1_0-U_gibba 00467.g16296.t1_0-U_gibba 00481.g16480.t1_0-U_gibba 00485g00916.1-P_axillaris 004892-RA-A_hypochondriacus Leryth_004939-t1-L_erythrorhizon Leryth_004939-t2-L_erythrorhizon Leryth_004939-t3-L_erythrorhizon 00496.g16689.t1_0-U_gibba 00497.g16695.t1_0-U_gibba 00515g00013.1-P_axillaris 00516g00673.1-P_axillaris Leryth_005216-t1-L_erythrorhizon 00526g00820.1-P_axillaris 00532.g21611.t1_0-U_gibba 00543g00414.1-P_axillaris Leryth_005476-t1-L_erythrorhizon 00558.g21664.t1_0-U_gibba Leryth_005625-t1-L_erythrorhizon 00567.g17382.t1_0-U_gibba 005711-A_chinensis 005718-RA-A_hypochondriacus 00575g00016.1-P_axillaris 00579g00055.1-P_axillaris 005880-RA-A_hypochondriacus 005979-RA-A_hypochondriacus 00606g00073.1-P_axillaris 00640.g21852.t1_0-U_gibba Leryth_006411-t1-L_erythrorhizon Leryth_006411-t2-L_erythrorhizon 00649.g21872.t1_0-U_gibba Leryth_006548-t1-L_erythrorhizon Leryth_006548-t2-L_erythrorhizon Leryth_006548-t3-L_erythrorhizon Leryth_006565-t1-L_erythrorhizon 00658g00110.1-P_axillaris 00668.g18203.t1_0-U_gibba 00682g00009.1-P_axillaris Leryth_006909-t1-L_erythrorhizon 00698.g18424.t1_0-U_gibba 00700g00732.1-P_axillaris 007281-RA-A_hypochondriacus Leryth_007420-t1-L_erythrorhizon 00761.g22057.t1_0-U_gibba 00763g00441.1-P_axillaris 00769.g18906.t1_0-U_gibba 00777g00521.1-P_axillaris 00779g00512.1-P_axillaris Leryth_007966-t1-L_erythrorhizon 00797g00013.1-P_axillaris Leryth_008035-t1-L_erythrorhizon Leryth_008133-t1-L_erythrorhizon Leryth_008133-t2-L_erythrorhizon Leryth_008133-t3-L_erythrorhizon Leryth_008133-t4-L_erythrorhizon 00814.g22232.t1_0-U_gibba 00840g00121.1-P_axillaris 00847g00211.1-P_axillaris 008557-RA-A_hypochondriacus Leryth_008670-t1-L_erythrorhizon 00876g00221.1-P_axillaris 008931-RA-A_hypochondriacus 00911g00012.1-P_axillaris 009302-RA-A_hypochondriacus 00944g00140.1-P_axillaris 00978g00214.1-P_axillaris 009962-RA-A_hypochondriacus Leryth_010043-t1-L_erythrorhizon 010072-RA-A_hypochondriacus 01007g00117.1-P_axillaris 01013.g22652.t1_0-U_gibba 010412-RA-A_hypochondriacus Leryth_010562-t1-L_erythrorhizon 01089.g22769.t1_0-U_gibba 01092.g20222.t1_0-U_gibba Leryth_010937-t1-L_erythrorhizon 01101g00048.1-P_axillaris Leryth_011287-t1-L_erythrorhizon Leryth_011287-t2-L_erythrorhizon Leryth_011287-t3-L_erythrorhizon Leryth_011287-t4-L_erythrorhizon Leryth_011527-t1-L_erythrorhizon 011563-RA-A_hypochondriacus 011595-RA-A_hypochondriacus Leryth_012183-t1-L_erythrorhizon 01221g00042.1-P_axillaris Leryth_012399-t1-L_erythrorhizon Leryth_012409-t1-L_erythrorhizon 01251g00013.1-P_axillaris 01256g00017.1-P_axillaris 012588-RA-A_hypochondriacus 012690-RA-A_hypochondriacus Leryth_013087-t1-L_erythrorhizon 01314g00012.1-P_axillaris 01324.g23181.t1_0-U_gibba 013281-RA-A_hypochondriacus 013384-RA-A_hypochondriacus Leryth_013726-t1-L_erythrorhizon Leryth_013871-t1-L_erythrorhizon 01401.g23320.t1_0-U_gibba Leryth_014233-t1-L_erythrorhizon 014454-RA-A_hypochondriacus 014515-RA-A_hypochondriacus 01464g00024.1-P_axillaris 014752-RA-A_hypochondriacus 015189-RA-A_hypochondriacus Leryth_015245-t1-L_erythrorhizon Leryth_015269-t1-L_erythrorhizon Leryth_015390-t1-L_erythrorhizon Leryth_015461-t1-L_erythrorhizon 015499-RA-A_hypochondriacus 01555.g23579.t1_0-U_gibba 015710-RA-A_hypochondriacus Leryth_015770-t1-L_erythrorhizon 016280-RA-A_hypochondriacus 016341-A_chinensis Leryth_016792-t1-L_erythrorhizon Leryth_016812-t1-L_erythrorhizon 016939-RA-A_hypochondriacus Leryth_016944-t1-L_erythrorhizon Leryth_016944-t2-L_erythrorhizon Leryth_016967-t1-L_erythrorhizon 018036-RA-A_hypochondriacus 018180-RA-A_hypochondriacus Leryth_018246-t1-L_erythrorhizon 018291-A_chinensis Leryth_018806-t1-L_erythrorhizon 018888-RA-A_hypochondriacus 018889-RA-A_hypochondriacus 019052-RA-A_hypochondriacus Leryth_019264-t1-L_erythrorhizon Leryth_019318-t1-L_erythrorhizon 019355-RA-A_hypochondriacus Leryth_019487-t1-L_erythrorhizon Leryth_019503-t1-L_erythrorhizon 019616-RA-A_hypochondriacus 01969g00021.1-P_axillaris Leryth_019757-t1-L_erythrorhizon Leryth_019905-t1-L_erythrorhizon Leryth_020293-t1-L_erythrorhizon 020361-A_chinensis Leryth_020528-t1-L_erythrorhizon Leryth_020544-t1-L_erythrorhizon Leryth_020544-t2-L_erythrorhizon Leryth_020762-t1-L_erythrorhizon 020916-RA-A_hypochondriacus Leryth_020967-t1-L_erythrorhizon 021361-A_chinensis Leryth_021562-t1-L_erythrorhizon 021572-RA-A_hypochondriacus 021729-RA-A_hypochondriacus Leryth_021841-t1-L_erythrorhizon 02208.g24058.t1_0-U_gibba Leryth_024048-t1-L_erythrorhizon Leryth_024309-t1-L_erythrorhizon 02557.g24193.t1_0-U_gibba 02630.g24220.t1_0-U_gibba Leryth_026696-t1-L_erythrorhizon Leryth_026790-t1-L_erythrorhizon Leryth_026813-t1-L_erythrorhizon Leryth_027085-t1-L_erythrorhizon Leryth_027526-t1-L_erythrorhizon Leryth_027548-t1-L_erythrorhizon 030851-A_chinensis 031311-A_chinensis 03779g00019.1-P_axillaris 047241-A_chinensis 052151-A_chinensis 081171-A_chinensis 081181-A_chinensis 089571-A_chinensis 092691-A_chinensis 098041-A_chinensis 10194_c0_g1_i1_274_912_n-E_plantagineum 10194_c0_g1_i2_274_1167_n-E_plantagineum 10377_c0_g1_i1_391_948_n-A_euchroma 10377_c0_g2_i1_3_1124_n-A_euchroma 104391-A_chinensis 111951-A_chinensis 116791-A_chinensis 121951-A_chinensis 12627_c0_g2_i1_1_372_n-A_euchroma 12889_c0_g1_i1_106_714_n-E_plantagineum 12889_c0_g1_i2_106_714_n-E_plantagineum 12889_c0_g1_i3_106_981_n-E_plantagineum 12889_c0_g3_i2_1_600_n-E_plantagineum 12889_c1_g2_i2_2_409_n-E_plantagineum 12889_c1_g3_i1_2_367_n-E_plantagineum 12889_c1_g3_i2_2_325_n-E_plantagineum 132371-A_chinensis 13334_c8_g1_i1_1_354_n-A_euchroma 13394_c0_g2_i1_2_313_p-L_officinale 13395_c0_g1_i2_293_1150_n-A_euchroma 13395_c0_g1_i3_293_1156_n-A_euchroma 13395_c0_g1_i4_293_1303_n-A_euchroma 13395_c0_g1_i5_293_1297_n-A_euchroma 13409_c0_g1_i1_3_377_p-L_officinale 13534_c0_g1_i1_28_840_n-A_euchroma 13534_c0_g1_i2_21_599_n-A_euchroma 136031-A_chinensis 13697.g24988.t1_0-U_gibba 13731_c3_g2_i1_2_562_n-A_euchroma 13731_c3_g2_i2_2_565_n-A_euchroma 137761-A_chinensis 13909_c3_g1_i2_401_1246_p-A_euchroma 13909_c3_g1_i5_401_1120_p-A_euchroma 13909_c3_g3_i1_2_418_p-A_euchroma 13909_c3_g3_i2_158_982_p-A_euchroma 13909_c3_g4_i2_225_1172_p-A_euchroma 13980_c0_g1_i1_1_363_n-A_euchroma 13980_c2_g3_i2_133_1095_p-A_euchroma 13980_c2_g3_i3_888_1496_p-A_euchroma 14098_c5_g1_i1_718_1278_p-E_plantagineum 14098_c5_g1_i3_195_674_p-E_plantagineum 14098_c5_g1_i5_195_1010_p-E_plantagineum 14195_c1_g1_i1_1_822_n-A_euchroma 14195_c1_g1_i2_1_477_n-A_euchroma 14195_c1_g2_i1_192_1253_n-A_euchroma 14195_c1_g2_i3_1_1068_n-A_euchroma 14195_c1_g2_i5_1223_1627_n-A_euchroma 14195_c1_g2_i6_70_858_n-A_euchroma 14222_c2_g3_i1_144_944_p-A_euchroma 14222_c2_g3_i2_144_812_p-A_euchroma 14301_c1_g2_i1_460_1272_n-E_plantagineum 14301_c1_g2_i2_267_1910_n-E_plantagineum 14301_c1_g2_i3_1_825_n-E_plantagineum 14301_c1_g2_i4_459_2108_n-E_plantagineum 14301_c6_g1_i1_116_898_p-A_euchroma 14301_c6_g1_i4_116_970_p-A_euchroma 14301_c6_g3_i3_53_574_p-A_euchroma 14301_c6_g3_i4_53_883_p-A_euchroma 143561-A_chinensis 14372_c0_g1_i1_2_418_p-L_officinale 14372_c0_g2_i1_68_547_p-L_officinale 14372_c1_g1_i1_3_365_p-L_officinale 14391_c4_g3_i3_133_1092_p-A_euchroma 144741-A_chinensis 14550_c3_g1_i1_1_366_n-E_plantagineum 14550_c3_g1_i2_463_1914_n-E_plantagineum 14550_c3_g1_i4_463_1923_n-E_plantagineum 14550_c3_g1_i5_463_1929_n-E_plantagineum 14550_c3_g1_i6_463_1929_n-E_plantagineum 14817_c1_g1_i1_1_774_p-E_plantagineum 14817_c1_g1_i5_275_1024_p-E_plantagineum 148821-A_chinensis 14980_c2_g1_i1_216_1376_p-A_euchroma 14980_c9_g1_i1_2_562_p-A_euchroma 15232_c0_g1_i1_2_640_n-L_officinale 15232_c1_g1_i2_1_339_n-L_officinale 15257_c4_g1_i1_3_506_p-A_euchroma 15325_c0_g1_i2_128_433_p-E_plantagineum 15368_c1_g3_i1_105_920_n-A_euchroma 15368_c1_g3_i2_209_1003_n-A_euchroma 15368_c1_g3_i3_209_1003_n-A_euchroma 15368_c1_g3_i5_105_920_n-A_euchroma 15368_c1_g3_i6_3_374_n-A_euchroma 15368_c1_g3_i7_209_772_n-A_euchroma 15368_c1_g3_i8_105_689_n-A_euchroma 15368_c1_g3_i9_3_374_n-A_euchroma 15421_c1_g1_i1_164_1276_p-E_plantagineum 15522_c0_g1_i1_322_1167_n-A_euchroma 15522_c2_g3_i2_3_884_p-A_euchroma 15522_c2_g3_i4_698_1378_p-A_euchroma 15522_c2_g3_i5_328_1236_p-A_euchroma 15710_c0_g1_i1_2_313_p-A_euchroma 15710_c0_g2_i1_3_752_p-A_euchroma 15743_c0_g4_i1_1_495_p-E_plantagineum 15743_c0_g5_i1_118_1224_p-E_plantagineum 15743_c1_g1_i1_312_1148_n-E_plantagineum 15743_c1_g2_i2_3_728_n-E_plantagineum 15743_c1_g2_i3_277_1236_n-E_plantagineum 15743_c1_g3_i2_3_917_n-E_plantagineum 15743_c1_g4_i1_157_1107_n-E_plantagineum 15743_c1_g5_i2_186_1022_n-E_plantagineum 15767_c0_g2_i5_2214_2819_n-E_plantagineum 15767_c0_g3_i1_1_549_n-E_plantagineum 15773_c0_g1_i1_42_809_p-E_plantagineum 15773_c1_g5_i1_43_789_p-E_plantagineum 15773_c1_g5_i4_43_348_p-E_plantagineum 15814_c0_g1_i1_3_512_n-L_officinale 15814_c0_g1_i2_3_500_n-L_officinale 15861_c2_g4_i1_108_1055_p-E_plantagineum 15861_c2_g4_i2_108_1031_p-E_plantagineum 15861_c2_g4_i3_108_824_p-E_plantagineum 15988_c3_g1_i1_98_493_p-A_euchroma 15988_c3_g1_i2_98_664_p-A_euchroma 15988_c3_g2_i1_209_649_p-A_euchroma 15988_c3_g2_i2_209_649_p-A_euchroma 16359_c1_g2_i1_2_856_n-E_plantagineum 16359_c1_g3_i1_1_507_p-E_plantagineum 16359_c1_g4_i2_309_1076_n-E_plantagineum 16359_c1_g6_i1_157_999_p-E_plantagineum 16380_c0_g1_i1_179_961_p-E_plantagineum 16380_c2_g1_i2_139_1173_p-E_plantagineum 16380_c2_g2_i1_268_1362_p-E_plantagineum 16380_c2_g2_i2_3_1076_p-E_plantagineum 16380_c2_g2_i3_230_1282_p-E_plantagineum 16380_c2_g4_i1_635_940_p-E_plantagineum 16380_c2_g4_i2_51_827_p-E_plantagineum 16655_c2_g1_i1_132_599_p-E_plantagineum 16655_c2_g1_i3_114_680_p-E_plantagineum 16655_c2_g1_i4_132_590_p-E_plantagineum 16655_c2_g1_i5_2_685_p-E_plantagineum 166841-A_chinensis 16700_c2_g2_i1_179_1024_n-A_euchroma 16938_c3_g5_i2_143_520_p-A_euchroma 16938_c3_g5_i3_281_1753_p-A_euchroma 16938_c3_g5_i4_143_1600_p-A_euchroma 16938_c3_g7_i1_96_437_p-A_euchroma 16968_c0_g2_i1_237_860_p-E_plantagineum 16968_c0_g2_i2_237_617_p-E_plantagineum 16968_c0_g3_i1_28_834_n-E_plantagineum 16968_c0_g3_i1_914_1219_n-E_plantagineum 16968_c0_g3_i2_1036_1341_n-E_plantagineum 16968_c0_g3_i2_129_956_n-E_plantagineum 16968_c0_g3_i3_129_1178_n-E_plantagineum 16968_c0_g3_i4_28_1056_n-E_plantagineum 16968_c0_g3_i5_3_317_n-E_plantagineum 17096_c2_g1_i1_393_1535_n-E_plantagineum 17096_c2_g1_i2_331_1449_n-E_plantagineum 171151-A_chinensis 17265_c3_g1_i1_161_1057_p-A_euchroma 17265_c3_g2_i1_112_483_p-A_euchroma 17265_c3_g2_i1_876_1424_p-A_euchroma 17265_c3_g2_i2_112_915_p-A_euchroma 172901-A_chinensis 172911-A_chinensis 173251-A_chinensis 17437_c2_g1_i2_1_1026_p-A_euchroma 17437_c2_g1_i4_278_919_p-A_euchroma 17437_c2_g1_i5_278_766_p-A_euchroma 17519_c4_g1_i1_95_1153_p-A_euchroma 17519_c4_g1_i3_162_1244_p-A_euchroma 17519_c4_g1_i4_3_1190_p-A_euchroma 1782_c0_g1_i1_53_676_p-A_euchroma 18006_c2_g5_i1_66_452_p-A_euchroma 184971-A_chinensis 18697_c0_g2_i1_2_361_n-L_officinale 18697_c1_g1_i2_137_988_p-L_officinale 18697_c1_g2_i1_137_937_p-L_officinale 18697_c1_g2_i2_179_979_p-L_officinale 18697_c1_g3_i2_118_918_n-L_officinale 18697_c1_g4_i2_3_320_n-L_officinale 18697_c1_g4_i4_259_1110_n-L_officinale 18809_c0_g1_i1_275_1132_n-L_officinale 18809_c0_g1_i2_275_1135_n-L_officinale 18809_c0_g1_i3_275_1129_n-L_officinale 18809_c0_g2_i1_167_1024_p-L_officinale 18809_c0_g2_i2_167_1021_p-L_officinale 19143_c0_g1_i2_76_744_n-L_officinale 19143_c0_g1_i3_76_753_n-L_officinale 19143_c0_g1_i4_76_972_n-L_officinale 19143_c0_g1_i6_3_371_n-L_officinale 19143_c0_g1_i7_76_972_n-L_officinale 19143_c0_g1_i8_76_981_n-L_officinale 19143_c0_g2_i1_207_875_p-L_officinale 19143_c0_g2_i2_129_1025_p-L_officinale 19143_c0_g2_i4_176_1072_p-L_officinale 19143_c0_g2_i5_129_461_p-L_officinale 19143_c0_g2_i7_176_694_p-L_officinale 19545_c0_g1_i1_8_1063_n-L_officinale 19545_c0_g1_i2_3_944_n-L_officinale 19545_c0_g1_i3_3_944_n-L_officinale 19545_c0_g1_i4_8_1063_n-L_officinale 19545_c0_g2_i1_135_980_p-L_officinale 19545_c0_g2_i2_136_1194_p-L_officinale 19545_c0_g2_i3_135_1193_p-L_officinale 19545_c0_g2_i4_136_975_p-L_officinale 19545_c0_g2_i5_136_1191_p-L_officinale 19545_c0_g2_i6_135_1190_p-L_officinale 19545_c0_g2_i7_136_1224_p-L_officinale 195891-A_chinensis 19681_c0_g1_i1_103_432_p-L_officinale 197141-A_chinensis 199471-A_chinensis 2000059-H_sp. 2000417-P_campanularia 2000583-M_paniculata 2000729-M_paniculata 2000736-P_arenarium 2000832_-H_texanum 2000833_-H_texanum 2001047-H_mendocinum 2001157-H_racemosum 2001178-M_paniculata 2001462-H_mendocinum 2002024_-H_texanum 2002394-L_madreporoides 2002414-M_paniculata 2002415-M_paniculata 2002512-P_arenarium 2002641-H_greggii 2002642-H_greggii 2002643-H_greggii 2002733-H_convolvulaceum 2002734-H_convolvulaceum 2002735-H_convolvulaceum 2002736-H_convolvulaceum 2002737-H_convolvulaceum 2002882-H_convolvulaceum 2003056-L_madreporoides 2003074-E_acuminata 2003420-M_paniculata 2003421-M_paniculata 2003422-M_paniculata 2003454-M_paniculata 2003516-H_greggii 2003672-M_paniculata 2003734-H_mendocinum 2004104_-H_calcicola 2004125_-H_filiforme 2004126_-H_filiforme 2004432-H_mendocinum 2004713_-H_filiforme 2004714_-H_filiforme 2004993-M_paniculata 2004995-M_paniculata 2004996-M_paniculata 2005060-H_greggii 2005071-H_sp. 2005072-H_sp. 2005073-H_sp. 2005632-H_mendocinum 2005892-H_mendocinum 2005893-H_mendocinum 2006059_-H_filiforme 2006122-H_mendocinum 2006411-H_sp. 2006412-H_sp. 2006579-P_campanularia 2006693-H_karwinsky 2006733-H_racemosum 2006735-H_racemosum 2007166-E_acuminata 2007224-H_racemosum 2007269-P_arenarium 2007300-P_arenarium 2007301-P_arenarium 2007613_-H_filiforme 2007614_-H_filiforme 2007734-L_madreporoides 2007735-L_madreporoides 2008166_-H_filiforme 2008207-P_campanularia 2008420-H_mendocinum 2008464-H_racemosum 2008465-H_racemosum 2008677-P_campanularia 2008698-L_madreporoides 2008699-L_madreporoides 2008755_-H_filiforme 2008756_-H_filiforme 2008757_-H_filiforme 2008758_-H_filiforme 2008759_-H_filiforme 2009206-H_convolvulaceum 2009207-H_convolvulaceum 2009209-H_convolvulaceum 2009439_-H_filiforme 2009440_-H_filiforme 2009453-H_mendocinum 2009454-H_mendocinum 2009687-P_arenarium 2009781-P_arenarium 2010093_-H_calcicola 2010302-L_madreporoides 2010317-M_paniculata 2010340-L_madreporoides 2010884-H_mendocinum 2010885-H_mendocinum 2010886-H_mendocinum 2011031_-H_texanum 2011032_-H_texanum 2011033_-H_texanum 2011806_-H_calcicola 2011986-H_greggii 2012054_-H_texanum 2012055_-H_texanum 2012156-H_karwinsky 2012157-H_karwinsky 2012158-H_karwinsky 2012174-M_paniculata 2012175-M_paniculata 2012769-M_paniculata 2012931-E_acuminata 2012956-H_racemosum 2012973-H_greggii 2013066-H_mendocinum 2013085-P_arenarium 2013298-H_mendocinum 2013333-H_sp. 2013385-M_paniculata 2013443-L_madreporoides 2013507-L_madreporoides 2013621-P_arenarium 2013653_-H_filiforme 2013671-P_arenarium 2014025_-H_filiforme 2014066-H_tenellum-juvenile_leaf 2014176-H_sp. 2014237-P_arenarium 2014413_-H_filiforme 2014414_-H_filiforme 2014416-H_greggii 2014427-H_greggii 2014452-H_convolvulaceum 2014487-H_karwinsky 2014556-H_sp. 2014558-H_sp. 2014574-P_arenarium 2014661_-H_texanum 2014682-E_acuminata 20146_c1_g1_i3_516_1475_n-L_officinale 20146_c1_g2_i14_108_422_p-L_officinale 20146_c1_g2_i16_326_1168_n-L_officinale 20146_c1_g2_i2_2_886_p-L_officinale 20146_c1_g2_i5_108_1067_p-L_officinale 20146_c2_g1_i1_2_580_p-L_officinale 2014768-H_karwinsky 2014769-H_karwinsky 2014790_-H_filiforme 2014820-P_arenarium 2014842-P_arenarium 2014852-E_acuminata 2015082_-H_filiforme 2015084-H_mendocinum 2015096-L_madreporoides 2015126-P_arenarium 2015341-H_sp. 2015347-P_arenarium 2015762-P_arenarium 2016019_-H_filiforme 2016058-P_arenarium 2016254-M_paniculata 2017016-E_acuminata 2017040-E_acuminata 2017115-M_paniculata 2017945-H_tenellum-juvenile_leaf 2018127_-H_texanum 2018128_-H_texanum 2018129_-H_texanum 2018193-M_paniculata 2018463-E_acuminata 2018477-M_paniculata 2018533-H_racemosum 2018537_-H_calcicola 2018555-H_sp. 2018761-H_convolvulaceum 2018991-H_tenellum-juvenile_leaf 2019030-H_tenellum-juvenile_leaf 2019031-H_tenellum-juvenile_leaf 2019517-H_tenellum-juvenile_leaf 2019647_-H_texanum 2020971-H_sp. 2021170-H_racemosum 2021341-H_convolvulaceum 2021540-H_sp. 2021702-H_karwinsky 2021705-H_karwinsky 2022591-H_tenellum-juvenile_leaf 2022833-H_racemosum 2023460-H_karwinsky 2023684-H_racemosum 2023852_-H_calcicola 2023853_-H_calcicola 2023854_-H_calcicola 2023855_-H_calcicola 2023939_-H_calcicola 2023940_-H_calcicola 2023941_-H_calcicola 2024550-H_tenellum-juvenile_leaf 2024810-H_convolvulaceum 2025002-H_racemosum 2025393-H_convolvulaceum 2025532-H_karwinsky 2025714-H_tenellum-juvenile_leaf 2025715-H_tenellum-juvenile_leaf 2026169_-H_calcicola 2026628-H_convolvulaceum 2026639_-H_texanum 2026640_-H_texanum 2027037-H_karwinsky 2027463-H_racemosum 2028495_-H_texanum 20285_c2_g1_i10_134_664_n-L_officinale 20285_c2_g1_i11_199_1020_p-L_officinale 20285_c2_g1_i13_159_980_p-L_officinale 20285_c2_g1_i2_134_955_n-L_officinale 20285_c2_g1_i5_1222_2055_p-L_officinale 20285_c2_g1_i5_160_993_n-L_officinale 20285_c2_g1_i6_1838_2671_p-L_officinale 20285_c2_g3_i1_90_884_p-L_officinale 20285_c2_g3_i2_90_1046_p-L_officinale 20285_c2_g4_i1_100_1197_n-L_officinale 20285_c2_g4_i2_100_552_n-L_officinale 20285_c2_g4_i3_93_887_n-L_officinale 2029050_-H_calcicola 2029155-H_karwinsky 2030382_-H_calcicola 2030383_-H_calcicola 2030385_-H_calcicola 2030487_-H_calcicola 2030488_-H_calcicola 2030509_-H_calcicola 2030510_-H_calcicola 2030961_-H_calcicola 2031148_-H_calcicola 2031396_-H_texanum 2034022_-H_calcicola 2034504_-H_texanum 2035245_-H_texanum 2035914_-H_texanum 2036232-P_campanularia 2036693_-H_texanum 2037628_-H_calcicola 2040280-P_campanularia 2041962_-H_calcicola 2042138-P_campanularia 2042441_-H_calcicola 2044280_-H_calcicola 2044365-P_campanularia 2045724-P_campanularia 2045755-P_campanularia 2046823_-H_calcicola 2046824_-H_calcicola 204961-A_chinensis 2052629-H_mendocinum 2056292-H_mendocinum 2056936-H_mendocinum 2057163_-H_filiforme 2061348_-H_filiforme 2061890-H_greggii 2062414_-H_filiforme 2063194_-H_filiforme 2063217_-H_filiforme 2064148-M_paniculata 2065197-L_madreporoides 2066018-P_arenarium 2066157-M_paniculata 2067507-L_madreporoides 2068227-M_paniculata 2068979-L_madreporoides 2069077-L_madreporoides 2069124-P_arenarium 2069298-P_arenarium 2069361-P_arenarium 2069881-P_arenarium 2069924-L_madreporoides 2073787-E_acuminata 2076063-E_acuminata 2077638-E_acuminata 2079090-E_acuminata 2081833-E_acuminata 2082014-E_acuminata 2083278-H_tenellum-juvenile_leaf 2084004-E_acuminata 2084264-H_sp. 2085071-E_acuminata 2085843-H_tenellum-juvenile_leaf 2085989-E_acuminata 2088927-H_tenellum-juvenile_leaf 2090132-H_tenellum-juvenile_leaf 2091637-H_convolvulaceum 2091977-H_tenellum-juvenile_leaf 2092408-H_tenellum-juvenile_leaf 2094078-H_tenellum-juvenile_leaf 2094802-H_tenellum-juvenile_leaf 2096305-H_convolvulaceum 2098101-H_convolvulaceum 2101637-H_convolvulaceum 2102091-H_racemosum 2104072-H_racemosum 2109766-H_karwinsky 2109817-H_karwinsky 2109854-H_karwinsky 211531-A_chinensis 2138499_-H_texanum 2147200_-H_texanum 2147270_-H_texanum 2159424_-H_calcicola 215991-A_chinensis 217951-A_chinensis 22142_c0_g1_i1_1_774_p-L_officinale 222811-A_chinensis 223911-A_chinensis 229041-A_chinensis 229071-A_chinensis 234881-A_chinensis 23787_c0_g1_i1_2_649_p-A_euchroma 239191-A_chinensis 242001-A_chinensis 246461-A_chinensis 248041-A_chinensis 25718_c0_g1_i1_1_681_p-L_officinale 26032_c0_g1_i1_2_310_p-L_officinale 264671-A_chinensis 267491-A_chinensis 27603_c0_g1_i1_1_333_p-L_officinale 278081-A_chinensis 27981_c0_g1_i1_3_440_n-A_euchroma 280291-A_chinensis 284031-A_chinensis 289001-A_chinensis 289751-A_chinensis 294101-A_chinensis 298101-A_chinensis 298521-A_chinensis 30292_c0_g1_i1_2_325_n-L_officinale 307261-A_chinensis 307811-A_chinensis 311581-A_chinensis 313331-A_chinensis 317571-A_chinensis 318681-A_chinensis 32183_c0_g1_i1_117_491_p-A_euchroma 322351-A_chinensis 3238_c0_g1_i1_252_995_n-A_euchroma 334541-A_chinensis 33723_c0_g1_i1_3_902_n-L_officinale 340541-A_chinensis 345001-A_chinensis 346721-A_chinensis 347951-A_chinensis 35526_c0_g1_i1_2_307_n-L_officinale 358581-A_chinensis 358591-A_chinensis 36352_c0_g1_i1_174_1067_p-L_officinale 36356_c0_g1_i1_237_1019_n-L_officinale 366791-A_chinensis 370001-A_chinensis 372141-A_chinensis 376131-A_chinensis 377521-A_chinensis 382461-A_chinensis 382471-A_chinensis 384891-A_chinensis 38583_c0_g1_i1_3_773_n-E_plantagineum 38734_c0_g1_i1_23_340_p-A_euchroma 41435_c0_g1_i1_530_1345_n-L_officinale 41625_c0_g1_i1_2_859_p-A_euchroma 4276_c0_g1_i1_1_342_n-A_euchroma 42995_c0_g1_i1_1_375_n-L_officinale 4573_c0_g1_i1_2_727_p-L_officinale 47559_c0_g1_i1_2_730_p-A_euchroma 51535_c0_g1_i1_3_401_p-L_officinale 54342_c0_g1_i1_3_323_p-L_officinale 56601_c0_g1_i1_1_594_p-L_officinale 57412_c0_g1_i1_294_812_n-L_officinale 58406_c0_g1_i1_1_327_p-L_officinale 61055_c0_g1_i1_2_388_n-L_officinale 62852_c0_g1_i1_65_697_p-E_plantagineum 69420_c0_g1_i1_3_317_n-A_euchroma 75962_c0_g1_i1_1_408_p-E_plantagineum 7598_c0_g1_i1_2_913_n-A_euchroma 7598_c0_g1_i2_2_913_n-A_euchroma 8760_c0_g2_i1_3_419_p-L_officinale 8771_c0_g1_i1_272_1267_n-E_plantagineum 8771_c0_g1_i2_272_1162_n-E_plantagineum 8771_c0_g1_i3_272_1015_n-E_plantagineum 8774_c1_g1_i1_3_359_p-E_plantagineum 8774_c1_g2_i1_311_709_p-E_plantagineum 9249_c0_g1_i1_2_382_n-L_officinale CDO96848.1-C_canephora CDO96923.1-C_canephora CDO97855.1-C_canephora CDO97857.1-C_canephora CDO97896.1-C_canephora CDO98795.1-C_canephora CDO99233.1-C_canephora CDO99337.1-C_canephora CDO99644.1-C_canephora CDO99656.1-C_canephora CDO99983.1-C_canephora CDP00365.1-C_canephora CDP00751.1-C_canephora CDP00752.1-C_canephora CDP00995.1-C_canephora CDP01059.1-C_canephora CDP01404.1-C_canephora CDP01469.1-C_canephora CDP01637.1-C_canephora CDP02230.1-C_canephora CDP02253.1-C_canephora CDP02338.1-C_canephora CDP02645.1-C_canephora CDP02698.1-C_canephora CDP02951.1-C_canephora CDP03217.1-C_canephora CDP03739.1-C_canephora CDP04094.1-C_canephora CDP05209.1-C_canephora CDP05211.1-C_canephora CDP06779.1-C_canephora CDP07049.1-C_canephora CDP07773.1-C_canephora CDP08207.1-C_canephora CDP08839.1-C_canephora CDP09077.1-C_canephora CDP09733.1-C_canephora CDP09898.1-C_canephora CDP10461.1-C_canephora CDP10649.1-C_canephora CDP10791.1-C_canephora CDP11876.1-C_canephora CDP11889.1-C_canephora CDP11890.1-C_canephora CDP11891.1-C_canephora CDP11892.1-C_canephora CDP11893.1-C_canephora CDP11902.1-C_canephora CDP12068.1-C_canephora CDP12203.1-C_canephora CDP12307.1-C_canephora CDP12647.1-C_canephora CDP12748.1-C_canephora CDP13053.1-C_canephora CDP13055.1-C_canephora CDP13056.1-C_canephora CDP13057.1-C_canephora CDP13060.1-C_canephora CDP13286.1-C_canephora CDP13582.1-C_canephora CDP14903.1-C_canephora CDP15162.1-C_canephora CDP15675.1-C_canephora CDP17088.1-C_canephora CDP19221.1-C_canephora CDP20238.1-C_canephora CDP20352.1-C_canephora CDP20600.1-C_canephora NP_001030747.1-A_thaliana NP_001031571.1-A_thaliana NP_001077993.1-A_thaliana NP_001078147.1-A_thaliana NP_001078537.1-A_thaliana NP_001078589.1-A_thaliana NP_001118913.1-A_thaliana NP_001233975.1-S_lycopersicum NP_001234262.1-S_lycopersicum NP_001234294.2-S_lycopersicum NP_001234300.2-S_lycopersicum NP_001234357.2-S_lycopersicum NP_001234362.1-S_lycopersicum NP_001234401.1-S_lycopersicum NP_001234417.1-S_lycopersicum NP_001234555.1-S_lycopersicum NP_001234643.1-S_lycopersicum NP_001265992.1-S_lycopersicum NP_001274774.1-S_tuberosum NP_001275311.1-S_tuberosum NP_001275316.1-S_tuberosum NP_001289993.1-B_vulgaris NP_001304303.1-S_lycopersicum NP_001315982.1-S_lycopersicum NP_001318958.1-A_thaliana NP_001321204.1-A_thaliana NP_001321235.1-A_thaliana NP_001321375.1-A_thaliana NP_001321376.1-A_thaliana NP_001321410.1-A_thaliana NP_001322404.1-A_thaliana NP_001322405.1-A_thaliana NP_001323229.1-A_thaliana NP_001324751.1-A_thaliana NP_001325605.1-A_thaliana NP_001325642.1-A_thaliana NP_001325713.1-A_thaliana NP_001326113.1-A_thaliana NP_001326399.1-A_thaliana NP_001326400.1-A_thaliana NP_001326423.1-A_thaliana NP_001327042.1-A_thaliana NP_001327043.1-A_thaliana NP_001327044.1-A_thaliana NP_001328222.1-A_thaliana NP_001330269.1-A_thaliana NP_001330270.1-A_thaliana NP_001330733.1-A_thaliana NP_001330734.1-A_thaliana NP_001330996.1-A_thaliana NP_001330997.1-A_thaliana NP_172108.1-A_thaliana NP_172358.1-A_thaliana NP_172425.2-A_thaliana NP_173098.1-A_thaliana NP_173330.1-A_thaliana NP_174726.1-A_thaliana NP_176012.1-A_thaliana NP_176057.1-A_thaliana NP_176068.1-A_thaliana NP_176575.1-A_thaliana NP_176797.1-A_thaliana NP_176811.1-A_thaliana NP_176812.1-A_thaliana NP_176813.1-A_thaliana NP_177259.1-A_thaliana NP_177603.1-A_thaliana NP_178039.1-A_thaliana NP_179263.1-A_thaliana NP_180263.5-A_thaliana NP_180264.1-A_thaliana NP_180676.1-A_thaliana NP_180805.1-A_thaliana NP_181226.1-A_thaliana NP_182268.1-A_thaliana NP_186763.2-A_thaliana NP_186944.1-A_thaliana NP_187463.1-A_thaliana NP_187751.1-A_thaliana NP_187888.1-A_thaliana NP_187963.1-A_thaliana NP_188966.1-A_thaliana NP_189074.1-A_thaliana NP_189430.1-A_thaliana NP_189488.1-A_thaliana NP_189533.1-A_thaliana NP_189640.1-A_thaliana NP_190344.1-A_thaliana NP_190461.1-A_thaliana NP_190538.1-A_thaliana NP_191684.1-A_thaliana NP_191820.1-A_thaliana NP_192077.1-A_thaliana NP_192419.1-A_thaliana NP_192684.1-A_thaliana NP_193084.1-A_thaliana NP_194286.1-A_thaliana NP_194423.1-A_thaliana NP_194540.1-A_thaliana NP_195225.1-A_thaliana NP_195492.2-A_thaliana NP_195574.1-A_thaliana NP_196228.1-A_thaliana NP_196590.1-A_thaliana NP_196791.1-A_thaliana NP_196938.2-A_thaliana NP_197035.1-A_thaliana NP_197163.1-A_thaliana NP_197179.2-A_thaliana NP_197691.1-A_thaliana NP_198405.1-A_thaliana NP_198849.1-A_thaliana NP_199744.1-A_thaliana NP_200039.1-A_thaliana NP_200234.1-A_thaliana NP_200570.1-A_thaliana NP_201053.2-A_thaliana NP_201326.1-A_thaliana NP_201380.1-A_thaliana NP_564176.2-A_thaliana NP_566434.1-A_thaliana NP_566980.1-A_thaliana NP_567390.4-A_thaliana NP_567626.1-A_thaliana NP_567664.1-A_thaliana NP_680426.1-A_thaliana NP_849749.1-A_thaliana NP_850779.1-A_thaliana NP_850879.1-A_thaliana NP_851248.1-A_thaliana NP_973795.1-A_thaliana NP_974792.1-A_thaliana XP_004228373.1-S_lycopersicum XP_004228860.1-S_lycopersicum XP_004228932.1-S_lycopersicum XP_004229624.1-S_lycopersicum XP_004229941.1-S_lycopersicum XP_004230371.1-S_lycopersicum XP_004231034.1-S_lycopersicum XP_004232212.1-S_lycopersicum XP_004232220.1-S_lycopersicum XP_004232612.1-S_lycopersicum XP_004232789.1-S_lycopersicum XP_004233612.1-S_lycopersicum XP_004233658.3-S_lycopersicum XP_004234040.1-S_lycopersicum XP_004234444.1-S_lycopersicum XP_004234868.1-S_lycopersicum XP_004236011.1-S_lycopersicum XP_004236253.1-S_lycopersicum XP_004236519.1-S_lycopersicum XP_004236690.1-S_lycopersicum XP_004237385.1-S_lycopersicum XP_004238528.1-S_lycopersicum XP_004238554.1-S_lycopersicum XP_004239173.1-S_lycopersicum XP_004239392.1-S_lycopersicum XP_004239393.1-S_lycopersicum XP_004239398.1-S_lycopersicum XP_004240019.1-S_lycopersicum XP_004240108.1-S_lycopersicum XP_004240193.1-S_lycopersicum XP_004240221.1-S_lycopersicum XP_004240653.1-S_lycopersicum XP_004241532.1-S_lycopersicum XP_004241580.1-S_lycopersicum XP_004241841.1-S_lycopersicum XP_004242101.1-S_lycopersicum XP_004242359.1-S_lycopersicum XP_004242766.1-S_lycopersicum XP_004243013.1-S_lycopersicum XP_004243304.1-S_lycopersicum XP_004243474.1-S_lycopersicum XP_004243822.2-S_lycopersicum XP_004244688.1-S_lycopersicum XP_004244728.1-S_lycopersicum XP_004245380.1-S_lycopersicum XP_004245722.1-S_lycopersicum XP_004246088.1-S_lycopersicum XP_004246185.1-S_lycopersicum XP_004246186.1-S_lycopersicum XP_004247733.1-S_lycopersicum XP_004247779.1-S_lycopersicum XP_004248359.1-S_lycopersicum XP_004248465.1-S_lycopersicum XP_004248511.1-S_lycopersicum XP_004248973.1-S_lycopersicum XP_004249668.1-S_lycopersicum XP_004249670.1-S_lycopersicum XP_004249793.1-S_lycopersicum XP_004251366.1-S_lycopersicum XP_004251522.1-S_lycopersicum XP_004251651.1-S_lycopersicum XP_004252033.1-S_lycopersicum XP_004252405.1-S_lycopersicum XP_004252516.1-S_lycopersicum XP_006338434.1-S_tuberosum XP_006338450.1-S_tuberosum XP_006338652.1-S_tuberosum XP_006338764.1-S_tuberosum XP_006339334.1-S_tuberosum XP_006339543.1-S_tuberosum XP_006339916.1-S_tuberosum XP_006340126.1-S_tuberosum XP_006340876.1-S_tuberosum XP_006341811.1-S_tuberosum XP_006342308.1-S_tuberosum XP_006343741.1-S_tuberosum XP_006343803.1-S_tuberosum XP_006343934.1-S_tuberosum XP_006344224.1-S_tuberosum XP_006344457.1-S_tuberosum XP_006344977.1-S_tuberosum XP_006345502.2-S_tuberosum XP_006345595.1-S_tuberosum XP_006345703.1-S_tuberosum XP_006345888.1-S_tuberosum XP_006346031.1-S_tuberosum XP_006346756.1-S_tuberosum XP_006347152.1-S_tuberosum XP_006347251.1-S_tuberosum XP_006347432.1-S_tuberosum XP_006349204.1-S_tuberosum XP_006349525.1-S_tuberosum XP_006349636.1-S_tuberosum XP_006350689.1-S_tuberosum XP_006352041.1-S_tuberosum XP_006352596.1-S_tuberosum XP_006352616.1-S_tuberosum XP_006352640.1-S_tuberosum XP_006352742.1-S_tuberosum XP_006352874.1-S_tuberosum XP_006353308.1-S_tuberosum XP_006353580.1-S_tuberosum XP_006354225.1-S_tuberosum XP_006354368.1-S_tuberosum XP_006354484.1-S_tuberosum XP_006354829.1-S_tuberosum XP_006355158.1-S_tuberosum XP_006355159.1-S_tuberosum XP_006355307.1-S_tuberosum XP_006355335.1-S_tuberosum XP_006355506.1-S_tuberosum XP_006355751.1-S_tuberosum XP_006355861.1-S_tuberosum XP_006356065.1-S_tuberosum XP_006356500.1-S_tuberosum XP_006356817.1-S_tuberosum XP_006357551.1-S_tuberosum XP_006358516.1-S_tuberosum XP_006359691.1-S_tuberosum XP_006360526.1-S_tuberosum XP_006360585.1-S_tuberosum XP_006361138.1-S_tuberosum XP_006361139.1-S_tuberosum XP_006361760.1-S_tuberosum XP_006361923.1-S_tuberosum XP_006363156.1-S_tuberosum XP_006363795.1-S_tuberosum XP_006364601.1-S_tuberosum XP_006364618.1-S_tuberosum XP_006364874.1-S_tuberosum XP_006366140.1-S_tuberosum XP_006366141.1-S_tuberosum XP_006366205.1-S_tuberosum XP_006366230.1-S_tuberosum XP_006366585.1-S_tuberosum XP_006366980.1-S_tuberosum XP_010314327.1-S_lycopersicum XP_010318495.1-S_lycopersicum XP_010319011.1-S_lycopersicum XP_010319228.1-S_lycopersicum XP_010322046.1-S_lycopersicum XP_010322306.1-S_lycopersicum XP_010322307.1-S_lycopersicum XP_010323706.1-S_lycopersicum XP_010324959.1-S_lycopersicum XP_010327227.1-S_lycopersicum XP_010666224.1-B_vulgaris XP_010666760.1-B_vulgaris XP_010667031.1-B_vulgaris XP_010667267.1-B_vulgaris XP_010667574.1-B_vulgaris XP_010667575.1-B_vulgaris XP_010667955.1-B_vulgaris XP_010670059.1-B_vulgaris XP_010670239.1-B_vulgaris XP_010670356.1-B_vulgaris XP_010671030.1-B_vulgaris XP_010671094.1-B_vulgaris XP_010672001.1-B_vulgaris XP_010673636.1-B_vulgaris XP_010673830.1-B_vulgaris XP_010673832.1-B_vulgaris XP_010674459.1-B_vulgaris XP_010675066.1-B_vulgaris XP_010675151.1-B_vulgaris XP_010676208.1-B_vulgaris XP_010676421.1-B_vulgaris XP_010677864.1-B_vulgaris XP_010677865.1-B_vulgaris XP_010678525.1-B_vulgaris XP_010678637.1-B_vulgaris XP_010678849.1-B_vulgaris XP_010679296.1-B_vulgaris XP_010679693.1-B_vulgaris XP_010680433.1-B_vulgaris XP_010680536.1-B_vulgaris XP_010684035.1-B_vulgaris XP_010684846.1-B_vulgaris XP_010685365.1-B_vulgaris XP_010685367.1-B_vulgaris XP_010686262.1-B_vulgaris XP_010687509.1-B_vulgaris XP_010688500.1-B_vulgaris XP_010688576.1-B_vulgaris XP_010690379.1-B_vulgaris XP_010693237.1-B_vulgaris XP_010693797.1-B_vulgaris XP_010693801.1-B_vulgaris XP_010693964.1-B_vulgaris XP_010693978.1-B_vulgaris XP_010695048.1-B_vulgaris XP_010695283.1-B_vulgaris XP_010695546.1-B_vulgaris XP_010696302.1-B_vulgaris XP_012827267.1-E_guttata XP_012827317.1-E_guttata XP_012827710.1-E_guttata XP_012828913.1-E_guttata XP_012829321.1-E_guttata XP_012829406.1-E_guttata XP_012829693.1-E_guttata XP_012830667.1-E_guttata XP_012830668.1-E_guttata XP_012831262.1-E_guttata XP_012831718.1-E_guttata XP_012831719.1-E_guttata XP_012831720.1-E_guttata XP_012831805.1-E_guttata XP_012832530.1-E_guttata XP_012832541.1-E_guttata XP_012832601.1-E_guttata XP_012833468.1-E_guttata XP_012833647.1-E_guttata XP_012834254.1-E_guttata XP_012835287.1-E_guttata XP_012836040.1-E_guttata XP_012837179.1-E_guttata XP_012838332.1-E_guttata XP_012838358.1-E_guttata XP_012838469.1-E_guttata XP_012838470.1-E_guttata XP_012838471.1-E_guttata XP_012838472.1-E_guttata XP_012839313.1-E_guttata XP_012839314.1-E_guttata XP_012839315.1-E_guttata XP_012839369.1-E_guttata XP_012839817.1-E_guttata XP_012840186.1-E_guttata XP_012840215.1-E_guttata XP_012840284.1-E_guttata XP_012840463.1-E_guttata XP_012840497.1-E_guttata XP_012840502.1-E_guttata XP_012840518.1-E_guttata XP_012840622.1-E_guttata XP_012840623.1-E_guttata XP_012841049.1-E_guttata XP_012841193.1-E_guttata XP_012841337.1-E_guttata XP_012841338.1-E_guttata XP_012841357.1-E_guttata XP_012841447.1-E_guttata XP_012843202.1-E_guttata XP_012843687.1-E_guttata XP_012844438.1-E_guttata XP_012844918.1-E_guttata XP_012845415.1-E_guttata XP_012845836.1-E_guttata XP_012846722.1-E_guttata XP_012847349.1-E_guttata XP_012847598.1-E_guttata XP_012847904.1-E_guttata XP_012848599.1-E_guttata XP_012850042.1-E_guttata XP_012850141.1-E_guttata XP_012851020.1-E_guttata XP_012851081.1-E_guttata XP_012851916.1-E_guttata XP_012852361.1-E_guttata XP_012852362.1-E_guttata XP_012852371.1-E_guttata XP_012852372.1-E_guttata XP_012852373.1-E_guttata XP_012852429.1-E_guttata XP_012853037.1-E_guttata XP_012853902.1-E_guttata XP_012854403.1-E_guttata XP_012854408.1-E_guttata XP_012854909.1-E_guttata XP_012855345.1-E_guttata XP_012855393.1-E_guttata XP_012855394.1-E_guttata XP_012855396.1-E_guttata XP_012855735.1-E_guttata XP_012856653.1-E_guttata XP_012856748.1-E_guttata XP_012857223.1-E_guttata XP_012857956.1-E_guttata XP_012858160.1-E_guttata XP_015158629.1-S_tuberosum XP_015158630.1-S_tuberosum XP_015160236.1-S_tuberosum XP_015160237.1-S_tuberosum XP_015160634.1-S_tuberosum XP_015160639.1-S_tuberosum XP_015160640.1-S_tuberosum XP_015161342.1-S_tuberosum XP_015166129.1-S_tuberosum XP_015166202.1-S_tuberosum XP_015166333.1-S_tuberosum XP_015166577.1-S_tuberosum XP_015167290.1-S_tuberosum XP_015168798.1-S_tuberosum XP_015170361.1-S_tuberosum XP_015170575.1-S_tuberosum XP_015170718.1-S_tuberosum XP_016538041.1-C_annuum XP_016538869.1-C_annuum XP_016539951.1-C_annuum XP_016541043.1-C_annuum XP_016541166.1-C_annuum XP_016541449.1-C_annuum XP_016542794.1-C_annuum XP_016543396.1-C_annuum XP_016544642.1-C_annuum XP_016544693.1-C_annuum XP_016544702.1-C_annuum XP_016544706.1-C_annuum XP_016544713.1-C_annuum XP_016545358.1-C_annuum XP_016546472.1-C_annuum XP_016546800.1-C_annuum XP_016546802.1-C_annuum XP_016546803.1-C_annuum XP_016546805.1-C_annuum XP_016546904.1-C_annuum XP_016548901.1-C_annuum XP_016549644.1-C_annuum XP_016552469.1-C_annuum XP_016552575.1-C_annuum XP_016552744.1-C_annuum XP_016553170.1-C_annuum XP_016553171.1-C_annuum XP_016553378.1-C_annuum XP_016553599.1-C_annuum XP_016553791.1-C_annuum XP_016554147.1-C_annuum XP_016555048.1-C_annuum XP_016555303.1-C_annuum XP_016555562.1-C_annuum XP_016556225.1-C_annuum XP_016556361.1-C_annuum XP_016556827.1-C_annuum XP_016556998.1-C_annuum XP_016557269.1-C_annuum XP_016557274.1-C_annuum XP_016557291.1-C_annuum XP_016557471.1-C_annuum XP_016557730.1-C_annuum XP_016559048.1-C_annuum XP_016561384.1-C_annuum XP_016561662.1-C_annuum XP_016562074.1-C_annuum XP_016562111.1-C_annuum XP_016562190.1-C_annuum XP_016562250.1-C_annuum XP_016562275.1-C_annuum XP_016563223.1-C_annuum XP_016563683.1-C_annuum XP_016565956.1-C_annuum XP_016567468.1-C_annuum XP_016567469.1-C_annuum XP_016567631.1-C_annuum XP_016567822.1-C_annuum XP_016567835.1-C_annuum XP_016567957.1-C_annuum XP_016568105.1-C_annuum XP_016568106.1-C_annuum XP_016568805.1-C_annuum XP_016568810.1-C_annuum XP_016571495.1-C_annuum XP_016571548.1-C_annuum XP_016571671.1-C_annuum XP_016572547.1-C_annuum XP_016572882.1-C_annuum XP_016574514.1-C_annuum XP_016574704.1-C_annuum XP_016574810.1-C_annuum XP_016576820.1-C_annuum XP_016576886.1-C_annuum XP_016576887.1-C_annuum XP_016578021.1-C_annuum XP_016578083.1-C_annuum XP_016578263.1-C_annuum XP_016578264.1-C_annuum XP_016578359.1-C_annuum XP_016579276.1-C_annuum XP_016579400.1-C_annuum XP_016579451.1-C_annuum XP_016579452.1-C_annuum XP_016579455.1-C_annuum XP_016579456.1-C_annuum XP_016579460.1-C_annuum XP_016579575.1-C_annuum XP_016580728.1-C_annuum XP_016582090.1-C_annuum XP_017216141.1-D_carota XP_017216142.1-D_carota XP_017217072.1-D_carota XP_017217364.1-D_carota XP_017217370.1-D_carota XP_017217777.1-D_carota XP_017218124.1-D_carota XP_017220937.1-D_carota XP_017221214.1-D_carota XP_017221994.1-D_carota XP_017222148.1-D_carota XP_017222178.1-D_carota XP_017224489.1-D_carota XP_017224498.1-D_carota XP_017224603.1-D_carota XP_017225516.1-D_carota XP_017225969.1-D_carota XP_017227626.1-D_carota XP_017228240.1-D_carota XP_017230030.1-D_carota XP_017231309.1-D_carota XP_017231951.1-D_carota XP_017232137.1-D_carota XP_017233752.1-D_carota XP_017234074.1-D_carota XP_017234262.1-D_carota XP_017234533.1-D_carota XP_017234555.1-D_carota XP_017235179.1-D_carota XP_017235431.1-D_carota XP_017235873.1-D_carota XP_017236044.1-D_carota XP_017236046.1-D_carota XP_017236957.1-D_carota XP_017237257.1-D_carota XP_017238387.1-D_carota XP_017238388.1-D_carota XP_017238389.1-D_carota XP_017238390.1-D_carota XP_017238391.1-D_carota XP_017238392.1-D_carota XP_017238412.1-D_carota XP_017238413.1-D_carota XP_017238414.1-D_carota XP_017238509.1-D_carota XP_017238510.1-D_carota XP_017238637.1-D_carota XP_017238647.1-D_carota XP_017238877.1-D_carota XP_017239067.1-D_carota XP_017239292.1-D_carota XP_017239714.1-D_carota XP_017239715.1-D_carota XP_017239855.1-D_carota XP_017240066.1-D_carota XP_017240275.1-D_carota XP_017240276.1-D_carota XP_017240277.1-D_carota XP_017240478.1-D_carota XP_017240517.1-D_carota XP_017240591.1-D_carota XP_017240705.1-D_carota XP_017240778.1-D_carota XP_017240932.1-D_carota XP_017240987.1-D_carota XP_017241175.1-D_carota XP_017241521.1-D_carota XP_017243622.1-D_carota XP_017243670.1-D_carota XP_017244180.1-D_carota XP_017244243.1-D_carota XP_017244801.1-D_carota XP_017245240.1-D_carota XP_017245557.1-D_carota XP_017245835.1-D_carota XP_017246178.1-D_carota XP_017246222.1-D_carota XP_017246249.1-D_carota XP_017249906.1-D_carota XP_017250163.1-D_carota XP_017250385.1-D_carota XP_017250409.1-D_carota XP_017250571.1-D_carota XP_017250575.1-D_carota XP_017250638.1-D_carota XP_017251393.1-D_carota XP_017251468.1-D_carota XP_017251793.1-D_carota XP_017251811.1-D_carota XP_017251912.1-D_carota XP_017252068.1-D_carota XP_017253215.1-D_carota XP_017253216.1-D_carota XP_017253217.1-D_carota XP_017253218.1-D_carota XP_017253219.1-D_carota XP_017253220.1-D_carota XP_017254068.1-D_carota XP_017254441.1-D_carota XP_017255557.1-D_carota XP_017255691.1-D_carota XP_017256685.1-D_carota XP_017257203.1-D_carota XP_017257204.1-D_carota XP_017257243.1-D_carota XP_017257349.1-D_carota XP_017257350.1-D_carota XP_017257411.1-D_carota XP_017258338.1-D_carota XP_019068104.1-S_lycopersicum XP_019070294.1-S_lycopersicum XP_019102913.1-B_vulgaris XP_019103974.1-B_vulgaris XP_019106622.1-B_vulgaris XP_019106623.1-B_vulgaris XP_019106624.1-B_vulgaris XP_019106625.1-B_vulgaris XP_019106626.1-B_vulgaris XP_019106627.1-B_vulgaris XP_019106628.1-B_vulgaris XP_019106629.1-B_vulgaris XP_019106630.1-B_vulgaris XP_019107766.1-B_vulgaris XP_021714183.1-C_quinoa XP_021714507.1-C_quinoa XP_021715026.1-C_quinoa XP_021716060.1-C_quinoa XP_021717496.1-C_quinoa XP_021717538.1-C_quinoa XP_021717997.1-C_quinoa XP_021719387.1-C_quinoa XP_021719388.1-C_quinoa XP_021719515.1-C_quinoa XP_021721390.1-C_quinoa XP_021721422.1-C_quinoa XP_021721913.1-C_quinoa XP_021723729.1-C_quinoa XP_021725068.1-C_quinoa XP_021725247.1-C_quinoa XP_021725517.1-C_quinoa XP_021725845.1-C_quinoa XP_021726319.1-C_quinoa XP_021726320.1-C_quinoa XP_021726321.1-C_quinoa XP_021726613.1-C_quinoa XP_021726837.1-C_quinoa XP_021728980.1-C_quinoa XP_021730474.1-C_quinoa XP_021730475.1-C_quinoa XP_021733324.1-C_quinoa XP_021733554.1-C_quinoa XP_021733843.1-C_quinoa XP_021734079.1-C_quinoa XP_021734294.1-C_quinoa XP_021734295.1-C_quinoa XP_021734296.1-C_quinoa XP_021734572.1-C_quinoa XP_021735969.1-C_quinoa XP_021737026.1-C_quinoa XP_021737821.1-C_quinoa XP_021737886.1-C_quinoa XP_021739087.1-C_quinoa XP_021739267.1-C_quinoa XP_021739405.1-C_quinoa XP_021742109.1-C_quinoa XP_021743872.1-C_quinoa XP_021745883.1-C_quinoa XP_021748461.1-C_quinoa XP_021748489.1-C_quinoa XP_021748778.1-C_quinoa XP_021748804.1-C_quinoa XP_021749216.1-C_quinoa XP_021750053.1-C_quinoa XP_021751609.1-C_quinoa XP_021752207.1-C_quinoa XP_021752386.1-C_quinoa XP_021752592.1-C_quinoa XP_021753079.1-C_quinoa XP_021753641.1-C_quinoa XP_021754232.1-C_quinoa XP_021754550.1-C_quinoa XP_021754682.1-C_quinoa XP_021754972.1-C_quinoa XP_021755386.1-C_quinoa XP_021755738.1-C_quinoa XP_021755911.1-C_quinoa XP_021757452.1-C_quinoa XP_021757906.1-C_quinoa XP_021758941.1-C_quinoa XP_021760419.1-C_quinoa XP_021761627.1-C_quinoa XP_021762574.1-C_quinoa XP_021762853.1-C_quinoa XP_021764878.1-C_quinoa XP_021765136.1-C_quinoa XP_021765628.1-C_quinoa XP_021765881.1-C_quinoa XP_021765882.1-C_quinoa XP_021767009.1-C_quinoa XP_021767262.1-C_quinoa XP_021767663.1-C_quinoa XP_021768213.1-C_quinoa XP_021768403.1-C_quinoa XP_021768784.1-C_quinoa XP_021768829.1-C_quinoa XP_021770126.1-C_quinoa XP_021770182.1-C_quinoa XP_021770845.1-C_quinoa XP_021771116.1-C_quinoa XP_021772067.1-C_quinoa XP_021772247.1-C_quinoa XP_021772248.1-C_quinoa XP_021772542.1-C_quinoa XP_021774351.1-C_quinoa XP_021775509.1-C_quinoa XP_021776402.1-C_quinoa XP_025887851.1-S_lycopersicum
OG0000003: 00070.g6351.t1_0-U_gibba 00070.g6352.t1_0-U_gibba 00070.g6361.t1_0-U_gibba 00070.g6362.t1_0-U_gibba 00070.g6363.t1_0-U_gibba 00070.g6373.t1_0-U_gibba 00071.g6380.t1_0-U_gibba 00071.g6381.t1_0-U_gibba 00075.g6581.t1_0-U_gibba 00075.g6582.t1_0-U_gibba 00075.g6583.t1_0-U_gibba 00075.g6618.t1_0-U_gibba 00128.g9131.t1_0-U_gibba 00154.g9957.t1_0-U_gibba 00154.g9958.t1_0-U_gibba 00154.g9960.t1_0-U_gibba 00172.g10535.t1_0-U_gibba 00172.g10536.t1_0-U_gibba 00172.g10538.t1_0-U_gibba 00172.g10547.t1_0-U_gibba 00174.g10602.t1_0-U_gibba 00182.g10762.t1_0-U_gibba 00182.g10763.t1_0-U_gibba 00182.g10764.t1_0-U_gibba 00216.g11729.t1_0-U_gibba 00216.g11730.t1_0-U_gibba 00216.g11731.t1_0-U_gibba 00216.g11742.t1_0-U_gibba 00221.g11882.t1_0-U_gibba 00232.g12147.t1_0-U_gibba 00245.g12459.t1_0-U_gibba 00245.g12461.t1_0-U_gibba 00245.g12462.t1_0-U_gibba 00247.g12500.t1_0-U_gibba 00248.g12512.t1_0-U_gibba 00248.g12513.t1_0-U_gibba 00248.g12514.t1_0-U_gibba 00270.g13026.t1_0-U_gibba 00272.g13062.t1_0-U_gibba 00272.g13063.t1_0-U_gibba 00273.g13082.t1_0-U_gibba 00294.g13515.t1_0-U_gibba 00294.g13516.t1_0-U_gibba 00294.g13517.t1_0-U_gibba 00294.g13518.t1_0-U_gibba 00305.g13755.t1_0-U_gibba 00316.g13965.t1_0-U_gibba 00316.g13966.t1_0-U_gibba 00316.g13967.t1_0-U_gibba 00330.g14148.t1_0-U_gibba 00330.g14149.t1_0-U_gibba 00335.g14254.t1_0-U_gibba 00335.g14255.t1_0-U_gibba 00359.g14717.t1_0-U_gibba 00359.g14718.t1_0-U_gibba 00359.g14719.t1_0-U_gibba 00363.g14791.t1_0-U_gibba 00363.g14792.t1_0-U_gibba 00423.g15710.t1_0-U_gibba 00423.g15711.t1_0-U_gibba 00465.g16271.t1_0-U_gibba 00465.g16272.t1_0-U_gibba 00478.g16451.t1_0-U_gibba 00479.g16465.t1_0-U_gibba 00482.g16487.t1_0-U_gibba 00482.g16488.t1_0-U_gibba 00482.g16489.t1_0-U_gibba 00490.g16626.t1_0-U_gibba 00490.g16627.t1_0-U_gibba 00496.g16692.t1_0-U_gibba 00515.g16888.t1_0-U_gibba 00527.g17012.t1_0-U_gibba 00548.g17238.t1_0-U_gibba 00548.g17240.t1_0-U_gibba 00552.g17254.t1_0-U_gibba 00566.g17362.t1_0-U_gibba 00582.g17540.t1_0-U_gibba 00582.g17542.t1_0-U_gibba 00599.g17681.t1_0-U_gibba 00720.g18581.t1_0-U_gibba 00725.g18617.t1_0-U_gibba 00759.g18854.t1_0-U_gibba 00759.g18855.t1_0-U_gibba 00785.g22160.t1_0-U_gibba 00800.g19064.t1_0-U_gibba 00806.g19103.t1_0-U_gibba 00806.g19104.t1_0-U_gibba 00813.g19141.t1_0-U_gibba 00821.g19165.t1_0-U_gibba Leryth_008218-t1-L_erythrorhizon Leryth_008219-t1-L_erythrorhizon 00874.g19419.t1_0-U_gibba 00882.g19448.t1_0-U_gibba 00882.g19449.t1_0-U_gibba 00882.g19450.t1_0-U_gibba 00895.g19523.t1_0-U_gibba 00895.g19524.t1_0-U_gibba 00900.g19544.t1_0-U_gibba 00900.g19546.t1_0-U_gibba 00930.g19670.t1_0-U_gibba 00930.g19671.t1_0-U_gibba 00930.g19672.t1_0-U_gibba 00979.g19822.t1_0-U_gibba 00989.g19855.t1_0-U_gibba 00989.g19856.t1_0-U_gibba 00989.g19857.t1_0-U_gibba 01021.g19977.t1_0-U_gibba 01021.g19978.t1_0-U_gibba 01064.g20142.t1_0-U_gibba 01094.g22773.t1_0-U_gibba 01094.g22774.t1_0-U_gibba 01094.g22775.t1_0-U_gibba 01135.g20317.t1_0-U_gibba 01135.g20318.t1_0-U_gibba 01135.g20319.t1_0-U_gibba 01136.g22859.t1_0-U_gibba 01136.g22861.t1_0-U_gibba 01149.g20351.t1_0-U_gibba 01149.g20352.t1_0-U_gibba 01149.g20353.t1_0-U_gibba 01171.g20391.t1_0-U_gibba 01248.g20504.t1_0-U_gibba 01259.g20519.t1_0-U_gibba 01264.g20532.t1_0-U_gibba 01264.g20533.t1_0-U_gibba 01299.g20566.t1_0-U_gibba 01340.g20603.t1_0-U_gibba 01397.g23304.t1_0-U_gibba 01397.g23305.t1_0-U_gibba 01397.g23306.t1_0-U_gibba 01397.g23307.t1_0-U_gibba 01422.g23370.t1_0-U_gibba 01451.g23412.t1_0-U_gibba 01451.g23413.t1_0-U_gibba 01451.g23414.t1_0-U_gibba 01462.g20680.t1_0-U_gibba 01498.g23482.t1_0-U_gibba 01498.g23483.t1_0-U_gibba 01498.g23484.t1_0-U_gibba 01573.g20712.t1_0-U_gibba 01618.g23638.t1_0-U_gibba Leryth_016356-t1-L_erythrorhizon Leryth_016451-t1-L_erythrorhizon Leryth_016452-t1-L_erythrorhizon 01737.g23746.t1_0-U_gibba 01819.g20774.t1_0-U_gibba 01953.g23913.t1_0-U_gibba 01953.g23914.t1_0-U_gibba 02101.g24008.t1_0-U_gibba 02101.g24009.t1_0-U_gibba Leryth_023138-t1-L_erythrorhizon 02332.g24103.t1_0-U_gibba 02332.g24104.t1_0-U_gibba Leryth_023596-t1-L_erythrorhizon Leryth_023597-t1-L_erythrorhizon Leryth_023703-t1-L_erythrorhizon Leryth_023871-t1-L_erythrorhizon Leryth_023871-t2-L_erythrorhizon Leryth_023872-t1-L_erythrorhizon Leryth_027335-t1-L_erythrorhizon 03018.g24322.t1_0-U_gibba 03021.g24323.t1_0-U_gibba 03021.g24324.t1_0-U_gibba 03024.g24325.t1_0-U_gibba 03024.g24326.t1_0-U_gibba 03036.g20912.t1_0-U_gibba 03036.g20913.t1_0-U_gibba 03039.g24334.t1_0-U_gibba 03513.g24434.t1_0-U_gibba 03513.g24435.t1_0-U_gibba 04285.g24564.t1_0-U_gibba 04285.g24565.t1_0-U_gibba 04757.g24677.t1_0-U_gibba 04757.g24678.t1_0-U_gibba 064751-A_chinensis 073121-A_chinensis 10003.g24706.t1_0-U_gibba 10146_c0_g1_i1_449_778_n-A_euchroma 10151_c0_g1_i1_2_2974_p-E_plantagineum 10990_c1_g1_i1_3_371_n-A_euchroma 112_c0_g1_i1_1_318_p-L_officinale 11455_c0_g1_i1_2_766_n-A_euchroma 11455_c0_g1_i1_896_1807_n-A_euchroma 11455_c0_g1_i2_2_412_n-A_euchroma 11455_c0_g1_i2_635_1546_n-A_euchroma 11636_c0_g1_i1_3_446_p-A_euchroma 11636_c0_g2_i1_1_441_p-A_euchroma 11636_c0_g2_i1_502_1344_p-A_euchroma 11913_c0_g1_i1_2_3769_p-E_plantagineum 12301_c0_g1_i2_2_424_p-A_euchroma 12301_c0_g1_i3_2_460_p-A_euchroma 12301_c0_g1_i4_2_547_p-A_euchroma 12301_c0_g1_i5_2_427_p-A_euchroma 12301_c0_g1_i6_2_547_p-A_euchroma 12301_c0_g1_i7_2_544_p-A_euchroma 12301_c0_g1_i8_2_544_p-A_euchroma 12500_c0_g1_i3_2_460_n-A_euchroma 12500_c0_g1_i4_1_360_n-A_euchroma 12500_c0_g2_i1_1_432_n-A_euchroma 12500_c0_g3_i1_2_433_n-A_euchroma 12975_c6_g1_i3_8_808_n-A_euchroma 12975_c6_g1_i5_3_323_n-A_euchroma 12975_c6_g1_i9_8_751_n-A_euchroma 13293_c3_g1_i2_215_571_n-A_euchroma 13336_c3_g2_i10_2_340_n-A_euchroma 13336_c3_g2_i11_2_658_n-A_euchroma 13336_c3_g2_i14_1_789_n-A_euchroma 13336_c3_g2_i15_449_826_n-A_euchroma 13336_c3_g2_i16_119_919_n-A_euchroma 13336_c3_g2_i1_2_382_n-A_euchroma 13336_c3_g2_i1_431_733_n-A_euchroma 13336_c3_g2_i2_2_946_n-A_euchroma 13336_c3_g2_i3_2_796_n-A_euchroma 13336_c3_g2_i4_2_427_n-A_euchroma 13336_c3_g2_i4_476_1066_n-A_euchroma 13336_c3_g2_i5_2_1066_n-A_euchroma 13336_c3_g2_i6_2_1066_n-A_euchroma 13336_c3_g2_i7_2_385_n-A_euchroma 13336_c3_g2_i8_30_329_n-A_euchroma 13336_c3_g2_i9_2_1021_n-A_euchroma 13336_c3_g4_i1_1_1005_n-A_euchroma 13336_c3_g4_i2_1_369_n-A_euchroma 13336_c3_g4_i3_3_374_n-A_euchroma 13480_c1_g1_i1_3_434_n-A_euchroma 13498_c5_g1_i10_456_758_p-A_euchroma 13498_c5_g1_i12_103_519_p-A_euchroma 13498_c5_g1_i13_2_811_p-A_euchroma 13498_c5_g1_i14_2_700_p-A_euchroma 13498_c5_g1_i16_1_354_p-A_euchroma 13498_c5_g1_i19_3_317_p-A_euchroma 13498_c5_g1_i2_103_519_p-A_euchroma 13498_c5_g1_i4_1_345_p-A_euchroma 13498_c5_g1_i6_2_376_p-A_euchroma 13498_c5_g1_i6_398_799_p-A_euchroma 13498_c5_g1_i7_1_435_p-A_euchroma 13498_c5_g1_i8_2_460_p-A_euchroma 13508_c3_g1_i10_1_609_n-A_euchroma 13508_c3_g1_i11_1_315_n-A_euchroma 13508_c3_g1_i12_3_539_n-A_euchroma 13508_c3_g1_i1_3_767_n-A_euchroma 13508_c3_g1_i2_1_579_n-A_euchroma 13508_c3_g1_i5_3_338_n-A_euchroma 13508_c3_g1_i8_98_469_n-A_euchroma 13508_c3_g1_i9_3_557_n-A_euchroma 13511_c0_g1_i10_1_483_p-A_euchroma 13511_c0_g1_i12_3_389_p-A_euchroma 13511_c0_g1_i15_1_480_p-A_euchroma 13511_c0_g1_i17_2_412_p-A_euchroma 13511_c0_g1_i1_1_495_p-A_euchroma 13511_c0_g1_i21_1_405_p-A_euchroma 13511_c0_g1_i22_262_651_p-A_euchroma 13511_c0_g1_i4_1_483_p-A_euchroma 13511_c0_g1_i5_1_735_p-A_euchroma 13511_c0_g1_i6_1_312_p-A_euchroma 13511_c0_g1_i7_262_720_p-A_euchroma 13511_c0_g1_i8_1_426_p-A_euchroma 13511_c0_g1_i9_1_630_p-A_euchroma 13703_c2_g1_i10_1_513_p-A_euchroma 13703_c2_g1_i11_1_324_p-A_euchroma 13703_c2_g1_i13_40_480_p-A_euchroma 13703_c2_g1_i14_2_418_p-A_euchroma 13703_c2_g1_i1_2_658_p-A_euchroma 13703_c2_g1_i2_2_436_p-A_euchroma 13703_c2_g1_i3_275_574_p-A_euchroma 13703_c2_g1_i4_3_692_p-A_euchroma 13703_c2_g1_i6_1_513_p-A_euchroma 13703_c2_g1_i7_71_511_p-A_euchroma 13703_c3_g1_i1_2_406_n-A_euchroma 13703_c3_g1_i2_2_406_n-A_euchroma 13703_c3_g1_i3_2_586_n-A_euchroma 13703_c3_g1_i4_3_473_n-A_euchroma 13881_c0_g1_i1_467_964_n-A_euchroma 13881_c0_g1_i3_204_707_n-A_euchroma 13881_c0_g1_i7_204_707_n-A_euchroma 13881_c0_g1_i8_445_948_n-A_euchroma 13993_c2_g1_i1_3_380_n-A_euchroma 14203_c3_g4_i1_3_728_p-A_euchroma 14421_c2_g1_i2_1_366_p-A_euchroma 14421_c2_g2_i1_1_450_p-A_euchroma 14421_c2_g2_i2_2_514_p-A_euchroma 14452_c4_g2_i1_3_326_n-A_euchroma 14452_c4_g2_i2_1_381_n-A_euchroma 14452_c4_g2_i3_1_567_n-A_euchroma 14457_c2_g1_i1_2_358_p-A_euchroma 14661_c1_g2_i2_2_589_n-A_euchroma 14661_c1_g2_i4_2_400_n-A_euchroma 14681_c0_g1_i1_2_403_p-A_euchroma 14681_c1_g1_i1_3_986_p-A_euchroma 14681_c1_g1_i3_2_367_p-A_euchroma 14685_c2_g1_i1_2_334_p-A_euchroma 14685_c2_g1_i2_2_334_p-A_euchroma 14685_c2_g1_i4_2_457_p-A_euchroma 14685_c2_g1_i5_2_316_p-A_euchroma 14685_c3_g1_i1_3_425_n-A_euchroma 14685_c3_g1_i3_3_695_n-A_euchroma 14685_c3_g1_i4_49_804_n-A_euchroma 14685_c3_g1_i5_49_534_n-A_euchroma 14685_c4_g1_i1_2_685_n-A_euchroma 14685_c4_g1_i4_2_451_n-A_euchroma 14756_c2_g3_i1_3_497_n-A_euchroma 14938_c2_g1_i3_2_331_n-A_euchroma 14938_c3_g1_i1_3_890_n-A_euchroma 14938_c3_g1_i2_3_305_n-A_euchroma 14938_c3_g1_i2_419_922_n-A_euchroma 14938_c3_g1_i4_121_771_n-A_euchroma 14938_c3_g1_i5_300_803_n-A_euchroma 14938_c3_g2_i1_1_693_n-A_euchroma 14938_c4_g1_i1_151_801_p-A_euchroma 14938_c4_g1_i2_497_865_p-A_euchroma 14938_c4_g1_i4_220_588_p-A_euchroma 14938_c5_g1_i2_3_506_n-A_euchroma 14938_c5_g1_i4_1_597_n-A_euchroma 14938_c5_g1_i6_3_809_n-A_euchroma 15062_c3_g1_i1_1_1188_n-A_euchroma 15062_c3_g1_i2_1_621_n-A_euchroma 15062_c3_g1_i2_673_1188_n-A_euchroma 15062_c4_g1_i4_3_407_p-A_euchroma 15062_c4_g1_i9_1_306_p-A_euchroma 15062_c4_g3_i2_3_386_p-A_euchroma 15062_c4_g3_i3_1_627_p-A_euchroma 15062_c4_g3_i4_3_422_p-A_euchroma 15062_c4_g3_i5_3_581_p-A_euchroma 15195_c2_g1_i12_1_687_n-A_euchroma 15195_c2_g1_i14_39_1130_n-A_euchroma 15195_c2_g1_i1_2_1270_n-A_euchroma 15195_c2_g1_i3_2_640_n-A_euchroma 15195_c2_g1_i5_1_813_n-A_euchroma 15195_c2_g1_i6_1_750_n-A_euchroma 15195_c2_g1_i7_2_1162_n-A_euchroma 15195_c2_g1_i8_2_334_n-A_euchroma 15308_c2_g1_i1_3_350_p-A_euchroma 15308_c2_g1_i2_3_338_p-A_euchroma 15308_c2_g1_i4_3_350_p-A_euchroma 15308_c2_g1_i5_3_386_p-A_euchroma 15308_c2_g2_i1_2_493_p-A_euchroma 15308_c2_g3_i1_2_445_p-A_euchroma 15308_c2_g3_i2_469_864_p-A_euchroma 15308_c2_g4_i1_193_606_p-A_euchroma 15469_c3_g1_i11_57_851_p-A_euchroma 15469_c3_g1_i12_2_868_p-A_euchroma 15469_c3_g1_i13_2_868_p-A_euchroma 15469_c3_g1_i15_1_855_p-A_euchroma 15469_c3_g1_i16_2_907_p-A_euchroma 15469_c3_g1_i17_1_774_p-A_euchroma 15469_c3_g1_i1_2_427_p-A_euchroma 15469_c3_g1_i2_2_442_p-A_euchroma 15469_c3_g1_i3_1_651_p-A_euchroma 15469_c3_g1_i4_2_310_p-A_euchroma 15469_c3_g1_i5_2_541_p-A_euchroma 15469_c3_g1_i6_2_541_p-A_euchroma 15469_c3_g1_i7_2_370_p-A_euchroma 15469_c3_g1_i8_2_415_p-A_euchroma 15469_c3_g1_i9_2_907_p-A_euchroma 15472_c1_g1_i1_249_854_n-A_euchroma 15472_c1_g1_i2_487_882_n-A_euchroma 15472_c1_g1_i5_232_543_n-A_euchroma 15472_c1_g1_i6_483_878_n-A_euchroma 15472_c1_g1_i7_468_863_n-A_euchroma 15472_c1_g3_i2_129_470_n-A_euchroma 15500_c4_g1_i12_3306_8030_p-E_plantagineum 15500_c4_g1_i5_839_5563_p-E_plantagineum 15500_c4_g1_i7_3469_8193_p-E_plantagineum 15510_c4_g1_i1_2_1015_n-A_euchroma 15510_c4_g1_i2_3_698_n-A_euchroma 15510_c4_g1_i3_3_608_n-A_euchroma 15797_c5_g1_i1_1_384_p-A_euchroma 15797_c7_g1_i1_1_552_n-A_euchroma 15797_c7_g3_i2_2_331_p-A_euchroma 15797_c7_g3_i3_118_591_p-A_euchroma 15797_c8_g1_i2_2_331_p-A_euchroma 15797_c8_g1_i3_1_366_p-A_euchroma 15797_c8_g1_i4_2_511_p-A_euchroma 15797_c8_g1_i5_1_567_p-A_euchroma 15797_c8_g1_i8_1_333_p-A_euchroma 15826_c1_g1_i1_439_1083_p-A_euchroma 15826_c1_g1_i2_450_1049_p-A_euchroma 15826_c1_g1_i4_450_1094_p-A_euchroma 15826_c1_g1_i5_439_1038_p-A_euchroma 15826_c1_g2_i1_3_365_p-A_euchroma 15826_c1_g2_i2_2_730_p-A_euchroma 15826_c1_g2_i3_3_329_p-A_euchroma 15826_c1_g2_i4_2_1039_p-A_euchroma 15826_c1_g2_i7_3_791_p-A_euchroma 15826_c1_g2_i8_1_453_p-A_euchroma 15826_c1_g2_i9_1_333_p-A_euchroma 15826_c2_g1_i1_2_337_p-A_euchroma 16061_c1_g1_i1_2_532_n-A_euchroma 16061_c1_g1_i2_3_554_n-A_euchroma 16061_c1_g1_i4_39_470_n-A_euchroma 16061_c1_g1_i5_2_448_n-A_euchroma 16061_c1_g1_i6_3_509_n-A_euchroma 16061_c1_g1_i8_39_500_n-A_euchroma 16061_c1_g1_i9_1_369_n-A_euchroma 16151_c1_g1_i1_1_1977_p-E_plantagineum 16324_c1_g1_i1_1_453_p-A_euchroma 16324_c2_g4_i3_3_572_p-A_euchroma 16324_c2_g5_i1_3_515_p-A_euchroma 16324_c2_g6_i2_146_493_p-A_euchroma 16324_c2_g6_i3_3_494_p-A_euchroma 16324_c2_g6_i4_146_493_p-A_euchroma 16363_c2_g1_i1_2_367_p-A_euchroma 16363_c2_g1_i2_2_478_p-A_euchroma 16363_c2_g2_i1_3_554_p-A_euchroma 16363_c2_g2_i2_1_378_p-A_euchroma 16363_c2_g3_i1_2_451_p-A_euchroma 16363_c2_g3_i8_185_580_p-A_euchroma 16374_c1_g1_i10_1_333_p-A_euchroma 16374_c1_g1_i11_1_684_p-A_euchroma 16374_c1_g1_i13_1_489_p-A_euchroma 16374_c1_g1_i14_1_408_p-A_euchroma 16374_c1_g1_i15_1_534_p-A_euchroma 16374_c1_g1_i2_1_318_p-A_euchroma 16374_c1_g1_i4_1_348_p-A_euchroma 16374_c1_g1_i5_1_501_p-A_euchroma 16374_c1_g1_i6_1_432_p-A_euchroma 16374_c1_g1_i7_1_408_p-A_euchroma 16374_c1_g1_i8_1_795_p-A_euchroma 16374_c1_g1_i9_1_510_p-A_euchroma 16387_c2_g1_i1_2_325_n-A_euchroma 16387_c2_g1_i3_2_331_n-A_euchroma 16402_c1_g1_i1_1_369_n-A_euchroma 16402_c1_g1_i3_1_300_n-A_euchroma 16473_c0_g1_i2_3_455_p-L_officinale 16627_c0_g1_i10_1_468_n-A_euchroma 16627_c0_g1_i11_1_408_n-A_euchroma 16627_c0_g1_i12_2_310_n-A_euchroma 16627_c0_g1_i17_119_634_n-A_euchroma 16627_c0_g1_i18_2_355_n-A_euchroma 16627_c0_g1_i19_1_378_n-A_euchroma 16627_c0_g1_i2_155_478_n-A_euchroma 16627_c0_g1_i4_1_615_n-A_euchroma 16627_c0_g1_i7_3_338_n-A_euchroma 16627_c0_g1_i8_119_721_n-A_euchroma 16627_c0_g1_i9_3_551_n-A_euchroma 167061-A_chinensis 16730_c1_g1_i10_1_339_p-A_euchroma 16730_c1_g1_i11_3_392_p-A_euchroma 16730_c1_g1_i12_1_402_p-A_euchroma 16730_c1_g1_i1_1_390_p-A_euchroma 16730_c1_g1_i2_3_335_p-A_euchroma 16730_c1_g1_i3_2_886_p-A_euchroma 16730_c1_g1_i4_3_365_p-A_euchroma 16730_c1_g1_i5_3_974_p-A_euchroma 16730_c1_g1_i7_2_340_p-A_euchroma 16730_c1_g1_i8_3_461_p-A_euchroma 16730_c1_g2_i10_1_588_p-A_euchroma 16730_c1_g2_i12_3_386_p-A_euchroma 16730_c1_g2_i14_2_514_p-A_euchroma 16730_c1_g2_i15_1_474_p-A_euchroma 16730_c1_g2_i1_1_564_p-A_euchroma 16730_c1_g2_i2_2_604_p-A_euchroma 16730_c1_g2_i3_2_337_p-A_euchroma 16730_c1_g2_i5_1_333_p-A_euchroma 16730_c1_g2_i6_1_810_p-A_euchroma 16730_c1_g2_i9_3_596_p-A_euchroma 16730_c1_g3_i1_3_410_p-A_euchroma 16730_c1_g6_i1_2_547_p-A_euchroma 16999_c1_g1_i1_3_419_n-A_euchroma 16999_c1_g3_i1_2_649_n-A_euchroma 17099_c4_g1_i1_3_515_n-A_euchroma 17099_c4_g1_i2_3_569_n-A_euchroma 17099_c4_g1_i3_65_565_n-A_euchroma 17099_c4_g1_i5_2_412_n-A_euchroma 17099_c5_g1_i4_3_803_n-A_euchroma 17099_c5_g1_i5_2_358_n-A_euchroma 17099_c5_g1_i6_3_389_n-A_euchroma 17099_c5_g1_i7_3_368_n-A_euchroma 17099_c5_g1_i8_3_602_n-A_euchroma 17099_c7_g1_i1_2_343_p-A_euchroma 17254_c1_g4_i1_3_485_n-A_euchroma 17254_c1_g4_i2_3_485_n-A_euchroma 17260_c0_g1_i1_2_301_p-A_euchroma 17530_c1_g1_i1_1_597_n-A_euchroma 17530_c2_g2_i1_2_571_p-A_euchroma 17530_c2_g3_i1_591_1043_p-A_euchroma 176221-A_chinensis 17723_c3_g1_i1_3_329_p-A_euchroma 17723_c3_g2_i1_2_325_p-A_euchroma 17723_c3_g2_i2_3_332_p-A_euchroma 17723_c3_g2_i3_3_590_p-A_euchroma 17723_c3_g3_i1_2_436_p-A_euchroma 17723_c4_g1_i1_58_645_p-A_euchroma 17723_c4_g1_i4_1_597_p-A_euchroma 17723_c4_g1_i5_1_543_p-A_euchroma 17723_c4_g1_i6_2_379_p-A_euchroma 17723_c4_g4_i1_2_355_p-A_euchroma 17723_c4_g5_i1_2_604_p-A_euchroma 17797.g25188.t1_0-U_gibba 17797.g25189.t1_0-U_gibba 179751-A_chinensis 18069_c2_g1_i10_2_529_n-A_euchroma 18069_c2_g1_i1_2_502_n-A_euchroma 18069_c2_g1_i3_2_505_n-A_euchroma 18069_c2_g1_i4_3_377_n-A_euchroma 18069_c2_g1_i5_1_357_n-A_euchroma 18069_c2_g1_i7_3_380_n-A_euchroma 18069_c2_g1_i8_3_302_n-A_euchroma 18069_c2_g1_i9_3_332_n-A_euchroma 18111_c1_g1_i1_989_1405_p-A_euchroma 18111_c1_g1_i4_924_1340_p-A_euchroma 18111_c4_g5_i1_1_309_p-A_euchroma 18111_c4_g5_i2_1_510_p-A_euchroma 18133_c2_g3_i1_1_489_n-A_euchroma 18133_c4_g1_i2_3_371_p-A_euchroma 18133_c4_g1_i3_3_530_p-A_euchroma 18133_c4_g1_i4_3_869_p-A_euchroma 18133_c4_g1_i5_3_548_p-A_euchroma 18133_c4_g3_i1_1_453_p-A_euchroma 18133_c4_g3_i2_1_540_p-A_euchroma 18133_c4_g4_i1_2_601_p-A_euchroma 18142_c5_g1_i7_4908_5738_n-A_euchroma 18142_c5_g2_i1_1_627_p-A_euchroma 18142_c5_g3_i4_1809_3200_p-A_euchroma 18142_c5_g3_i4_3966_4619_p-A_euchroma 18172_c5_g1_i11_3_431_p-A_euchroma 18172_c5_g1_i2_1_498_p-A_euchroma 18172_c5_g1_i4_1252_1656_p-A_euchroma 18172_c5_g1_i4_1_1170_p-A_euchroma 18172_c5_g1_i7_1_924_p-A_euchroma 18172_c5_g1_i8_1_1134_p-A_euchroma 18172_c5_g1_i9_1_498_p-A_euchroma 18176_c9_g2_i1_1_372_p-A_euchroma 18176_c9_g2_i2_1_372_p-A_euchroma 18181_c5_g1_i1_1_900_n-A_euchroma 18181_c5_g1_i2_1_546_n-A_euchroma 18181_c5_g1_i3_3_323_n-A_euchroma 18181_c5_g2_i1_3_1007_n-A_euchroma 18181_c5_g2_i3_3_317_n-A_euchroma 18181_c5_g4_i2_316_1062_n-A_euchroma 18181_c5_g4_i5_1742_2701_n-A_euchroma 18183_c2_g2_i1_1_438_n-A_euchroma 18183_c2_g2_i2_1_408_n-A_euchroma 18183_c7_g1_i1_3_359_n-A_euchroma 18183_c7_g3_i1_3_341_n-A_euchroma 18183_c8_g1_i1_3_437_n-A_euchroma 18183_c8_g1_i3_3_533_n-A_euchroma 18183_c8_g1_i4_1_414_n-A_euchroma 18183_c8_g1_i5_3_446_n-A_euchroma 18183_c8_g1_i6_1_723_n-A_euchroma 18183_c8_g2_i4_2_388_p-A_euchroma 18183_c8_g2_i7_2_331_p-A_euchroma 18183_c8_g2_i8_2_388_p-A_euchroma 18183_c8_g3_i1_1_372_n-A_euchroma 18183_c8_g3_i2_1_318_n-A_euchroma 186441-A_chinensis 18840_c0_g1_i1_1_321_n-A_euchroma 18971_c0_g1_i1_1_396_n-E_plantagineum 19441_c0_g1_i4_3_482_n-L_officinale 1954_c0_g1_i1_140_625_p-A_euchroma 2000105-L_madreporoides 2000161-P_arenarium 2000162-P_arenarium 2000162-P_arenarium 2000600-L_madreporoides 2000601-L_madreporoides 2000602-L_madreporoides 2000603-L_madreporoides 2000604-L_madreporoides 2000872-L_madreporoides 2001800-P_arenarium 2002930-L_madreporoides 2003052_-H_filiforme 2003643-P_arenarium 2004187-P_arenarium 2004188-P_arenarium 2004469-L_madreporoides 2004471-L_madreporoides 2004488-P_arenarium 2005389-P_arenarium 2006077-P_arenarium 2006102-P_arenarium 2006486-M_paniculata 2006670-P_arenarium 2006759-H_racemosum 2006857-L_madreporoides 2006869-P_arenarium 2009725-P_arenarium 2011164-L_madreporoides 2011792-E_acuminata 2012527-M_paniculata 2012611-M_paniculata 2012873-L_madreporoides 2013374-E_acuminata 2013592_-H_filiforme 2013895-P_arenarium 2015067-P_arenarium 2015453-M_paniculata 2017016-M_paniculata 2018858-E_acuminata 2023943-H_convolvulaceum 2027664-H_racemosum 2035619_-H_texanum 2035619_-H_texanum 2049288-H_mendocinum 2051234-H_mendocinum 2051537_-H_filiforme 2053560-H_mendocinum 2054346_-H_filiforme 2059493-P_arenarium 2059701-M_paniculata 2060251-P_arenarium 2060373_-H_filiforme 2060583-L_madreporoides 2060654-L_madreporoides 2061171-P_arenarium 2061745-M_paniculata 2062125-M_paniculata 2062453-L_madreporoides 2062941-M_paniculata 2063669-L_madreporoides 2064158-P_arenarium 2064279-M_paniculata 2064279-M_paniculata 2065562-M_paniculata 2065826-P_arenarium 2065826-P_arenarium 2067513-L_madreporoides 2068468-M_paniculata 2068861-L_madreporoides 2077377-E_acuminata 2077384-E_acuminata 2080556-E_acuminata 2082921-E_acuminata 2096909-H_racemosum 2099145-H_racemosum 2099608-H_convolvulaceum 2138176_-H_texanum 2145535_-H_texanum 2146817_-H_texanum 21898_c0_g1_i1_2_490_n-E_plantagineum 220_c0_g1_i1_1_420_n-A_euchroma 221281-A_chinensis 22948_c0_g1_i1_179_1084_n-E_plantagineum 23131_c0_g1_i1_2_718_p-E_plantagineum 23153.g25362.t1_0-U_gibba 23154.g25363.t1_0-U_gibba 23375_c0_g1_i1_2_484_p-A_euchroma 23375_c0_g1_i2_2_484_p-A_euchroma 235081-A_chinensis 243161-A_chinensis 243251-A_chinensis 274371-A_chinensis 277881-A_chinensis 278671-A_chinensis 28802_c0_g1_i1_3_323_p-A_euchroma 29882_c0_g1_i1_3_320_n-E_plantagineum 337781-A_chinensis 39536_c0_g1_i1_3_1115_p-E_plantagineum 43028.g25736.t1_0-U_gibba 43311_c0_g1_i1_42_959_n-E_plantagineum 44975_c0_g1_i1_2_322_p-A_euchroma 45210_c0_g1_i1_2_394_p-E_plantagineum 46404_c0_g1_i1_1_393_p-E_plantagineum 47776_c0_g1_i1_1_309_n-E_plantagineum 4778_c0_g1_i1_1_513_p-A_euchroma 47999_c0_g1_i1_2_355_p-E_plantagineum 48892_c0_g1_i1_3_464_p-E_plantagineum 494_c0_g1_i1_2_418_p-A_euchroma 494_c0_g1_i1_422_784_p-A_euchroma 50154_c0_g1_i1_3_371_n-E_plantagineum 51612_c0_g1_i1_1_396_n-A_euchroma 51641_c0_g1_i1_3_500_n-L_officinale 52014_c0_g1_i1_1_351_n-A_euchroma 55921_c0_g1_i1_1_363_p-A_euchroma 5648_c0_g1_i1_1_1068_p-E_plantagineum 58581_c0_g1_i1_2_397_p-A_euchroma 59796.g25902.t1_0-U_gibba 5979_c0_g1_i1_2_2479_p-E_plantagineum 60204_c0_g1_i1_1_1074_p-E_plantagineum 61182_c0_g1_i1_3_347_p-A_euchroma 6130_c0_g1_i1_3_407_p-A_euchroma 62099_c0_g1_i1_1_1170_p-E_plantagineum 62533_c0_g1_i1_126_437_p-A_euchroma 62866_c0_g1_i1_2_337_p-E_plantagineum 64198_c0_g1_i1_2_346_p-A_euchroma 65902_c0_g1_i1_2_370_p-E_plantagineum 67659_c0_g1_i1_2_319_p-E_plantagineum 69182_c0_g1_i1_1_396_p-A_euchroma 69299_c0_g1_i1_2_613_p-E_plantagineum 6957_c0_g1_i1_94_429_p-A_euchroma 69684_c0_g1_i1_1_387_p-E_plantagineum 73323_c0_g1_i1_1_354_n-A_euchroma 74649_c0_g1_i1_1_405_n-A_euchroma 7995_c0_g1_i1_1_591_p-A_euchroma 8516_c0_g1_i1_3_308_n-A_euchroma 927_c0_g1_i1_2_379_n-A_euchroma 958_c0_g2_i1_1_390_p-A_euchroma 9934_c0_g1_i1_3_347_p-L_officinale CDO99984.1-C_canephora NP_063998.1-B_vulgaris XP_004228979.1-S_lycopersicum XP_004229087.1-S_lycopersicum XP_004229123.1-S_lycopersicum XP_004229146.1-S_lycopersicum XP_004229304.1-S_lycopersicum XP_004231733.1-S_lycopersicum XP_004234768.1-S_lycopersicum XP_004234859.1-S_lycopersicum XP_004234860.1-S_lycopersicum XP_004234904.1-S_lycopersicum XP_004237094.1-S_lycopersicum XP_004237304.1-S_lycopersicum XP_004237309.1-S_lycopersicum XP_004239549.1-S_lycopersicum XP_004240337.1-S_lycopersicum XP_004240689.1-S_lycopersicum XP_004240690.1-S_lycopersicum XP_004240696.1-S_lycopersicum XP_004241096.1-S_lycopersicum XP_004243051.2-S_lycopersicum XP_004243093.1-S_lycopersicum XP_004244870.1-S_lycopersicum XP_004244910.1-S_lycopersicum XP_004245000.1-S_lycopersicum XP_004245006.1-S_lycopersicum XP_004245008.1-S_lycopersicum XP_004245339.1-S_lycopersicum XP_004245360.1-S_lycopersicum XP_004246784.1-S_lycopersicum XP_004246805.1-S_lycopersicum XP_004246837.1-S_lycopersicum XP_004247255.1-S_lycopersicum XP_004248613.1-S_lycopersicum XP_004250629.1-S_lycopersicum XP_004250667.1-S_lycopersicum XP_004250668.1-S_lycopersicum XP_004250811.1-S_lycopersicum XP_004250839.1-S_lycopersicum XP_004251325.1-S_lycopersicum XP_004252163.1-S_lycopersicum XP_004252415.1-S_lycopersicum XP_004252417.1-S_lycopersicum XP_004252421.1-S_lycopersicum XP_004253446.1-S_lycopersicum XP_004253471.1-S_lycopersicum XP_010313590.1-S_lycopersicum XP_010314407.1-S_lycopersicum XP_010314409.2-S_lycopersicum XP_010314557.1-S_lycopersicum XP_010314870.1-S_lycopersicum XP_010314911.1-S_lycopersicum XP_010314912.1-S_lycopersicum XP_010315740.1-S_lycopersicum XP_010316973.1-S_lycopersicum XP_010317189.1-S_lycopersicum XP_010317258.1-S_lycopersicum XP_010319975.1-S_lycopersicum XP_010319992.1-S_lycopersicum XP_010320155.1-S_lycopersicum XP_010321205.1-S_lycopersicum XP_010321221.1-S_lycopersicum XP_010321248.1-S_lycopersicum XP_010321281.1-S_lycopersicum XP_010321734.1-S_lycopersicum XP_010322042.1-S_lycopersicum XP_010322059.1-S_lycopersicum XP_010323542.1-S_lycopersicum XP_010323592.1-S_lycopersicum XP_010324143.1-S_lycopersicum XP_010324942.1-S_lycopersicum XP_010324943.1-S_lycopersicum XP_010326504.1-S_lycopersicum XP_010327331.1-S_lycopersicum XP_010327332.1-S_lycopersicum XP_010327544.1-S_lycopersicum XP_010327595.1-S_lycopersicum XP_010327629.1-S_lycopersicum XP_010665592.1-B_vulgaris XP_010665798.1-B_vulgaris XP_010666046.1-B_vulgaris XP_010666380.1-B_vulgaris XP_010666404.1-B_vulgaris XP_010666410.1-B_vulgaris XP_010666430.1-B_vulgaris XP_010666496.1-B_vulgaris XP_010666515.1-B_vulgaris XP_010667066.1-B_vulgaris XP_010667275.1-B_vulgaris XP_010667292.1-B_vulgaris XP_010667622.1-B_vulgaris XP_010667975.1-B_vulgaris XP_010668183.1-B_vulgaris XP_010668304.1-B_vulgaris XP_010668333.1-B_vulgaris XP_010668396.1-B_vulgaris XP_010669108.1-B_vulgaris XP_010669130.1-B_vulgaris XP_010669864.1-B_vulgaris XP_010669865.1-B_vulgaris XP_010669919.1-B_vulgaris XP_010669933.1-B_vulgaris XP_010670300.1-B_vulgaris XP_010672362.1-B_vulgaris XP_010675189.1-B_vulgaris XP_010676986.1-B_vulgaris XP_010677662.1-B_vulgaris XP_010677667.1-B_vulgaris XP_010677706.1-B_vulgaris XP_010677715.1-B_vulgaris XP_010677733.1-B_vulgaris XP_010677749.1-B_vulgaris XP_010677762.1-B_vulgaris XP_010677765.1-B_vulgaris XP_010677839.1-B_vulgaris XP_010677960.1-B_vulgaris XP_010678044.1-B_vulgaris XP_010678169.1-B_vulgaris XP_010678226.1-B_vulgaris XP_010678297.1-B_vulgaris XP_010678346.1-B_vulgaris XP_010679433.1-B_vulgaris XP_010679703.2-B_vulgaris XP_010680853.1-B_vulgaris XP_010681451.1-B_vulgaris XP_010681452.1-B_vulgaris XP_010681525.1-B_vulgaris XP_010681536.1-B_vulgaris XP_010681651.1-B_vulgaris XP_010681942.1-B_vulgaris XP_010682010.1-B_vulgaris XP_010682069.2-B_vulgaris XP_010682146.1-B_vulgaris XP_010682154.1-B_vulgaris XP_010682175.2-B_vulgaris XP_010682725.1-B_vulgaris XP_010682919.1-B_vulgaris XP_010683809.1-B_vulgaris XP_010683827.1-B_vulgaris XP_010684139.1-B_vulgaris XP_010684155.1-B_vulgaris XP_010684539.1-B_vulgaris XP_010684546.1-B_vulgaris XP_010684608.1-B_vulgaris XP_010684612.1-B_vulgaris XP_010684682.1-B_vulgaris XP_010684769.1-B_vulgaris XP_010685631.1-B_vulgaris XP_010685868.1-B_vulgaris XP_010686143.1-B_vulgaris XP_010686887.1-B_vulgaris XP_010687488.1-B_vulgaris XP_010688812.1-B_vulgaris XP_010689068.1-B_vulgaris XP_010689139.1-B_vulgaris XP_010689385.1-B_vulgaris XP_010689799.1-B_vulgaris XP_010689811.2-B_vulgaris XP_010689914.1-B_vulgaris XP_010690641.1-B_vulgaris XP_010690689.1-B_vulgaris XP_010690705.1-B_vulgaris XP_010692577.1-B_vulgaris XP_010692612.1-B_vulgaris XP_010693174.1-B_vulgaris XP_010693204.1-B_vulgaris XP_010693280.1-B_vulgaris XP_010693300.1-B_vulgaris XP_010693417.1-B_vulgaris XP_010693567.1-B_vulgaris XP_010694054.1-B_vulgaris XP_010694414.1-B_vulgaris XP_010694688.1-B_vulgaris XP_010694762.2-B_vulgaris XP_010694907.1-B_vulgaris XP_010695334.1-B_vulgaris XP_010695840.1-B_vulgaris XP_010695952.1-B_vulgaris XP_010696203.1-B_vulgaris XP_010696493.1-B_vulgaris XP_012827380.1-E_guttata XP_012827722.1-E_guttata XP_012827728.1-E_guttata XP_012828494.1-E_guttata XP_012828650.1-E_guttata XP_012829078.1-E_guttata XP_012829103.1-E_guttata XP_012829853.1-E_guttata XP_012830039.1-E_guttata XP_012830437.1-E_guttata XP_012830438.1-E_guttata XP_012830543.1-E_guttata XP_012831113.1-E_guttata XP_012831233.1-E_guttata XP_012831510.1-E_guttata XP_012831548.1-E_guttata XP_012831562.1-E_guttata XP_012831620.1-E_guttata XP_012832716.1-E_guttata XP_012832870.1-E_guttata XP_012833010.1-E_guttata XP_012833063.1-E_guttata XP_012833163.1-E_guttata XP_012833283.1-E_guttata XP_012833285.1-E_guttata XP_012833298.1-E_guttata XP_012833449.1-E_guttata XP_012833464.1-E_guttata XP_012833646.1-E_guttata XP_012833882.1-E_guttata XP_012833996.1-E_guttata XP_012834007.1-E_guttata XP_012834061.1-E_guttata XP_012834979.1-E_guttata XP_012835025.1-E_guttata XP_012835110.1-E_guttata XP_012835684.1-E_guttata XP_012835782.1-E_guttata XP_012836183.1-E_guttata XP_012836399.1-E_guttata XP_012836530.1-E_guttata XP_012836532.1-E_guttata XP_012836672.1-E_guttata XP_012836750.1-E_guttata XP_012837506.1-E_guttata XP_012837570.1-E_guttata XP_012837573.1-E_guttata XP_012837574.1-E_guttata XP_012837620.1-E_guttata XP_012837778.1-E_guttata XP_012837810.1-E_guttata XP_012838163.1-E_guttata XP_012838198.1-E_guttata XP_012838229.1-E_guttata XP_012839245.1-E_guttata XP_012839266.1-E_guttata XP_012839468.1-E_guttata XP_012839862.1-E_guttata XP_012839910.1-E_guttata XP_012839926.1-E_guttata XP_012840219.1-E_guttata XP_012840476.1-E_guttata XP_012840482.1-E_guttata XP_012840964.1-E_guttata XP_012841213.1-E_guttata XP_012842091.1-E_guttata XP_012842128.1-E_guttata XP_012842129.1-E_guttata XP_012842418.1-E_guttata XP_012843106.1-E_guttata XP_012843350.1-E_guttata XP_012843396.1-E_guttata XP_012843489.1-E_guttata XP_012844344.1-E_guttata XP_012844866.1-E_guttata XP_012844975.1-E_guttata XP_012845783.1-E_guttata XP_012845912.1-E_guttata XP_012846324.1-E_guttata XP_012846408.1-E_guttata XP_012846871.1-E_guttata XP_012846872.1-E_guttata XP_012846886.1-E_guttata XP_012846891.1-E_guttata XP_012846942.1-E_guttata XP_012846952.1-E_guttata XP_012846957.1-E_guttata XP_012846962.1-E_guttata XP_012846973.1-E_guttata XP_012847348.1-E_guttata XP_012847476.1-E_guttata XP_012847487.1-E_guttata XP_012848275.1-E_guttata XP_012848582.1-E_guttata XP_012849429.1-E_guttata XP_012849590.1-E_guttata XP_012849917.1-E_guttata XP_012850074.1-E_guttata XP_012850831.1-E_guttata XP_012850841.1-E_guttata XP_012851511.1-E_guttata XP_012851555.1-E_guttata XP_012851567.1-E_guttata XP_012851807.1-E_guttata XP_012852376.1-E_guttata XP_012852524.1-E_guttata XP_012852613.1-E_guttata XP_012852627.1-E_guttata XP_012852913.1-E_guttata XP_012852915.1-E_guttata XP_012852918.1-E_guttata XP_012852936.1-E_guttata XP_012853001.1-E_guttata XP_012853093.1-E_guttata XP_012853114.1-E_guttata XP_012853279.1-E_guttata XP_012853299.1-E_guttata XP_012853632.1-E_guttata XP_012853642.1-E_guttata XP_012853648.1-E_guttata XP_012855096.1-E_guttata XP_012855546.1-E_guttata XP_012855557.1-E_guttata XP_012855770.1-E_guttata XP_012856977.1-E_guttata XP_012856991.1-E_guttata XP_012857161.1-E_guttata XP_012857177.1-E_guttata XP_012858055.1-E_guttata XP_012858110.1-E_guttata XP_015158212.1-S_tuberosum XP_015158215.1-S_tuberosum XP_015158987.1-S_tuberosum XP_015159093.1-S_tuberosum XP_015159300.1-S_tuberosum XP_015159543.1-S_tuberosum XP_015159604.1-S_tuberosum XP_015159653.1-S_tuberosum XP_015159658.1-S_tuberosum XP_015159785.1-S_tuberosum XP_015159834.1-S_tuberosum XP_015159855.1-S_tuberosum XP_015159888.1-S_tuberosum XP_015160076.1-S_tuberosum XP_015160229.1-S_tuberosum XP_015160510.1-S_tuberosum XP_015160691.1-S_tuberosum XP_015160793.1-S_tuberosum XP_015161092.1-S_tuberosum XP_015161191.1-S_tuberosum XP_015161293.1-S_tuberosum XP_015161297.1-S_tuberosum XP_015161310.1-S_tuberosum XP_015161334.1-S_tuberosum XP_015161353.1-S_tuberosum XP_015161395.1-S_tuberosum XP_015161420.1-S_tuberosum XP_015161608.1-S_tuberosum XP_015161838.1-S_tuberosum XP_015161839.1-S_tuberosum XP_015161875.1-S_tuberosum XP_015161969.1-S_tuberosum XP_015161974.1-S_tuberosum XP_015162002.1-S_tuberosum XP_015162027.1-S_tuberosum XP_015162450.1-S_tuberosum XP_015162461.1-S_tuberosum XP_015162526.1-S_tuberosum XP_015162556.1-S_tuberosum XP_015162963.1-S_tuberosum XP_015163276.1-S_tuberosum XP_015163435.1-S_tuberosum XP_015163501.1-S_tuberosum XP_015163677.1-S_tuberosum XP_015163865.1-S_tuberosum XP_015164022.1-S_tuberosum XP_015164029.1-S_tuberosum XP_015164189.1-S_tuberosum XP_015164200.1-S_tuberosum XP_015164219.1-S_tuberosum XP_015164524.1-S_tuberosum XP_015164909.1-S_tuberosum XP_015165281.1-S_tuberosum XP_015165374.1-S_tuberosum XP_015165383.1-S_tuberosum XP_015165491.1-S_tuberosum XP_015165565.1-S_tuberosum XP_015166016.1-S_tuberosum XP_015166019.1-S_tuberosum XP_015166049.1-S_tuberosum XP_015166157.1-S_tuberosum XP_015166158.1-S_tuberosum XP_015166294.1-S_tuberosum XP_015166558.1-S_tuberosum XP_015166801.1-S_tuberosum XP_015167179.1-S_tuberosum XP_015167589.1-S_tuberosum XP_015167815.1-S_tuberosum XP_015167846.1-S_tuberosum XP_015167999.1-S_tuberosum XP_015168060.1-S_tuberosum XP_015168837.1-S_tuberosum XP_015168900.1-S_tuberosum XP_015169038.1-S_tuberosum XP_015169154.1-S_tuberosum XP_015169223.1-S_tuberosum XP_015169230.1-S_tuberosum XP_015169343.1-S_tuberosum XP_015169360.1-S_tuberosum XP_015169378.1-S_tuberosum XP_015169527.1-S_tuberosum XP_015169543.1-S_tuberosum XP_015169568.1-S_tuberosum XP_015169573.1-S_tuberosum XP_015169744.1-S_tuberosum XP_015169863.1-S_tuberosum XP_015169908.1-S_tuberosum XP_015169919.1-S_tuberosum XP_015170041.1-S_tuberosum XP_015170227.1-S_tuberosum XP_015170671.1-S_tuberosum XP_015170808.1-S_tuberosum XP_015170845.1-S_tuberosum XP_016538165.1-C_annuum XP_016540779.1-C_annuum XP_016540879.1-C_annuum XP_016541004.1-C_annuum XP_016541812.1-C_annuum XP_016542349.1-C_annuum XP_016542441.1-C_annuum XP_016544094.1-C_annuum XP_016544168.1-C_annuum XP_016544227.1-C_annuum XP_016544283.1-C_annuum XP_016544332.1-C_annuum XP_016544346.1-C_annuum XP_016544359.1-C_annuum XP_016544482.1-C_annuum XP_016544484.1-C_annuum XP_016544838.1-C_annuum XP_016545565.1-C_annuum XP_016546124.1-C_annuum XP_016546166.1-C_annuum XP_016546179.1-C_annuum XP_016546227.1-C_annuum XP_016546401.1-C_annuum XP_016546432.1-C_annuum XP_016546476.1-C_annuum XP_016549097.1-C_annuum XP_016549117.1-C_annuum XP_016549270.1-C_annuum XP_016549308.1-C_annuum XP_016549357.1-C_annuum XP_016549406.1-C_annuum XP_016549499.1-C_annuum XP_016551992.1-C_annuum XP_016552693.1-C_annuum XP_016552778.1-C_annuum XP_016552986.1-C_annuum XP_016553420.1-C_annuum XP_016553667.1-C_annuum XP_016553862.1-C_annuum XP_016554996.1-C_annuum XP_016555707.1-C_annuum XP_016555845.1-C_annuum XP_016556082.1-C_annuum XP_016556553.1-C_annuum XP_016556686.1-C_annuum XP_016556921.1-C_annuum XP_016557112.1-C_annuum XP_016557658.1-C_annuum XP_016557698.1-C_annuum XP_016557764.1-C_annuum XP_016558011.1-C_annuum XP_016558023.1-C_annuum XP_016558212.1-C_annuum XP_016558233.1-C_annuum XP_016558247.1-C_annuum XP_016558473.1-C_annuum XP_016558479.1-C_annuum XP_016558704.1-C_annuum XP_016558897.1-C_annuum XP_016559152.1-C_annuum XP_016559372.1-C_annuum XP_016560290.1-C_annuum XP_016560388.1-C_annuum XP_016560848.1-C_annuum XP_016561081.1-C_annuum XP_016561711.1-C_annuum XP_016563401.1-C_annuum XP_016564363.1-C_annuum XP_016566074.1-C_annuum XP_016566664.1-C_annuum XP_016566710.1-C_annuum XP_016566756.1-C_annuum XP_016566863.1-C_annuum XP_016566927.1-C_annuum XP_016566928.1-C_annuum XP_016566930.1-C_annuum XP_016566945.1-C_annuum XP_016566997.1-C_annuum XP_016566999.1-C_annuum XP_016567053.1-C_annuum XP_016567070.1-C_annuum XP_016567166.1-C_annuum XP_016567185.1-C_annuum XP_016567237.1-C_annuum XP_016567353.1-C_annuum XP_016570747.1-C_annuum XP_016570892.1-C_annuum XP_016570900.1-C_annuum XP_016570939.1-C_annuum XP_016571019.1-C_annuum XP_016571021.1-C_annuum XP_016571108.1-C_annuum XP_016571109.1-C_annuum XP_016571112.1-C_annuum XP_016571455.1-C_annuum XP_016572975.1-C_annuum XP_016573417.1-C_annuum XP_016574016.1-C_annuum XP_016574099.1-C_annuum XP_016574147.1-C_annuum XP_016574192.1-C_annuum XP_016574272.1-C_annuum XP_016574366.1-C_annuum XP_016574387.1-C_annuum XP_016574402.1-C_annuum XP_016575219.1-C_annuum XP_016576260.1-C_annuum XP_016576346.1-C_annuum XP_016576431.1-C_annuum XP_016576440.1-C_annuum XP_016576457.1-C_annuum XP_016576471.1-C_annuum XP_016576557.1-C_annuum XP_016576570.1-C_annuum XP_016576977.1-C_annuum XP_016578795.1-C_annuum XP_016578814.1-C_annuum XP_016578861.1-C_annuum XP_016578880.1-C_annuum XP_016578938.1-C_annuum XP_016579017.1-C_annuum XP_016579149.1-C_annuum XP_016579174.1-C_annuum XP_016579258.1-C_annuum XP_016580734.1-C_annuum XP_016580944.1-C_annuum XP_016581812.1-C_annuum XP_016581906.1-C_annuum XP_016582063.1-C_annuum XP_017216818.1-D_carota XP_017216987.1-D_carota XP_017216988.1-D_carota XP_017217030.1-D_carota XP_017217087.1-D_carota XP_017217112.1-D_carota XP_017217170.1-D_carota XP_017217193.1-D_carota XP_017217233.1-D_carota XP_017217254.1-D_carota XP_017217255.1-D_carota XP_017217330.1-D_carota XP_017221305.1-D_carota XP_017221306.1-D_carota XP_017221317.1-D_carota XP_017221365.1-D_carota XP_017221373.1-D_carota XP_017221509.1-D_carota XP_017221533.1-D_carota XP_017221564.1-D_carota XP_017221565.1-D_carota XP_017221577.1-D_carota XP_017221763.1-D_carota XP_017224785.1-D_carota XP_017224796.1-D_carota XP_017224963.1-D_carota XP_017225012.1-D_carota XP_017225028.1-D_carota XP_017225029.1-D_carota XP_017225060.1-D_carota XP_017225075.1-D_carota XP_017225139.1-D_carota XP_017225185.1-D_carota XP_017225191.1-D_carota XP_017225259.1-D_carota XP_017225332.1-D_carota XP_017225355.1-D_carota XP_017227468.1-D_carota XP_017227643.1-D_carota XP_017227644.1-D_carota XP_017227645.1-D_carota XP_017227656.1-D_carota XP_017227761.1-D_carota XP_017227784.1-D_carota XP_017227794.1-D_carota XP_017227830.1-D_carota XP_017227833.1-D_carota XP_017227881.1-D_carota XP_017227902.1-D_carota XP_017227908.1-D_carota XP_017227953.1-D_carota XP_017227991.1-D_carota XP_017227992.1-D_carota XP_017228010.1-D_carota XP_017228020.1-D_carota XP_017228255.1-D_carota XP_017228314.1-D_carota XP_017228331.1-D_carota XP_017228423.1-D_carota XP_017228576.1-D_carota XP_017228674.1-D_carota XP_017228817.1-D_carota XP_017228867.1-D_carota XP_017228984.1-D_carota XP_017229017.1-D_carota XP_017233034.1-D_carota XP_017233123.1-D_carota XP_017233196.1-D_carota XP_017233202.1-D_carota XP_017233203.1-D_carota XP_017233231.1-D_carota XP_017233325.1-D_carota XP_017233336.1-D_carota XP_017233414.1-D_carota XP_017233555.1-D_carota XP_017233615.1-D_carota XP_017233716.1-D_carota XP_017237355.1-D_carota XP_017239225.1-D_carota XP_017239352.1-D_carota XP_017239371.1-D_carota XP_017239373.1-D_carota XP_017239479.1-D_carota XP_017239490.1-D_carota XP_017239614.1-D_carota XP_017239662.1-D_carota XP_017239683.1-D_carota XP_017239693.1-D_carota XP_017239723.1-D_carota XP_017239832.1-D_carota XP_017239882.1-D_carota XP_017245025.1-D_carota XP_017245120.1-D_carota XP_017245271.1-D_carota XP_017245272.1-D_carota XP_017245311.1-D_carota XP_017245345.1-D_carota XP_017245356.1-D_carota XP_017245370.1-D_carota XP_017245384.1-D_carota XP_017245398.1-D_carota XP_017245410.1-D_carota XP_017245494.1-D_carota XP_017245509.1-D_carota XP_017245692.1-D_carota XP_017245827.1-D_carota XP_017246425.1-D_carota XP_017246807.1-D_carota XP_017247956.1-D_carota XP_017248163.1-D_carota XP_017250673.1-D_carota XP_017250734.1-D_carota XP_017250742.1-D_carota XP_017250755.1-D_carota XP_017250758.1-D_carota XP_017250762.1-D_carota XP_017250771.1-D_carota XP_017250813.1-D_carota XP_017250877.1-D_carota XP_017250949.1-D_carota XP_017251071.1-D_carota XP_017251165.1-D_carota XP_017251181.1-D_carota XP_017251197.1-D_carota XP_017253652.1-D_carota XP_017254906.1-D_carota XP_017256431.1-D_carota XP_017256588.1-D_carota XP_017256668.1-D_carota XP_017256724.1-D_carota XP_017256776.1-D_carota XP_019066565.1-S_lycopersicum XP_019066935.1-S_lycopersicum XP_019066943.1-S_lycopersicum XP_019066951.1-S_lycopersicum XP_019067535.1-S_lycopersicum XP_019067633.1-S_lycopersicum XP_019067645.1-S_lycopersicum XP_019067648.1-S_lycopersicum XP_019067897.1-S_lycopersicum XP_019068088.1-S_lycopersicum XP_019068093.1-S_lycopersicum XP_019068218.1-S_lycopersicum XP_019068939.1-S_lycopersicum XP_019068950.1-S_lycopersicum XP_019069000.2-S_lycopersicum XP_019069459.1-S_lycopersicum XP_019069504.1-S_lycopersicum XP_019069516.1-S_lycopersicum XP_019070247.1-S_lycopersicum XP_019070248.1-S_lycopersicum XP_019070256.1-S_lycopersicum XP_019070266.1-S_lycopersicum XP_019070671.1-S_lycopersicum XP_019070675.1-S_lycopersicum XP_019070685.1-S_lycopersicum XP_019070700.1-S_lycopersicum XP_019070702.1-S_lycopersicum XP_019071463.1-S_lycopersicum XP_019071496.1-S_lycopersicum XP_019102750.1-B_vulgaris XP_019102979.1-B_vulgaris XP_019103015.1-B_vulgaris XP_019103182.1-B_vulgaris XP_019103191.1-B_vulgaris XP_019103201.1-B_vulgaris XP_019103462.1-B_vulgaris XP_019103471.1-B_vulgaris XP_019103697.1-B_vulgaris XP_019103707.1-B_vulgaris XP_019104155.1-B_vulgaris XP_019104805.1-B_vulgaris XP_019104835.1-B_vulgaris XP_019105448.1-B_vulgaris XP_019105453.1-B_vulgaris XP_019105480.1-B_vulgaris XP_019105731.1-B_vulgaris XP_019105852.1-B_vulgaris XP_019106122.1-B_vulgaris XP_019106201.1-B_vulgaris XP_019106235.1-B_vulgaris XP_019106535.1-B_vulgaris XP_019106823.1-B_vulgaris XP_019106844.1-B_vulgaris XP_019107135.1-B_vulgaris XP_019107138.1-B_vulgaris XP_019108123.1-B_vulgaris XP_019108181.1-B_vulgaris XP_019108270.1-B_vulgaris XP_019108329.1-B_vulgaris XP_021713465.1-C_quinoa XP_021713568.1-C_quinoa XP_021713582.1-C_quinoa XP_021714878.1-C_quinoa XP_021714885.1-C_quinoa XP_021714970.1-C_quinoa XP_021715146.1-C_quinoa XP_021716720.1-C_quinoa XP_021716730.1-C_quinoa XP_021717261.1-C_quinoa XP_021717454.1-C_quinoa XP_021717938.1-C_quinoa XP_021719307.1-C_quinoa XP_021719373.1-C_quinoa XP_021719393.1-C_quinoa XP_021719436.1-C_quinoa XP_021719468.1-C_quinoa XP_021721069.1-C_quinoa XP_021721234.1-C_quinoa XP_021721465.1-C_quinoa XP_021721954.1-C_quinoa XP_021722423.1-C_quinoa XP_021722675.1-C_quinoa XP_021722703.1-C_quinoa XP_021722708.1-C_quinoa XP_021722839.1-C_quinoa XP_021722886.1-C_quinoa XP_021723328.1-C_quinoa XP_021723894.1-C_quinoa XP_021723956.1-C_quinoa XP_021724326.1-C_quinoa XP_021724556.1-C_quinoa XP_021725294.1-C_quinoa XP_021725327.1-C_quinoa XP_021725637.1-C_quinoa XP_021727182.1-C_quinoa XP_021727187.1-C_quinoa XP_021727450.1-C_quinoa XP_021727707.1-C_quinoa XP_021728309.1-C_quinoa XP_021728790.1-C_quinoa XP_021730594.1-C_quinoa XP_021732041.1-C_quinoa XP_021732042.1-C_quinoa XP_021732714.1-C_quinoa XP_021733062.1-C_quinoa XP_021733078.1-C_quinoa XP_021733160.1-C_quinoa XP_021733165.1-C_quinoa XP_021733169.1-C_quinoa XP_021733281.1-C_quinoa XP_021734226.1-C_quinoa XP_021734970.1-C_quinoa XP_021735093.1-C_quinoa XP_021735240.1-C_quinoa XP_021735681.1-C_quinoa XP_021737181.1-C_quinoa XP_021737235.1-C_quinoa XP_021737328.1-C_quinoa XP_021737362.1-C_quinoa XP_021737471.1-C_quinoa XP_021737713.1-C_quinoa XP_021737844.1-C_quinoa XP_021738169.1-C_quinoa XP_021739460.1-C_quinoa XP_021739770.1-C_quinoa XP_021740879.1-C_quinoa XP_021742723.1-C_quinoa XP_021742835.1-C_quinoa XP_021743227.1-C_quinoa XP_021743464.1-C_quinoa XP_021745100.1-C_quinoa XP_021745281.1-C_quinoa XP_021746189.1-C_quinoa XP_021746647.1-C_quinoa XP_021746652.1-C_quinoa XP_021746678.1-C_quinoa XP_021746852.1-C_quinoa XP_021746857.1-C_quinoa XP_021747329.1-C_quinoa XP_021747334.1-C_quinoa XP_021747608.1-C_quinoa XP_021747616.1-C_quinoa XP_021747640.1-C_quinoa XP_021747641.1-C_quinoa XP_021747728.1-C_quinoa XP_021747900.1-C_quinoa XP_021748050.1-C_quinoa XP_021748588.1-C_quinoa XP_021749474.1-C_quinoa XP_021749718.1-C_quinoa XP_021749911.1-C_quinoa XP_021750302.1-C_quinoa XP_021751089.1-C_quinoa XP_021751559.1-C_quinoa XP_021751768.1-C_quinoa XP_021752462.1-C_quinoa XP_021752463.1-C_quinoa XP_021752564.1-C_quinoa XP_021752865.1-C_quinoa XP_021752944.1-C_quinoa XP_021753626.1-C_quinoa XP_021754897.1-C_quinoa XP_021755967.1-C_quinoa XP_021755975.1-C_quinoa XP_021756199.1-C_quinoa XP_021756211.1-C_quinoa XP_021757325.1-C_quinoa XP_021757444.1-C_quinoa XP_021757927.1-C_quinoa XP_021757944.1-C_quinoa XP_021757954.1-C_quinoa XP_021757974.1-C_quinoa XP_021760261.1-C_quinoa XP_021760669.1-C_quinoa XP_021761164.1-C_quinoa XP_021761172.1-C_quinoa XP_021762507.1-C_quinoa XP_021762644.1-C_quinoa XP_021762690.1-C_quinoa XP_021762896.1-C_quinoa XP_021762924.1-C_quinoa XP_021763626.1-C_quinoa XP_021763761.1-C_quinoa XP_021763976.1-C_quinoa XP_021764224.1-C_quinoa XP_021764587.1-C_quinoa XP_021764609.1-C_quinoa XP_021764713.1-C_quinoa XP_021764852.1-C_quinoa XP_021764856.1-C_quinoa XP_021765915.1-C_quinoa XP_021766236.1-C_quinoa XP_021767540.1-C_quinoa XP_021767689.1-C_quinoa XP_021768330.1-C_quinoa XP_021768647.1-C_quinoa XP_021768692.1-C_quinoa XP_021769827.1-C_quinoa XP_021769836.1-C_quinoa XP_021770605.1-C_quinoa XP_021770746.1-C_quinoa XP_021770969.1-C_quinoa XP_021771207.1-C_quinoa XP_021771331.1-C_quinoa XP_021771681.1-C_quinoa XP_021773356.1-C_quinoa XP_021773363.1-C_quinoa XP_021773374.1-C_quinoa XP_021774601.1-C_quinoa XP_021775319.1-C_quinoa XP_021775588.1-C_quinoa XP_021775622.1-C_quinoa XP_021776001.1-C_quinoa XP_021776322.1-C_quinoa XP_025883670.1-S_lycopersicum XP_025883753.1-S_lycopersicum XP_025884138.1-S_lycopersicum XP_025884590.1-S_lycopersicum XP_025884693.1-S_lycopersicum XP_025884701.1-S_lycopersicum XP_025884726.1-S_lycopersicum XP_025884727.1-S_lycopersicum XP_025884728.1-S_lycopersicum XP_025884733.1-S_lycopersicum XP_025884738.1-S_lycopersicum XP_025884740.1-S_lycopersicum XP_025884880.1-S_lycopersicum XP_025885522.1-S_lycopersicum XP_025885601.1-S_lycopersicum XP_025885856.1-S_lycopersicum XP_025886064.1-S_lycopersicum XP_025886072.1-S_lycopersicum XP_025886077.1-S_lycopersicum XP_025886086.1-S_lycopersicum XP_025886269.1-S_lycopersicum XP_025886276.1-S_lycopersicum XP_025886715.1-S_lycopersicum XP_025886716.1-S_lycopersicum XP_025886723.1-S_lycopersicum XP_025886725.1-S_lycopersicum XP_025886728.1-S_lycopersicum XP_025886736.1-S_lycopersicum XP_025886911.1-S_lycopersicum XP_025887730.1-S_lycopersicum XP_025887732.1-S_lycopersicum XP_025887982.1-S_lycopersicum XP_025888000.1-S_lycopersicum XP_025888380.1-S_lycopersicum XP_025888391.1-S_lycopersicum XP_025888415.1-S_lycopersicum XP_025888416.1-S_lycopersicum XP_025888434.1-S_lycopersicum XP_025888733.1-S_lycopersicum XP_025888847.1-S_lycopersicum XP_025888854.1-S_lycopersicum
OG0000004: 00002g00146.1-P_axillaris 00184g00711.1-P_axillaris 00505g00013.1-P_axillaris 00871g00032.1-P_axillaris 00900g00029.1-P_axillaris 00900g00210.1-P_axillaris 00925g00324.1-P_axillaris 016101-A_chinensis Leryth_019641-t1-L_erythrorhizon 021911-A_chinensis Leryth_026926-t1-L_erythrorhizon Leryth_026969-t4-L_erythrorhizon 052841-A_chinensis 056161-A_chinensis 071061-A_chinensis 10777_c0_g1_i2_919_1629_p-A_euchroma 10995_c0_g1_i1_3_689_p-A_euchroma 10995_c0_g1_i2_3_428_p-A_euchroma 118781-A_chinensis 12245_c1_g1_i1_1_522_p-L_officinale 13539_c0_g1_i4_3_596_n-A_euchroma 13539_c0_g1_i6_3_578_n-A_euchroma 13667_c0_g1_i1_1675_2607_p-A_euchroma 13667_c0_g1_i2_1260_2192_p-A_euchroma 13715_c0_g1_i1_1235_2674_n-A_euchroma 13715_c0_g1_i1_3_737_n-A_euchroma 13718_c4_g1_i2_559_942_n-A_euchroma 13776_c0_g5_i1_570_1790_n-A_euchroma 13776_c0_g5_i2_570_1808_n-A_euchroma 14040_c2_g1_i1_1091_5017_p-A_euchroma 14040_c2_g1_i2_1071_4997_p-A_euchroma 14040_c2_g1_i3_202_4824_p-A_euchroma 14040_c2_g1_i4_202_4824_p-A_euchroma 14040_c2_g1_i5_222_4844_p-A_euchroma 14040_c2_g1_i6_202_2316_p-A_euchroma 14040_c2_g1_i6_2228_4243_p-A_euchroma 14040_c2_g1_i7_550_2160_p-A_euchroma 14040_c2_g1_i8_550_3297_p-A_euchroma 14040_c2_g4_i2_423_806_p-A_euchroma 14040_c2_g4_i3_1355_2137_p-A_euchroma 14040_c2_g4_i4_1278_2060_p-A_euchroma 14040_c2_g4_i5_1355_2140_p-A_euchroma 14040_c2_g4_i6_1278_2063_p-A_euchroma 14040_c2_g4_i8_269_1054_p-A_euchroma 1414_c0_g1_i1_3_545_p-A_euchroma 14183_c4_g1_i1_1144_1656_n-A_euchroma 14391_c1_g1_i1_328_1155_n-A_euchroma 14418_c0_g2_i1_1641_2981_p-A_euchroma 14418_c0_g2_i1_975_1640_p-A_euchroma 14418_c0_g2_i2_1529_2869_p-A_euchroma 14418_c0_g2_i2_863_1528_p-A_euchroma 14418_c0_g2_i3_1529_2869_p-A_euchroma 14418_c0_g2_i3_863_1528_p-A_euchroma 14418_c0_g2_i4_1641_2981_p-A_euchroma 14418_c0_g2_i5_1513_2853_p-A_euchroma 14418_c0_g2_i6_1401_2741_p-A_euchroma 14418_c0_g2_i7_1513_2853_p-A_euchroma 14418_c0_g2_i8_1401_2741_p-A_euchroma 14418_c0_g2_i9_1401_2741_p-A_euchroma 14465_c2_g1_i8_3_341_p-A_euchroma 14526_c0_g1_i2_3_806_n-L_officinale 14626_c0_g1_i11_1717_2748_p-E_plantagineum 14626_c0_g1_i11_223_1482_p-E_plantagineum 14626_c0_g1_i12_2224_3255_p-E_plantagineum 14626_c0_g1_i12_865_1989_p-E_plantagineum 14626_c0_g1_i13_865_3138_p-E_plantagineum 14626_c0_g1_i14_1363_3429_p-E_plantagineum 14626_c0_g1_i15_1157_3256_p-E_plantagineum 14626_c0_g1_i16_1157_3256_p-E_plantagineum 14626_c0_g1_i17_1245_3311_p-E_plantagineum 14626_c0_g1_i18_1272_3338_p-E_plantagineum 14626_c0_g1_i19_1157_2107_p-E_plantagineum 14626_c0_g1_i19_2342_3373_p-E_plantagineum 14626_c0_g1_i1_1154_2071_p-E_plantagineum 14626_c0_g1_i1_2306_3337_p-E_plantagineum 14626_c0_g1_i20_1157_2107_p-E_plantagineum 14626_c0_g1_i20_2342_3373_p-E_plantagineum 14626_c0_g1_i21_1157_3256_p-E_plantagineum 14626_c0_g1_i22_1272_3338_p-E_plantagineum 14626_c0_g1_i23_2224_3255_p-E_plantagineum 14626_c0_g1_i23_865_1989_p-E_plantagineum 14626_c0_g1_i25_1718_2749_p-E_plantagineum 14626_c0_g1_i25_566_1483_p-E_plantagineum 14626_c0_g1_i26_1154_3220_p-E_plantagineum 14626_c0_g1_i27_2224_3255_p-E_plantagineum 14626_c0_g1_i27_865_1989_p-E_plantagineum 14626_c0_g1_i28_1363_2280_p-E_plantagineum 14626_c0_g1_i28_2515_3546_p-E_plantagineum 14626_c0_g1_i29_1363_2280_p-E_plantagineum 14626_c0_g1_i29_2515_3546_p-E_plantagineum 14626_c0_g1_i2_865_3138_p-E_plantagineum 14626_c0_g1_i3_1272_2189_p-E_plantagineum 14626_c0_g1_i3_2424_3455_p-E_plantagineum 14626_c0_g1_i4_865_3138_p-E_plantagineum 14626_c0_g1_i5_1636_2667_p-E_plantagineum 14626_c0_g1_i5_223_1401_p-E_plantagineum 14626_c0_g1_i6_1154_3220_p-E_plantagineum 14626_c0_g1_i7_1245_2162_p-E_plantagineum 14626_c0_g1_i7_2397_3428_p-E_plantagineum 14626_c0_g1_i8_1272_2189_p-E_plantagineum 14626_c0_g1_i9_223_2631_p-E_plantagineum 14703_c1_g1_i1_2_1816_n-A_euchroma 14703_c1_g3_i1_431_1780_n-A_euchroma 14703_c1_g3_i2_80_781_n-A_euchroma 14941_c1_g1_i14_936_1514_n-A_euchroma 14987_c3_g1_i2_993_1406_p-A_euchroma 151291-A_chinensis 15292_c2_g1_i10_682_5334_p-E_plantagineum 15292_c2_g1_i11_862_5301_p-E_plantagineum 15292_c2_g1_i12_2465_5221_p-E_plantagineum 15292_c2_g1_i13_294_5318_p-E_plantagineum 15292_c2_g1_i17_294_5318_p-E_plantagineum 15292_c2_g1_i18_294_5333_p-E_plantagineum 15292_c2_g1_i1_682_5334_p-E_plantagineum 15292_c2_g1_i20_279_5078_p-E_plantagineum 15292_c2_g1_i21_862_5301_p-E_plantagineum 15292_c2_g1_i22_294_5318_p-E_plantagineum 15292_c2_g1_i23_294_4310_p-E_plantagineum 15292_c2_g1_i24_2465_4528_p-E_plantagineum 15292_c2_g1_i24_294_2408_p-E_plantagineum 15292_c2_g1_i25_294_5333_p-E_plantagineum 15292_c2_g1_i28_294_5351_p-E_plantagineum 15292_c2_g1_i29_294_5318_p-E_plantagineum 15292_c2_g1_i30_294_5318_p-E_plantagineum 15292_c2_g1_i31_236_1114_p-E_plantagineum 15292_c2_g1_i32_643_5319_p-E_plantagineum 15292_c2_g1_i33_294_5318_p-E_plantagineum 15292_c2_g1_i34_294_5318_p-E_plantagineum 15292_c2_g1_i36_294_5318_p-E_plantagineum 15292_c2_g1_i37_279_5372_p-E_plantagineum 15292_c2_g1_i39_643_5319_p-E_plantagineum 15292_c2_g1_i3_294_5333_p-E_plantagineum 15292_c2_g1_i41_682_5334_p-E_plantagineum 15292_c2_g1_i4_294_5351_p-E_plantagineum 15292_c2_g1_i5_294_5318_p-E_plantagineum 15292_c2_g1_i8_294_5333_p-E_plantagineum 15292_c2_g1_i9_294_5351_p-E_plantagineum 15292_c2_g2_i10_1383_2042_p-E_plantagineum 15292_c2_g2_i10_2129_4936_p-E_plantagineum 15292_c2_g2_i1_1383_2042_p-E_plantagineum 15292_c2_g2_i1_2129_4762_p-E_plantagineum 15292_c2_g2_i2_1372_2031_p-E_plantagineum 15292_c2_g2_i2_2118_4751_p-E_plantagineum 15292_c2_g2_i3_1383_2042_p-E_plantagineum 15292_c2_g2_i3_2129_4870_p-E_plantagineum 15292_c2_g2_i4_1383_2042_p-E_plantagineum 15292_c2_g2_i4_2129_3106_p-E_plantagineum 15292_c2_g2_i4_2883_3935_p-E_plantagineum 15292_c2_g2_i5_1384_2043_p-E_plantagineum 15292_c2_g2_i5_2130_3107_p-E_plantagineum 15292_c2_g2_i5_2884_3921_p-E_plantagineum 15292_c2_g2_i6_1373_2032_p-E_plantagineum 15292_c2_g2_i6_2119_3096_p-E_plantagineum 15292_c2_g2_i6_2873_4753_p-E_plantagineum 15292_c2_g2_i7_1372_2031_p-E_plantagineum 15292_c2_g2_i7_2118_4751_p-E_plantagineum 15292_c2_g2_i8_1383_2042_p-E_plantagineum 15292_c2_g2_i8_2129_4762_p-E_plantagineum 15292_c2_g2_i9_1384_2043_p-E_plantagineum 15292_c2_g2_i9_2130_3935_p-E_plantagineum 15292_c2_g4_i3_1074_1883_p-E_plantagineum 15292_c2_g4_i3_407_1162_p-E_plantagineum 15292_c2_g4_i4_1139_1948_p-E_plantagineum 15358_c0_g1_i1_1_306_n-L_officinale 15635_c1_g1_i10_933_5672_n-E_plantagineum 15635_c1_g1_i5_4398_5792_n-E_plantagineum 15635_c1_g1_i5_933_4124_n-E_plantagineum 15635_c1_g1_i7_4398_5126_n-E_plantagineum 15635_c1_g1_i7_933_4124_n-E_plantagineum 15635_c1_g1_i8_933_5006_n-E_plantagineum 15822_c5_g2_i10_1_1203_p-A_euchroma 15822_c5_g2_i11_482_1327_p-A_euchroma 15822_c5_g2_i12_342_1187_p-A_euchroma 15822_c5_g2_i15_275_1180_p-A_euchroma 15822_c5_g2_i1_57_983_p-A_euchroma 15822_c5_g2_i4_275_1180_p-A_euchroma 15822_c5_g2_i6_482_1327_p-A_euchroma 15822_c5_g2_i7_342_1187_p-A_euchroma 15822_c5_g2_i8_482_1270_p-A_euchroma 15822_c5_g2_i9_1_1203_p-A_euchroma 15848_c1_g2_i1_1690_2412_n-A_euchroma 15848_c1_g2_i2_1690_2775_n-A_euchroma 15848_c1_g2_i3_1975_3060_n-A_euchroma 15848_c1_g2_i5_1975_2697_n-A_euchroma 15885_c4_g1_i1_2_2689_p-A_euchroma 15885_c4_g1_i2_2_1582_p-A_euchroma 16168_c0_g1_i1_169_1527_p-A_euchroma 16168_c0_g1_i2_169_1527_p-A_euchroma 162971-A_chinensis 16715_c4_g1_i1_780_1142_n-A_euchroma 16715_c4_g1_i3_780_1187_n-A_euchroma 16904_c2_g2_i10_1218_3218_n-A_euchroma 16904_c2_g2_i10_3264_4763_n-A_euchroma 16904_c2_g2_i12_280_1731_n-A_euchroma 16904_c2_g2_i13_1458_3458_n-A_euchroma 16904_c2_g2_i13_3504_5003_n-A_euchroma 16904_c2_g2_i14_1218_3218_n-A_euchroma 16904_c2_g2_i14_3264_4085_n-A_euchroma 16904_c2_g2_i14_4173_5858_n-A_euchroma 16904_c2_g2_i17_163_825_n-A_euchroma 16904_c2_g2_i18_1219_3219_n-A_euchroma 16904_c2_g2_i18_3265_4086_n-A_euchroma 16904_c2_g2_i18_4174_5859_n-A_euchroma 16904_c2_g2_i19_1373_3373_n-A_euchroma 16904_c2_g2_i19_3419_4294_n-A_euchroma 16904_c2_g2_i20_1218_3044_n-A_euchroma 16904_c2_g2_i21_1304_3304_n-A_euchroma 16904_c2_g2_i21_3350_4171_n-A_euchroma 16904_c2_g2_i21_4259_5944_n-A_euchroma 16904_c2_g2_i23_1391_3391_n-A_euchroma 16904_c2_g2_i23_3437_4258_n-A_euchroma 16904_c2_g2_i23_4346_6031_n-A_euchroma 16904_c2_g2_i4_1305_3305_n-A_euchroma 16904_c2_g2_i4_3351_4172_n-A_euchroma 16904_c2_g2_i4_4260_5945_n-A_euchroma 16904_c2_g2_i5_1304_3304_n-A_euchroma 16904_c2_g2_i5_3350_4849_n-A_euchroma 16904_c2_g2_i6_1304_3304_n-A_euchroma 16904_c2_g2_i6_3350_4171_n-A_euchroma 16904_c2_g2_i6_4259_5389_n-A_euchroma 16904_c2_g2_i7_1218_3218_n-A_euchroma 16904_c2_g2_i7_3264_4085_n-A_euchroma 16904_c2_g2_i7_4173_5303_n-A_euchroma 16904_c2_g2_i9_1458_3458_n-A_euchroma 16904_c2_g2_i9_3504_4325_n-A_euchroma 16904_c2_g2_i9_4413_6098_n-A_euchroma 16904_c2_g4_i1_1532_2902_n-A_euchroma 16904_c2_g4_i3_799_2169_n-A_euchroma 16904_c2_g4_i4_1600_2970_n-A_euchroma 16904_c2_g4_i5_1610_2980_n-A_euchroma 16904_c2_g4_i7_1522_2892_n-A_euchroma 16904_c2_g6_i1_84_1088_n-A_euchroma 16995_c4_g3_i10_1546_3186_n-A_euchroma 16995_c4_g3_i10_3200_5143_n-A_euchroma 16995_c4_g3_i11_1481_3121_n-A_euchroma 16995_c4_g3_i11_3135_5078_n-A_euchroma 16995_c4_g3_i5_1036_2652_n-A_euchroma 16995_c4_g3_i5_2666_4609_n-A_euchroma 170521-A_chinensis 17082_c0_g1_i1_578_910_n-E_plantagineum 17082_c0_g1_i1_814_1530_n-E_plantagineum 17082_c0_g1_i4_2_4330_n-E_plantagineum 17082_c0_g1_i5_576_1364_n-E_plantagineum 17082_c0_g1_i6_578_1366_n-E_plantagineum 17082_c0_g1_i7_1_756_n-E_plantagineum 17082_c0_g1_i9_59_508_n-E_plantagineum 17515_c1_g2_i1_897_1283_p-A_euchroma 17824_c6_g1_i2_3_617_p-A_euchroma 17824_c6_g1_i4_270_815_p-A_euchroma 17824_c6_g1_i5_3_533_p-A_euchroma 18018_c0_g1_i11_2393_3226_p-A_euchroma 18018_c0_g1_i2_2076_3188_p-A_euchroma 18018_c0_g1_i9_2393_3241_p-A_euchroma 18051_c1_g1_i11_1525_3132_n-A_euchroma 18051_c1_g1_i11_3166_5934_n-A_euchroma 18051_c1_g1_i12_1525_3132_n-A_euchroma 18051_c1_g1_i12_3166_6048_n-A_euchroma 18051_c1_g1_i13_1525_3132_n-A_euchroma 18051_c1_g1_i13_3166_4716_n-A_euchroma 18051_c1_g1_i14_1525_3132_n-A_euchroma 18051_c1_g1_i14_3166_6009_n-A_euchroma 18051_c1_g1_i1_1525_3132_n-A_euchroma 18051_c1_g1_i1_3166_6201_n-A_euchroma 18051_c1_g1_i2_1525_3132_n-A_euchroma 18051_c1_g1_i2_3166_4716_n-A_euchroma 18051_c1_g1_i4_1525_3132_n-A_euchroma 18051_c1_g1_i4_3166_6201_n-A_euchroma 18051_c1_g1_i5_1525_3132_n-A_euchroma 18051_c1_g1_i5_3166_6315_n-A_euchroma 18051_c1_g1_i6_1525_3132_n-A_euchroma 18051_c1_g1_i7_480_2087_n-A_euchroma 18051_c1_g1_i8_1525_3132_n-A_euchroma 18051_c1_g1_i8_3166_6315_n-A_euchroma 18051_c1_g1_i9_1525_3132_n-A_euchroma 18051_c1_g1_i9_3166_5178_n-A_euchroma 18103_c1_g3_i11_2797_3516_n-A_euchroma 18103_c1_g3_i15_2181_3074_n-A_euchroma 18103_c1_g3_i17_2181_3074_n-A_euchroma 18103_c1_g3_i1_2193_2825_n-A_euchroma 18103_c1_g3_i5_2181_3197_n-A_euchroma 18103_c1_g3_i6_2354_3073_n-A_euchroma 18103_c1_g3_i7_2484_3377_n-A_euchroma 18103_c1_g3_i8_2797_3516_n-A_euchroma 18103_c1_g3_i9_2582_3475_n-A_euchroma 18167_c5_g1_i1_532_1755_p-A_euchroma 18167_c5_g1_i2_294_932_p-A_euchroma 18167_c5_g1_i3_3_641_p-A_euchroma 18167_c5_g1_i4_298_1506_p-A_euchroma 18167_c5_g1_i5_405_1130_p-A_euchroma 18167_c6_g2_i3_574_1398_p-A_euchroma 19825_c0_g1_i1_3_674_p-A_euchroma 2003774-H_greggii 2004430-L_madreporoides 2006411-H_mendocinum 2006450-H_karwinsky 2006451-H_karwinsky 2006538-L_madreporoides 2007199-H_greggii 2010874-E_acuminata 2011710-L_madreporoides 2012024-H_greggii 2016218-H_greggii 2026932_-H_texanum 2026934_-H_texanum 2028308_-H_texanum 2028309_-H_texanum 2031281_-H_texanum 2032095_-H_texanum 2032096_-H_texanum 2036305_-H_texanum 2036741_-H_texanum 2054689-H_greggii 2059040-H_greggii 2060325-L_madreporoides 2060657-H_greggii 2060995-L_madreporoides 2061467-H_greggii 2068425-L_madreporoides 2138386_-H_texanum 2148001_-H_texanum 2148259_-H_texanum 2148259_-H_texanum 21546_c1_g1_i2_2667_3797_n-L_officinale 21546_c1_g1_i2_28_717_n-L_officinale 21546_c1_g1_i2_742_2661_n-L_officinale 21546_c1_g1_i3_2667_3797_n-L_officinale 21546_c1_g1_i3_28_717_n-L_officinale 21546_c1_g1_i3_742_2661_n-L_officinale 21546_c1_g1_i4_28_717_n-L_officinale 21546_c1_g1_i4_742_2865_n-L_officinale 21546_c1_g1_i5_28_717_n-L_officinale 21546_c1_g1_i5_742_3924_n-L_officinale 21546_c1_g1_i6_28_717_n-L_officinale 21546_c1_g1_i6_742_3924_n-L_officinale 21546_c1_g1_i7_28_717_n-L_officinale 21546_c1_g1_i7_742_2664_n-L_officinale 21620_c0_g1_i10_1169_2923_p-L_officinale 21620_c0_g1_i10_2981_4351_p-L_officinale 21620_c0_g1_i10_4376_5038_p-L_officinale 21620_c0_g1_i11_1188_2942_p-L_officinale 21620_c0_g1_i11_3000_4370_p-L_officinale 21620_c0_g1_i11_4395_5057_p-L_officinale 21620_c0_g1_i13_1188_2939_p-L_officinale 21620_c0_g1_i13_2997_4367_p-L_officinale 21620_c0_g1_i13_4392_5003_p-L_officinale 21620_c0_g1_i2_1169_2923_p-L_officinale 21620_c0_g1_i2_2981_4351_p-L_officinale 21620_c0_g1_i2_4376_5038_p-L_officinale 21620_c0_g1_i3_1188_2942_p-L_officinale 21620_c0_g1_i3_3000_4370_p-L_officinale 21620_c0_g1_i3_4395_4694_p-L_officinale 21620_c0_g1_i3_4681_4998_p-L_officinale 21620_c0_g1_i4_1188_2942_p-L_officinale 21620_c0_g1_i4_3000_4370_p-L_officinale 21620_c0_g1_i4_4395_5057_p-L_officinale 21620_c0_g1_i5_1188_2942_p-L_officinale 21620_c0_g1_i5_3000_4370_p-L_officinale 21620_c0_g1_i5_4395_5057_p-L_officinale 21620_c0_g1_i9_1188_2942_p-L_officinale 21620_c0_g1_i9_3000_4370_p-L_officinale 21620_c0_g1_i9_4395_4694_p-L_officinale 21620_c0_g1_i9_4681_4998_p-L_officinale 21648_c1_g4_i1_2_820_p-L_officinale 21662_c0_g2_i1_107_1087_n-L_officinale 21662_c0_g2_i2_107_1213_n-L_officinale 21662_c0_g4_i1_2256_3437_n-L_officinale 21662_c0_g4_i1_443_2218_n-L_officinale 2169721_-H_calcicola 218651-A_chinensis 22618_c0_g1_i1_1_369_p-L_officinale 228401-A_chinensis 228451-A_chinensis 228461-A_chinensis 24564_c0_g1_i1_200_928_n-A_euchroma 253951-A_chinensis 26048_c0_g1_i1_3_398_n-E_plantagineum 26832_c0_g1_i1_2_334_p-A_euchroma 304111-A_chinensis 334171-A_chinensis 33694_c0_g1_i1_702_1223_p-L_officinale 354771-A_chinensis 361541-A_chinensis 3662_c0_g1_i1_1_411_n-L_officinale 37833_c0_g1_i1_2_337_p-L_officinale 381661-A_chinensis 39046_c0_g1_i1_2_649_p-A_euchroma 44407_c0_g1_i1_3_1202_p-E_plantagineum 45529_c0_g1_i1_2_538_p-E_plantagineum 50463_c0_g1_i1_2_658_n-L_officinale 57385_c0_g1_i1_2_682_p-A_euchroma 580_c0_g1_i1_3_575_n-A_euchroma 58470_c0_g1_i1_3_665_p-E_plantagineum 61816_c0_g1_i1_1_483_n-A_euchroma 72293_c0_g1_i1_1_321_p-E_plantagineum 762_c0_g1_i1_1721_2521_p-A_euchroma 7920_c0_g1_i1_392_1465_n-A_euchroma 7920_c0_g1_i2_392_1459_n-A_euchroma 8006_c0_g1_i1_2_322_p-L_officinale 8112_c0_g1_i1_3_584_n-A_euchroma 8435_c0_g1_i1_413_883_n-L_officinale 8435_c0_g1_i2_206_700_n-L_officinale 8631_c0_g1_i1_1_366_n-E_plantagineum 9034_c0_g1_i1_3_806_n-A_euchroma 9034_c0_g1_i2_3_581_n-A_euchroma 9687_c0_g1_i2_63_458_n-A_euchroma CDP05287.1-C_canephora CDP11558.1-C_canephora CDP14423.1-C_canephora CDP15131.1-C_canephora CDP15596.1-C_canephora CDP19023.1-C_canephora NP_190737.2-A_thaliana NP_190738.1-A_thaliana NP_198230.1-A_thaliana XP_004229091.1-S_lycopersicum XP_004231720.1-S_lycopersicum XP_004243181.1-S_lycopersicum XP_004246988.1-S_lycopersicum XP_004248952.1-S_lycopersicum XP_004249697.1-S_lycopersicum XP_004252145.1-S_lycopersicum XP_010314136.1-S_lycopersicum XP_010317052.1-S_lycopersicum XP_010320516.2-S_lycopersicum XP_010321222.1-S_lycopersicum XP_010322053.1-S_lycopersicum XP_010326231.1-S_lycopersicum XP_010665599.1-B_vulgaris XP_010665707.1-B_vulgaris XP_010665818.1-B_vulgaris XP_010665819.1-B_vulgaris XP_010665926.1-B_vulgaris XP_010665927.1-B_vulgaris XP_010666359.1-B_vulgaris XP_010666375.1-B_vulgaris XP_010666730.1-B_vulgaris XP_010666749.1-B_vulgaris XP_010666811.1-B_vulgaris XP_010667266.1-B_vulgaris XP_010667600.1-B_vulgaris XP_010667717.1-B_vulgaris XP_010667789.1-B_vulgaris XP_010667795.1-B_vulgaris XP_010667800.1-B_vulgaris XP_010667882.1-B_vulgaris XP_010667914.1-B_vulgaris XP_010667942.1-B_vulgaris XP_010667969.1-B_vulgaris XP_010668073.1-B_vulgaris XP_010668089.1-B_vulgaris XP_010668162.1-B_vulgaris XP_010668163.1-B_vulgaris XP_010668250.1-B_vulgaris XP_010668260.1-B_vulgaris XP_010668264.1-B_vulgaris XP_010668305.1-B_vulgaris XP_010668306.1-B_vulgaris XP_010668309.1-B_vulgaris XP_010668349.1-B_vulgaris XP_010668350.1-B_vulgaris XP_010668369.1-B_vulgaris XP_010668429.1-B_vulgaris XP_010668460.1-B_vulgaris XP_010669023.1-B_vulgaris XP_010669156.1-B_vulgaris XP_010669166.1-B_vulgaris XP_010669205.1-B_vulgaris XP_010669210.1-B_vulgaris XP_010669706.1-B_vulgaris XP_010669707.1-B_vulgaris XP_010669963.1-B_vulgaris XP_010670079.1-B_vulgaris XP_010670387.1-B_vulgaris XP_010671914.1-B_vulgaris XP_010674598.1-B_vulgaris XP_010674801.1-B_vulgaris XP_010675013.1-B_vulgaris XP_010675426.1-B_vulgaris XP_010675998.1-B_vulgaris XP_010676969.1-B_vulgaris XP_010677022.1-B_vulgaris XP_010677178.1-B_vulgaris XP_010677185.1-B_vulgaris XP_010677691.1-B_vulgaris XP_010677692.1-B_vulgaris XP_010677701.1-B_vulgaris XP_010677941.1-B_vulgaris XP_010677942.1-B_vulgaris XP_010677947.1-B_vulgaris XP_010678304.1-B_vulgaris XP_010678305.1-B_vulgaris XP_010678453.1-B_vulgaris XP_010678464.1-B_vulgaris XP_010678568.1-B_vulgaris XP_010681230.1-B_vulgaris XP_010681245.1-B_vulgaris XP_010681589.1-B_vulgaris XP_010681597.1-B_vulgaris XP_010681971.1-B_vulgaris XP_010682299.1-B_vulgaris XP_010682465.1-B_vulgaris XP_010682475.1-B_vulgaris XP_010682502.1-B_vulgaris XP_010683587.1-B_vulgaris XP_010683816.1-B_vulgaris XP_010683820.1-B_vulgaris XP_010684303.1-B_vulgaris XP_010684457.1-B_vulgaris XP_010684561.1-B_vulgaris XP_010684562.1-B_vulgaris XP_010684699.1-B_vulgaris XP_010684837.1-B_vulgaris XP_010684838.1-B_vulgaris XP_010685080.1-B_vulgaris XP_010685125.1-B_vulgaris XP_010686096.1-B_vulgaris XP_010686097.1-B_vulgaris XP_010686681.1-B_vulgaris XP_010686981.1-B_vulgaris XP_010686995.1-B_vulgaris XP_010686998.1-B_vulgaris XP_010687058.1-B_vulgaris XP_010687092.1-B_vulgaris XP_010687124.1-B_vulgaris XP_010687125.1-B_vulgaris XP_010687333.1-B_vulgaris XP_010687343.1-B_vulgaris XP_010687400.1-B_vulgaris XP_010687521.1-B_vulgaris XP_010688804.1-B_vulgaris XP_010688806.1-B_vulgaris XP_010689062.1-B_vulgaris XP_010689336.1-B_vulgaris XP_010689458.1-B_vulgaris XP_010689459.1-B_vulgaris XP_010689676.1-B_vulgaris XP_010691814.1-B_vulgaris XP_010692441.1-B_vulgaris XP_010692528.1-B_vulgaris XP_010692529.1-B_vulgaris XP_010692617.1-B_vulgaris XP_010692769.1-B_vulgaris XP_010692770.1-B_vulgaris XP_010692779.1-B_vulgaris XP_010692797.1-B_vulgaris XP_010692805.1-B_vulgaris XP_010693205.1-B_vulgaris XP_010693207.1-B_vulgaris XP_010693305.1-B_vulgaris XP_010693306.1-B_vulgaris XP_010694017.1-B_vulgaris XP_010694318.1-B_vulgaris XP_010694358.1-B_vulgaris XP_010694465.1-B_vulgaris XP_010694679.1-B_vulgaris XP_010694680.1-B_vulgaris XP_010694685.1-B_vulgaris XP_010694690.1-B_vulgaris XP_010694758.1-B_vulgaris XP_010695916.1-B_vulgaris XP_010696281.1-B_vulgaris XP_010696282.1-B_vulgaris XP_010696326.1-B_vulgaris XP_010696465.1-B_vulgaris XP_012827649.1-E_guttata XP_012827650.1-E_guttata XP_012827656.1-E_guttata XP_012827658.1-E_guttata XP_012828012.1-E_guttata XP_012828257.1-E_guttata XP_012828518.1-E_guttata XP_012828649.1-E_guttata XP_012828666.1-E_guttata XP_012829133.1-E_guttata XP_012829391.1-E_guttata XP_012829401.1-E_guttata XP_012829434.1-E_guttata XP_012829435.1-E_guttata XP_012829436.1-E_guttata XP_012829437.1-E_guttata XP_012829438.1-E_guttata XP_012829670.1-E_guttata XP_012829852.1-E_guttata XP_012830408.1-E_guttata XP_012830411.1-E_guttata XP_012830412.1-E_guttata XP_012830427.1-E_guttata XP_012830526.1-E_guttata XP_012830753.1-E_guttata XP_012831504.1-E_guttata XP_012832537.1-E_guttata XP_012832866.1-E_guttata XP_012832908.1-E_guttata XP_012832952.1-E_guttata XP_012833045.1-E_guttata XP_012833046.1-E_guttata XP_012833377.1-E_guttata XP_012833445.1-E_guttata XP_012833649.1-E_guttata XP_012833650.1-E_guttata XP_012833651.1-E_guttata XP_012833845.1-E_guttata XP_012833846.1-E_guttata XP_012834029.1-E_guttata XP_012834082.1-E_guttata XP_012834976.1-E_guttata XP_012834978.1-E_guttata XP_012835021.1-E_guttata XP_012835593.1-E_guttata XP_012835799.1-E_guttata XP_012836159.1-E_guttata XP_012836252.1-E_guttata XP_012836449.1-E_guttata XP_012837300.1-E_guttata XP_012837527.1-E_guttata XP_012837628.1-E_guttata XP_012837629.1-E_guttata XP_012837726.1-E_guttata XP_012837761.1-E_guttata XP_012837943.1-E_guttata XP_012837944.1-E_guttata XP_012839260.1-E_guttata XP_012839282.1-E_guttata XP_012839286.1-E_guttata XP_012840144.1-E_guttata XP_012840870.1-E_guttata XP_012841028.1-E_guttata XP_012841137.1-E_guttata XP_012841191.1-E_guttata XP_012841489.1-E_guttata XP_012841939.1-E_guttata XP_012842409.1-E_guttata XP_012842410.1-E_guttata XP_012842441.1-E_guttata XP_012843371.1-E_guttata XP_012843372.1-E_guttata XP_012843381.1-E_guttata XP_012843382.1-E_guttata XP_012844213.1-E_guttata XP_012844362.1-E_guttata XP_012844394.1-E_guttata XP_012844687.1-E_guttata XP_012844869.1-E_guttata XP_012844870.1-E_guttata XP_012844946.1-E_guttata XP_012844947.1-E_guttata XP_012846394.1-E_guttata XP_012846409.1-E_guttata XP_012846410.1-E_guttata XP_012846415.1-E_guttata XP_012846845.1-E_guttata XP_012846880.1-E_guttata XP_012846883.1-E_guttata XP_012846885.1-E_guttata XP_012846924.1-E_guttata XP_012847021.1-E_guttata XP_012847036.1-E_guttata XP_012847176.1-E_guttata XP_012847884.1-E_guttata XP_012847965.1-E_guttata XP_012847967.1-E_guttata XP_012848252.1-E_guttata XP_012849459.1-E_guttata XP_012849479.1-E_guttata XP_012849480.1-E_guttata XP_012849546.1-E_guttata XP_012849576.1-E_guttata XP_012849577.1-E_guttata XP_012850072.1-E_guttata XP_012850131.1-E_guttata XP_012850134.1-E_guttata XP_012850160.1-E_guttata XP_012850810.1-E_guttata XP_012850811.1-E_guttata XP_012850837.1-E_guttata XP_012850961.1-E_guttata XP_012850962.1-E_guttata XP_012850976.1-E_guttata XP_012850977.1-E_guttata XP_012851510.1-E_guttata XP_012852526.1-E_guttata XP_012852527.1-E_guttata XP_012852540.1-E_guttata XP_012852565.1-E_guttata XP_012852617.1-E_guttata XP_012853088.1-E_guttata XP_012853090.1-E_guttata XP_012853214.1-E_guttata XP_012853304.1-E_guttata XP_012853622.1-E_guttata XP_012853624.1-E_guttata XP_012853625.1-E_guttata XP_012853843.1-E_guttata XP_012853865.1-E_guttata XP_012853866.1-E_guttata XP_012853867.1-E_guttata XP_012854482.1-E_guttata XP_012854552.1-E_guttata XP_012855092.1-E_guttata XP_012855147.1-E_guttata XP_012856911.1-E_guttata XP_012856929.1-E_guttata XP_012856955.1-E_guttata XP_012856975.1-E_guttata XP_012856992.1-E_guttata XP_012857003.1-E_guttata XP_012857053.1-E_guttata XP_012857530.1-E_guttata XP_012858052.1-E_guttata XP_012858113.1-E_guttata XP_012858114.1-E_guttata XP_012858302.1-E_guttata XP_015160727.1-S_tuberosum XP_015160729.1-S_tuberosum XP_015160967.1-S_tuberosum XP_015161029.1-S_tuberosum XP_015161034.1-S_tuberosum XP_015161413.1-S_tuberosum XP_015162464.1-S_tuberosum XP_015164833.1-S_tuberosum XP_015166438.1-S_tuberosum XP_015166439.1-S_tuberosum XP_015166583.1-S_tuberosum XP_015166986.1-S_tuberosum XP_015167070.1-S_tuberosum XP_015167284.1-S_tuberosum XP_015167590.1-S_tuberosum XP_015167740.1-S_tuberosum XP_015167741.1-S_tuberosum XP_015167793.1-S_tuberosum XP_015168199.1-S_tuberosum XP_015168200.1-S_tuberosum XP_015168201.1-S_tuberosum XP_015168202.1-S_tuberosum XP_015168203.1-S_tuberosum XP_015168204.1-S_tuberosum XP_015168205.1-S_tuberosum XP_015168207.1-S_tuberosum XP_015168208.1-S_tuberosum XP_015168209.1-S_tuberosum XP_015168210.1-S_tuberosum XP_015168211.1-S_tuberosum XP_015168678.1-S_tuberosum XP_015169312.1-S_tuberosum XP_015170197.1-S_tuberosum XP_016540755.1-C_annuum XP_016540814.1-C_annuum XP_016540860.1-C_annuum XP_016540945.1-C_annuum XP_016541516.1-C_annuum XP_016541522.1-C_annuum XP_016544201.1-C_annuum XP_016544203.1-C_annuum XP_016544237.1-C_annuum XP_016544404.1-C_annuum XP_016544682.1-C_annuum XP_016546216.1-C_annuum XP_016546377.1-C_annuum XP_016546382.1-C_annuum XP_016546440.1-C_annuum XP_016549203.1-C_annuum XP_016549209.1-C_annuum XP_016549370.1-C_annuum XP_016549371.1-C_annuum XP_016549539.1-C_annuum XP_016549791.1-C_annuum XP_016549792.1-C_annuum XP_016549793.1-C_annuum XP_016551182.1-C_annuum XP_016552692.1-C_annuum XP_016555179.1-C_annuum XP_016555382.1-C_annuum XP_016558068.1-C_annuum XP_016558340.1-C_annuum XP_016558381.1-C_annuum XP_016559640.1-C_annuum XP_016559641.1-C_annuum XP_016559664.1-C_annuum XP_016560656.1-C_annuum XP_016560859.1-C_annuum XP_016561817.1-C_annuum XP_016562475.1-C_annuum XP_016563142.1-C_annuum XP_016563143.1-C_annuum XP_016563312.1-C_annuum XP_016566108.1-C_annuum XP_016566777.1-C_annuum XP_016566994.1-C_annuum XP_016567147.1-C_annuum XP_016567155.1-C_annuum XP_016567307.1-C_annuum XP_016567309.1-C_annuum XP_016570921.1-C_annuum XP_016574026.1-C_annuum XP_016574048.1-C_annuum XP_016574049.1-C_annuum XP_016574238.1-C_annuum XP_016574239.1-C_annuum XP_016574641.1-C_annuum XP_016576315.1-C_annuum XP_016576354.1-C_annuum XP_016576744.1-C_annuum XP_016578862.1-C_annuum XP_016579005.1-C_annuum XP_016579019.1-C_annuum XP_016579037.1-C_annuum XP_016579038.1-C_annuum XP_016579039.1-C_annuum XP_016580652.1-C_annuum XP_016581851.1-C_annuum XP_016581853.1-C_annuum XP_016581881.1-C_annuum XP_017217021.1-D_carota XP_017217079.1-D_carota XP_017217080.1-D_carota XP_017217100.1-D_carota XP_017217108.1-D_carota XP_017217143.1-D_carota XP_017217168.1-D_carota XP_017217175.1-D_carota XP_017217177.1-D_carota XP_017217236.1-D_carota XP_017217237.1-D_carota XP_017217347.1-D_carota XP_017217380.1-D_carota XP_017217452.1-D_carota XP_017217453.1-D_carota XP_017217515.1-D_carota XP_017218539.1-D_carota XP_017218540.1-D_carota XP_017219338.1-D_carota XP_017219339.1-D_carota XP_017220753.1-D_carota XP_017220754.1-D_carota XP_017220854.1-D_carota XP_017220855.1-D_carota XP_017221154.1-D_carota XP_017221354.1-D_carota XP_017221355.1-D_carota XP_017221381.1-D_carota XP_017221428.1-D_carota XP_017221429.1-D_carota XP_017221469.1-D_carota XP_017221478.1-D_carota XP_017221481.1-D_carota XP_017221483.1-D_carota XP_017221622.1-D_carota XP_017222321.1-D_carota XP_017225024.1-D_carota XP_017225147.1-D_carota XP_017225164.1-D_carota XP_017225220.1-D_carota XP_017225221.1-D_carota XP_017225235.1-D_carota XP_017226211.1-D_carota XP_017226412.1-D_carota XP_017226413.1-D_carota XP_017226415.1-D_carota XP_017227517.1-D_carota XP_017227583.1-D_carota XP_017227629.1-D_carota XP_017227630.1-D_carota XP_017227631.1-D_carota XP_017227769.1-D_carota XP_017227819.1-D_carota XP_017227837.1-D_carota XP_017227880.1-D_carota XP_017227890.1-D_carota XP_017227983.1-D_carota XP_017228009.1-D_carota XP_017228024.1-D_carota XP_017228060.1-D_carota XP_017228105.1-D_carota XP_017228108.1-D_carota XP_017228109.1-D_carota XP_017228114.1-D_carota XP_017228161.1-D_carota XP_017228367.1-D_carota XP_017228417.1-D_carota XP_017228440.1-D_carota XP_017228477.1-D_carota XP_017228958.1-D_carota XP_017228978.1-D_carota XP_017229590.1-D_carota XP_017229591.1-D_carota XP_017230910.1-D_carota XP_017231440.1-D_carota XP_017232019.1-D_carota XP_017233142.1-D_carota XP_017233206.1-D_carota XP_017233225.1-D_carota XP_017233227.1-D_carota XP_017233288.1-D_carota XP_017233363.1-D_carota XP_017233572.1-D_carota XP_017233591.1-D_carota XP_017233599.1-D_carota XP_017234916.1-D_carota XP_017234917.1-D_carota XP_017234919.1-D_carota XP_017234920.1-D_carota XP_017237579.1-D_carota XP_017239254.1-D_carota XP_017239433.1-D_carota XP_017239492.1-D_carota XP_017239613.1-D_carota XP_017239622.1-D_carota XP_017239623.1-D_carota XP_017239638.1-D_carota XP_017239653.1-D_carota XP_017239700.1-D_carota XP_017239732.1-D_carota XP_017239738.1-D_carota XP_017241257.1-D_carota XP_017241258.1-D_carota XP_017244137.1-D_carota XP_017244149.1-D_carota XP_017245275.1-D_carota XP_017245277.1-D_carota XP_017245284.1-D_carota XP_017245312.1-D_carota XP_017245330.1-D_carota XP_017245334.1-D_carota XP_017245335.1-D_carota XP_017245346.1-D_carota XP_017245357.1-D_carota XP_017245422.1-D_carota XP_017245432.1-D_carota XP_017245433.1-D_carota XP_017245434.1-D_carota XP_017245517.1-D_carota XP_017245687.1-D_carota XP_017245781.1-D_carota XP_017245802.1-D_carota XP_017245826.1-D_carota XP_017246290.1-D_carota XP_017246302.1-D_carota XP_017247224.1-D_carota XP_017247491.1-D_carota XP_017247558.1-D_carota XP_017247640.1-D_carota XP_017247718.1-D_carota XP_017247795.1-D_carota XP_017247864.1-D_carota XP_017247873.1-D_carota XP_017247877.1-D_carota XP_017247947.1-D_carota XP_017248227.1-D_carota XP_017248417.1-D_carota XP_017248674.1-D_carota XP_017248675.1-D_carota XP_017249449.1-D_carota XP_017250504.1-D_carota XP_017250746.1-D_carota XP_017250761.1-D_carota XP_017250830.1-D_carota XP_017250831.1-D_carota XP_017250836.1-D_carota XP_017250844.1-D_carota XP_017250901.1-D_carota XP_017250921.1-D_carota XP_017250922.1-D_carota XP_017250953.1-D_carota XP_017250956.1-D_carota XP_017251045.1-D_carota XP_017251118.1-D_carota XP_017251224.1-D_carota XP_017251225.1-D_carota XP_017251411.1-D_carota XP_017251705.1-D_carota XP_017252947.1-D_carota XP_017253583.1-D_carota XP_017255179.1-D_carota XP_017255632.1-D_carota XP_017255741.1-D_carota XP_017255780.1-D_carota XP_017255895.1-D_carota XP_017256288.1-D_carota XP_017256333.1-D_carota XP_017256412.1-D_carota XP_017256414.1-D_carota XP_017256445.1-D_carota XP_017256446.1-D_carota XP_017256630.1-D_carota XP_017256682.1-D_carota XP_017256683.1-D_carota XP_017256754.1-D_carota XP_017256762.1-D_carota XP_017258624.1-D_carota XP_017258625.1-D_carota XP_019067531.1-S_lycopersicum XP_019068109.1-S_lycopersicum XP_019069498.1-S_lycopersicum XP_019102596.1-B_vulgaris XP_019102653.1-B_vulgaris XP_019103650.1-B_vulgaris XP_019103713.1-B_vulgaris XP_019104906.1-B_vulgaris XP_019105457.1-B_vulgaris XP_019106120.1-B_vulgaris XP_019106189.1-B_vulgaris XP_019106803.1-B_vulgaris XP_019107144.1-B_vulgaris XP_019107145.1-B_vulgaris XP_019107151.1-B_vulgaris XP_019107152.1-B_vulgaris XP_019107158.1-B_vulgaris XP_019107284.1-B_vulgaris XP_019108297.1-B_vulgaris XP_021713446.1-C_quinoa XP_021713490.1-C_quinoa XP_021713559.1-C_quinoa XP_021713576.1-C_quinoa XP_021713592.1-C_quinoa XP_021713766.1-C_quinoa XP_021713767.1-C_quinoa XP_021713768.1-C_quinoa XP_021713769.1-C_quinoa XP_021713770.1-C_quinoa XP_021713771.1-C_quinoa XP_021713773.1-C_quinoa XP_021713774.1-C_quinoa XP_021713775.1-C_quinoa XP_021713776.1-C_quinoa XP_021713777.1-C_quinoa XP_021714884.1-C_quinoa XP_021715339.1-C_quinoa XP_021715369.1-C_quinoa XP_021715966.1-C_quinoa XP_021717006.1-C_quinoa XP_021717143.1-C_quinoa XP_021717248.1-C_quinoa XP_021717282.1-C_quinoa XP_021717299.1-C_quinoa XP_021717300.1-C_quinoa XP_021717621.1-C_quinoa XP_021717622.1-C_quinoa XP_021717890.1-C_quinoa XP_021717933.1-C_quinoa XP_021717934.1-C_quinoa XP_021719079.1-C_quinoa XP_021719094.1-C_quinoa XP_021719150.1-C_quinoa XP_021719151.1-C_quinoa XP_021719152.1-C_quinoa XP_021719153.1-C_quinoa XP_021719154.1-C_quinoa XP_021719155.1-C_quinoa XP_021719361.1-C_quinoa XP_021721222.1-C_quinoa XP_021721338.1-C_quinoa XP_021721355.1-C_quinoa XP_021721834.1-C_quinoa XP_021721928.1-C_quinoa XP_021721983.1-C_quinoa XP_021721984.1-C_quinoa XP_021721998.1-C_quinoa XP_021721999.1-C_quinoa XP_021722037.1-C_quinoa XP_021722420.1-C_quinoa XP_021722586.1-C_quinoa XP_021722674.1-C_quinoa XP_021722693.1-C_quinoa XP_021722852.1-C_quinoa XP_021723796.1-C_quinoa XP_021724303.1-C_quinoa XP_021724310.1-C_quinoa XP_021725126.1-C_quinoa XP_021725284.1-C_quinoa XP_021725285.1-C_quinoa XP_021725783.1-C_quinoa XP_021725919.1-C_quinoa XP_021726498.1-C_quinoa XP_021726850.1-C_quinoa XP_021727168.1-C_quinoa XP_021727193.1-C_quinoa XP_021727429.1-C_quinoa XP_021727710.1-C_quinoa XP_021727711.1-C_quinoa XP_021728316.1-C_quinoa XP_021728317.1-C_quinoa XP_021728330.1-C_quinoa XP_021728331.1-C_quinoa XP_021728332.1-C_quinoa XP_021728333.1-C_quinoa XP_021728334.1-C_quinoa XP_021728383.1-C_quinoa XP_021728384.1-C_quinoa XP_021729317.1-C_quinoa XP_021729322.1-C_quinoa XP_021729723.1-C_quinoa XP_021729724.1-C_quinoa XP_021731241.1-C_quinoa XP_021731345.1-C_quinoa XP_021731346.1-C_quinoa XP_021732167.1-C_quinoa XP_021732544.1-C_quinoa XP_021732610.1-C_quinoa XP_021732611.1-C_quinoa XP_021732988.1-C_quinoa XP_021733409.1-C_quinoa XP_021737155.1-C_quinoa XP_021737158.1-C_quinoa XP_021737534.1-C_quinoa XP_021737552.1-C_quinoa XP_021739719.1-C_quinoa XP_021739936.1-C_quinoa XP_021740112.1-C_quinoa XP_021740120.1-C_quinoa XP_021740129.1-C_quinoa XP_021740135.1-C_quinoa XP_021740141.1-C_quinoa XP_021740230.1-C_quinoa XP_021740287.1-C_quinoa XP_021741226.1-C_quinoa XP_021741227.1-C_quinoa XP_021741228.1-C_quinoa XP_021741229.1-C_quinoa XP_021741230.1-C_quinoa XP_021741313.1-C_quinoa XP_021741314.1-C_quinoa XP_021742865.1-C_quinoa XP_021742866.1-C_quinoa XP_021742948.1-C_quinoa XP_021743005.1-C_quinoa XP_021743384.1-C_quinoa XP_021743703.1-C_quinoa XP_021744627.1-C_quinoa XP_021744640.1-C_quinoa XP_021744641.1-C_quinoa XP_021745359.1-C_quinoa XP_021747134.1-C_quinoa XP_021747135.1-C_quinoa XP_021747328.1-C_quinoa XP_021747421.1-C_quinoa XP_021747554.1-C_quinoa XP_021747560.1-C_quinoa XP_021747710.1-C_quinoa XP_021748692.1-C_quinoa XP_021749403.1-C_quinoa XP_021749404.1-C_quinoa XP_021749405.1-C_quinoa XP_021750175.1-C_quinoa XP_021750714.1-C_quinoa XP_021754569.1-C_quinoa XP_021754573.1-C_quinoa XP_021754578.1-C_quinoa XP_021754585.1-C_quinoa XP_021754590.1-C_quinoa XP_021754595.1-C_quinoa XP_021754598.1-C_quinoa XP_021754599.1-C_quinoa XP_021754605.1-C_quinoa XP_021754612.1-C_quinoa XP_021754617.1-C_quinoa XP_021754622.1-C_quinoa XP_021754629.1-C_quinoa XP_021754638.1-C_quinoa XP_021754645.1-C_quinoa XP_021754741.1-C_quinoa XP_021754904.1-C_quinoa XP_021754905.1-C_quinoa XP_021754919.1-C_quinoa XP_021755007.1-C_quinoa XP_021755597.1-C_quinoa XP_021755598.1-C_quinoa XP_021755599.1-C_quinoa XP_021755600.1-C_quinoa XP_021755601.1-C_quinoa XP_021755602.1-C_quinoa XP_021755603.1-C_quinoa XP_021755604.1-C_quinoa XP_021755605.1-C_quinoa XP_021755606.1-C_quinoa XP_021755607.1-C_quinoa XP_021755608.1-C_quinoa XP_021755609.1-C_quinoa XP_021755610.1-C_quinoa XP_021755611.1-C_quinoa XP_021755612.1-C_quinoa XP_021755613.1-C_quinoa XP_021755614.1-C_quinoa XP_021755616.1-C_quinoa XP_021756069.1-C_quinoa XP_021756070.1-C_quinoa XP_021757467.1-C_quinoa XP_021757488.1-C_quinoa XP_021757489.1-C_quinoa XP_021757958.1-C_quinoa XP_021757959.1-C_quinoa XP_021757962.1-C_quinoa XP_021758218.1-C_quinoa XP_021758219.1-C_quinoa XP_021758220.1-C_quinoa XP_021758221.1-C_quinoa XP_021759200.1-C_quinoa XP_021759606.1-C_quinoa XP_021760549.1-C_quinoa XP_021760662.1-C_quinoa XP_021760667.1-C_quinoa XP_021760680.1-C_quinoa XP_021760681.1-C_quinoa XP_021761012.1-C_quinoa XP_021761013.1-C_quinoa XP_021761048.1-C_quinoa XP_021761049.1-C_quinoa XP_021761050.1-C_quinoa XP_021761051.1-C_quinoa XP_021761052.1-C_quinoa XP_021761053.1-C_quinoa XP_021761054.1-C_quinoa XP_021761300.1-C_quinoa XP_021761301.1-C_quinoa XP_021761437.1-C_quinoa XP_021761438.1-C_quinoa XP_021761770.1-C_quinoa XP_021761819.1-C_quinoa XP_021762952.1-C_quinoa XP_021762953.1-C_quinoa XP_021762956.1-C_quinoa XP_021762957.1-C_quinoa XP_021762968.1-C_quinoa XP_021762989.1-C_quinoa XP_021763636.1-C_quinoa XP_021763637.1-C_quinoa XP_021764733.1-C_quinoa XP_021765519.1-C_quinoa XP_021766704.1-C_quinoa XP_021766979.1-C_quinoa XP_021767322.1-C_quinoa XP_021767409.1-C_quinoa XP_021767503.1-C_quinoa XP_021767532.1-C_quinoa XP_021767814.1-C_quinoa XP_021768899.1-C_quinoa XP_021768934.1-C_quinoa XP_021768964.1-C_quinoa XP_021769697.1-C_quinoa XP_021769710.1-C_quinoa XP_021769711.1-C_quinoa XP_021770506.1-C_quinoa XP_021770669.1-C_quinoa XP_021770753.1-C_quinoa XP_021770772.1-C_quinoa XP_021771152.1-C_quinoa XP_021771182.1-C_quinoa XP_021773625.1-C_quinoa XP_021775328.1-C_quinoa XP_021775348.1-C_quinoa XP_021775369.1-C_quinoa XP_021775476.1-C_quinoa XP_021775482.1-C_quinoa XP_021775583.1-C_quinoa XP_021775767.1-C_quinoa XP_021776453.1-C_quinoa XP_025885670.1-S_lycopersicum XP_025885671.1-S_lycopersicum XP_025886262.1-S_lycopersicum XP_025887491.1-S_lycopersicum XP_025888320.1-S_lycopersicum
OG0000005: 00003g02026.1-P_axillaris Leryth_000682-t1-L_erythrorhizon 00138g00016.1-P_axillaris 00188.g10933.t1_0-U_gibba 00287g00124.1-P_axillaris 00406g00034.1-P_axillaris 00810.g22222.t1_0-U_gibba 00910g00222.1-P_axillaris Leryth_010065-t1-L_erythrorhizon 010650-RA-A_hypochondriacus 011791-RA-A_hypochondriacus Leryth_012145-t1-L_erythrorhizon 012381-RA-A_hypochondriacus 015161-A_chinensis 031801-A_chinensis 044111-A_chinensis 055611-A_chinensis 084961-A_chinensis 10159_c0_g1_i1_3_479_n-A_euchroma 10198_c0_g1_i1_192_608_n-A_euchroma 10602_c0_g1_i1_1_309_p-A_euchroma 10664_c0_g1_i1_3_575_p-A_euchroma 10664_c0_g1_i2_3_644_p-A_euchroma 11158_c0_g1_i2_103_471_p-E_plantagineum 11158_c0_g1_i3_103_441_p-E_plantagineum 11220_c0_g1_i1_3_362_p-E_plantagineum 11298_c0_g1_i1_2_442_p-A_euchroma 11532_c0_g1_i1_193_666_p-A_euchroma 11532_c0_g1_i2_193_666_p-A_euchroma 11690_c0_g1_i3_1_387_p-E_plantagineum 11690_c0_g1_i4_2_850_p-E_plantagineum 11690_c0_g1_i5_2_850_p-E_plantagineum 12199_c0_g2_i1_1_519_p-A_euchroma 12276_c0_g1_i1_126_488_n-L_officinale 12276_c0_g1_i2_1_357_n-L_officinale 12276_c0_g1_i3_3_566_n-L_officinale 12276_c0_g1_i4_1_396_p-L_officinale 122921-A_chinensis 12823_c0_g1_i1_662_1225_n-A_euchroma 12837_c0_g1_i1_1449_2171_n-A_euchroma 12935_c1_g1_i1_1_393_p-A_euchroma 12935_c2_g1_i6_270_704_p-A_euchroma 12935_c2_g1_i6_643_972_p-A_euchroma 12957_c7_g2_i1_222_674_n-A_euchroma 12957_c7_g2_i2_200_652_n-A_euchroma 12957_c7_g2_i3_444_1556_n-A_euchroma 12980_c2_g1_i2_423_962_p-A_euchroma 12980_c2_g1_i4_423_962_p-A_euchroma 12980_c5_g1_i1_305_991_n-A_euchroma 13000_c2_g1_i1_181_879_n-A_euchroma 13000_c2_g1_i2_537_1235_n-A_euchroma 13000_c2_g1_i6_181_879_n-A_euchroma 13000_c2_g1_i8_537_1235_n-A_euchroma 13000_c2_g2_i1_1113_1466_n-A_euchroma 13000_c2_g3_i1_323_802_n-A_euchroma 13000_c2_g4_i1_214_1002_p-A_euchroma 13024_c0_g1_i9_804_1277_p-A_euchroma 13125_c2_g3_i1_3354_4784_p-A_euchroma 13173_c2_g1_i2_333_848_p-A_euchroma 13173_c2_g1_i3_333_677_p-A_euchroma 13173_c2_g2_i1_2_499_p-A_euchroma 13173_c2_g2_i2_2_511_p-A_euchroma 13181_c4_g1_i1_2_643_p-A_euchroma 13181_c4_g1_i2_726_1199_p-A_euchroma 13183_c1_g3_i2_274_882_n-A_euchroma 13183_c1_g3_i4_736_1344_n-A_euchroma 13183_c3_g1_i1_282_1283_p-A_euchroma 13227_c1_g1_i2_618_1211_p-A_euchroma 13227_c1_g1_i4_618_1211_p-A_euchroma 13227_c1_g3_i1_515_859_p-A_euchroma 13227_c1_g3_i2_515_859_p-A_euchroma 13234_c5_g1_i1_1_354_p-A_euchroma 13244_c0_g1_i1_500_868_n-A_euchroma 13256_c2_g1_i1_482_1171_p-A_euchroma 13256_c2_g1_i2_455_1735_p-A_euchroma 13287_c1_g1_i1_66_467_p-A_euchroma 13326_c0_g1_i1_3_860_p-A_euchroma 13326_c0_g1_i2_3_434_p-A_euchroma 13326_c0_g1_i3_3_602_p-A_euchroma 13400_c1_g2_i1_205_675_n-A_euchroma 13400_c1_g2_i2_209_754_n-A_euchroma 13400_c1_g3_i1_1_510_n-A_euchroma 13400_c2_g1_i2_456_1022_p-A_euchroma 13400_c2_g3_i1_1_1188_p-A_euchroma 13400_c2_g3_i3_1_402_p-A_euchroma 13400_c2_g3_i3_466_927_p-A_euchroma 13400_c2_g3_i3_924_1340_p-A_euchroma 13400_c2_g4_i4_383_859_n-A_euchroma 13400_c2_g6_i1_183_1004_p-A_euchroma 13489_c5_g4_i2_389_1081_p-A_euchroma 13512_c0_g3_i3_573_1115_p-A_euchroma 13527_c0_g1_i2_41_838_p-E_plantagineum 13527_c0_g2_i1_2_337_n-E_plantagineum 13527_c0_g4_i1_3_353_n-E_plantagineum 13553_c1_g1_i1_749_1189_p-A_euchroma 13553_c1_g1_i2_749_1189_p-A_euchroma 13553_c1_g1_i3_749_1189_p-A_euchroma 13553_c1_g1_i4_749_1189_p-A_euchroma 13553_c1_g1_i7_749_1189_p-A_euchroma 13553_c1_g3_i1_1_780_p-A_euchroma 13553_c1_g3_i2_1_780_p-A_euchroma 13553_c1_g4_i1_900_1397_p-A_euchroma 13553_c1_g4_i2_900_1397_p-A_euchroma 13556_c2_g2_i11_333_1001_p-A_euchroma 13556_c2_g2_i7_333_1031_p-A_euchroma 13559_c0_g4_i1_2_520_p-A_euchroma 13597_c6_g2_i1_688_1833_p-A_euchroma 13597_c6_g2_i2_881_2026_p-A_euchroma 13597_c6_g2_i3_1505_2650_p-A_euchroma 13780_c5_g1_i2_1415_1963_p-A_euchroma 13828_c2_g1_i2_3_401_n-A_euchroma 13828_c2_g1_i3_3_401_n-A_euchroma 13828_c2_g2_i1_675_1196_n-A_euchroma 13828_c2_g2_i2_1452_1973_n-A_euchroma 13828_c2_g2_i2_258_1034_n-A_euchroma 13828_c2_g4_i1_3_362_p-A_euchroma 13828_c2_g5_i3_261_785_n-A_euchroma 13828_c2_g6_i1_225_983_n-A_euchroma 13828_c2_g6_i3_130_1056_n-A_euchroma 13830_c2_g1_i10_2_475_p-A_euchroma 13830_c2_g1_i11_2_475_p-A_euchroma 13830_c2_g1_i1_2_475_p-A_euchroma 13830_c2_g1_i2_2_475_p-A_euchroma 13830_c2_g1_i3_2_475_p-A_euchroma 13830_c2_g1_i3_731_1435_p-A_euchroma 13830_c2_g1_i4_2_475_p-A_euchroma 13830_c2_g1_i6_2_475_p-A_euchroma 13830_c2_g1_i7_2_475_p-A_euchroma 13830_c2_g1_i8_2_475_p-A_euchroma 13830_c2_g1_i9_2_475_p-A_euchroma 13830_c4_g1_i1_3_581_p-A_euchroma 13830_c4_g2_i2_498_938_p-A_euchroma 13966_c0_g1_i2_103_582_p-A_euchroma 13966_c5_g1_i1_2_922_p-A_euchroma 13966_c5_g2_i1_3_368_p-A_euchroma 13966_c6_g1_i2_84_998_p-A_euchroma 13966_c6_g1_i5_84_998_p-A_euchroma 13966_c6_g4_i1_308_742_p-A_euchroma 13966_c6_g4_i2_308_727_p-A_euchroma 13966_c6_g4_i3_94_630_p-A_euchroma 13966_c6_g4_i5_94_1245_p-A_euchroma 13966_c7_g1_i1_2_535_p-A_euchroma 13966_c7_g2_i1_359_715_p-A_euchroma 13966_c7_g2_i1_944_1549_p-A_euchroma 13966_c7_g4_i1_2_493_p-A_euchroma 13966_c7_g4_i1_656_1117_p-A_euchroma 13991_c2_g2_i1_2_535_p-A_euchroma 13991_c2_g2_i2_2_667_p-A_euchroma 13991_c2_g2_i3_2_577_p-A_euchroma 14164_c2_g1_i3_230_1219_n-A_euchroma 14164_c2_g1_i6_2_412_n-A_euchroma 14164_c2_g1_i7_1348_1665_n-A_euchroma 14164_c2_g1_i7_325_948_n-A_euchroma 1425_c0_g1_i1_2_421_p-A_euchroma 143081-A_chinensis 14408_c2_g1_i1_310_744_n-A_euchroma 14408_c2_g1_i1_844_1326_n-A_euchroma 14408_c3_g1_i1_3_425_p-A_euchroma 14408_c3_g1_i2_3_425_p-A_euchroma 14408_c3_g1_i2_729_1379_p-A_euchroma 14408_c3_g1_i3_3_425_p-A_euchroma 14408_c3_g1_i4_3_425_p-A_euchroma 14408_c3_g1_i5_3_425_p-A_euchroma 14408_c3_g1_i5_729_1379_p-A_euchroma 14408_c3_g1_i6_3_425_p-A_euchroma 14408_c3_g2_i2_1334_1903_p-A_euchroma 14408_c4_g2_i3_1_351_n-A_euchroma 14408_c4_g2_i3_420_728_n-A_euchroma 14408_c4_g2_i7_1_351_n-A_euchroma 14408_c4_g2_i7_420_728_n-A_euchroma 14408_c4_g2_i9_1_351_n-A_euchroma 14456_c1_g1_i1_1446_2579_p-A_euchroma 14456_c3_g1_i1_88_450_n-A_euchroma 14512_c2_g3_i3_315_809_p-A_euchroma 14512_c2_g3_i4_315_710_p-A_euchroma 14516_c1_g2_i1_803_1477_p-E_plantagineum 14516_c1_g2_i4_1003_1677_p-E_plantagineum 14584_c3_g1_i5_565_999_n-A_euchroma 14584_c3_g3_i1_282_785_p-A_euchroma 14584_c3_g3_i3_1357_1962_p-A_euchroma 14584_c3_g3_i3_2299_2871_p-A_euchroma 14584_c3_g3_i4_282_1094_p-A_euchroma 14584_c3_g4_i1_2_988_p-A_euchroma 14584_c3_g4_i2_2_988_p-A_euchroma 14584_c3_g5_i1_3_521_p-A_euchroma 14584_c4_g1_i1_2_610_p-A_euchroma 14664_c0_g1_i1_63_503_p-L_officinale 14664_c0_g1_i2_63_1160_p-L_officinale 14664_c0_g1_i3_63_575_p-L_officinale 14664_c0_g2_i1_97_1194_n-L_officinale 14664_c0_g2_i2_2_511_n-L_officinale 14679_c1_g3_i1_3_377_n-E_plantagineum 14679_c1_g3_i4_3_377_n-E_plantagineum 14679_c1_g3_i5_699_2093_n-E_plantagineum 14688_c0_g2_i1_538_894_p-A_euchroma 14715_c1_g3_i10_3411_3746_p-A_euchroma 14715_c1_g3_i11_3060_3395_p-A_euchroma 14715_c1_g3_i5_3342_3677_p-A_euchroma 14738_c4_g1_i1_1670_2509_n-A_euchroma 14738_c4_g4_i2_1383_2174_n-A_euchroma 14738_c4_g7_i1_2_496_n-A_euchroma 14738_c4_g7_i2_915_1544_n-A_euchroma 14738_c4_g7_i3_752_1381_n-A_euchroma 14823_c1_g1_i2_328_1002_n-A_euchroma 14823_c1_g1_i4_328_633_n-A_euchroma 14823_c1_g8_i1_175_525_n-A_euchroma 14823_c1_g8_i3_175_525_n-A_euchroma 14832_c0_g1_i1_2_358_p-L_officinale 14832_c0_g2_i1_813_1124_n-L_officinale 14850_c2_g1_i1_358_3300_n-E_plantagineum 14850_c2_g1_i3_126_1655_n-E_plantagineum 14868_c4_g1_i1_1028_1333_p-E_plantagineum 14868_c4_g1_i2_94_399_p-E_plantagineum 15060_c1_g1_i2_1066_1443_n-A_euchroma 15060_c1_g1_i4_103_723_n-A_euchroma 15060_c1_g1_i4_1073_1450_n-A_euchroma 15060_c1_g2_i3_418_963_n-A_euchroma 15060_c1_g2_i5_328_1143_n-A_euchroma 15084_c1_g2_i2_638_1381_p-A_euchroma 15084_c1_g2_i5_638_1381_p-A_euchroma 15084_c1_g3_i2_2_307_p-A_euchroma 15084_c1_g3_i2_374_817_p-A_euchroma 15093_c6_g2_i2_459_1082_p-A_euchroma 15093_c6_g2_i3_459_1109_p-A_euchroma 15115_c2_g2_i1_297_1547_n-A_euchroma 15115_c2_g2_i2_297_782_n-A_euchroma 15115_c2_g2_i3_2_445_n-A_euchroma 15115_c2_g3_i1_637_1353_n-A_euchroma 15115_c2_g3_i6_655_1371_n-A_euchroma 15136_c4_g6_i1_611_970_p-A_euchroma 15136_c4_g6_i2_611_970_p-A_euchroma 15144_c0_g2_i1_183_530_p-L_officinale 15147_c0_g1_i1_2_532_p-A_euchroma 15147_c0_g1_i1_456_800_p-A_euchroma 15147_c1_g1_i3_1592_1996_p-A_euchroma 15147_c3_g1_i1_819_1253_p-A_euchroma 15147_c3_g1_i2_819_1391_p-A_euchroma 15147_c3_g1_i3_819_1391_p-A_euchroma 15147_c3_g1_i4_819_1391_p-A_euchroma 15147_c4_g4_i1_1754_2359_p-A_euchroma 15152_c0_g3_i5_1697_2284_n-A_euchroma 15152_c0_g3_i7_499_1086_n-A_euchroma 15154_c2_g1_i1_978_1343_p-A_euchroma 15154_c3_g1_i1_1_351_p-A_euchroma 15154_c3_g1_i2_1_429_p-A_euchroma 15154_c3_g1_i3_1_333_p-A_euchroma 15154_c3_g5_i1_2_421_p-A_euchroma 15224_c0_g1_i1_3_359_p-A_euchroma 15224_c0_g1_i2_3_371_p-A_euchroma 15224_c0_g1_i4_3_593_p-A_euchroma 15224_c0_g1_i5_3_377_p-A_euchroma 15376_c2_g2_i3_3_308_n-A_euchroma 15387_c3_g1_i3_1349_1948_n-A_euchroma 15387_c3_g1_i4_1343_1942_n-A_euchroma 15387_c3_g5_i2_260_1048_n-A_euchroma 15387_c3_g7_i1_587_1858_n-A_euchroma 15398_c3_g1_i2_68_1237_p-A_euchroma 15398_c4_g6_i2_1705_2469_p-A_euchroma 15444_c1_g1_i2_3_557_p-A_euchroma 15444_c2_g1_i1_144_560_p-A_euchroma 15444_c2_g1_i2_144_560_p-A_euchroma 15444_c2_g4_i6_1_573_p-A_euchroma 15444_c2_g4_i7_1_573_p-A_euchroma 15444_c2_g5_i3_326_910_p-A_euchroma 15454_c0_g2_i2_1_309_p-A_euchroma 15454_c0_g2_i5_212_577_p-A_euchroma 15454_c0_g2_i6_3_332_p-A_euchroma 15454_c0_g3_i3_1502_1927_p-A_euchroma 15454_c0_g3_i3_244_648_p-A_euchroma 15454_c0_g3_i4_167_592_p-A_euchroma 15454_c0_g3_i5_244_720_p-A_euchroma 15454_c0_g3_i6_1406_1717_p-A_euchroma 15454_c0_g3_i6_244_720_p-A_euchroma 15454_c0_g3_i7_244_648_p-A_euchroma 15454_c0_g6_i1_450_1379_p-A_euchroma 15454_c0_g6_i1_78_446_p-A_euchroma 15454_c0_g6_i2_565_1470_p-A_euchroma 15454_c0_g6_i2_78_446_p-A_euchroma 15489_c1_g2_i1_1_369_p-A_euchroma 15489_c1_g2_i1_284_859_p-A_euchroma 15489_c2_g9_i1_3701_4117_p-A_euchroma 15664_c1_g2_i3_1971_2885_p-A_euchroma 15665_c1_g3_i1_437_988_n-A_euchroma 15665_c1_g3_i2_338_889_n-A_euchroma 15685_c0_g1_i8_349_1056_p-E_plantagineum 15685_c0_g1_i9_336_1043_p-E_plantagineum 15721_c0_g1_i2_3_611_n-A_euchroma 15721_c3_g5_i2_1_525_p-A_euchroma 15794_c2_g1_i1_72_632_p-A_euchroma 15794_c2_g1_i2_155_508_p-A_euchroma 15806_c0_g2_i3_158_637_p-E_plantagineum 15842_c1_g4_i1_376_783_p-A_euchroma 15875_c3_g1_i1_647_1267_p-A_euchroma 15875_c3_g1_i2_2_820_p-A_euchroma 15875_c3_g1_i4_745_1365_p-A_euchroma 15885_c3_g1_i1_2_706_p-A_euchroma 15885_c3_g2_i1_534_1004_p-A_euchroma 15885_c3_g2_i2_665_1075_p-A_euchroma 15885_c3_g2_i3_534_1004_p-A_euchroma 15885_c3_g2_i4_633_1043_p-A_euchroma 15885_c3_g2_i5_568_1038_p-A_euchroma 15885_c3_g2_i6_534_1004_p-A_euchroma 15885_c3_g3_i1_1_1062_p-A_euchroma 15885_c3_g3_i2_1_1062_p-A_euchroma 15901_c1_g1_i3_320_1087_n-A_euchroma 15901_c1_g1_i4_411_1178_n-A_euchroma 15901_c3_g1_i1_1_546_p-A_euchroma 15901_c3_g1_i2_1_537_p-A_euchroma 15901_c3_g1_i3_1_930_p-A_euchroma 15901_c3_g1_i4_1_930_p-A_euchroma 15901_c3_g1_i5_1_513_p-A_euchroma 15901_c3_g2_i1_442_885_p-A_euchroma 15901_c3_g2_i4_483_995_p-A_euchroma 15901_c3_g2_i5_483_926_p-A_euchroma 15901_c3_g2_i6_442_954_p-A_euchroma 15922_c2_g1_i2_1_561_n-A_euchroma 15922_c2_g1_i2_504_1436_n-A_euchroma 15922_c2_g1_i3_1_561_n-A_euchroma 15922_c2_g1_i3_504_1436_n-A_euchroma 15922_c2_g1_i5_1_561_n-A_euchroma 15922_c2_g1_i5_504_1436_n-A_euchroma 15922_c2_g1_i7_1_561_n-A_euchroma 15922_c2_g1_i7_504_1436_n-A_euchroma 15922_c2_g3_i1_427_867_n-A_euchroma 15922_c2_g3_i3_498_881_n-A_euchroma 15951_c4_g3_i1_3_341_p-A_euchroma 15951_c8_g1_i1_222_545_n-A_euchroma 15951_c8_g2_i2_253_576_n-A_euchroma 15954_c4_g1_i1_50_388_p-A_euchroma 15954_c4_g1_i3_1_429_n-A_euchroma 15958_c5_g2_i1_1_318_p-A_euchroma 15958_c5_g2_i2_1_318_p-A_euchroma 15958_c5_g3_i1_727_1080_p-A_euchroma 15995_c4_g1_i2_1270_1581_n-A_euchroma 15995_c4_g1_i4_947_1258_n-A_euchroma 15995_c4_g4_i2_1217_2542_n-A_euchroma 15995_c4_g5_i1_2_448_n-A_euchroma 15995_c4_g7_i1_2_640_p-A_euchroma 16015_c0_g1_i2_566_1336_n-A_euchroma 16033_c0_g4_i2_3708_5312_p-E_plantagineum 16039_c2_g1_i3_3_1004_p-A_euchroma 16039_c2_g1_i6_3_599_p-A_euchroma 16039_c3_g2_i1_1527_2675_n-A_euchroma 16072_c3_g1_i1_548_877_n-A_euchroma 16072_c3_g1_i2_496_825_n-A_euchroma 16072_c3_g1_i3_227_556_n-A_euchroma 16072_c3_g1_i4_543_872_n-A_euchroma 16171_c5_g3_i1_3_722_n-A_euchroma 16190_c0_g1_i1_507_1145_n-A_euchroma 16190_c0_g1_i3_538_1176_n-A_euchroma 16190_c1_g1_i1_1_297_p-A_euchroma 16190_c4_g1_i1_3_962_p-A_euchroma 16190_c4_g1_i3_3_581_p-A_euchroma 16190_c4_g2_i4_232_915_p-A_euchroma 16190_c4_g2_i6_232_1008_p-A_euchroma 16231_c0_g1_i1_1527_2189_p-E_plantagineum 16250_c0_g2_i1_3_1199_p-E_plantagineum 16274_c3_g1_i1_2_493_p-A_euchroma 16274_c3_g1_i2_2_343_p-A_euchroma 16274_c3_g2_i1_1_444_p-A_euchroma 16274_c3_g3_i1_292_603_p-A_euchroma 16291_c3_g3_i2_2_4012_p-E_plantagineum 16291_c3_g3_i3_2_4012_p-E_plantagineum 16291_c3_g3_i6_1182_4013_p-E_plantagineum 16291_c3_g3_i7_2_4012_p-E_plantagineum 16443_c6_g1_i1_2049_2420_p-A_euchroma 16443_c6_g1_i8_2049_2495_p-A_euchroma 16450_c3_g7_i1_222_662_n-A_euchroma 16466_c2_g2_i6_336_725_n-A_euchroma 16559_c2_g1_i11_3_476_n-A_euchroma 16559_c2_g1_i2_644_964_n-A_euchroma 16565_c1_g1_i1_400_1176_n-A_euchroma 16565_c1_g1_i4_389_1165_n-A_euchroma 16600_c3_g2_i1_481_837_n-A_euchroma 16600_c3_g2_i1_961_1596_n-A_euchroma 16600_c3_g2_i3_481_837_n-A_euchroma 16600_c3_g2_i3_961_2268_n-A_euchroma 16600_c3_g2_i5_1110_1745_n-A_euchroma 16663_c4_g1_i11_140_472_n-A_euchroma 16663_c4_g1_i13_140_472_n-A_euchroma 16663_c4_g1_i3_140_472_n-A_euchroma 16663_c4_g1_i6_140_472_n-A_euchroma 16720_c4_g3_i7_406_1116_n-A_euchroma 16734_c5_g4_i3_2_427_p-A_euchroma 16767_c0_g3_i12_297_1130_p-A_euchroma 16767_c0_g3_i1_297_1130_p-A_euchroma 16767_c0_g3_i5_297_1130_p-A_euchroma 16865_c1_g1_i1_218_565_n-A_euchroma 16865_c1_g2_i1_285_845_n-A_euchroma 16865_c4_g1_i2_2_382_n-A_euchroma 16865_c7_g4_i1_181_567_p-A_euchroma 16972_c3_g1_i1_2_3550_n-E_plantagineum 16972_c3_g1_i2_3_2897_n-E_plantagineum 16972_c3_g1_i3_3_2843_n-E_plantagineum 16972_c3_g1_i4_2_3622_n-E_plantagineum 16972_c3_g1_i5_3_2843_n-E_plantagineum 16972_c3_g1_i6_2_3622_n-E_plantagineum 16972_c3_g2_i1_104_4312_n-E_plantagineum 16972_c3_g2_i6_3_2648_n-E_plantagineum 16981_c2_g5_i1_422_1594_n-E_plantagineum 17015_c2_g1_i1_2_586_n-A_euchroma 17116_c0_g1_i3_1788_3185_p-E_plantagineum 17116_c0_g1_i3_2_2080_p-E_plantagineum 17153_c1_g2_i1_371_1360_n-E_plantagineum 17153_c1_g2_i2_63_1769_n-E_plantagineum 17153_c1_g2_i3_63_1769_n-E_plantagineum 17226_c0_g1_i1_181_801_n-A_euchroma 17226_c0_g1_i2_28_651_n-A_euchroma 17226_c0_g1_i3_12_770_n-A_euchroma 17226_c1_g1_i1_246_977_p-A_euchroma 17226_c1_g1_i1_974_1297_p-A_euchroma 17226_c1_g1_i2_838_1161_p-A_euchroma 17228_c2_g1_i4_3180_3554_p-A_euchroma 17323_c1_g1_i1_1578_4352_p-E_plantagineum 17323_c1_g1_i2_1578_4352_p-E_plantagineum 17323_c1_g1_i2_4502_5095_p-E_plantagineum 17323_c1_g1_i3_1578_4352_p-E_plantagineum 17323_c1_g1_i3_4697_5005_p-E_plantagineum 17323_c1_g1_i4_1578_4352_p-E_plantagineum 17323_c1_g1_i5_1578_4352_p-E_plantagineum 17323_c1_g1_i5_4502_4891_p-E_plantagineum 17323_c1_g1_i6_1578_4352_p-E_plantagineum 17323_c1_g1_i7_1578_4352_p-E_plantagineum 17337_c0_g1_i1_113_1549_n-L_officinale 17337_c0_g1_i2_113_754_n-L_officinale 17337_c0_g1_i2_670_1503_n-L_officinale 17354_c0_g1_i1_1_315_n-A_euchroma 17354_c3_g1_i5_1_1014_p-A_euchroma 17374_c0_g1_i1_1_378_p-L_officinale 17374_c0_g2_i1_984_2420_p-L_officinale 17489_c2_g3_i10_919_4914_n-E_plantagineum 17489_c2_g3_i5_919_5148_n-E_plantagineum 17489_c2_g3_i6_796_5025_n-E_plantagineum 17489_c2_g3_i8_796_4791_n-E_plantagineum 17489_c2_g4_i5_144_449_n-A_euchroma 17489_c2_g4_i6_557_862_n-A_euchroma 17490_c4_g2_i15_162_686_p-A_euchroma 17497_c2_g3_i1_450_815_p-A_euchroma 17497_c2_g3_i3_1320_1859_p-A_euchroma 17497_c2_g3_i3_1878_2876_p-A_euchroma 17497_c2_g3_i5_1198_1569_p-A_euchroma 17497_c2_g3_i5_1862_3049_p-A_euchroma 17497_c2_g3_i8_1319_1858_p-A_euchroma 17497_c2_g3_i8_1877_3064_p-A_euchroma 17497_c2_g5_i1_180_632_p-A_euchroma 17497_c2_g5_i2_3_365_p-A_euchroma 17497_c2_g5_i3_436_888_p-A_euchroma 17497_c2_g6_i1_1_336_p-A_euchroma 17497_c2_g6_i2_696_1247_n-A_euchroma 17649_c1_g1_i1_2_331_n-E_plantagineum 17649_c1_g1_i1_306_665_n-E_plantagineum 17653_c1_g2_i10_643_1401_n-A_euchroma 17653_c1_g2_i3_622_1380_n-A_euchroma 17759_c1_g3_i3_806_1234_n-A_euchroma 17759_c1_g6_i1_1_1044_p-A_euchroma 17759_c4_g1_i1_2_826_n-A_euchroma 17767_c1_g3_i2_3_431_p-A_euchroma 17767_c1_g3_i3_3_431_p-A_euchroma 17767_c1_g3_i4_3_431_p-A_euchroma 17826_c5_g4_i2_1_510_n-A_euchroma 17826_c5_g5_i1_301_1386_n-A_euchroma 17826_c5_g5_i2_365_703_n-A_euchroma 17899_c7_g2_i2_2_511_p-A_euchroma 17899_c7_g2_i3_2_685_p-A_euchroma 17940_c2_g3_i1_1788_2624_p-A_euchroma 17940_c2_g3_i2_2321_2647_p-A_euchroma 17940_c2_g3_i7_2321_2647_p-A_euchroma 17940_c2_g3_i8_1883_2209_p-A_euchroma 18009_c2_g2_i7_370_807_n-A_euchroma 18020_c0_g8_i2_248_571_p-A_euchroma 18070_c5_g3_i1_2_421_p-A_euchroma 18070_c5_g3_i2_1_519_p-A_euchroma 18070_c5_g3_i3_1_519_p-A_euchroma 18070_c5_g3_i4_1_519_p-A_euchroma 18072_c2_g5_i1_332_796_n-A_euchroma 18072_c2_g5_i1_878_1633_n-A_euchroma 18072_c2_g5_i2_332_796_n-A_euchroma 18072_c2_g5_i2_878_1633_n-A_euchroma 18789_c0_g1_i1_3_314_n-A_euchroma 2000162-E_acuminata 2000162-E_acuminata 2000227-P_arenarium 2000437-P_arenarium 2000438-P_arenarium 2000950-E_acuminata 2000950-E_acuminata 2001075-H_mendocinum 2001395-P_arenarium 2001563-H_racemosum 2001563-H_racemosum 2001570_-H_texanum 2001771-H_tenellum-juvenile_leaf 2001931-M_paniculata 2002239-P_arenarium 2002303_-H_filiforme 2002304_-H_filiforme 2002397-H_karwinsky 2003275_-H_texanum 2003776-H_racemosum 2003777-H_racemosum 2003997-L_madreporoides 2004006-H_mendocinum 2004025_-H_filiforme 2004026_-H_filiforme 2004029_-H_filiforme 2004125-H_greggii 2004125-H_greggii 2005040-P_arenarium 2005984-P_arenarium 2005998-H_mendocinum 2006178-H_greggii 2006178-H_greggii 2006527-H_mendocinum 2006604-M_paniculata 2006681-P_arenarium 2007029_-H_texanum 2007095-P_arenarium 2007502-M_paniculata 2007683-H_greggii 2007712-P_arenarium 2007734-H_karwinsky 2007830-H_sp. 2007831-H_sp. 2007833-H_sp. 2008000-H_karwinsky 2008025-H_mendocinum 2008026-H_mendocinum 2008311-H_racemosum 2008553_-H_filiforme 2008553_-H_filiforme 2008587-H_greggii 2008654-L_madreporoides 2008954-H_greggii 2008996-H_greggii 2009139-L_madreporoides 2009181_-H_filiforme 2009944-L_madreporoides 2009985-L_madreporoides 2009986-L_madreporoides 2010029-M_paniculata 2010029-M_paniculata 2010148-M_paniculata 2010207-L_madreporoides 2010207-L_madreporoides 2010368-P_arenarium 2010438-P_arenarium 2011459-H_convolvulaceum 2011459-H_convolvulaceum 2011499-H_mendocinum 2011855-H_mendocinum 2012153-H_greggii 2012288-P_arenarium 2012428-P_arenarium 2012926_-H_texanum 2012985-P_arenarium 2012987-M_paniculata 2013027-L_madreporoides 2013027-L_madreporoides 2013035-H_racemosum 2013036-H_racemosum 2013433-P_arenarium 2013433-P_arenarium 2013433-P_arenarium 2013467-P_arenarium 2013467-P_arenarium 2013701-P_arenarium 2013890-P_arenarium 2014015-M_paniculata 2014135-H_mendocinum 2014204-H_greggii 2014204-H_greggii 2014217-H_greggii 2014217-H_greggii 2014499-P_arenarium 2014510-M_paniculata 2014545-P_arenarium 2014673-H_mendocinum 2014673-H_mendocinum 2014673-H_mendocinum 2015136-L_madreporoides 2015136-L_madreporoides 2015207-M_paniculata 2015208-M_paniculata 2015354-H_tenellum-juvenile_leaf 2015432_-H_texanum 2015432_-H_texanum 2015516-H_greggii 2015516-H_greggii 2015526-L_madreporoides 2015567-P_arenarium 2015575_-H_filiforme 2016181_-H_texanum 2016378-H_racemosum 2016546_-H_filiforme 2016551-M_paniculata 2016552-M_paniculata 2016828-P_arenarium 2016907-H_convolvulaceum 20178_c0_g1_i1_3_830_p-A_euchroma 2018666_-H_texanum 2018957-M_paniculata 2019031-H_racemosum 2019267-H_tenellum-juvenile_leaf 2019842-H_racemosum 2020258_-H_texanum 2020525-H_racemosum 2022009-H_racemosum 2022221-H_racemosum 2022751-H_racemosum 2023968-H_racemosum 2023968-H_racemosum 2024276-H_racemosum 2024368-H_racemosum 2025194_-H_calcicola 2025194_-H_calcicola 2025426-H_racemosum 20266_c0_g1_i1_2_1006_n-E_plantagineum 2026929-H_convolvulaceum 2027059-H_racemosum 2027204-H_racemosum 2029448_-H_texanum 2029995-H_karwinsky 2029995-H_karwinsky 2029995-H_karwinsky 2034205_-H_texanum 2034361_-H_texanum 2034361_-H_texanum 2034592_-H_texanum 2034638_-H_texanum 2034638_-H_texanum 2035423_-H_texanum 2036178-P_campanularia 2036309_-H_texanum 2036618_-H_texanum 2040046-P_campanularia 2040974_-H_calcicola 2048053-H_mendocinum 2048053-H_mendocinum 2051778-H_mendocinum 2054579-H_mendocinum 2054736-H_mendocinum 2055307-H_mendocinum 2055546-H_mendocinum 2056325-H_greggii 2056965-H_greggii 2057687-H_greggii 2058474-H_mendocinum 2058856-P_arenarium 2059323-P_arenarium 2059415-P_arenarium 2059686-M_paniculata 2060645-M_paniculata 2060753-H_greggii 2060753-H_greggii 2060856-H_greggii 2061221-M_paniculata 2061225_-H_filiforme 2061290-M_paniculata 2061679-P_arenarium 2061679-P_arenarium 2062022-M_paniculata 2062362-P_arenarium 2062399-L_madreporoides 2062436-L_madreporoides 2062614_-H_filiforme 2063216-M_paniculata 2063422-L_madreporoides 2063483-M_paniculata 2063483-M_paniculata 2063616_-H_filiforme 2063825-M_paniculata 2064399-L_madreporoides 2064464_-H_filiforme 2064505-L_madreporoides 2064730-M_paniculata 2064904-P_arenarium 2065212-M_paniculata 2065319-H_greggii 2065699-P_arenarium 2065987-P_arenarium 2066086-M_paniculata 2066086-M_paniculata 2066357-M_paniculata 2066382-P_arenarium 2066395-M_paniculata 2066634-P_arenarium 2066634-P_arenarium 2066751-P_arenarium 2066751-P_arenarium 2067122-P_arenarium 2067143-L_madreporoides 2067518-L_madreporoides 2067859-P_arenarium 2067859-P_arenarium 2067904-P_arenarium 2067909-P_arenarium 2068219-P_arenarium 2068299-P_arenarium 2068299-P_arenarium 2068299-P_arenarium 2068299-P_arenarium 2069002-M_paniculata 2069759-P_arenarium 2069987-L_madreporoides 2070123-P_arenarium 2070299-P_arenarium 2070299-P_arenarium 20749_c0_g2_i32_2225_3151_n-L_officinale 20749_c0_g2_i35_1950_2876_n-L_officinale 20749_c0_g5_i1_1326_1826_p-L_officinale 2079474-E_acuminata 2080428-E_acuminata 2080428-E_acuminata 2081003-E_acuminata 2083787-E_acuminata 2084436-H_sp. 2085752-E_acuminata 2087115-H_tenellum-juvenile_leaf 2090175-H_tenellum-juvenile_leaf 2094347-H_racemosum 2098734-H_racemosum 2099164-H_racemosum 2100437-H_racemosum 2104011-H_racemosum 2104222-H_racemosum 2104512-H_racemosum 2104513-H_racemosum 2104660-H_racemosum 2104697-H_racemosum 2105454-H_racemosum 2105804-H_racemosum 2105851-H_racemosum 2105952-H_karwinsky 2107207-H_karwinsky 2108225-H_karwinsky 2110380-H_karwinsky 2141711_-H_texanum 2142156_-H_texanum 2142727_-H_texanum 2142824_-H_texanum 2144364_-H_texanum 2144364_-H_texanum 2146555_-H_texanum 2147388_-H_texanum 2148369_-H_texanum 2148369_-H_texanum 2166660_-H_calcicola 22539_c0_g1_i1_485_865_p-A_euchroma 23138_c0_g1_i1_2_403_p-A_euchroma 233851-A_chinensis 23694_c0_g1_i1_77_433_n-A_euchroma 24521_c0_g1_i1_423_989_n-E_plantagineum 25170_c0_g1_i1_99_425_n-A_euchroma 253_c0_g1_i1_1_522_p-E_plantagineum 25412_c0_g1_i1_2_355_n-A_euchroma 254611-A_chinensis 25639_c0_g1_i1_2_472_p-A_euchroma 26468_c0_g1_i1_494_847_n-L_officinale 26742_c0_g1_i1_1_300_p-L_officinale 26872_c0_g1_i1_1_402_p-E_plantagineum 27348_c0_g1_i1_1_375_n-A_euchroma 27363_c0_g1_i1_2_307_n-E_plantagineum 27479_c0_g1_i1_3_344_n-A_euchroma 27738_c0_g1_i1_3_611_n-A_euchroma 28667_c0_g1_i1_1_339_p-L_officinale 2877_c0_g1_i1_1_438_n-E_plantagineum 2877_c0_g1_i2_110_439_n-E_plantagineum 2933_c0_g1_i1_3_464_p-A_euchroma 3155_c0_g1_i1_1_348_p-E_plantagineum 325021-A_chinensis 325621-A_chinensis 32827_c0_g1_i1_1_363_p-A_euchroma 33678_c0_g1_i1_108_461_n-A_euchroma 33858_c0_g1_i1_175_486_p-L_officinale 338881-A_chinensis 34032_c0_g1_i1_571_933_n-L_officinale 3647_c0_g1_i1_1_423_n-A_euchroma 36698_c0_g1_i1_3_326_n-E_plantagineum 372_c0_g1_i2_547_867_p-A_euchroma 38069_c0_g1_i1_3_650_p-A_euchroma 39830_c0_g1_i1_2_376_p-E_plantagineum 40480_c0_g1_i1_1_351_p-A_euchroma 41136_c0_g1_i1_3_389_p-L_officinale 41514_c0_g1_i1_1278_1607_p-L_officinale 41514_c0_g1_i1_437_838_p-L_officinale 41580_c0_g1_i1_3_458_n-E_plantagineum 42222_c0_g1_i1_3_671_n-A_euchroma 42929_c0_g1_i1_2_394_p-A_euchroma 43672_c0_g1_i1_10_450_n-L_officinale 43680_c0_g1_i1_1_513_n-E_plantagineum 44003_c0_g1_i1_214_723_p-A_euchroma 44540_c0_g1_i1_2_436_p-A_euchroma 44650_c0_g1_i1_3_404_n-A_euchroma 45154_c0_g1_i1_2_469_p-L_officinale 45305_c0_g1_i1_2_322_p-E_plantagineum 4601_c0_g1_i1_299_766_n-L_officinale 46693_c0_g1_i1_1_426_n-A_euchroma 48034_c0_g1_i1_2_343_n-A_euchroma 48068_c0_g1_i1_3_371_p-A_euchroma 50377_c0_g1_i1_3_404_n-L_officinale 50850_c0_g1_i1_1_339_n-L_officinale 51939_c0_g1_i1_3_494_p-E_plantagineum 52606_c0_g1_i1_1_396_n-L_officinale 52991_c0_g1_i1_3_311_p-A_euchroma 53335_c0_g1_i1_1_390_n-E_plantagineum 5365_c0_g1_i1_112_429_p-A_euchroma 57704_c0_g1_i1_3_329_p-A_euchroma 58452_c0_g1_i1_2_640_p-E_plantagineum 59016_c0_g1_i1_27_509_n-A_euchroma 59463_c0_g1_i1_3_443_p-L_officinale 59487_c0_g1_i1_228_632_n-E_plantagineum 59979_c0_g1_i1_2_445_p-L_officinale 60373_c0_g1_i1_2_313_n-L_officinale 60567_c0_g1_i1_2_442_p-A_euchroma 60732_c0_g1_i1_339_1502_p-A_euchroma 6075_c0_g1_i1_2_523_p-A_euchroma 60837_c0_g1_i1_300_596_p-A_euchroma 61495_c0_g1_i1_2_799_n-A_euchroma 62526_c0_g1_i1_2_328_n-E_plantagineum 63437_c0_g1_i1_3_398_n-A_euchroma 64854_c0_g1_i1_1_372_n-A_euchroma 6499_c0_g1_i1_58_453_p-E_plantagineum 6499_c0_g1_i2_2_589_p-E_plantagineum 65072_c0_g1_i1_3_422_n-A_euchroma 65155_c0_g1_i1_3_317_p-A_euchroma 65266_c0_g1_i1_104_625_n-E_plantagineum 6597_c0_g1_i1_2_361_n-A_euchroma 66211_c0_g1_i1_2_487_n-A_euchroma 66531_c0_g1_i1_2_385_p-E_plantagineum 66985_c0_g1_i1_47_436_n-E_plantagineum 67204_c0_g1_i1_3_314_p-E_plantagineum 68014_c0_g1_i1_3_593_n-E_plantagineum 68155_c0_g1_i1_1_438_n-E_plantagineum 69204_c0_g1_i1_1_543_n-E_plantagineum 70055_c0_g1_i1_2_325_p-A_euchroma 70517_c0_g1_i1_3_299_n-A_euchroma 71156_c0_g1_i1_2_322_n-E_plantagineum 71673_c0_g1_i1_2_337_p-A_euchroma 72907_c0_g1_i1_3_332_n-A_euchroma 73285_c0_g1_i1_2_562_n-A_euchroma 7503_c0_g1_i1_2_301_p-A_euchroma 7503_c0_g1_i3_2_370_p-A_euchroma 7626_c0_g1_i1_734_1477_p-E_plantagineum 8107_c0_g1_i1_3_311_n-L_officinale 8107_c0_g1_i2_93_518_n-L_officinale 8193_c0_g1_i1_1_411_n-A_euchroma 8412_c0_g1_i1_356_823_p-L_officinale 8685_c1_g1_i1_3_1028_n-A_euchroma 8836_c0_g1_i1_2_367_n-A_euchroma 8847_c0_g1_i1_1070_1501_n-A_euchroma 888_c0_g2_i1_77_496_p-A_euchroma 8920_c0_g1_i1_548_1579_n-E_plantagineum 9247_c0_g1_i1_3_1562_p-E_plantagineum 9308_c0_g1_i1_533_964_n-A_euchroma 9308_c0_g1_i2_1113_1544_n-A_euchroma 9308_c0_g1_i2_331_960_n-A_euchroma CDP00431.1-C_canephora CDP09717.1-C_canephora CDP14369.1-C_canephora CDP14437.1-C_canephora CDP14470.1-C_canephora CDP16979.1-C_canephora NP_187562.1-A_thaliana NP_194638.1-A_thaliana NP_683598.1-A_thaliana XP_010319942.1-S_lycopersicum XP_010319955.1-S_lycopersicum XP_010327351.2-S_lycopersicum XP_010665852.1-B_vulgaris XP_010666352.1-B_vulgaris XP_010666711.1-B_vulgaris XP_010666797.1-B_vulgaris XP_010666820.1-B_vulgaris XP_010666976.1-B_vulgaris XP_010667308.1-B_vulgaris XP_010667704.1-B_vulgaris XP_010667928.1-B_vulgaris XP_010668230.1-B_vulgaris XP_010668235.1-B_vulgaris XP_010669804.1-B_vulgaris XP_010670096.1-B_vulgaris XP_010672360.1-B_vulgaris XP_010672383.1-B_vulgaris XP_010673168.1-B_vulgaris XP_010673997.1-B_vulgaris XP_010674775.1-B_vulgaris XP_010676027.1-B_vulgaris XP_010678308.1-B_vulgaris XP_010680846.1-B_vulgaris XP_010680868.1-B_vulgaris XP_010681283.1-B_vulgaris XP_010681662.1-B_vulgaris XP_010681744.1-B_vulgaris XP_010681977.1-B_vulgaris XP_010682492.1-B_vulgaris XP_010682494.1-B_vulgaris XP_010682691.2-B_vulgaris XP_010682933.1-B_vulgaris XP_010683842.1-B_vulgaris XP_010684019.1-B_vulgaris XP_010684763.1-B_vulgaris XP_010684764.1-B_vulgaris XP_010684899.1-B_vulgaris XP_010686122.1-B_vulgaris XP_010686132.1-B_vulgaris XP_010686142.1-B_vulgaris XP_010686467.1-B_vulgaris XP_010686689.1-B_vulgaris XP_010686853.1-B_vulgaris XP_010686872.1-B_vulgaris XP_010687065.1-B_vulgaris XP_010687489.1-B_vulgaris XP_010687808.1-B_vulgaris XP_010688579.1-B_vulgaris XP_010688587.1-B_vulgaris XP_010688970.1-B_vulgaris XP_010689378.1-B_vulgaris XP_010689711.1-B_vulgaris XP_010690177.1-B_vulgaris XP_010690686.1-B_vulgaris XP_010691921.1-B_vulgaris XP_010692473.1-B_vulgaris XP_010692477.1-B_vulgaris XP_010692841.1-B_vulgaris XP_010693052.1-B_vulgaris XP_010693383.1-B_vulgaris XP_010693635.1-B_vulgaris XP_010694802.1-B_vulgaris XP_010695753.1-B_vulgaris XP_010695812.1-B_vulgaris XP_010696021.1-B_vulgaris XP_010696345.1-B_vulgaris XP_012827280.1-E_guttata XP_012828239.1-E_guttata XP_012828844.1-E_guttata XP_012828896.1-E_guttata XP_012830425.1-E_guttata XP_012832905.1-E_guttata XP_012833367.1-E_guttata XP_012833613.1-E_guttata XP_012833632.1-E_guttata XP_012833681.1-E_guttata XP_012833838.1-E_guttata XP_012835792.1-E_guttata XP_012836236.1-E_guttata XP_012836341.1-E_guttata XP_012837512.1-E_guttata XP_012837526.1-E_guttata XP_012837869.1-E_guttata XP_012837906.1-E_guttata XP_012841526.1-E_guttata XP_012842345.1-E_guttata XP_012842424.1-E_guttata XP_012842431.1-E_guttata XP_012842653.1-E_guttata XP_012842774.1-E_guttata XP_012843491.1-E_guttata XP_012844095.1-E_guttata XP_012844352.1-E_guttata XP_012844873.1-E_guttata XP_012845387.1-E_guttata XP_012845389.1-E_guttata XP_012845452.1-E_guttata XP_012845754.1-E_guttata XP_012847034.1-E_guttata XP_012847426.1-E_guttata XP_012847996.1-E_guttata XP_012849427.1-E_guttata XP_012849447.1-E_guttata XP_012849884.1-E_guttata XP_012849908.1-E_guttata XP_012850814.1-E_guttata XP_012851547.1-E_guttata XP_012851712.1-E_guttata XP_012852367.1-E_guttata XP_012852582.1-E_guttata XP_012852602.1-E_guttata XP_012853180.1-E_guttata XP_012853309.1-E_guttata XP_012853612.1-E_guttata XP_012853795.1-E_guttata XP_012853800.1-E_guttata XP_012854346.1-E_guttata XP_012857002.1-E_guttata XP_012857536.1-E_guttata XP_012857846.1-E_guttata XP_012859003.1-E_guttata XP_015159687.1-S_tuberosum XP_015163321.1-S_tuberosum XP_015163816.1-S_tuberosum XP_015166668.1-S_tuberosum XP_016540797.1-C_annuum XP_016541025.1-C_annuum XP_016554619.1-C_annuum XP_016561345.1-C_annuum XP_016570348.1-C_annuum XP_016578701.1-C_annuum XP_016579111.1-C_annuum XP_016581743.1-C_annuum XP_017217082.1-D_carota XP_017217235.1-D_carota XP_017217365.1-D_carota XP_017217366.1-D_carota XP_017217507.1-D_carota XP_017221408.1-D_carota XP_017225038.1-D_carota XP_017233645.1-D_carota XP_017239407.1-D_carota XP_017239428.1-D_carota XP_017239513.1-D_carota XP_017239525.1-D_carota XP_017239551.1-D_carota XP_017239596.1-D_carota XP_017239669.1-D_carota XP_017239717.1-D_carota XP_017239753.1-D_carota XP_017245393.1-D_carota XP_017245463.1-D_carota XP_017247011.1-D_carota XP_017248940.1-D_carota XP_017250538.1-D_carota XP_017250619.1-D_carota XP_017250872.1-D_carota XP_017251818.1-D_carota XP_017251819.1-D_carota XP_017252191.1-D_carota XP_017256042.1-D_carota XP_017256106.1-D_carota XP_017256126.1-D_carota XP_017256278.1-D_carota XP_017256437.1-D_carota XP_017256465.1-D_carota XP_017256701.1-D_carota XP_017257253.1-D_carota XP_019069324.1-S_lycopersicum XP_019102643.1-B_vulgaris XP_019102755.1-B_vulgaris XP_019102935.1-B_vulgaris XP_019103288.1-B_vulgaris XP_019103459.1-B_vulgaris XP_019103643.1-B_vulgaris XP_019103699.1-B_vulgaris XP_019103749.1-B_vulgaris XP_019103751.1-B_vulgaris XP_019103864.1-B_vulgaris XP_019103881.1-B_vulgaris XP_019103883.1-B_vulgaris XP_019104787.1-B_vulgaris XP_019104899.1-B_vulgaris XP_019105245.1-B_vulgaris XP_019105387.1-B_vulgaris XP_019105429.1-B_vulgaris XP_019105514.1-B_vulgaris XP_019105528.1-B_vulgaris XP_019105622.1-B_vulgaris XP_019106788.1-B_vulgaris XP_019106815.1-B_vulgaris XP_019106889.1-B_vulgaris XP_019107170.1-B_vulgaris XP_019107177.1-B_vulgaris XP_019107216.1-B_vulgaris XP_019108059.1-B_vulgaris XP_021713566.1-C_quinoa XP_021713697.1-C_quinoa XP_021714646.1-C_quinoa XP_021715423.1-C_quinoa XP_021715945.1-C_quinoa XP_021716657.1-C_quinoa XP_021717030.1-C_quinoa XP_021717271.1-C_quinoa XP_021717912.1-C_quinoa XP_021717925.1-C_quinoa XP_021717958.1-C_quinoa XP_021719329.1-C_quinoa XP_021719426.1-C_quinoa XP_021719982.1-C_quinoa XP_021720023.1-C_quinoa XP_021721016.1-C_quinoa XP_021721052.1-C_quinoa XP_021721054.1-C_quinoa XP_021721322.1-C_quinoa XP_021721937.1-C_quinoa XP_021722000.1-C_quinoa XP_021722379.1-C_quinoa XP_021722691.1-C_quinoa XP_021722780.1-C_quinoa XP_021723118.1-C_quinoa XP_021723977.1-C_quinoa XP_021724434.1-C_quinoa XP_021724729.1-C_quinoa XP_021724731.1-C_quinoa XP_021725132.1-C_quinoa XP_021726597.1-C_quinoa XP_021726831.1-C_quinoa XP_021728740.1-C_quinoa XP_021728767.1-C_quinoa XP_021729420.1-C_quinoa XP_021729741.1-C_quinoa XP_021729754.1-C_quinoa XP_021730999.1-C_quinoa XP_021731032.1-C_quinoa XP_021731316.1-C_quinoa XP_021731331.1-C_quinoa XP_021732105.1-C_quinoa XP_021733398.1-C_quinoa XP_021734030.1-C_quinoa XP_021734035.1-C_quinoa XP_021734057.1-C_quinoa XP_021734157.1-C_quinoa XP_021734876.1-C_quinoa XP_021735024.1-C_quinoa XP_021735275.1-C_quinoa XP_021736460.1-C_quinoa XP_021736509.1-C_quinoa XP_021736519.1-C_quinoa XP_021736558.1-C_quinoa XP_021736564.1-C_quinoa XP_021736605.1-C_quinoa XP_021737156.1-C_quinoa XP_021737543.1-C_quinoa XP_021737580.1-C_quinoa XP_021737769.1-C_quinoa XP_021737771.1-C_quinoa XP_021737850.1-C_quinoa XP_021738179.1-C_quinoa XP_021738183.1-C_quinoa XP_021738796.1-C_quinoa XP_021739763.1-C_quinoa XP_021740038.1-C_quinoa XP_021741295.1-C_quinoa XP_021741334.1-C_quinoa XP_021741763.1-C_quinoa XP_021742795.1-C_quinoa XP_021742857.1-C_quinoa XP_021743096.1-C_quinoa XP_021743457.1-C_quinoa XP_021743844.1-C_quinoa XP_021744429.1-C_quinoa XP_021745270.1-C_quinoa XP_021745647.1-C_quinoa XP_021746063.1-C_quinoa XP_021746406.1-C_quinoa XP_021747132.1-C_quinoa XP_021747229.1-C_quinoa XP_021747230.1-C_quinoa XP_021747923.1-C_quinoa XP_021748562.1-C_quinoa XP_021749066.1-C_quinoa XP_021749452.1-C_quinoa XP_021749725.1-C_quinoa XP_021750437.1-C_quinoa XP_021751012.1-C_quinoa XP_021751065.1-C_quinoa XP_021751079.1-C_quinoa XP_021751095.1-C_quinoa XP_021751223.1-C_quinoa XP_021751379.1-C_quinoa XP_021752040.1-C_quinoa XP_021752499.1-C_quinoa XP_021752531.1-C_quinoa XP_021754445.1-C_quinoa XP_021755266.1-C_quinoa XP_021755425.1-C_quinoa XP_021755531.1-C_quinoa XP_021756100.1-C_quinoa XP_021756104.1-C_quinoa XP_021756633.1-C_quinoa XP_021757136.1-C_quinoa XP_021759582.1-C_quinoa XP_021759598.1-C_quinoa XP_021760199.1-C_quinoa XP_021760236.1-C_quinoa XP_021760243.1-C_quinoa XP_021760550.1-C_quinoa XP_021760591.1-C_quinoa XP_021760596.1-C_quinoa XP_021760609.1-C_quinoa XP_021761357.1-C_quinoa XP_021761424.1-C_quinoa XP_021761435.1-C_quinoa XP_021761446.1-C_quinoa XP_021761699.1-C_quinoa XP_021762976.1-C_quinoa XP_021763810.1-C_quinoa XP_021766134.1-C_quinoa XP_021766605.1-C_quinoa XP_021766729.1-C_quinoa XP_021767821.1-C_quinoa XP_021767824.1-C_quinoa XP_021768525.1-C_quinoa XP_021770427.1-C_quinoa XP_021770438.1-C_quinoa XP_021770497.1-C_quinoa XP_021770651.1-C_quinoa XP_021770711.1-C_quinoa XP_021770735.1-C_quinoa XP_021771467.1-C_quinoa XP_021771707.1-C_quinoa XP_021771731.1-C_quinoa XP_021771809.1-C_quinoa XP_021771824.1-C_quinoa XP_021775172.1-C_quinoa XP_021776069.1-C_quinoa
OG0000006: 00070.g6372.t1_0-U_gibba 00075.g6586.t1_0-U_gibba 00135.g9393.t1_0-U_gibba 00136.g9424.t1_0-U_gibba 00141.g9549.t1_0-U_gibba 00141.g9552.t1_0-U_gibba 00141.g9553.t1_5-U_gibba 00183.g10771.t1_0-U_gibba 00195.g11146.t1_0-U_gibba 00223.g11920.t1_0-U_gibba 00261.g12813.t1_0-U_gibba 00270.g13019.t1_3-U_gibba 00270.g13020.t1_0-U_gibba 00294.g13507.t1_0-U_gibba 00317.g13982.t1_0-U_gibba 00318.g14001.t1_0-U_gibba 00318.g14002.t1_0-U_gibba 00366.g14836.t1_0-U_gibba 00412.g15549.t1_0-U_gibba 00526.g17007.t1_0-U_gibba 00542.g17180.t1_0-U_gibba 00628.g17886.t1_0-U_gibba 00637.g17946.t1_0-U_gibba 00670.g18230.t1_0-U_gibba 00670.g18231.t1_0-U_gibba 00671.g18246.t1_0-U_gibba 00675.g18262.t1_0-U_gibba 00719.g18569.t1_0-U_gibba 00733.g18659.t1_0-U_gibba 00832.g19217.t1_0-U_gibba 00833.g19230.t1_0-U_gibba 00833.g19231.t1_0-U_gibba 00847.g19291.t1_0-U_gibba 00863.g22362.t1_0-U_gibba 00901.g19558.t1_0-U_gibba 00914.g19596.t1_0-U_gibba 00914.g19597.t1_0-U_gibba 00914.g19602.t1_0-U_gibba 00914.g19603.t1_0-U_gibba 00931.g19676.t1_0-U_gibba 01006.g19909.t1_0-U_gibba 01035.g20022.t1_0-U_gibba 01129.g20306.t1_0-U_gibba 01149.g20356.t1_0-U_gibba 01149.g20357.t1_0-U_gibba 01426.g20658.t1_0-U_gibba 01524.g23526.t1_0-U_gibba 01682.g23696.t1_0-U_gibba 01682.g23697.t1_0-U_gibba 01693.g23703.t1_0-U_gibba 01838.g20785.t1_0-U_gibba 01847.g20789.t1_0-U_gibba 01855.g23839.t1_0-U_gibba 01947.g23903.t1_0-U_gibba Leryth_025822-t1-L_erythrorhizon 02628.g24217.t1_0-U_gibba 02793.g20901.t1_0-U_gibba 03313.g24392.t1_0-U_gibba 03313.g24393.t1_0-U_gibba 03529.g24441.t1_0-U_gibba 03713.g24465.t1_0-U_gibba 03966.g24511.t1_0-U_gibba 04748.g20961.t1_0-U_gibba 085941-A_chinensis 10138_c0_g1_i1_1_723_n-A_euchroma 10361_c0_g1_i1_3_299_p-E_plantagineum 10361_c1_g1_i1_2_511_p-E_plantagineum 10743_c0_g1_i2_2_412_p-L_officinale 10833_c0_g1_i1_1_390_n-L_officinale 11492.g24825.t1_0-U_gibba 11545.g24832.t1_0-U_gibba 11548_c0_g1_i1_2_1063_n-A_euchroma 12094.g24871.t1_0-U_gibba 12105_c0_g1_i1_3_464_p-A_euchroma 12105_c0_g1_i2_3_446_p-A_euchroma 12240_c0_g1_i1_240_983_p-A_euchroma 12240_c0_g1_i2_327_1070_p-A_euchroma 12411_c1_g1_i1_3_464_p-L_officinale 13391_c7_g1_i1_1_381_n-A_euchroma 13391_c8_g1_i1_1_558_p-A_euchroma 13391_c8_g1_i3_1_504_p-A_euchroma 13391_c8_g2_i4_2_313_p-A_euchroma 13391_c8_g4_i1_298_708_p-A_euchroma 13391_c8_g4_i2_1_324_p-A_euchroma 13391_c8_g4_i3_298_726_p-A_euchroma 13480_c1_g1_i1_3_362_p-L_officinale 13480_c1_g1_i2_3_350_p-L_officinale 13523_c1_g1_i1_3_551_p-A_euchroma 13523_c1_g1_i2_3_443_p-A_euchroma 13523_c1_g2_i11_207_710_p-A_euchroma 13523_c1_g2_i1_207_680_p-A_euchroma 13523_c1_g2_i2_1_432_p-A_euchroma 13523_c1_g2_i4_207_836_p-A_euchroma 13523_c1_g2_i5_207_854_p-A_euchroma 13523_c1_g2_i6_207_959_p-A_euchroma 13523_c1_g2_i8_207_836_p-A_euchroma 13581_c3_g1_i2_1_297_p-A_euchroma 13581_c3_g1_i4_1_333_p-A_euchroma 13581_c3_g1_i8_3_386_p-A_euchroma 13581_c3_g2_i1_3_419_p-A_euchroma 13769_c0_g1_i1_2_403_n-L_officinale 13990_c5_g1_i12_1_486_p-A_euchroma 13990_c5_g1_i13_1_678_p-A_euchroma 13990_c5_g1_i14_3_590_p-A_euchroma 13990_c5_g1_i4_1_681_p-A_euchroma 13990_c5_g1_i5_3_614_p-A_euchroma 13990_c5_g1_i9_3_608_p-A_euchroma 14176_c3_g1_i1_1_327_p-A_euchroma 14176_c3_g1_i3_1_846_p-A_euchroma 14176_c3_g1_i4_1_675_p-A_euchroma 14176_c4_g2_i2_2_379_p-A_euchroma 14176_c4_g2_i4_3_362_p-A_euchroma 14210_c12_g1_i1_1_537_p-A_euchroma 14268_c3_g1_i1_3_326_p-A_euchroma 14268_c3_g1_i2_2_463_p-A_euchroma 14268_c3_g1_i3_2_415_p-A_euchroma 14268_c3_g1_i4_3_536_p-A_euchroma 14268_c3_g1_i5_3_488_p-A_euchroma 14268_c3_g2_i1_1_405_p-A_euchroma 14268_c3_g3_i6_2645_3346_p-A_euchroma 14268_c3_g3_i8_2205_2906_p-A_euchroma 14268_c3_g5_i1_1_309_p-A_euchroma 14268_c3_g5_i2_1_549_p-A_euchroma 14268_c3_g5_i4_3_704_p-A_euchroma 14402_c1_g3_i1_3_560_n-A_euchroma 14755_c0_g1_i2_3_482_n-L_officinale 14755_c1_g1_i1_1_369_p-L_officinale 14825_c0_g1_i2_2_433_p-A_euchroma 14825_c3_g1_i3_3_353_n-A_euchroma 14825_c3_g1_i7_2_325_n-A_euchroma 14825_c4_g2_i1_2_670_n-A_euchroma 14825_c4_g2_i2_337_924_n-A_euchroma 14825_c4_g2_i3_2_310_n-A_euchroma 14825_c4_g2_i5_396_983_n-A_euchroma 14825_c4_g5_i1_1_366_n-A_euchroma 14825_c4_g5_i4_1_399_n-A_euchroma 15017_c1_g1_i1_1_312_p-A_euchroma 15017_c3_g1_i2_2_310_p-A_euchroma 15085_c4_g2_i1_14_562_n-A_euchroma 15140_c3_g1_i12_3_4775_n-E_plantagineum 15140_c3_g1_i17_3_4643_n-E_plantagineum 15300_c4_g1_i1_1_684_p-A_euchroma 15300_c4_g1_i2_1_846_p-A_euchroma 15300_c4_g1_i3_1_846_p-A_euchroma 15300_c4_g1_i4_1_762_p-A_euchroma 15300_c4_g1_i5_1_732_p-A_euchroma 15300_c4_g1_i6_1_846_p-A_euchroma 15300_c4_g1_i7_1_831_p-A_euchroma 15300_c4_g2_i1_3_353_p-A_euchroma 15300_c4_g4_i1_2_334_p-A_euchroma 15393_c3_g2_i1_1_531_p-A_euchroma 15393_c3_g2_i2_1_399_p-A_euchroma 15412.g25066.t1_0-U_gibba 15507_c1_g2_i1_3_335_p-A_euchroma 15507_c3_g1_i1_315_653_p-A_euchroma 15777_c10_g1_i1_3_548_n-A_euchroma 15777_c10_g1_i3_105_704_n-A_euchroma 15777_c10_g1_i5_3_701_n-A_euchroma 15777_c10_g2_i1_1_336_n-A_euchroma 15777_c5_g1_i1_2_607_p-A_euchroma 15777_c5_g2_i1_2_349_p-A_euchroma 15802_c3_g3_i1_3_395_p-A_euchroma 15802_c6_g1_i11_3_479_p-A_euchroma 15802_c6_g1_i12_2_343_p-A_euchroma 15802_c6_g1_i2_3_461_p-A_euchroma 15802_c6_g1_i3_2_634_p-A_euchroma 15802_c6_g1_i6_2_385_p-A_euchroma 15802_c6_g1_i8_1_612_p-A_euchroma 15802_c6_g1_i9_1_462_p-A_euchroma 16205_c1_g1_i1_1_324_n-A_euchroma 16205_c4_g3_i1_605_2587_p-A_euchroma 16205_c4_g3_i2_31_2052_p-A_euchroma 16205_c4_g3_i3_842_2824_p-A_euchroma 16397_c0_g2_i1_281_640_n-A_euchroma 16397_c1_g1_i1_124_426_n-A_euchroma 16423_c2_g1_i2_3_542_n-A_euchroma 16423_c2_g1_i3_2_652_n-A_euchroma 16423_c2_g2_i1_2_385_n-A_euchroma 16438.g25115.t1_4-U_gibba 16438.g25116.t1_0-U_gibba 16454_c2_g1_i1_2_391_n-A_euchroma 16454_c2_g1_i2_1_459_n-A_euchroma 16454_c2_g1_i3_2_487_n-A_euchroma 16454_c2_g1_i5_2_496_n-A_euchroma 16454_c2_g1_i6_1_363_n-A_euchroma 16455_c3_g3_i1_2_331_p-A_euchroma 16455_c3_g4_i1_2_346_p-A_euchroma 16455_c3_g4_i2_2_346_p-A_euchroma 16485_c1_g1_i1_1_426_p-A_euchroma 16485_c3_g1_i1_2_487_n-A_euchroma 16485_c3_g1_i2_2_535_n-A_euchroma 16485_c4_g1_i1_1_3135_p-A_euchroma 16485_c4_g1_i2_131_676_p-A_euchroma 16485_c4_g2_i1_1_462_p-A_euchroma 16485_c4_g2_i2_1_891_p-A_euchroma 16485_c4_g2_i3_1_1020_p-A_euchroma 16485_c4_g2_i4_3_713_p-A_euchroma 16485_c4_g2_i5_3_758_p-A_euchroma 16485_c4_g2_i6_1_1020_p-A_euchroma 16485_c4_g2_i7_3_887_p-A_euchroma 16485_c4_g2_i8_1_846_p-A_euchroma 16485_c4_g2_i9_3_887_p-A_euchroma 16485_c4_g3_i1_3_323_n-A_euchroma 16485_c4_g3_i2_3_482_n-A_euchroma 16485_c4_g3_i4_3_482_n-A_euchroma 16485_c4_g3_i5_3_401_n-A_euchroma 16485_c4_g3_i6_3_482_n-A_euchroma 16485_c4_g3_i7_3_482_n-A_euchroma 16485_c4_g3_i8_2_358_n-A_euchroma 16485_c4_g3_i9_597_944_n-A_euchroma 16485_c4_g4_i1_3_305_p-A_euchroma 16523_c3_g2_i1_3_353_p-A_euchroma 16837_c5_g1_i1_157_909_p-A_euchroma 17145_c5_g1_i11_2_466_n-A_euchroma 17145_c5_g1_i6_3_1295_n-A_euchroma 17145_c5_g1_i9_3_563_n-A_euchroma 17305_c1_g1_i12_2_4657_n-E_plantagineum 17305_c1_g1_i16_2_4138_n-E_plantagineum 17305_c1_g1_i3_2_4138_n-E_plantagineum 17368_c2_g1_i1_2_298_p-A_euchroma 17440_c5_g2_i10_1_954_p-A_euchroma 17440_c5_g2_i11_2_1021_p-A_euchroma 17440_c5_g2_i12_425_988_p-A_euchroma 17440_c5_g2_i13_2_418_p-A_euchroma 17440_c5_g2_i1_425_925_p-A_euchroma 17440_c5_g2_i4_146_925_p-A_euchroma 17440_c5_g2_i6_3_551_p-A_euchroma 17440_c5_g2_i7_1_891_p-A_euchroma 17440_c5_g2_i9_429_992_p-A_euchroma 17440_c9_g1_i1_1_363_n-A_euchroma 17467_c4_g5_i1_1598_2011_n-A_euchroma 17467_c4_g5_i2_3547_3960_n-A_euchroma 17606_c0_g2_i4_3_347_p-A_euchroma 17701_c3_g1_i10_3_530_p-A_euchroma 17701_c3_g1_i11_3_365_p-A_euchroma 17701_c3_g1_i12_3_431_p-A_euchroma 17701_c3_g1_i13_1_564_p-A_euchroma 17701_c3_g1_i15_1_975_p-A_euchroma 17701_c3_g1_i16_3_440_p-A_euchroma 17701_c3_g1_i17_1_543_p-A_euchroma 17701_c3_g1_i2_1_654_p-A_euchroma 17701_c3_g1_i3_2_415_p-A_euchroma 17701_c3_g1_i4_2_454_p-A_euchroma 17701_c3_g1_i6_3_341_p-A_euchroma 17701_c3_g1_i8_2_412_p-A_euchroma 17810_c2_g1_i10_2_643_p-A_euchroma 17810_c2_g1_i1_1078_1401_p-A_euchroma 17810_c2_g1_i1_569_1048_p-A_euchroma 17810_c2_g1_i2_1_885_p-A_euchroma 17810_c2_g1_i2_915_1238_p-A_euchroma 17810_c2_g1_i3_1183_1506_p-A_euchroma 17810_c2_g1_i3_674_1153_p-A_euchroma 17810_c2_g1_i4_1186_1509_p-A_euchroma 17810_c2_g1_i4_2_1156_p-A_euchroma 17810_c2_g1_i5_2_583_p-A_euchroma 17810_c2_g1_i6_675_1235_p-A_euchroma 17810_c2_g1_i7_1005_1328_p-A_euchroma 17810_c2_g1_i7_496_975_p-A_euchroma 17810_c2_g1_i8_2_388_p-A_euchroma 17810_c2_g1_i8_674_1153_p-A_euchroma 17810_c2_g1_i9_674_1360_p-A_euchroma 17972_c2_g1_i1_3_362_n-A_euchroma 17972_c2_g2_i1_2136_3056_n-A_euchroma 17972_c2_g2_i3_1171_1479_n-A_euchroma 17972_c2_g2_i4_1107_3056_n-A_euchroma 17972_c2_g2_i5_1107_1988_n-A_euchroma 17972_c2_g2_i5_2135_2908_n-A_euchroma 17972_c2_g4_i1_3_317_n-A_euchroma 18035_c3_g3_i1_3_1373_p-A_euchroma 18035_c3_g3_i2_3_1085_p-A_euchroma 18035_c3_g3_i3_3_1118_p-A_euchroma 18035_c3_g3_i4_3_533_p-A_euchroma 18159_c6_g1_i1_3_353_p-A_euchroma 18159_c6_g3_i3_3_1067_n-A_euchroma 18165_c7_g2_i1_1_369_p-A_euchroma 18165_c7_g2_i4_1_1071_p-A_euchroma 18165_c7_g4_i1_3_326_p-A_euchroma 18170_c7_g1_i2_3_389_p-A_euchroma 18170_c7_g1_i3_3_1955_p-A_euchroma 18177_c3_g1_i1_3_503_p-A_euchroma 18177_c3_g1_i2_1_525_p-A_euchroma 18177_c3_g1_i3_3_923_p-A_euchroma 18177_c3_g1_i4_3_899_p-A_euchroma 18177_c3_g1_i5_1_855_p-A_euchroma 18177_c3_g1_i6_3_416_p-A_euchroma 18177_c3_g1_i7_3_503_p-A_euchroma 18177_c3_g2_i3_1_603_p-A_euchroma 18177_c3_g2_i5_1_645_p-A_euchroma 18177_c5_g1_i11_3_389_p-A_euchroma 18177_c5_g1_i12_3_551_p-A_euchroma 18177_c5_g1_i1_54_353_p-A_euchroma 18177_c5_g1_i5_1_432_p-A_euchroma 18177_c5_g1_i6_1_405_p-A_euchroma 18177_c5_g1_i9_3_551_p-A_euchroma 18496.g25215.t1_0-U_gibba 2000039-P_arenarium 2000525-E_acuminata 2001079-P_arenarium 2001466-L_madreporoides 2001740-P_arenarium 2002043-H_karwinsky 2002350_-H_filiforme 2002527-P_arenarium 2002527-P_arenarium 2002527-P_arenarium 2002782-E_acuminata 2002782-E_acuminata 2002851-H_racemosum 2002924_-H_filiforme 2002925_-H_filiforme 2003526-L_madreporoides 2003908-L_madreporoides 2003908-L_madreporoides 2003908-L_madreporoides 2003909-L_madreporoides 2005154-P_arenarium 2005506-P_arenarium 2005876_-H_filiforme 2006223-H_greggii 2006224-H_greggii 2006225-H_greggii 2006493-H_mendocinum 2006493-H_mendocinum 2006666-P_arenarium 2006666-P_arenarium 2006811-P_arenarium 2006898-H_greggii 2006898-H_greggii 2007049_-H_filiforme 2007050_-H_filiforme 2007051_-H_filiforme 2007250-E_acuminata 2007250-E_acuminata 2007250-E_acuminata 2007364-P_arenarium 2007490-P_arenarium 2007578-L_madreporoides 2008238-L_madreporoides 2008615-P_arenarium 2009100-P_arenarium 2009414_-H_filiforme 2009414_-H_filiforme 2009892-P_arenarium 2010086-P_arenarium 2010151-P_arenarium 2010168-E_acuminata 2010284_-H_filiforme 2010376-H_mendocinum 2010376-H_mendocinum 2010376-H_mendocinum 2010385-P_arenarium 2010584-P_arenarium 2010679-P_arenarium 2010679-P_arenarium 2010679-P_arenarium 2010847-P_arenarium 2010847-P_arenarium 2011494-H_convolvulaceum 2011631-L_madreporoides 2012171_-H_filiforme 2012280-P_arenarium 2012287-E_acuminata 2012287-E_acuminata 2012287-E_acuminata 2012375-P_arenarium 2012383-P_arenarium 2012690-L_madreporoides 2012690-L_madreporoides 2012690-L_madreporoides 2012721-P_arenarium 2012721-P_arenarium 2012721-P_arenarium 2013054-L_madreporoides 2013228-H_mendocinum 2013228-H_mendocinum 2013249-H_greggii 2013263-P_arenarium 2013385-P_arenarium 2013385-P_arenarium 2013385-P_arenarium 2013592-P_arenarium 2013732-L_madreporoides 2013748-P_arenarium 2013761-P_arenarium 2013761-P_arenarium 2013761-P_arenarium 2013810-E_acuminata 2013908-H_sp. 2013909-H_sp. 2013934-E_acuminata 2013935-E_acuminata 2013996-P_arenarium 2013996-P_arenarium 2014549-L_madreporoides 2014549-L_madreporoides 2014712_-H_calcicola 2014713_-H_calcicola 2014735-P_arenarium 2014735-P_arenarium 2014896-P_arenarium 2015309-L_madreporoides 2015309-L_madreporoides 2015321-P_arenarium 2015321-P_arenarium 2015321-P_arenarium 2015321-P_arenarium 2015361-E_acuminata 2015484-P_arenarium 2015484-P_arenarium 2015509-H_sp. 2016247-H_greggii 2016480_-H_filiforme 2016671_-H_filiforme 2016671_-H_filiforme 2016881-P_arenarium 2016950_-H_filiforme 2017742-E_acuminata 2017742-E_acuminata 2019617-H_sp. 2019617-H_sp. 2019618-H_sp. 2020338-H_karwinsky 2023029-H_tenellum-juvenile_leaf 2023029-H_tenellum-juvenile_leaf 2023831-H_karwinsky 2023835_-H_texanum 2025051-H_convolvulaceum 2026959-H_convolvulaceum 2026959-H_convolvulaceum 2027096-H_racemosum 2027391-H_racemosum 2028444-H_karwinsky 2033491_-H_texanum 2034114_-H_texanum 2034403_-H_calcicola 2036822_-H_texanum 2036897_-H_texanum 2047254_-H_calcicola 2047254_-H_calcicola 2048924-H_mendocinum 2051688_-H_filiforme 2052828_-H_filiforme 2052828_-H_filiforme 2052828_-H_filiforme 2054081-H_mendocinum 2055373_-H_filiforme 2055579_-H_filiforme 2055579_-H_filiforme 2055579_-H_filiforme 2055609-H_greggii 2056325_-H_filiforme 2058214_-H_filiforme 2058409_-H_filiforme 2059002_-H_filiforme 2059002_-H_filiforme 2059042-P_arenarium 2059716-P_arenarium 2059718-P_arenarium 2060140-P_arenarium 2060140-P_arenarium 2060140-P_arenarium 2060287-P_arenarium 2060608_-H_filiforme 2060608_-H_filiforme 2060608_-H_filiforme 2060783-P_arenarium 2060783-P_arenarium 2061045-P_arenarium 2061222-L_madreporoides 2061244_-H_filiforme 2061408-P_arenarium 2061408-P_arenarium 2062060-P_arenarium 2062114-L_madreporoides 2062114-L_madreporoides 2062320-P_arenarium 2062320-P_arenarium 2062323-L_madreporoides 2062381-P_arenarium 2062685-L_madreporoides 2062685-L_madreporoides 2062877-H_greggii 2063032_-H_filiforme 2063198-L_madreporoides 2063951-P_arenarium 2063987-L_madreporoides 2064879-P_arenarium 2065002-P_arenarium 2065225-L_madreporoides 2065225-L_madreporoides 2065225-L_madreporoides 2065490-L_madreporoides 2065490-L_madreporoides 2065716_-H_filiforme 2065934-P_arenarium 2066856-P_arenarium 2066856-P_arenarium 2066856-P_arenarium 2066856-P_arenarium 2066985-L_madreporoides 2067307-P_arenarium 2067307-P_arenarium 2067971-L_madreporoides 2068157-P_arenarium 2069533-P_arenarium 2069638-P_arenarium 2069638-P_arenarium 2069638-P_arenarium 2069939-P_arenarium 2069939-P_arenarium 2070549-P_arenarium 2070636-P_arenarium 2071860-P_arenarium 2071860-P_arenarium 2072395-P_arenarium 2072395-P_arenarium 2073151-E_acuminata 2073151-E_acuminata 2073151-E_acuminata 2074239-E_acuminata 2074747-E_acuminata 2074747-E_acuminata 2074747-E_acuminata 2074747-E_acuminata 2074750-E_acuminata 2075740-E_acuminata 2075740-E_acuminata 2075740-E_acuminata 2075740-E_acuminata 2076534-E_acuminata 2078613-E_acuminata 2078917-E_acuminata 2079521-E_acuminata 2081622-E_acuminata 2081622-E_acuminata 2081622-E_acuminata 2081672-H_sp. 2081672-H_sp. 2081672-H_sp. 2082454-E_acuminata 2085770-H_sp. 2085770-H_sp. 2086527-H_tenellum-juvenile_leaf 2086865-E_acuminata 2086865-E_acuminata 2087872-H_tenellum-juvenile_leaf 2088632-H_tenellum-juvenile_leaf 2088632-H_tenellum-juvenile_leaf 2088632-H_tenellum-juvenile_leaf 2091438-H_tenellum-juvenile_leaf 2091438-H_tenellum-juvenile_leaf 2091972-H_tenellum-juvenile_leaf 2092342-H_tenellum-juvenile_leaf 2092611-H_tenellum-juvenile_leaf 20936.g25298.t1_0-U_gibba 2094512-H_racemosum 2094512-H_racemosum 2097682-H_racemosum 2099351-H_racemosum 2100796-H_karwinsky 2101809-H_convolvulaceum 2102286-H_karwinsky 2102286-H_karwinsky 2102286-H_karwinsky 2103020-H_karwinsky 2103388-H_racemosum 21034_c1_g3_i2_1570_1962_p-L_officinale 21034_c1_g3_i6_1633_2025_p-L_officinale 21034_c1_g4_i1_2055_2474_n-L_officinale 21034_c1_g4_i1_3335_3727_n-L_officinale 21034_c1_g5_i1_2_415_p-L_officinale 21034_c1_g5_i2_631_1050_p-L_officinale 21034_c1_g5_i3_2_667_p-L_officinale 21034_c1_g5_i3_664_1047_p-L_officinale 21034_c1_g5_i4_631_1050_p-L_officinale 21034_c1_g5_i5_2_667_p-L_officinale 21034_c1_g5_i5_664_966_p-L_officinale 2103648-H_karwinsky 2103905-H_racemosum 2103966-H_racemosum 2107573-H_karwinsky 2107802-H_karwinsky 2107802-H_karwinsky 2108456-H_karwinsky 2138702_-H_texanum 2145065_-H_texanum 2167189_-H_calcicola 2167189_-H_calcicola 21686_c0_g1_i1_1_330_n-A_euchroma 2168875_-H_calcicola 2168875_-H_calcicola 2169088_-H_calcicola 2169219_-H_calcicola 23072_c0_g1_i1_304_783_n-A_euchroma 2335_c0_g1_i1_1_375_n-A_euchroma 2335_c0_g1_i2_1_375_n-A_euchroma 23460_c0_g1_i1_2_376_n-E_plantagineum 24051.g25389.t1_0-U_gibba 24169.g25392.t1_0-U_gibba 24284.g25395.t1_0-U_gibba 24286.g25396.t1_0-U_gibba 24322_c0_g1_i1_3_314_p-A_euchroma 25029_c0_g1_i1_1_324_n-A_euchroma 26033_c0_g1_i1_1_321_p-A_euchroma 26053_c0_g1_i1_2_412_n-A_euchroma 26739_c0_g1_i1_1_660_n-A_euchroma 278731-A_chinensis 29024_c0_g1_i1_86_436_p-L_officinale 30206_c0_g1_i1_2_331_p-A_euchroma 30559_c0_g1_i1_2_364_p-A_euchroma 31202.g25554.t1_0-U_gibba 343531-A_chinensis 36882.g25662.t1_0-U_gibba 36974_c0_g1_i1_69_449_n-L_officinale 37248.g25665.t1_0-U_gibba 3763_c0_g1_i1_2_373_p-A_euchroma 38740.g25684.t1_0-U_gibba 38861_c0_g1_i1_2_478_p-A_euchroma 38963_c0_g1_i1_2_478_p-E_plantagineum 41382.g25719.t1_0-U_gibba 46249_c0_g1_i1_3_329_p-A_euchroma 48210.g25793.t1_0-U_gibba 4964_c0_g1_i1_2_301_n-A_euchroma 49755_c0_g1_i1_3_635_n-A_euchroma 51449.g25825.t1_0-U_gibba 5351_c0_g1_i1_3_752_p-A_euchroma 53926_c0_g1_i1_2_328_p-L_officinale 5439_c0_g1_i2_1_303_n-A_euchroma 54569.g25858.t1_0-U_gibba 5715_c0_g1_i1_190_1038_p-A_euchroma 57663_c0_g1_i1_3_650_n-A_euchroma 60932_c0_g1_i1_1_789_n-A_euchroma 63511_c0_g1_i1_2_538_p-E_plantagineum 64406_c0_g1_i1_1_348_n-E_plantagineum 67684_c0_g1_i1_1_477_p-E_plantagineum 71852_c0_g1_i1_3_398_p-A_euchroma 8233_c0_g1_i1_1_414_n-A_euchroma 8233_c0_g1_i1_438_1025_n-A_euchroma 8233_c0_g1_i2_482_1039_n-A_euchroma 8233_c0_g1_i2_999_1487_n-A_euchroma 8998_c0_g1_i1_3_2054_n-E_plantagineum 9641_c0_g1_i1_1_654_p-E_plantagineum 9641_c0_g1_i1_778_1341_p-E_plantagineum 9906_c0_g1_i1_3_467_p-A_euchroma 9906_c0_g1_i2_3_461_p-A_euchroma CDP17926.1-C_canephora XP_004242076.1-S_lycopersicum XP_004243098.1-S_lycopersicum XP_004252706.1-S_lycopersicum XP_004253493.2-S_lycopersicum XP_010315745.1-S_lycopersicum XP_010317466.1-S_lycopersicum XP_010318141.1-S_lycopersicum XP_010320180.1-S_lycopersicum XP_010320280.1-S_lycopersicum XP_010321257.1-S_lycopersicum XP_010323525.1-S_lycopersicum XP_010323549.1-S_lycopersicum XP_010324048.1-S_lycopersicum XP_010324839.1-S_lycopersicum XP_010324930.1-S_lycopersicum XP_010324933.1-S_lycopersicum XP_010326208.1-S_lycopersicum XP_010326483.1-S_lycopersicum XP_010326520.1-S_lycopersicum XP_010327325.1-S_lycopersicum XP_010666351.1-B_vulgaris XP_010666354.1-B_vulgaris XP_010667300.1-B_vulgaris XP_010667518.1-B_vulgaris XP_010667634.1-B_vulgaris XP_010667869.1-B_vulgaris XP_010667881.1-B_vulgaris XP_010667911.1-B_vulgaris XP_010668095.1-B_vulgaris XP_010668275.1-B_vulgaris XP_010668380.1-B_vulgaris XP_010668391.1-B_vulgaris XP_010669014.1-B_vulgaris XP_010669017.1-B_vulgaris XP_010669234.1-B_vulgaris XP_010669881.1-B_vulgaris XP_010669964.1-B_vulgaris XP_010672624.1-B_vulgaris XP_010677851.1-B_vulgaris XP_010678026.1-B_vulgaris XP_010678896.1-B_vulgaris XP_010680400.1-B_vulgaris XP_010681731.1-B_vulgaris XP_010681732.1-B_vulgaris XP_010684579.1-B_vulgaris XP_010687004.1-B_vulgaris XP_010687126.1-B_vulgaris XP_010687389.1-B_vulgaris XP_010687426.1-B_vulgaris XP_010688586.1-B_vulgaris XP_010689064.1-B_vulgaris XP_010689241.1-B_vulgaris XP_010689993.1-B_vulgaris XP_010690169.1-B_vulgaris XP_010692680.1-B_vulgaris XP_010692877.1-B_vulgaris XP_010693418.1-B_vulgaris XP_010693806.1-B_vulgaris XP_010693931.1-B_vulgaris XP_010694047.1-B_vulgaris XP_010694799.1-B_vulgaris XP_010695672.1-B_vulgaris XP_010696481.1-B_vulgaris XP_012827980.1-E_guttata XP_012828224.1-E_guttata XP_012828508.1-E_guttata XP_012829656.1-E_guttata XP_012830456.1-E_guttata XP_012833434.1-E_guttata XP_012836036.1-E_guttata XP_012836310.1-E_guttata XP_012837830.1-E_guttata XP_012840508.1-E_guttata XP_012844224.1-E_guttata XP_012844426.1-E_guttata XP_012844444.1-E_guttata XP_012844768.1-E_guttata XP_012844847.1-E_guttata XP_012845381.1-E_guttata XP_012845388.1-E_guttata XP_012845857.1-E_guttata XP_012846654.1-E_guttata XP_012846712.1-E_guttata XP_012847804.1-E_guttata XP_012848349.1-E_guttata XP_012849434.1-E_guttata XP_012850058.1-E_guttata XP_012850060.1-E_guttata XP_012850135.1-E_guttata XP_012850854.1-E_guttata XP_012851409.1-E_guttata XP_012857031.1-E_guttata XP_012857067.1-E_guttata XP_012858095.1-E_guttata XP_015158227.1-S_tuberosum XP_015158625.1-S_tuberosum XP_015158902.1-S_tuberosum XP_015159005.1-S_tuberosum XP_015159123.1-S_tuberosum XP_015159293.1-S_tuberosum XP_015159833.1-S_tuberosum XP_015159875.1-S_tuberosum XP_015159968.1-S_tuberosum XP_015159974.1-S_tuberosum XP_015160075.1-S_tuberosum XP_015160207.1-S_tuberosum XP_015161051.1-S_tuberosum XP_015161079.1-S_tuberosum XP_015161080.1-S_tuberosum XP_015161375.1-S_tuberosum XP_015161376.1-S_tuberosum XP_015162317.1-S_tuberosum XP_015162431.1-S_tuberosum XP_015162433.1-S_tuberosum XP_015162459.1-S_tuberosum XP_015163066.1-S_tuberosum XP_015163899.1-S_tuberosum XP_015164043.1-S_tuberosum XP_015164238.1-S_tuberosum XP_015164456.1-S_tuberosum XP_015164659.1-S_tuberosum XP_015164937.1-S_tuberosum XP_015165067.1-S_tuberosum XP_015165106.1-S_tuberosum XP_015165293.1-S_tuberosum XP_015165379.1-S_tuberosum XP_015165399.1-S_tuberosum XP_015165498.1-S_tuberosum XP_015165509.1-S_tuberosum XP_015165566.1-S_tuberosum XP_015166051.1-S_tuberosum XP_015166807.1-S_tuberosum XP_015166990.1-S_tuberosum XP_015167066.1-S_tuberosum XP_015167281.1-S_tuberosum XP_015167332.1-S_tuberosum XP_015167595.1-S_tuberosum XP_015167660.1-S_tuberosum XP_015167811.1-S_tuberosum XP_015168118.1-S_tuberosum XP_015168356.1-S_tuberosum XP_015168562.1-S_tuberosum XP_015168565.1-S_tuberosum XP_015168632.1-S_tuberosum XP_015168928.1-S_tuberosum XP_015168940.1-S_tuberosum XP_015169149.1-S_tuberosum XP_015169165.1-S_tuberosum XP_015169217.1-S_tuberosum XP_015169570.1-S_tuberosum XP_015169757.1-S_tuberosum XP_015169874.1-S_tuberosum XP_015169962.1-S_tuberosum XP_015169968.1-S_tuberosum XP_015170088.1-S_tuberosum XP_015170733.1-S_tuberosum XP_015170747.1-S_tuberosum XP_015170785.1-S_tuberosum XP_016540869.1-C_annuum XP_016540971.1-C_annuum XP_016542205.1-C_annuum XP_016542252.1-C_annuum XP_016544119.1-C_annuum XP_016544262.1-C_annuum XP_016544367.1-C_annuum XP_016544368.1-C_annuum XP_016546175.1-C_annuum XP_016546176.1-C_annuum XP_016546240.1-C_annuum XP_016546286.1-C_annuum XP_016546305.1-C_annuum XP_016546431.1-C_annuum XP_016546438.1-C_annuum XP_016546470.1-C_annuum XP_016549044.1-C_annuum XP_016549238.1-C_annuum XP_016549293.1-C_annuum XP_016549422.1-C_annuum XP_016549440.1-C_annuum XP_016551593.1-C_annuum XP_016553370.1-C_annuum XP_016553528.1-C_annuum XP_016554470.1-C_annuum XP_016554981.1-C_annuum XP_016556474.1-C_annuum XP_016558039.1-C_annuum XP_016558081.1-C_annuum XP_016558136.1-C_annuum XP_016558172.1-C_annuum XP_016558194.1-C_annuum XP_016558207.1-C_annuum XP_016558211.1-C_annuum XP_016558213.1-C_annuum XP_016558281.1-C_annuum XP_016558481.1-C_annuum XP_016560249.1-C_annuum XP_016563445.1-C_annuum XP_016565508.1-C_annuum XP_016566776.1-C_annuum XP_016567065.1-C_annuum XP_016567105.1-C_annuum XP_016567168.1-C_annuum XP_016567250.1-C_annuum XP_016570884.1-C_annuum XP_016570964.1-C_annuum XP_016570990.1-C_annuum XP_016571129.1-C_annuum XP_016571130.1-C_annuum XP_016574102.1-C_annuum XP_016574131.1-C_annuum XP_016574259.1-C_annuum XP_016574339.1-C_annuum XP_016574452.1-C_annuum XP_016574484.1-C_annuum XP_016574663.1-C_annuum XP_016577085.1-C_annuum XP_016577086.1-C_annuum XP_016578685.1-C_annuum XP_016578840.1-C_annuum XP_016578872.1-C_annuum XP_016578946.1-C_annuum XP_016578955.1-C_annuum XP_016579013.1-C_annuum XP_016579016.1-C_annuum XP_016579364.1-C_annuum XP_016581665.1-C_annuum XP_016581669.1-C_annuum XP_016581744.1-C_annuum XP_017216862.1-D_carota XP_017217276.1-D_carota XP_017217284.1-D_carota XP_017221294.1-D_carota XP_017221520.1-D_carota XP_017221530.1-D_carota XP_017221608.1-D_carota XP_017221614.1-D_carota XP_017227576.1-D_carota XP_017227640.1-D_carota XP_017227641.1-D_carota XP_017227846.1-D_carota XP_017227878.1-D_carota XP_017227891.1-D_carota XP_017227894.1-D_carota XP_017227982.1-D_carota XP_017228158.1-D_carota XP_017228358.1-D_carota XP_017228370.1-D_carota XP_017228469.1-D_carota XP_017228587.1-D_carota XP_017228606.1-D_carota XP_017228791.1-D_carota XP_017228925.1-D_carota XP_017229008.1-D_carota XP_017229020.1-D_carota XP_017229030.1-D_carota XP_017233152.1-D_carota XP_017233209.1-D_carota XP_017233486.1-D_carota XP_017233536.1-D_carota XP_017233746.1-D_carota XP_017239425.1-D_carota XP_017239529.1-D_carota XP_017239592.1-D_carota XP_017239664.1-D_carota XP_017239892.1-D_carota XP_017241605.1-D_carota XP_017245273.1-D_carota XP_017245279.1-D_carota XP_017245316.1-D_carota XP_017246075.1-D_carota XP_017249882.1-D_carota XP_017250756.1-D_carota XP_017250782.1-D_carota XP_017250837.1-D_carota XP_017251760.1-D_carota XP_017255857.1-D_carota XP_017256267.1-D_carota XP_017256268.1-D_carota XP_017256423.1-D_carota XP_017256459.1-D_carota XP_017256695.1-D_carota XP_019066439.1-S_lycopersicum XP_019067529.1-S_lycopersicum XP_019067537.1-S_lycopersicum XP_019067621.1-S_lycopersicum XP_019068167.1-S_lycopersicum XP_019070254.1-S_lycopersicum XP_019070255.1-S_lycopersicum XP_019070696.1-S_lycopersicum XP_019070697.1-S_lycopersicum XP_019071093.1-S_lycopersicum XP_019071105.1-S_lycopersicum XP_019071107.1-S_lycopersicum XP_019071493.1-S_lycopersicum XP_019102625.1-B_vulgaris XP_019102776.1-B_vulgaris XP_019102810.1-B_vulgaris XP_019102856.1-B_vulgaris XP_019102915.1-B_vulgaris XP_019102946.1-B_vulgaris XP_019103080.1-B_vulgaris XP_019103086.1-B_vulgaris XP_019103170.1-B_vulgaris XP_019103239.1-B_vulgaris XP_019103272.1-B_vulgaris XP_019103324.1-B_vulgaris XP_019103360.1-B_vulgaris XP_019103422.1-B_vulgaris XP_019103427.1-B_vulgaris XP_019103445.1-B_vulgaris XP_019103448.1-B_vulgaris XP_019103449.1-B_vulgaris XP_019103450.1-B_vulgaris XP_019103456.1-B_vulgaris XP_019103458.1-B_vulgaris XP_019103463.1-B_vulgaris XP_019103466.1-B_vulgaris XP_019103680.1-B_vulgaris XP_019103692.1-B_vulgaris XP_019103698.1-B_vulgaris XP_019103708.1-B_vulgaris XP_019103712.1-B_vulgaris XP_019103723.1-B_vulgaris XP_019103734.1-B_vulgaris XP_019103877.1-B_vulgaris XP_019103885.1-B_vulgaris XP_019104296.1-B_vulgaris XP_019104315.1-B_vulgaris XP_019104824.1-B_vulgaris XP_019104831.1-B_vulgaris XP_019104844.1-B_vulgaris XP_019104849.1-B_vulgaris XP_019104850.1-B_vulgaris XP_019104855.1-B_vulgaris XP_019104857.1-B_vulgaris XP_019104862.1-B_vulgaris XP_019104866.1-B_vulgaris XP_019104877.1-B_vulgaris XP_019104882.1-B_vulgaris XP_019105193.1-B_vulgaris XP_019105463.1-B_vulgaris XP_019105464.1-B_vulgaris XP_019105466.1-B_vulgaris XP_019105477.1-B_vulgaris XP_019105483.1-B_vulgaris XP_019105488.1-B_vulgaris XP_019105497.1-B_vulgaris XP_019105498.1-B_vulgaris XP_019105511.1-B_vulgaris XP_019105541.1-B_vulgaris XP_019106148.1-B_vulgaris XP_019106162.1-B_vulgaris XP_019106166.1-B_vulgaris XP_019106465.1-B_vulgaris XP_019106659.1-B_vulgaris XP_019106731.1-B_vulgaris XP_019106735.1-B_vulgaris XP_019106781.1-B_vulgaris XP_019106809.1-B_vulgaris XP_019106836.1-B_vulgaris XP_019106838.1-B_vulgaris XP_019106839.1-B_vulgaris XP_019106869.1-B_vulgaris XP_019106882.1-B_vulgaris XP_019107120.1-B_vulgaris XP_019107140.1-B_vulgaris XP_019107150.1-B_vulgaris XP_019107160.1-B_vulgaris XP_019107165.1-B_vulgaris XP_019107193.1-B_vulgaris XP_019107660.1-B_vulgaris XP_019107697.1-B_vulgaris XP_019107756.1-B_vulgaris XP_019107857.1-B_vulgaris XP_019107894.1-B_vulgaris XP_019107900.1-B_vulgaris XP_019108011.1-B_vulgaris XP_019108189.1-B_vulgaris XP_019108200.1-B_vulgaris XP_019108218.1-B_vulgaris XP_019108257.1-B_vulgaris XP_019108268.1-B_vulgaris XP_021714875.1-C_quinoa XP_021715699.1-C_quinoa XP_021716600.1-C_quinoa XP_021716765.1-C_quinoa XP_021717058.1-C_quinoa XP_021717292.1-C_quinoa XP_021717296.1-C_quinoa XP_021717906.1-C_quinoa XP_021717910.1-C_quinoa XP_021718566.1-C_quinoa XP_021718567.1-C_quinoa XP_021718633.1-C_quinoa XP_021718770.1-C_quinoa XP_021719421.1-C_quinoa XP_021719480.1-C_quinoa XP_021721392.1-C_quinoa XP_021721470.1-C_quinoa XP_021721483.1-C_quinoa XP_021722600.1-C_quinoa XP_021722732.1-C_quinoa XP_021722759.1-C_quinoa XP_021722872.1-C_quinoa XP_021723902.1-C_quinoa XP_021723904.1-C_quinoa XP_021723916.1-C_quinoa XP_021724764.1-C_quinoa XP_021725095.1-C_quinoa XP_021726632.1-C_quinoa XP_021726907.1-C_quinoa XP_021727252.1-C_quinoa XP_021727669.1-C_quinoa XP_021728315.1-C_quinoa XP_021728480.1-C_quinoa XP_021728750.1-C_quinoa XP_021729121.1-C_quinoa XP_021729209.1-C_quinoa XP_021729220.1-C_quinoa XP_021729738.1-C_quinoa XP_021729742.1-C_quinoa XP_021729757.1-C_quinoa XP_021730519.1-C_quinoa XP_021731454.1-C_quinoa XP_021731525.1-C_quinoa XP_021732982.1-C_quinoa XP_021732983.1-C_quinoa XP_021733186.1-C_quinoa XP_021734945.1-C_quinoa XP_021735641.1-C_quinoa XP_021736153.1-C_quinoa XP_021736446.1-C_quinoa XP_021737043.1-C_quinoa XP_021737192.1-C_quinoa XP_021737238.1-C_quinoa XP_021737357.1-C_quinoa XP_021737472.1-C_quinoa XP_021737533.1-C_quinoa XP_021737704.1-C_quinoa XP_021738194.1-C_quinoa XP_021738197.1-C_quinoa XP_021740072.1-C_quinoa XP_021741730.1-C_quinoa XP_021743002.1-C_quinoa XP_021743003.1-C_quinoa XP_021743045.1-C_quinoa XP_021743197.1-C_quinoa XP_021743391.1-C_quinoa XP_021743985.1-C_quinoa XP_021744019.1-C_quinoa XP_021744021.1-C_quinoa XP_021744059.1-C_quinoa XP_021744071.1-C_quinoa XP_021744407.1-C_quinoa XP_021745268.1-C_quinoa XP_021745391.1-C_quinoa XP_021746060.1-C_quinoa XP_021747126.1-C_quinoa XP_021747406.1-C_quinoa XP_021747620.1-C_quinoa XP_021747683.1-C_quinoa XP_021749280.1-C_quinoa XP_021750656.1-C_quinoa XP_021751078.1-C_quinoa XP_021751106.1-C_quinoa XP_021751362.1-C_quinoa XP_021751446.1-C_quinoa XP_021752501.1-C_quinoa XP_021753565.1-C_quinoa XP_021753657.1-C_quinoa XP_021754616.1-C_quinoa XP_021754618.1-C_quinoa XP_021754918.1-C_quinoa XP_021755397.1-C_quinoa XP_021755983.1-C_quinoa XP_021756067.1-C_quinoa XP_021756101.1-C_quinoa XP_021757244.1-C_quinoa XP_021757303.1-C_quinoa XP_021757306.1-C_quinoa XP_021757312.1-C_quinoa XP_021757871.1-C_quinoa XP_021757872.1-C_quinoa XP_021758488.1-C_quinoa XP_021758696.1-C_quinoa XP_021759127.1-C_quinoa XP_021759182.1-C_quinoa XP_021759457.1-C_quinoa XP_021759479.1-C_quinoa XP_021759482.1-C_quinoa XP_021759493.1-C_quinoa XP_021759584.1-C_quinoa XP_021762066.1-C_quinoa XP_021762516.1-C_quinoa XP_021762549.1-C_quinoa XP_021763679.1-C_quinoa XP_021763806.1-C_quinoa XP_021764599.1-C_quinoa XP_021764724.1-C_quinoa XP_021765492.1-C_quinoa XP_021766133.1-C_quinoa XP_021766248.1-C_quinoa XP_021766598.1-C_quinoa XP_021767609.1-C_quinoa XP_021768231.1-C_quinoa XP_021768532.1-C_quinoa XP_021768949.1-C_quinoa XP_021769525.1-C_quinoa XP_021769526.1-C_quinoa XP_021769560.1-C_quinoa XP_021770461.1-C_quinoa XP_021770479.1-C_quinoa XP_021770489.1-C_quinoa XP_021770609.1-C_quinoa XP_021771714.1-C_quinoa XP_021771791.1-C_quinoa XP_021771795.1-C_quinoa XP_021773341.1-C_quinoa XP_021773532.1-C_quinoa XP_021773536.1-C_quinoa XP_021773598.1-C_quinoa XP_021773659.1-C_quinoa XP_021774339.1-C_quinoa XP_021775224.1-C_quinoa XP_021775237.1-C_quinoa XP_021775488.1-C_quinoa XP_021775513.1-C_quinoa XP_021775577.1-C_quinoa XP_021775585.1-C_quinoa XP_021775623.1-C_quinoa XP_021776380.1-C_quinoa XP_021776460.1-C_quinoa XP_025883730.1-S_lycopersicum XP_025884581.1-S_lycopersicum XP_025884582.1-S_lycopersicum XP_025884730.1-S_lycopersicum XP_025884884.1-S_lycopersicum XP_025886070.1-S_lycopersicum XP_025887756.1-S_lycopersicum XP_025887757.1-S_lycopersicum XP_025887758.1-S_lycopersicum XP_025887759.1-S_lycopersicum XP_025887760.1-S_lycopersicum XP_025887986.1-S_lycopersicum XP_025888337.1-S_lycopersicum XP_025888838.1-S_lycopersicum
OG0000007: 00003g00529.1-P_axillaris 00003g03953.1-P_axillaris 00003g04026.1-P_axillaris 00003g04034.1-P_axillaris 00004g01815.1-P_axillaris 00011.g1661.t1_0-U_gibba 00014g02735.1-P_axillaris 00029.g3462.t1_0-U_gibba 00035.g4034.t1_0-U_gibba 00042g01313.1-P_axillaris 00085g01213.1-P_axillaris 00085g01318.1-P_axillaris 00086g00062.1-P_axillaris 00086g00079.1-P_axillaris 00086g00081.1-P_axillaris 00125g00511.1-P_axillaris 00126g00211.1-P_axillaris 00147g00137.1-P_axillaris 00153.g9926.t1_0-U_gibba 00162.g10262.t1_0-U_gibba 00165g00310.1-P_axillaris 00183g00928.1-P_axillaris Leryth_001872-t1-L_erythrorhizon 00192.g11062.t1_0-U_gibba 00222g01020.1-P_axillaris 00270g00012.1-P_axillaris 00302.g13691.t1_0-U_gibba 00302.g13692.t1_0-U_gibba 00302.g13693.t1_0-U_gibba 00324g00326.1-P_axillaris 00324g00517.1-P_axillaris 00324g00532.1-P_axillaris 00324g00533.1-P_axillaris 00364g00025.1-P_axillaris 00380g00056.1-P_axillaris 00380g00098.1-P_axillaris 00380g00099.1-P_axillaris 00380g00518.1-P_axillaris 00382g00117.1-P_axillaris 00392g00017.1-P_axillaris 00392g00022.1-P_axillaris 00392g00127.1-P_axillaris 00422g00914.1-P_axillaris 00422g00923.1-P_axillaris 00422g00925.1-P_axillaris 00422g00926.1-P_axillaris 00423g00022.1-P_axillaris 00451g00033.1-P_axillaris Leryth_004523-t1-L_erythrorhizon Leryth_004524-t1-L_erythrorhizon 00487.g21508.t1_0-U_gibba 00503g00515.1-P_axillaris 00528g00025.1-P_axillaris 00531g00015.1-P_axillaris 00534.g21620.t1_0-U_gibba 00548.g17234.t1_0-U_gibba Leryth_007853-t1-L_erythrorhizon Leryth_007853-t2-L_erythrorhizon 008190-RA-A_hypochondriacus 008191-RA-A_hypochondriacus 00892g00121.1-P_axillaris 00937g00312.1-P_axillaris 00953.g22523.t1_0-U_gibba 00953g00119.1-P_axillaris 00966g00044.1-P_axillaris Leryth_009848-t1-L_erythrorhizon 00986.g22623.t1_0-U_gibba Leryth_010654-t1-L_erythrorhizon Leryth_010654-t2-L_erythrorhizon Leryth_010654-t3-L_erythrorhizon Leryth_010654-t4-L_erythrorhizon Leryth_010654-t5-L_erythrorhizon Leryth_010654-t6-L_erythrorhizon 01122.g20283.t1_0-U_gibba 01181.g20408.t1_0-U_gibba 01181.g20408.t2_0-U_gibba 014950-RA-A_hypochondriacus 01501g00014.1-P_axillaris 01572g00009.1-P_axillaris Leryth_016580-t1-L_erythrorhizon 01701.g23711.t1_0-U_gibba Leryth_020231-t1-L_erythrorhizon Leryth_020559-t1-L_erythrorhizon Leryth_021324-t1-L_erythrorhizon Leryth_021324-t2-L_erythrorhizon Leryth_022969-t1-L_erythrorhizon Leryth_024143-t1-L_erythrorhizon Leryth_024147-t3-L_erythrorhizon Leryth_024186-t1-L_erythrorhizon Leryth_024186-t3-L_erythrorhizon Leryth_024186-t4-L_erythrorhizon Leryth_024905-t1-L_erythrorhizon Leryth_025033-t1-L_erythrorhizon Leryth_026127-t1-L_erythrorhizon Leryth_026128-t1-L_erythrorhizon Leryth_026132-t1-L_erythrorhizon Leryth_026414-t1-L_erythrorhizon Leryth_026982-t1-L_erythrorhizon Leryth_027192-t1-L_erythrorhizon 03254g00008.1-P_axillaris 03393g00003.1-P_axillaris 04055.g24524.t1_0-U_gibba 04408.g24595.t1_0-U_gibba 074481-A_chinensis 074501-A_chinensis 10130_c0_g1_i1_76_2703_p-A_euchroma 10130_c0_g1_i3_76_531_p-A_euchroma 11199_c0_g1_i1_3_458_p-E_plantagineum 11587_c0_g1_i1_2_319_p-L_officinale 12009_c0_g1_i1_2_736_n-A_euchroma 12009_c0_g1_i2_2_736_n-A_euchroma 12691_c0_g1_i3_217_4083_n-A_euchroma 12691_c0_g1_i4_86_3952_n-A_euchroma 128551-A_chinensis 12948_c0_g2_i1_144_1892_n-A_euchroma 12948_c0_g2_i2_571_2319_n-A_euchroma 13215_c2_g1_i1_3_1457_n-A_euchroma 13215_c2_g1_i3_3_2693_n-A_euchroma 13336_c0_g1_i1_138_2726_n-L_officinale 13529_c0_g1_i1_3_1502_p-L_officinale 13715_c3_g1_i1_169_2757_p-A_euchroma 13715_c3_g1_i3_276_2453_p-A_euchroma 13715_c3_g1_i4_169_2757_p-A_euchroma 13715_c3_g1_i5_276_2453_p-A_euchroma 13715_c3_g1_i6_169_1362_p-A_euchroma 14083_c0_g1_i1_2_529_p-L_officinale 14083_c0_g3_i1_3_833_n-L_officinale 14281_c3_g2_i1_2_2008_p-A_euchroma 14314_c2_g1_i1_3_509_n-E_plantagineum 14470_c0_g1_i1_1_477_n-A_euchroma 14470_c0_g1_i2_28_354_n-A_euchroma 14470_c2_g1_i2_3_677_p-A_euchroma 14641_c0_g1_i1_3_608_n-E_plantagineum 14641_c1_g1_i2_77_1612_n-E_plantagineum 14672_c0_g1_i1_155_2704_n-L_officinale 14672_c0_g1_i2_155_1921_n-L_officinale 14672_c0_g2_i1_2_445_n-L_officinale 14803_c1_g2_i7_1620_2462_n-E_plantagineum 14824_c0_g1_i1_1_2268_p-E_plantagineum 14824_c0_g3_i1_1_633_p-E_plantagineum 14824_c0_g3_i2_1_504_p-E_plantagineum 14824_c0_g4_i1_2_568_p-E_plantagineum 14824_c0_g5_i1_3_557_p-E_plantagineum 14923_c1_g2_i3_1494_3869_p-E_plantagineum 14972_c2_g1_i1_434_2689_p-A_euchroma 14972_c2_g1_i2_2686_3930_p-A_euchroma 14972_c2_g1_i2_434_2689_p-A_euchroma 14972_c2_g1_i5_1218_2690_p-A_euchroma 14972_c2_g1_i6_1218_2690_p-A_euchroma 15018_c2_g2_i1_213_1577_p-E_plantagineum 15018_c2_g2_i2_285_1646_p-E_plantagineum 15018_c2_g2_i3_285_2522_p-E_plantagineum 15018_c2_g2_i4_213_2453_p-E_plantagineum 15144_c0_g1_i1_274_1212_p-E_plantagineum 15144_c0_g1_i2_1_327_p-E_plantagineum 15245_c2_g2_i1_1_333_p-A_euchroma 15405_c3_g3_i1_1_1350_n-A_euchroma 15405_c3_g3_i2_141_2264_n-A_euchroma 15412_c4_g5_i1_3_674_n-E_plantagineum 15412_c4_g7_i1_1_534_n-E_plantagineum 15511_c2_g1_i1_1_981_p-A_euchroma 15511_c2_g1_i4_1_696_p-A_euchroma 15511_c2_g1_i5_1_1020_p-A_euchroma 15511_c2_g3_i1_1_1062_p-A_euchroma 15511_c2_g4_i1_1_1506_p-A_euchroma 15511_c2_g4_i2_1_1506_p-A_euchroma 15515_c5_g1_i2_2_3610_p-A_euchroma 15515_c5_g1_i3_142_2697_p-A_euchroma 15515_c5_g1_i4_3_671_p-A_euchroma 15515_c5_g1_i5_2_3658_p-A_euchroma 15515_c5_g1_i6_341_2839_p-A_euchroma 15515_c5_g1_i7_230_3655_p-A_euchroma 15515_c5_g1_i9_230_3607_p-A_euchroma 15866_c1_g3_i1_203_565_p-E_plantagineum 15866_c1_g3_i1_985_3066_p-E_plantagineum 15866_c1_g3_i2_203_1114_p-E_plantagineum 15866_c1_g3_i3_203_2839_p-E_plantagineum 15913_c0_g6_i1_275_4756_n-A_euchroma 15913_c0_g6_i2_275_4756_n-A_euchroma 16067_c4_g1_i1_161_1684_n-A_euchroma 16067_c4_g1_i4_344_3019_n-A_euchroma 16067_c4_g1_i7_344_697_n-A_euchroma 16067_c4_g1_i7_799_3120_n-A_euchroma 16133_c1_g1_i10_3_797_n-E_plantagineum 16133_c1_g1_i12_60_1268_n-E_plantagineum 16133_c1_g1_i2_59_1495_n-E_plantagineum 16133_c1_g1_i3_3_1283_n-E_plantagineum 16133_c1_g1_i4_3_773_n-E_plantagineum 16133_c1_g1_i5_3_365_n-E_plantagineum 16133_c1_g1_i6_3_875_n-E_plantagineum 16133_c1_g1_i7_59_1459_n-E_plantagineum 16133_c1_g1_i8_3_401_n-E_plantagineum 16133_c1_g1_i9_3_815_n-E_plantagineum 16133_c1_g2_i1_3_332_n-E_plantagineum 16375_c1_g1_i1_185_2782_n-E_plantagineum 16375_c1_g1_i2_207_2804_n-E_plantagineum 16497_c1_g1_i3_3_2591_p-L_officinale 16668_c1_g3_i1_159_1190_p-A_euchroma 16668_c1_g3_i2_159_2792_p-A_euchroma 16692_c3_g1_i1_364_4269_n-E_plantagineum 16692_c3_g1_i2_333_4238_n-E_plantagineum 16692_c3_g1_i3_364_4269_n-E_plantagineum 16727_c0_g1_i1_1_2670_p-L_officinale 16781_c3_g1_i5_2_595_p-A_euchroma 16781_c3_g4_i1_433_4290_p-A_euchroma 16781_c3_g4_i2_168_4025_p-A_euchroma 16781_c4_g1_i1_1_906_p-A_euchroma 16801_c0_g3_i1_3_695_p-E_plantagineum 16801_c0_g3_i2_3_764_p-E_plantagineum 16801_c0_g3_i3_3_764_p-E_plantagineum 16801_c0_g3_i4_1_492_p-E_plantagineum 16801_c0_g4_i2_2_346_p-E_plantagineum 16801_c0_g5_i1_1_462_p-E_plantagineum 16801_c0_g7_i1_2_313_p-E_plantagineum 17438_c2_g1_i2_88_2202_n-E_plantagineum 17438_c2_g1_i6_925_3039_n-E_plantagineum 17715_c3_g1_i10_2_1270_n-E_plantagineum 17715_c3_g1_i11_1_1497_n-E_plantagineum 17715_c3_g1_i13_1_621_n-E_plantagineum 17715_c3_g1_i14_2_1339_n-E_plantagineum 17715_c3_g1_i1_2_2572_n-E_plantagineum 17715_c3_g1_i2_1_546_n-E_plantagineum 17715_c3_g1_i3_2_1528_n-E_plantagineum 17715_c3_g1_i4_3_1712_n-E_plantagineum 17715_c3_g1_i5_3_1715_n-E_plantagineum 17715_c3_g1_i6_1_963_n-E_plantagineum 17717_c3_g2_i10_2_616_n-E_plantagineum 17717_c3_g2_i3_1_1185_n-E_plantagineum 17717_c3_g2_i4_3_497_n-E_plantagineum 17717_c3_g2_i6_3_887_n-E_plantagineum 17717_c3_g2_i9_3_557_n-E_plantagineum 18084_c5_g2_i1_1_345_p-A_euchroma 18084_c5_g6_i1_2_634_p-A_euchroma 18920_c0_g1_i1_3_560_p-E_plantagineum 19609_c0_g1_i1_259_2886_p-E_plantagineum 2000184-H_racemosum 2000193_-H_filiforme 2000388-E_acuminata 2000389-E_acuminata 2000520-H_greggii 2000799-H_greggii 2000808-H_greggii 2001208-H_mendocinum 2001378-H_mendocinum 2001380-H_mendocinum 2001381-H_mendocinum 2001381-H_mendocinum 2001472-P_campanularia 2001513-E_acuminata 2001814-H_mendocinum 2001815-H_mendocinum 2001816-H_mendocinum 2002138_-H_filiforme 2002139_-H_filiforme 2002141_-H_filiforme 2002518-H_greggii 2002576-M_paniculata 2002576-M_paniculata 2002853-M_paniculata 2002935-H_greggii 2002947_-H_filiforme 2003090-H_greggii 2003168-M_paniculata 2003172-H_mendocinum 2003235-H_convolvulaceum 2003254-H_mendocinum 2003254-H_mendocinum 2003292_-H_texanum 2003393-H_mendocinum 2003394-H_mendocinum 2003467-H_mendocinum 2003468-H_mendocinum 2003508-H_mendocinum 2003625-H_mendocinum 2003626-H_mendocinum 2003927-H_greggii 2003928-H_greggii 2003970_-H_calcicola 2004065-H_greggii 2004110-H_mendocinum 2004111-H_mendocinum 2004238-H_greggii 2004239-H_greggii 2004241-H_greggii 2004274_-H_filiforme 2004275_-H_filiforme 2004451-H_greggii 2004452-H_greggii 2004457-H_greggii 2004648-P_campanularia 2004659-E_acuminata 2004735_-H_filiforme 2004845-E_acuminata 2004886-M_paniculata 2004945-P_campanularia 2004945-P_campanularia 2004946-P_campanularia 2004946-P_campanularia 2004968-H_greggii 2005152-E_acuminata 2005175-H_sp. 2005176-H_sp. 2005190-H_greggii 2005191-H_greggii 2005318_-H_texanum 2005548_-H_filiforme 2005663-H_mendocinum 2005963-H_tenellum-juvenile_leaf 2005964-H_tenellum-juvenile_leaf 2006038-E_acuminata 2006150-H_mendocinum 2006151-H_mendocinum 2006151_-H_filiforme 2006152_-H_filiforme 2006153_-H_filiforme 2006155_-H_filiforme 2006346-E_acuminata 2006444_-H_texanum 2006494-H_mendocinum 2006601-H_mendocinum 2006646-H_greggii 2006796-P_campanularia 2007142-H_mendocinum 2007244-M_paniculata 2007275-E_acuminata 2007276-E_acuminata 2007277-E_acuminata 2007278-E_acuminata 2007279-E_acuminata 2007331_-H_filiforme 2007331_-H_filiforme 2007332_-H_filiforme 2007443-E_acuminata 2007513-E_acuminata 2007513-E_acuminata 2007514-E_acuminata 2007531-E_acuminata 2007532-E_acuminata 2007833-H_greggii 2007858_-H_filiforme 2007913-H_greggii 2007926-E_acuminata 2007984-H_greggii 2007985-H_greggii 2008017-M_paniculata 2008062_-H_filiforme 2008064_-H_filiforme 2008066_-H_filiforme 2008079-H_mendocinum 2008163-H_mendocinum 2008164-H_mendocinum 2008164-H_mendocinum 2008223-M_paniculata 2008373-H_mendocinum 2008374-H_mendocinum 2008375-H_mendocinum 2008423_-H_filiforme 2008639-H_greggii 2008803-H_mendocinum 2008804-H_mendocinum 2008815_-H_filiforme 2009481_-H_filiforme 2009481_-H_filiforme 2009568-E_acuminata 2009569-E_acuminata 2009570-E_acuminata 2009973-M_paniculata 2009974-M_paniculata 2009974-M_paniculata 2009975-M_paniculata 2010074-E_acuminata 2010203-H_karwinsky 2010233_-H_filiforme 2010369-H_mendocinum 2010370-H_mendocinum 2010412-H_greggii 2010413-H_greggii 2010793-H_karwinsky 2010915-H_mendocinum 2010957_-H_filiforme 2011149-E_acuminata 2011150-H_mendocinum 2011315-H_mendocinum 2011316-H_mendocinum 2011378-H_greggii 2011536-H_mendocinum 2011583_-H_texanum 2011584_-H_texanum 2011687_-H_filiforme 2011688_-H_filiforme 2011718-E_acuminata 2012033-E_acuminata 2012035-H_greggii 2012037_-H_calcicola 2012234-M_paniculata 2012295_-H_filiforme 2012536_-H_filiforme 2012742-M_paniculata 2012742-M_paniculata 2012744-H_greggii 2012745-H_greggii 2012781-M_paniculata 2012819-H_sp. 2012820-H_sp. 2012880_-H_texanum 2012880_-H_texanum 2013057_-H_filiforme 2013151-M_paniculata 2013152-M_paniculata 2013291_-H_filiforme 2013315-H_greggii 2013334-H_greggii 2013375_-H_filiforme 2013828-E_acuminata 2014072_-H_filiforme 2014115-H_greggii 2014116-H_greggii 2014335_-H_filiforme 2014336_-H_filiforme 2014419-H_tenellum-juvenile_leaf 2014419-H_tenellum-juvenile_leaf 2014438-M_paniculata 2014470-H_greggii 2014867-H_mendocinum 2014910-H_tenellum-juvenile_leaf 2014993-M_paniculata 2015098-H_greggii 2015131_-H_filiforme 2015180-M_paniculata 2015235_-H_filiforme 2015235_-H_filiforme 2015250_-H_filiforme 2015471_-H_texanum 2015604_-H_filiforme 2015605_-H_calcicola 2015633_-H_texanum 2015666-H_greggii 2015676-H_greggii 2015686-H_karwinsky 2015751_-H_filiforme 2015829_-H_filiforme 2015876_-H_filiforme 2016001_-H_filiforme 2016007-H_greggii 2016023-M_paniculata 2016032-H_greggii 2016054-L_madreporoides 2016062_-H_filiforme 2016188-H_mendocinum 2016313-H_mendocinum 2016602-P_arenarium 2016636-E_acuminata 2016637-E_acuminata 2016666-H_tenellum-juvenile_leaf 2016800-H_karwinsky 2016800-H_karwinsky 2016892_-H_filiforme 2017160-E_acuminata 2017477_-H_texanum 2017512-H_karwinsky 2017512-H_karwinsky 2017512-H_karwinsky 2017932-M_paniculata 2018223-M_paniculata 2018441-H_tenellum-juvenile_leaf 2018459-M_paniculata 2018878-M_paniculata 2018918-H_karwinsky 2018984-M_paniculata 2019255-M_paniculata 2019612-M_paniculata 2019688-H_sp. 2019688-H_sp. 2019824-H_racemosum 2019867-M_paniculata 2019964-H_karwinsky 2019964-H_karwinsky 2020182-H_convolvulaceum 2020188-H_tenellum-juvenile_leaf 2020188-H_tenellum-juvenile_leaf 2020206_-H_texanum 2020845_-H_calcicola 2020846_-H_calcicola 2021089_-H_texanum 2021090_-H_texanum 2021092_-H_texanum 2021221_-H_calcicola 2021253_-H_texanum 2021254_-H_texanum 2021255_-H_texanum 2021651-H_sp. 2021708-H_sp. 2022455-H_convolvulaceum 2022973_-H_texanum 2023297-H_racemosum 2023702-H_tenellum-juvenile_leaf 2023779-H_karwinsky 2024202-H_karwinsky 2025515-H_tenellum-juvenile_leaf 2025515-H_tenellum-juvenile_leaf 2025587-H_racemosum 2025587-H_racemosum 2025672-H_racemosum 2025695_-H_texanum 2025777-H_tenellum-juvenile_leaf 2026058-H_racemosum 2026091-H_convolvulaceum 2026414-H_racemosum 2027129_-H_texanum 2027158_-H_texanum 2027159_-H_texanum 2027160_-H_texanum 2027274-H_racemosum 2027345-H_convolvulaceum 2027679-H_karwinsky 2027679-H_karwinsky 2028690_-H_texanum 2028704_-H_texanum 2030745_-H_texanum 2030949_-H_calcicola 2030950_-H_calcicola 2032136_-H_texanum 2033789_-H_texanum 2033790_-H_texanum 2033997_-H_texanum 2034960_-H_calcicola 2036414_-H_calcicola 2036422_-H_texanum 2036607_-H_texanum 2036673_-H_texanum 2036982_-H_calcicola 2039294_-H_calcicola 2040129_-H_calcicola 2042299_-H_calcicola 2042300_-H_calcicola 2042488_-H_calcicola 2044389_-H_calcicola 2044456_-H_calcicola 2045083_-H_calcicola 2045434_-H_calcicola 2045434_-H_calcicola 2045763_-H_calcicola 2046211_-H_calcicola 2046345_-H_calcicola 2046556_-H_calcicola 2047486-H_mendocinum 2047598-H_mendocinum 2047701-H_mendocinum 2047820_-H_calcicola 2048292_-H_calcicola 2048440-H_mendocinum 2048562_-H_calcicola 2049058_-H_calcicola 2049164_-H_calcicola 2049204_-H_calcicola 2051834-H_mendocinum 2052940_-H_filiforme 2054472-H_mendocinum 2054546_-H_filiforme 2055333-H_greggii 2055723_-H_filiforme 2055852_-H_filiforme 2056756_-H_filiforme 2057160_-H_filiforme 2057160_-H_filiforme 2057402-H_greggii 2057510_-H_filiforme 2057545-H_greggii 2057545-H_greggii 2057609_-H_filiforme 2057609_-H_filiforme 2058397-H_mendocinum 2058496_-H_filiforme 2058506_-H_filiforme 2058506_-H_filiforme 2058804_-H_filiforme 2058830-H_greggii 2059203-H_greggii 2059421-M_paniculata 2060046-H_greggii 2060295_-H_filiforme 2060301-H_greggii 2060579-H_greggii 2060645-H_greggii 2060750-H_greggii 2061463-H_greggii 2061483-H_greggii 2061637_-H_filiforme 2062014-H_greggii 2062714-H_greggii 2063093-M_paniculata 2064344-H_greggii 2064486-H_greggii 2065153-H_greggii 2065230-M_paniculata 2065261_-H_filiforme 2066275-M_paniculata 20691_c2_g1_i10_301_2169_n-L_officinale 20691_c2_g1_i11_1_1362_n-L_officinale 20691_c2_g1_i12_301_3054_n-L_officinale 20691_c2_g1_i13_301_3054_n-L_officinale 20691_c2_g1_i15_1_1494_n-L_officinale 20691_c2_g1_i16_1_2361_n-L_officinale 20691_c2_g1_i17_301_2958_n-L_officinale 20691_c2_g1_i18_301_2958_n-L_officinale 20691_c2_g1_i1_1_2760_n-L_officinale 20691_c2_g1_i2_1_2760_n-L_officinale 20691_c2_g1_i3_1301_2953_n-L_officinale 20691_c2_g1_i4_1007_2257_n-L_officinale 20691_c2_g1_i5_301_2265_n-L_officinale 20691_c2_g1_i6_1_2763_n-L_officinale 20691_c2_g1_i7_301_3057_n-L_officinale 20691_c2_g1_i8_1_1971_n-L_officinale 20691_c2_g1_i9_1_1494_n-L_officinale 20691_c2_g2_i11_1500_4253_p-L_officinale 20691_c2_g2_i1_1500_3674_p-L_officinale 20691_c2_g2_i3_2_1357_p-L_officinale 20691_c2_g2_i4_1500_4157_p-L_officinale 20691_c2_g2_i5_2_1942_p-L_officinale 20691_c2_g2_i6_2_1846_p-L_officinale 20691_c2_g2_i7_3_1292_p-L_officinale 20691_c2_g2_i8_2_835_p-L_officinale 20691_c2_g2_i9_1_807_p-L_officinale 20691_c2_g4_i1_659_1099_p-L_officinale 2072878-E_acuminata 2074255-E_acuminata 2074255-E_acuminata 2074255-E_acuminata 2075244-E_acuminata 2076323-E_acuminata 2076381-E_acuminata 2076661-E_acuminata 2078329-H_sp. 2078329-H_sp. 2078666-H_sp. 2078790-E_acuminata 2080643-H_sp. 2081653-H_sp. 2082289-H_sp. 2082948-H_sp. 2083217-H_sp. 2083792-E_acuminata 2083916-H_sp. 2083986-H_tenellum-juvenile_leaf 2084619-H_sp. 2085002-H_sp. 2085543-E_acuminata 2085656-H_sp. 2086009-E_acuminata 2086662-H_tenellum-juvenile_leaf 2087676-E_acuminata 2089781-H_tenellum-juvenile_leaf 2090456-H_tenellum-juvenile_leaf 2091404-H_convolvulaceum 2092704-H_tenellum-juvenile_leaf 2093128-H_tenellum-juvenile_leaf 2095450-H_convolvulaceum 2095712-H_convolvulaceum 2096100-H_tenellum-juvenile_leaf 2096166-H_tenellum-juvenile_leaf 2097524-H_convolvulaceum 2098028-H_racemosum 2098503-H_racemosum 2098503-H_racemosum 2098558-H_racemosum 2098849-H_racemosum 2099363-H_convolvulaceum 2099374-H_convolvulaceum 2099691-H_karwinsky 2099691-H_karwinsky 2099691-H_karwinsky 2099848-H_convolvulaceum 2099938-H_racemosum 2100080-H_karwinsky 2100616-H_racemosum 2100687-H_racemosum 2100773-H_karwinsky 2101482-H_karwinsky 2102088-H_karwinsky 2102348-H_racemosum 2102546-H_karwinsky 2103179-H_racemosum 21037_c0_g1_i1_1_555_n-A_euchroma 2104223-H_karwinsky 2104493-H_karwinsky 2104493-H_karwinsky 2104558-H_racemosum 2104628-H_racemosum 2104628-H_racemosum 2105135-H_karwinsky 2105976-H_karwinsky 2106780-H_karwinsky 2106877-H_karwinsky 2107363-H_karwinsky 2107425-H_karwinsky 2107704-H_karwinsky 2108037-H_karwinsky 2108045-H_karwinsky 2108117-H_karwinsky 2108431-H_karwinsky 2108431-H_karwinsky 2108431-H_karwinsky 2138952_-H_texanum 2139897_-H_texanum 2140428_-H_texanum 2140813_-H_texanum 2140813_-H_texanum 2143775_-H_texanum 2145205_-H_texanum 2145205_-H_texanum 2145520_-H_texanum 2145520_-H_texanum 2146458_-H_texanum 2147469_-H_texanum 2147534_-H_texanum 2147659_-H_texanum 2147659_-H_texanum 2156855_-H_calcicola 2160333_-H_calcicola 2160333_-H_calcicola 2161414_-H_calcicola 2162016_-H_calcicola 2163353_-H_calcicola 2164848_-H_calcicola 2165863_-H_calcicola 2166927_-H_calcicola 2166927_-H_calcicola 2168131_-H_calcicola 2169322_-H_calcicola 2169369_-H_calcicola 21695.g25316.t1_0-U_gibba 2170516_-H_calcicola 2171796_-H_calcicola 22709_c0_g1_i1_122_931_n-L_officinale 230571-A_chinensis 24856_c0_g1_i1_208_2433_n-L_officinale 25470_c0_g1_i1_1475_2107_p-L_officinale 25472_c0_g1_i1_263_2491_n-L_officinale 26407_c0_g1_i1_1_321_p-L_officinale 26852_c0_g1_i1_3_632_n-L_officinale 28378_c0_g1_i1_1_1764_n-L_officinale 29127_c0_g1_i1_2_589_n-L_officinale 31911_c0_g1_i1_1_351_p-L_officinale 32427_c0_g1_i1_2_322_p-L_officinale 32793_c0_g1_i1_2_448_n-L_officinale 340061-A_chinensis 34350_c0_g1_i1_3_320_p-A_euchroma 34984_c0_g1_i1_1_405_n-L_officinale 3629_c0_g1_i1_425_1048_p-L_officinale 3629_c0_g1_i2_47_1192_p-L_officinale 38102_c0_g1_i1_1_360_p-L_officinale 38648_c0_g1_i1_2_451_p-A_euchroma 388651-A_chinensis 41485_c0_g1_i1_1_588_p-L_officinale 42839_c0_g1_i1_3_335_n-L_officinale 43981_c0_g1_i1_3_350_n-L_officinale 45829_c0_g1_i1_2_589_p-L_officinale 47536_c0_g1_i1_1_303_p-L_officinale 4956_c0_g1_i1_173_3931_p-L_officinale 50060_c0_g1_i1_1_1185_p-L_officinale 53227_c0_g1_i1_3_977_n-L_officinale 5382_c0_g1_i1_1_1182_n-L_officinale 56693_c0_g1_i1_3_311_p-L_officinale 57972_c0_g1_i1_3_632_n-L_officinale 59283_c0_g1_i1_1_300_p-E_plantagineum 59919.g25904.t1_0-U_gibba 60147_c0_g1_i1_2_682_p-L_officinale 60808_c0_g1_i1_1_420_p-L_officinale 731_c0_g2_i1_1_1383_p-L_officinale 7526_c0_g1_i1_3_1061_n-E_plantagineum 7526_c0_g1_i2_631_1578_n-E_plantagineum 76455g00003.1-P_axillaris 7765_c0_g1_i1_2_628_n-E_plantagineum 8149_c0_g1_i1_1_756_p-A_euchroma 9131_c0_g2_i1_3_1850_p-E_plantagineum 9131_c0_g2_i2_3_2135_p-E_plantagineum CDP00589.1-C_canephora CDP00590.1-C_canephora CDP00592.1-C_canephora CDP00688.1-C_canephora CDP00691.1-C_canephora CDP00692.1-C_canephora CDP00694.1-C_canephora CDP00695.1-C_canephora CDP00736.1-C_canephora CDP00737.1-C_canephora CDP00758.1-C_canephora CDP00759.1-C_canephora CDP04724.1-C_canephora CDP04753.1-C_canephora CDP04858.1-C_canephora CDP04878.1-C_canephora CDP04885.1-C_canephora CDP05439.1-C_canephora CDP05441.1-C_canephora CDP05499.1-C_canephora CDP05506.1-C_canephora CDP05514.1-C_canephora CDP05521.1-C_canephora CDP05534.1-C_canephora CDP05538.1-C_canephora CDP05557.1-C_canephora CDP05558.1-C_canephora CDP05593.1-C_canephora CDP05594.1-C_canephora CDP07957.1-C_canephora CDP08019.1-C_canephora CDP08020.1-C_canephora CDP08021.1-C_canephora CDP08023.1-C_canephora CDP08024.1-C_canephora CDP08031.1-C_canephora CDP08032.1-C_canephora CDP08033.1-C_canephora CDP08037.1-C_canephora CDP08038.1-C_canephora CDP08422.1-C_canephora CDP08423.1-C_canephora CDP08428.1-C_canephora CDP10323.1-C_canephora CDP10671.1-C_canephora CDP11157.1-C_canephora CDP11160.1-C_canephora CDP11161.1-C_canephora CDP11163.1-C_canephora CDP11186.1-C_canephora CDP11548.1-C_canephora CDP11549.1-C_canephora CDP11611.1-C_canephora CDP11618.1-C_canephora CDP11620.1-C_canephora CDP11636.1-C_canephora CDP11642.1-C_canephora CDP11646.1-C_canephora CDP11649.1-C_canephora CDP11662.1-C_canephora CDP11825.1-C_canephora CDP11831.1-C_canephora CDP11974.1-C_canephora CDP12547.1-C_canephora CDP12798.1-C_canephora CDP12799.1-C_canephora CDP13141.1-C_canephora CDP13440.1-C_canephora CDP15122.1-C_canephora CDP15268.1-C_canephora CDP15579.1-C_canephora CDP15581.1-C_canephora CDP15598.1-C_canephora CDP15705.1-C_canephora CDP15849.1-C_canephora CDP16115.1-C_canephora CDP16255.1-C_canephora CDP16256.1-C_canephora CDP16266.1-C_canephora CDP16498.1-C_canephora CDP16500.1-C_canephora CDP16502.1-C_canephora CDP16510.1-C_canephora CDP16512.1-C_canephora CDP16515.1-C_canephora CDP16841.1-C_canephora CDP16976.1-C_canephora CDP17260.1-C_canephora CDP17263.1-C_canephora CDP17701.1-C_canephora CDP17703.1-C_canephora CDP17920.1-C_canephora CDP17943.1-C_canephora CDP18959.1-C_canephora CDP19132.1-C_canephora CDP19424.1-C_canephora CDP19425.1-C_canephora CDP19728.1-C_canephora CDP19794.1-C_canephora CDP20153.1-C_canephora CDP20176.1-C_canephora CDP20211.1-C_canephora CDP20830.1-C_canephora CDP21195.1-C_canephora CDP21300.1-C_canephora CDP21692.1-C_canephora CDP21728.1-C_canephora NP_001234202.1-S_lycopersicum XP_004231117.1-S_lycopersicum XP_004233876.2-S_lycopersicum XP_004234046.1-S_lycopersicum XP_004236958.1-S_lycopersicum XP_004236959.1-S_lycopersicum XP_004237189.1-S_lycopersicum XP_004238948.1-S_lycopersicum XP_004243044.2-S_lycopersicum XP_004243045.1-S_lycopersicum XP_004248174.1-S_lycopersicum XP_004248175.2-S_lycopersicum XP_004248798.1-S_lycopersicum XP_006340099.1-S_tuberosum XP_006345448.1-S_tuberosum XP_006347943.2-S_tuberosum XP_006347944.2-S_tuberosum XP_006347945.2-S_tuberosum XP_006347946.2-S_tuberosum XP_006350238.1-S_tuberosum XP_006350239.1-S_tuberosum XP_006351974.1-S_tuberosum XP_006355046.1-S_tuberosum XP_006359790.1-S_tuberosum XP_006360433.2-S_tuberosum XP_006362574.1-S_tuberosum XP_006362840.1-S_tuberosum XP_006366072.1-S_tuberosum XP_006366073.1-S_tuberosum XP_006366074.1-S_tuberosum XP_006366075.1-S_tuberosum XP_006366308.1-S_tuberosum XP_006366309.1-S_tuberosum XP_006366837.1-S_tuberosum XP_006366838.1-S_tuberosum XP_006367034.1-S_tuberosum XP_006367915.1-S_tuberosum XP_006367916.1-S_tuberosum XP_006367930.1-S_tuberosum XP_006367931.1-S_tuberosum XP_010313675.1-S_lycopersicum XP_010319380.1-S_lycopersicum XP_010319428.1-S_lycopersicum XP_010319429.1-S_lycopersicum XP_010322858.1-S_lycopersicum XP_010327076.1-S_lycopersicum XP_010669409.1-B_vulgaris XP_010669410.1-B_vulgaris XP_010669435.1-B_vulgaris XP_010677240.1-B_vulgaris XP_010677242.1-B_vulgaris XP_010677304.1-B_vulgaris XP_012827696.1-E_guttata XP_012827702.1-E_guttata XP_012829173.1-E_guttata XP_012829174.1-E_guttata XP_012829191.1-E_guttata XP_012829194.1-E_guttata XP_012829209.1-E_guttata XP_012829210.1-E_guttata XP_012829212.1-E_guttata XP_012829213.1-E_guttata XP_012829220.1-E_guttata XP_012829221.1-E_guttata XP_012829248.1-E_guttata XP_012829250.1-E_guttata XP_012829251.1-E_guttata XP_012829252.1-E_guttata XP_012829311.1-E_guttata XP_012829351.1-E_guttata XP_012829352.1-E_guttata XP_012833863.1-E_guttata XP_012833866.1-E_guttata XP_012833867.1-E_guttata XP_012833868.1-E_guttata XP_012834474.1-E_guttata XP_012836581.1-E_guttata XP_012839443.1-E_guttata XP_012841251.1-E_guttata XP_012841521.1-E_guttata XP_012841522.1-E_guttata XP_012841530.1-E_guttata XP_012844377.1-E_guttata XP_012844378.1-E_guttata XP_012844379.1-E_guttata XP_012844381.1-E_guttata XP_012844419.1-E_guttata XP_012844439.1-E_guttata XP_012844528.1-E_guttata XP_012844530.1-E_guttata XP_012844779.1-E_guttata XP_012844836.1-E_guttata XP_012846196.1-E_guttata XP_012846208.1-E_guttata XP_012846267.1-E_guttata XP_012846270.1-E_guttata XP_012846272.1-E_guttata XP_012846813.1-E_guttata XP_012846828.1-E_guttata XP_012847840.1-E_guttata XP_012848186.1-E_guttata XP_012848187.1-E_guttata XP_012848188.1-E_guttata XP_012849892.1-E_guttata XP_012851381.1-E_guttata XP_012851388.1-E_guttata XP_012852659.1-E_guttata XP_012852894.1-E_guttata XP_012852916.1-E_guttata XP_012852917.1-E_guttata XP_012852920.1-E_guttata XP_012852937.1-E_guttata XP_012852938.1-E_guttata XP_012853175.1-E_guttata XP_012853200.1-E_guttata XP_012853206.1-E_guttata XP_012853211.1-E_guttata XP_012853212.1-E_guttata XP_012853213.1-E_guttata XP_012853215.1-E_guttata XP_012853218.1-E_guttata XP_012853220.1-E_guttata XP_012853230.1-E_guttata XP_012853243.1-E_guttata XP_012853244.1-E_guttata XP_012853263.1-E_guttata XP_012853755.1-E_guttata XP_012853761.1-E_guttata XP_012853768.1-E_guttata XP_012853771.1-E_guttata XP_012853776.1-E_guttata XP_012853777.1-E_guttata XP_012853780.1-E_guttata XP_012853808.1-E_guttata XP_012853887.1-E_guttata XP_012853931.1-E_guttata XP_012853950.1-E_guttata XP_012854045.1-E_guttata XP_012854068.1-E_guttata XP_012854078.1-E_guttata XP_012854363.1-E_guttata XP_012855653.1-E_guttata XP_012856055.1-E_guttata XP_012856107.1-E_guttata XP_012856172.1-E_guttata XP_012856173.1-E_guttata XP_012856178.1-E_guttata XP_012856179.1-E_guttata XP_012856180.1-E_guttata XP_012856181.1-E_guttata XP_012856349.1-E_guttata XP_012856350.1-E_guttata XP_012856351.1-E_guttata XP_012856352.1-E_guttata XP_012856353.1-E_guttata XP_012856361.1-E_guttata XP_012856430.1-E_guttata XP_012856431.1-E_guttata XP_012856432.1-E_guttata XP_012856433.1-E_guttata XP_012856434.1-E_guttata XP_012856435.1-E_guttata XP_012856597.1-E_guttata XP_012856915.1-E_guttata XP_012856916.1-E_guttata XP_012856917.1-E_guttata XP_012856918.1-E_guttata XP_012856919.1-E_guttata XP_012856920.1-E_guttata XP_012856921.1-E_guttata XP_012856941.1-E_guttata XP_012857600.1-E_guttata XP_012857601.1-E_guttata XP_012857635.1-E_guttata XP_012857645.1-E_guttata XP_015158824.1-S_tuberosum XP_015159232.1-S_tuberosum XP_015159233.1-S_tuberosum XP_015159234.1-S_tuberosum XP_015159235.1-S_tuberosum XP_015160304.1-S_tuberosum XP_015160305.1-S_tuberosum XP_015160519.1-S_tuberosum XP_015161250.1-S_tuberosum XP_015161251.1-S_tuberosum XP_015161252.1-S_tuberosum XP_015161253.1-S_tuberosum XP_015161254.1-S_tuberosum XP_015161255.1-S_tuberosum XP_015161256.1-S_tuberosum XP_015161257.1-S_tuberosum XP_015161258.1-S_tuberosum XP_015161259.1-S_tuberosum XP_015161260.1-S_tuberosum XP_015161267.1-S_tuberosum XP_015161528.1-S_tuberosum XP_015165431.1-S_tuberosum XP_015165432.1-S_tuberosum XP_015166619.1-S_tuberosum XP_015166703.1-S_tuberosum XP_015167121.1-S_tuberosum XP_015167139.1-S_tuberosum XP_015167140.1-S_tuberosum XP_015167141.1-S_tuberosum XP_015168413.1-S_tuberosum XP_015168417.1-S_tuberosum XP_015168419.1-S_tuberosum XP_015168920.1-S_tuberosum XP_015168923.1-S_tuberosum XP_015170224.1-S_tuberosum XP_016537436.1-C_annuum XP_016537437.1-C_annuum XP_016537438.1-C_annuum XP_016538144.1-C_annuum XP_016540546.1-C_annuum XP_016540626.1-C_annuum XP_016540984.1-C_annuum XP_016541066.1-C_annuum XP_016541421.1-C_annuum XP_016542535.1-C_annuum XP_016542536.1-C_annuum XP_016542537.1-C_annuum XP_016542538.1-C_annuum XP_016542539.1-C_annuum XP_016542664.1-C_annuum XP_016542959.1-C_annuum XP_016543758.1-C_annuum XP_016544830.1-C_annuum XP_016544981.1-C_annuum XP_016544982.1-C_annuum XP_016544983.1-C_annuum XP_016546046.1-C_annuum XP_016546514.1-C_annuum XP_016546578.1-C_annuum XP_016546763.1-C_annuum XP_016547145.1-C_annuum XP_016547146.1-C_annuum XP_016547147.1-C_annuum XP_016547148.1-C_annuum XP_016547149.1-C_annuum XP_016547302.1-C_annuum XP_016547303.1-C_annuum XP_016547304.1-C_annuum XP_016547338.1-C_annuum XP_016547365.1-C_annuum XP_016547431.1-C_annuum XP_016547658.1-C_annuum XP_016547675.1-C_annuum XP_016553061.1-C_annuum XP_016553062.1-C_annuum XP_016554892.1-C_annuum XP_016554893.1-C_annuum XP_016555259.1-C_annuum XP_016564298.1-C_annuum XP_016566298.1-C_annuum XP_016566299.1-C_annuum XP_016566300.1-C_annuum XP_016567375.1-C_annuum XP_016574221.1-C_annuum XP_016581248.1-C_annuum XP_016581615.1-C_annuum XP_017216026.1-D_carota XP_017216027.1-D_carota XP_017219335.1-D_carota XP_017219587.1-D_carota XP_017220332.1-D_carota XP_017220469.1-D_carota XP_017222763.1-D_carota XP_017235744.1-D_carota XP_017238096.1-D_carota XP_017238097.1-D_carota XP_017238098.1-D_carota XP_017238099.1-D_carota XP_017238594.1-D_carota XP_017239554.1-D_carota XP_017239556.1-D_carota XP_017239557.1-D_carota XP_017242108.1-D_carota XP_019068866.1-S_lycopersicum XP_019068867.1-S_lycopersicum XP_019071638.1-S_lycopersicum XP_019071639.1-S_lycopersicum XP_019071640.1-S_lycopersicum XP_019103203.1-B_vulgaris XP_019105074.1-B_vulgaris XP_021716859.1-C_quinoa XP_021725909.1-C_quinoa XP_021730270.1-C_quinoa XP_021761203.1-C_quinoa XP_021762488.1-C_quinoa XP_021763707.1-C_quinoa XP_025883969.1-S_lycopersicum XP_025884563.1-S_lycopersicum XP_025886337.1-S_lycopersicum
OG0000008: Leryth_000020-t1-L_erythrorhizon 000133-RA-A_hypochondriacus 000134-RA-A_hypochondriacus 000136-RA-A_hypochondriacus 00015g00432.1-P_axillaris 00015g00446.1-P_axillaris 00082g00148.1-P_axillaris 00082g00151.1-P_axillaris 00082g01315.1-P_axillaris 00089g00724.1-P_axillaris 00145g00915.1-P_axillaris 00170g00323.1-P_axillaris 00206.g11486.t1_0-U_gibba 00220.g11848.t1_0-U_gibba 00220.g11849.t1_0-U_gibba 00371.g14906.t1_0-U_gibba 00408g00234.1-P_axillaris 00408g00241.1-P_axillaris 00408g00242.1-P_axillaris 004217-RA-A_hypochondriacus 004229-RA-A_hypochondriacus 004241-RA-A_hypochondriacus 004247-RA-A_hypochondriacus 00537g00420.1-P_axillaris 00560g00110.1-P_axillaris 007260-RA-A_hypochondriacus Leryth_007759-t4-L_erythrorhizon Leryth_007760-t1-L_erythrorhizon Leryth_008323-t1-L_erythrorhizon 01039.g20032.t1_0-U_gibba 01039.g20034.t1_0-U_gibba 01090g00120.1-P_axillaris 01092.g20226.t1_0-U_gibba 01092.g20227.t1_0-U_gibba 011332-RA-A_hypochondriacus 011333-RA-A_hypochondriacus 011334-RA-A_hypochondriacus 011335-RA-A_hypochondriacus 011336-RA-A_hypochondriacus 011337-RA-A_hypochondriacus 011499-RA-A_hypochondriacus 012863-RA-A_hypochondriacus 013883-RA-A_hypochondriacus 013898-RA-A_hypochondriacus 013899-RA-A_hypochondriacus 01574g00009.1-P_axillaris 016081-RA-A_hypochondriacus 016771-RA-A_hypochondriacus 017750-RA-A_hypochondriacus Leryth_018721-t1-L_erythrorhizon Leryth_018721-t2-L_erythrorhizon 020276-RA-A_hypochondriacus 020277-RA-A_hypochondriacus 021459-RA-A_hypochondriacus 021611-RA-A_hypochondriacus 021612-RA-A_hypochondriacus 021869-RA-A_hypochondriacus 021874-RA-A_hypochondriacus 022548-RA-A_hypochondriacus 022549-RA-A_hypochondriacus 02261.g24074.t1_0-U_gibba Leryth_023020-t1-L_erythrorhizon Leryth_023020-t2-L_erythrorhizon Leryth_023020-t3-L_erythrorhizon Leryth_023020-t4-L_erythrorhizon Leryth_023020-t5-L_erythrorhizon Leryth_023443-t1-L_erythrorhizon Leryth_023443-t2-L_erythrorhizon Leryth_023444-t1-L_erythrorhizon Leryth_023444-t2-L_erythrorhizon Leryth_023444-t3-L_erythrorhizon Leryth_023444-t4-L_erythrorhizon Leryth_024280-t5-L_erythrorhizon Leryth_024280-t6-L_erythrorhizon Leryth_024281-t4-L_erythrorhizon Leryth_024425-t1-L_erythrorhizon Leryth_024425-t2-L_erythrorhizon Leryth_024425-t3-L_erythrorhizon Leryth_025153-t1-L_erythrorhizon Leryth_026292-t1-L_erythrorhizon 02637.g24224.t1_0-U_gibba 02901.g20908.t1_0-U_gibba 10697_c1_g1_i1_3_335_n-L_officinale 111801-A_chinensis 111821-A_chinensis 11303_c0_g1_i1_1_324_p-E_plantagineum 11303_c0_g1_i2_1_363_p-E_plantagineum 11746_c0_g1_i1_1_573_p-L_officinale 13019_c6_g5_i2_3_458_p-A_euchroma 13019_c6_g6_i1_404_727_n-A_euchroma 13317g00004.1-P_axillaris 13346_c0_g1_i2_2_685_p-A_euchroma 13346_c0_g1_i4_271_720_p-A_euchroma 13346_c0_g1_i6_2_646_p-A_euchroma 1350_c0_g1_i1_2_535_p-E_plantagineum 14188_c4_g1_i3_248_1339_p-A_euchroma 14509_c1_g1_i3_35_844_p-E_plantagineum 14509_c1_g1_i4_2_1123_p-E_plantagineum 14509_c1_g1_i5_35_1945_p-E_plantagineum 14509_c1_g1_i6_35_1945_p-E_plantagineum 14509_c1_g1_i7_35_1282_p-E_plantagineum 14509_c1_g2_i1_2_544_p-E_plantagineum 14509_c1_g2_i2_2_694_p-E_plantagineum 145401-A_chinensis 14600_c1_g6_i1_20_328_n-A_euchroma 14646_c2_g2_i1_220_1929_p-A_euchroma 14646_c2_g2_i2_220_1605_p-A_euchroma 14809_c2_g1_i4_380_772_n-A_euchroma 14809_c2_g1_i7_2_679_n-A_euchroma 14809_c2_g1_i8_380_772_n-A_euchroma 14809_c2_g2_i1_3_482_n-A_euchroma 14809_c2_g3_i1_1127_1780_n-A_euchroma 14809_c2_g3_i2_968_1621_n-A_euchroma 14809_c2_g3_i3_1208_1861_n-A_euchroma 14809_c2_g3_i5_518_1171_n-A_euchroma 14809_c2_g3_i6_677_1330_n-A_euchroma 14809_c2_g3_i8_33_686_n-A_euchroma 14809_c2_g6_i1_2_856_n-A_euchroma 14809_c2_g6_i2_2_1393_n-A_euchroma 14809_c2_g7_i1_3_692_n-A_euchroma 15092_c3_g2_i1_125_982_n-E_plantagineum 15092_c3_g3_i1_282_1658_n-E_plantagineum 15092_c3_g3_i2_1_1521_n-E_plantagineum 15092_c3_g3_i3_220_2238_n-E_plantagineum 15092_c3_g4_i1_134_661_n-E_plantagineum 15092_c3_g4_i2_134_2236_n-E_plantagineum 15092_c3_g4_i3_134_1159_n-E_plantagineum 15092_c3_g4_i4_134_661_n-E_plantagineum 15447_c3_g1_i1_2_346_p-E_plantagineum 15447_c3_g1_i2_2_361_p-E_plantagineum 15447_c3_g1_i4_263_769_p-E_plantagineum 15447_c3_g1_i5_2_580_p-E_plantagineum 15447_c3_g2_i1_1_1515_n-E_plantagineum 15447_c3_g2_i3_226_1341_n-E_plantagineum 15447_c3_g2_i5_1_1512_n-E_plantagineum 15447_c3_g2_i6_174_1037_n-E_plantagineum 15713_c2_g1_i1_90_611_n-A_euchroma 15713_c2_g1_i3_221_1078_n-A_euchroma 15713_c2_g1_i4_221_1012_n-A_euchroma 15713_c2_g2_i10_3_422_n-A_euchroma 15713_c2_g2_i3_3_521_n-A_euchroma 15713_c2_g2_i5_3_422_n-A_euchroma 15713_c2_g2_i6_3_521_n-A_euchroma 15713_c2_g2_i8_3_422_n-A_euchroma 15713_c3_g1_i1_2354_2806_p-A_euchroma 15713_c3_g1_i5_2115_2567_p-A_euchroma 15822_c4_g1_i2_1813_3213_p-A_euchroma 15822_c4_g1_i4_2145_3419_p-A_euchroma 15822_c4_g1_i7_1539_2348_p-A_euchroma 15822_c4_g1_i8_2145_3113_p-A_euchroma 15822_c4_g2_i1_1357_2073_p-A_euchroma 15822_c4_g2_i3_1483_2493_p-A_euchroma 15822_c4_g2_i6_1357_2367_p-A_euchroma 15822_c4_g2_i7_1357_2046_p-A_euchroma 15822_c4_g2_i8_1483_2199_p-A_euchroma 15822_c4_g2_i9_1483_2172_p-A_euchroma 15822_c4_g4_i1_2_811_p-A_euchroma 15836_c1_g1_i2_1117_1461_p-E_plantagineum 15836_c1_g1_i4_1173_1517_p-E_plantagineum 15836_c1_g1_i5_1060_1389_p-E_plantagineum 15836_c1_g1_i6_1116_1445_p-E_plantagineum 16136_c1_g8_i1_3_617_p-E_plantagineum 16136_c1_g8_i2_172_582_p-E_plantagineum 16136_c1_g8_i3_3_500_p-E_plantagineum 16150_c2_g1_i1_161_976_n-A_euchroma 16150_c2_g1_i3_161_616_n-A_euchroma 163321-A_chinensis 16377_c0_g1_i1_262_1284_n-L_officinale 16377_c0_g1_i3_262_1284_n-L_officinale 16377_c0_g1_i5_262_1284_n-L_officinale 16377_c0_g2_i1_191_1213_p-L_officinale 16377_c0_g2_i2_1_1128_p-L_officinale 16489_c0_g1_i5_381_1373_p-E_plantagineum 16489_c0_g3_i1_2076_2807_p-E_plantagineum 16489_c0_g3_i2_2193_2909_p-E_plantagineum 16489_c0_g3_i3_2294_2986_p-E_plantagineum 16489_c0_g3_i4_173_625_p-E_plantagineum 16595_c4_g1_i1_1_468_n-E_plantagineum 16595_c4_g1_i2_1_582_n-E_plantagineum 16595_c4_g3_i2_257_712_n-E_plantagineum 16595_c4_g3_i4_257_1375_n-E_plantagineum 16595_c4_g3_i5_257_808_n-E_plantagineum 16595_c4_g4_i2_2_748_n-E_plantagineum 16675_c3_g1_i6_150_494_p-E_plantagineum 16870_c3_g1_i2_3_1475_p-A_euchroma 16870_c3_g1_i3_3_1490_p-A_euchroma 16870_c3_g1_i5_1185_1637_p-A_euchroma 16870_c3_g1_i5_3_1031_p-A_euchroma 16870_c3_g1_i6_1170_1622_p-A_euchroma 16870_c3_g1_i6_3_1016_p-A_euchroma 16870_c3_g1_i8_2303_2755_p-A_euchroma 16870_c3_g2_i2_2415_2858_p-A_euchroma 17042_c0_g1_i1_324_779_p-L_officinale 17042_c0_g1_i4_1_630_p-L_officinale 17155_c2_g3_i10_616_969_p-A_euchroma 17155_c2_g3_i11_2039_2695_p-A_euchroma 17155_c2_g3_i13_1794_2882_p-A_euchroma 17155_c2_g3_i14_2348_2701_p-A_euchroma 17155_c2_g3_i1_2039_2392_p-A_euchroma 17155_c2_g3_i2_197_847_p-A_euchroma 17155_c2_g3_i6_1794_2579_p-A_euchroma 17155_c2_g3_i8_197_1150_p-A_euchroma 17155_c2_g3_i9_2348_3004_p-A_euchroma 17166_c1_g2_i1_1854_2450_p-A_euchroma 17166_c1_g2_i1_2_1903_p-A_euchroma 17166_c1_g2_i3_2_1903_p-A_euchroma 17193_c0_g6_i1_2_418_p-E_plantagineum 17213_c0_g1_i1_123_1091_n-E_plantagineum 17213_c2_g1_i11_2464_2787_p-E_plantagineum 17213_c2_g1_i13_2351_2674_p-E_plantagineum 17213_c2_g1_i6_1141_1998_p-E_plantagineum 17213_c3_g2_i1_3_407_p-E_plantagineum 17238_c3_g6_i1_110_751_n-E_plantagineum 17240_c1_g1_i12_338_877_n-A_euchroma 17240_c1_g1_i1_338_877_n-A_euchroma 17240_c1_g1_i7_338_808_n-A_euchroma 17240_c1_g2_i2_447_902_n-A_euchroma 17240_c1_g2_i3_447_998_n-A_euchroma 17240_c1_g2_i4_447_1655_n-A_euchroma 17240_c1_g2_i5_447_902_n-A_euchroma 17240_c1_g2_i5_988_1734_n-A_euchroma 17240_c1_g2_i6_447_1571_n-A_euchroma 17240_c1_g2_i9_932_1882_n-A_euchroma 17240_c1_g5_i2_3_494_n-A_euchroma 17240_c1_g5_i3_3_377_n-A_euchroma 17255_c5_g2_i1_211_534_n-A_euchroma 17255_c5_g2_i2_1578_2039_n-A_euchroma 17255_c5_g2_i2_380_1447_n-A_euchroma 17255_c5_g2_i3_211_675_n-A_euchroma 17255_c5_g2_i4_380_1078_n-A_euchroma 17255_c5_g2_i5_380_1951_n-A_euchroma 17255_c5_g2_i6_380_1447_n-A_euchroma 17255_c5_g2_i8_380_1447_n-A_euchroma 17255_c5_g3_i1_108_617_n-A_euchroma 17255_c5_g3_i3_3_506_n-A_euchroma 17255_c5_g3_i4_3_689_n-A_euchroma 17255_c5_g3_i5_1_525_n-A_euchroma 17255_c5_g3_i6_178_783_n-A_euchroma 17534_c4_g1_i12_2_2584_p-E_plantagineum 17534_c4_g1_i13_1629_2708_p-E_plantagineum 17534_c4_g1_i14_2460_2948_p-E_plantagineum 17534_c4_g1_i15_1941_2675_p-E_plantagineum 17534_c4_g1_i16_270_2861_p-E_plantagineum 17534_c4_g1_i18_1941_2510_p-E_plantagineum 17534_c4_g1_i19_2_2584_p-E_plantagineum 17534_c4_g1_i1_270_2858_p-E_plantagineum 17534_c4_g1_i2_2217_2951_p-E_plantagineum 17534_c4_g1_i3_2217_2951_p-E_plantagineum 17534_c4_g1_i4_2119_2577_p-E_plantagineum 17534_c4_g1_i5_2_2569_p-E_plantagineum 17534_c4_g1_i6_1941_2675_p-E_plantagineum 17534_c4_g1_i8_270_2858_p-E_plantagineum 17534_c4_g1_i9_1926_2660_p-E_plantagineum 17541_c1_g1_i1_1_855_p-E_plantagineum 17541_c1_g1_i2_1_855_p-E_plantagineum 17541_c1_g1_i3_1_855_p-E_plantagineum 17541_c1_g1_i6_3_386_p-E_plantagineum 17541_c1_g5_i1_3_569_p-E_plantagineum 17610_c1_g3_i1_103_612_n-E_plantagineum 17610_c1_g3_i4_103_696_n-E_plantagineum 17610_c1_g3_i5_3_377_n-E_plantagineum 17610_c1_g3_i6_337_930_n-E_plantagineum 17610_c1_g3_i7_160_753_n-E_plantagineum 17610_c1_g5_i1_134_1057_n-E_plantagineum 17610_c1_g6_i2_89_703_n-E_plantagineum 17665_c2_g1_i11_318_860_n-A_euchroma 17665_c2_g1_i12_318_860_n-A_euchroma 17665_c2_g1_i13_318_860_n-A_euchroma 17665_c2_g1_i15_318_860_n-A_euchroma 17665_c2_g1_i16_207_758_n-A_euchroma 17665_c2_g1_i17_318_860_n-A_euchroma 17665_c2_g1_i18_274_762_n-A_euchroma 17665_c2_g1_i1_207_695_n-A_euchroma 17665_c2_g1_i22_318_860_n-A_euchroma 17665_c2_g1_i23_318_860_n-A_euchroma 17665_c2_g1_i2_464_856_n-A_euchroma 17665_c2_g1_i3_318_860_n-A_euchroma 17665_c2_g1_i4_318_860_n-A_euchroma 17665_c2_g1_i9_318_797_n-A_euchroma 17683_c0_g1_i1_3_455_n-A_euchroma 17683_c2_g1_i1_268_690_p-A_euchroma 17704_c0_g7_i1_3_629_p-A_euchroma 18022_c0_g2_i1_192_911_n-A_euchroma 18022_c0_g2_i3_192_923_n-A_euchroma 18022_c0_g2_i4_192_896_n-A_euchroma 18022_c0_g2_i5_192_737_n-A_euchroma 18022_c0_g2_i6_192_641_n-A_euchroma 18093_c2_g1_i2_3_329_p-A_euchroma 18093_c2_g1_i4_3_329_p-A_euchroma 18093_c2_g1_i6_3_329_p-A_euchroma 18093_c2_g1_i9_3_329_p-A_euchroma 193121-A_chinensis 19883_c0_g1_i2_86_2002_n-L_officinale 19883_c0_g1_i3_132_1142_n-L_officinale 19883_c0_g1_i4_132_2048_n-L_officinale 19883_c0_g1_i6_132_1373_n-L_officinale 19883_c0_g1_i7_225_1247_n-L_officinale 19883_c0_g1_i8_86_535_n-L_officinale 19883_c0_g2_i1_2_793_p-L_officinale 19883_c0_g2_i1_911_1360_p-L_officinale 19883_c0_g2_i2_237_2153_p-L_officinale 19883_c0_g2_i3_1378_2484_p-L_officinale 19883_c0_g2_i3_237_1259_p-L_officinale 19904_c0_g1_i1_216_950_p-L_officinale 19904_c0_g1_i2_293_748_p-L_officinale 19904_c0_g1_i3_3_2561_p-L_officinale 19904_c0_g1_i4_293_748_p-L_officinale 19904_c0_g2_i1_313_2868_n-L_officinale 19904_c0_g2_i3_313_1758_n-L_officinale 2000204-E_acuminata 2000206-E_acuminata 2000258-E_acuminata 2000258-E_acuminata 2000354_-H_filiforme 2000355_-H_filiforme 2000390-E_acuminata 2000390-E_acuminata 2000671-H_greggii 2001173-E_acuminata 2001201-L_madreporoides 2001250-E_acuminata 2001285-M_paniculata 2001286-M_paniculata 2001338-E_acuminata 2001338-E_acuminata 2001700-H_mendocinum 2001869-E_acuminata 2002474-P_campanularia 2002475-P_campanularia 2002509-E_acuminata 2002534-M_paniculata 2002535-M_paniculata 2002645_-H_filiforme 2002645_-H_filiforme 2002791-H_tenellum-juvenile_leaf 2003102-E_acuminata 2003206-P_campanularia 2003282-H_greggii 2003283-H_greggii 2003300-H_greggii 2003301-H_greggii 2003302-H_greggii 2003303-H_greggii 2003383_-H_calcicola 2003404-M_paniculata 2003495-P_campanularia 2003556-M_paniculata 2003566-E_acuminata 2003630-M_paniculata 2003632-M_paniculata 2003785-E_acuminata 2003854_-H_filiforme 2003969-E_acuminata 2003970-E_acuminata 2004224-H_karwinsky 2004307-L_madreporoides 2004486-P_arenarium 2004934-H_greggii 2005452-P_campanularia 2005453-P_campanularia 2005454-P_campanularia 2005734_-H_filiforme 2005735_-H_filiforme 2005736_-H_filiforme 2005793-H_karwinsky 2005794-H_karwinsky 2005795-H_karwinsky 2005795-H_karwinsky 2006358_-H_calcicola 2006453-L_madreporoides 2006524-E_acuminata 2006595-E_acuminata 2006636-H_sp. 2006809-E_acuminata 2007123-P_arenarium 2007135_-H_filiforme 2007327-E_acuminata 2007613-E_acuminata 2007713-H_karwinsky 2007858-H_greggii 2008015-M_paniculata 20080_c0_g4_i2_3_407_p-L_officinale 2008143-H_greggii 2008271-M_paniculata 2008271-M_paniculata 2008686-M_paniculata 2008796-M_paniculata 2009005-L_madreporoides 2009006-L_madreporoides 2009152-M_paniculata 2009152-M_paniculata 2009313-P_arenarium 2009314-P_arenarium 2009778-H_karwinsky 2010169-L_madreporoides 2010326-E_acuminata 2010327-E_acuminata 2010345-M_paniculata 2010558-M_paniculata 2010661_-H_calcicola 2010662_-H_calcicola 2010663_-H_calcicola 2010835-M_paniculata 2011036_-H_calcicola 2011036_-H_calcicola 2011037_-H_calcicola 2011037_-H_calcicola 2011264-E_acuminata 2011554-M_paniculata 2011649-M_paniculata 2011733-M_paniculata 2011752_-H_filiforme 2012032-H_tenellum-juvenile_leaf 2012118-E_acuminata 2012119-E_acuminata 2012232_-H_texanum 2012233_-H_texanum 2012234_-H_texanum 2012320-M_paniculata 2012394_-H_filiforme 2012701-P_arenarium 2012702-P_arenarium 2012965-M_paniculata 2013064-H_greggii 2013065-H_greggii 2013213-E_acuminata 2013223-M_paniculata 2013223-M_paniculata 2013223-M_paniculata 2013582-H_mendocinum 2013638-M_paniculata 2013643-H_mendocinum 2013759-L_madreporoides 2013981-M_paniculata 2014011-H_greggii 2014134-L_madreporoides 2014927-H_greggii 2015067-H_greggii 2015068-H_sp. 2015371_-H_filiforme 2015443-M_paniculata 2015444-M_paniculata 2015481-E_acuminata 2015965-H_sp. 2016120-E_acuminata 2016386-P_arenarium 2016895-M_paniculata 2016982-M_paniculata 2017814_-H_calcicola 2017843-E_acuminata 2018195_-H_calcicola 2018320-M_paniculata 2018660-M_paniculata 2018857-H_sp. 2018861-E_acuminata 2018889-M_paniculata 2018962_-H_calcicola 2018963_-H_calcicola 2018964_-H_calcicola 2019563_-H_texanum 2019607-M_paniculata 2019769-H_sp. 2020115_-H_texanum 2020376_-H_calcicola 2020646_-H_texanum 2021184-H_karwinsky 2022056_-H_calcicola 2022108-H_sp. 2022952-H_karwinsky 2023825_-H_texanum 2024374_-H_texanum 2026027-H_convolvulaceum 2026147_-H_calcicola 2026148_-H_calcicola 2026547-H_tenellum-juvenile_leaf 2026602_-H_calcicola 2027523-H_racemosum 2027582-H_karwinsky 2028568_-H_texanum 2029071_-H_calcicola 2029109-H_karwinsky 2029201-H_karwinsky 2033485_-H_texanum 2035653_-H_texanum 2036849_-H_texanum 2039131-P_campanularia 2039441-P_campanularia 2039598-P_campanularia 2041787-P_campanularia 2042015-P_campanularia 2042015-P_campanularia 2042015-P_campanularia 2042053_-H_calcicola 2043420_-H_calcicola 2043420_-H_calcicola 2044206-P_campanularia 2045635_-H_calcicola 2046017-P_campanularia 20486_c0_g1_i2_77_535_n-L_officinale 20486_c0_g2_i1_3_821_p-L_officinale 20486_c1_g1_i1_26_562_n-L_officinale 20486_c1_g2_i1_2_871_n-L_officinale 20486_c1_g3_i1_3_722_p-L_officinale 20486_c1_g3_i2_3_875_p-L_officinale 20486_c5_g1_i1_181_831_n-L_officinale 2049190-H_mendocinum 2053053_-H_filiforme 2053111-H_mendocinum 2057715-H_greggii 2058025-H_greggii 2059274-M_paniculata 2059891-H_greggii 2060293_-H_filiforme 2061120_-H_filiforme 2061165-P_arenarium 2061165-P_arenarium 2062918-P_arenarium 2062929_-H_filiforme 2063589-H_greggii 2063801_-H_filiforme 2066088-L_madreporoides 2067737-M_paniculata 2069753-L_madreporoides 2071097-P_arenarium 2079319-H_sp. 2082156-E_acuminata 2082156-E_acuminata 2082156-E_acuminata 2083107-E_acuminata 2083321-H_sp. 2083806-H_sp. 2083871-E_acuminata 2085574-E_acuminata 2087146-H_tenellum-juvenile_leaf 2087146-H_tenellum-juvenile_leaf 2091121-H_tenellum-juvenile_leaf 20917_c0_g1_i1_1_597_p-L_officinale 20917_c0_g1_i2_1_663_p-L_officinale 20917_c0_g1_i3_1_459_p-L_officinale 20917_c1_g1_i10_109_522_p-L_officinale 20917_c1_g1_i11_178_495_n-L_officinale 20917_c1_g1_i12_1145_2146_n-L_officinale 20917_c1_g1_i12_139_846_n-L_officinale 20917_c1_g1_i12_2189_3154_p-L_officinale 20917_c1_g1_i12_3453_4160_p-L_officinale 20917_c1_g1_i13_139_2172_n-L_officinale 20917_c1_g1_i14_40_738_n-L_officinale 20917_c1_g1_i15_139_846_n-L_officinale 20917_c1_g1_i15_1487_2605_n-L_officinale 20917_c1_g1_i16_91_1221_n-L_officinale 20917_c1_g1_i17_80_1459_p-L_officinale 20917_c1_g1_i18_139_1794_n-L_officinale 20917_c1_g1_i18_1837_3456_p-L_officinale 20917_c1_g1_i19_23_559_n-L_officinale 20917_c1_g1_i1_139_846_n-L_officinale 20917_c1_g1_i1_1487_2227_n-L_officinale 20917_c1_g1_i1_2270_3889_p-L_officinale 20917_c1_g1_i20_1437_1991_p-L_officinale 20917_c1_g1_i20_80_949_p-L_officinale 20917_c1_g1_i21_91_2097_n-L_officinale 20917_c1_g1_i22_139_1794_n-L_officinale 20917_c1_g1_i22_1837_2802_p-L_officinale 20917_c1_g1_i22_3101_3808_p-L_officinale 20917_c1_g1_i23_629_1576_n-L_officinale 20917_c1_g1_i24_315_1262_n-L_officinale 20917_c1_g1_i25_80_1438_p-L_officinale 20917_c1_g1_i26_1060_2178_n-L_officinale 20917_c1_g1_i26_91_1002_n-L_officinale 20917_c1_g1_i27_466_966_n-L_officinale 20917_c1_g1_i27_80_580_p-L_officinale 20917_c1_g1_i28_1135_2253_n-L_officinale 20917_c1_g1_i28_139_1077_n-L_officinale 20917_c1_g1_i29_1145_2146_n-L_officinale 20917_c1_g1_i29_139_846_n-L_officinale 20917_c1_g1_i29_2189_3808_p-L_officinale 20917_c1_g1_i30_1239_2618_n-L_officinale 20917_c1_g1_i30_518_940_n-L_officinale 20917_c1_g1_i3_23_424_n-L_officinale 20917_c1_g1_i4_518_2266_n-L_officinale 20917_c1_g1_i5_178_1182_n-L_officinale 20917_c1_g1_i6_109_1485_p-L_officinale 20917_c1_g1_i8_1073_2020_n-L_officinale 20917_c1_g1_i8_178_885_n-L_officinale 20917_c1_g1_i9_1145_2524_n-L_officinale 20917_c1_g1_i9_139_846_n-L_officinale 20917_c1_g2_i1_646_2001_p-L_officinale 20917_c1_g2_i2_646_1956_p-L_officinale 20917_c1_g2_i4_403_717_p-L_officinale 20917_c1_g2_i6_646_1950_p-L_officinale 20917_c1_g2_i7_1_867_p-L_officinale 20917_c1_g2_i8_828_1367_p-L_officinale 20917_c1_g2_i9_304_990_p-L_officinale 20917_c1_g3_i1_13_1695_n-L_officinale 20917_c1_g3_i2_141_2090_n-L_officinale 20917_c1_g3_i3_141_1667_n-L_officinale 2098928-H_karwinsky 2098928-H_karwinsky 2099690-H_convolvulaceum 2099886-H_convolvulaceum 2100344-H_convolvulaceum 2100344-H_convolvulaceum 2100723-H_convolvulaceum 2104268-H_karwinsky 2104268-H_karwinsky 2104268-H_karwinsky 2105114-H_karwinsky 2106063-H_racemosum 2106370-H_karwinsky 2106561-H_karwinsky 2108594-H_karwinsky 2108866-H_karwinsky 21234_c0_g1_i11_79_534_n-L_officinale 21234_c0_g1_i1_79_534_n-L_officinale 21234_c0_g1_i5_79_636_n-L_officinale 21234_c0_g1_i6_79_534_n-L_officinale 21234_c0_g1_i7_79_636_n-L_officinale 21234_c0_g2_i4_1991_2548_p-L_officinale 2140243_-H_texanum 2140685_-H_texanum 2142153_-H_texanum 2146924_-H_texanum 2147443_-H_texanum 2148290_-H_texanum 2157973_-H_calcicola 2157973_-H_calcicola 2157973_-H_calcicola 2160889_-H_calcicola 2163019_-H_calcicola 2163522_-H_calcicola 2163522_-H_calcicola 2166990_-H_calcicola 2169137_-H_calcicola 2169137_-H_calcicola 2170378_-H_calcicola 2171303_-H_calcicola 22965_c0_g1_i1_7_405_n-A_euchroma 257411-A_chinensis 257421-A_chinensis 2854_c0_g1_i1_3_524_p-E_plantagineum 2854_c0_g1_i2_2_331_p-E_plantagineum 31062_c0_g1_i1_3_311_n-L_officinale 339531-A_chinensis 339541-A_chinensis 356851-A_chinensis 39629.g25693.t1_0-U_gibba 43604_c0_g1_i1_2_301_n-L_officinale 46724_c0_g1_i1_3_554_n-L_officinale 47355_c0_g1_i1_1_318_n-A_euchroma 48607_c0_g1_i1_2_349_p-L_officinale 54030_c0_g1_i1_3_422_p-L_officinale 5633_c0_g1_i1_25_504_n-A_euchroma 57251_c0_g1_i1_70_666_p-L_officinale 57479_c0_g1_i1_3_413_p-L_officinale 59663_c0_g1_i1_2_427_p-E_plantagineum 68628g00001.1-P_axillaris 7646_c1_g1_i1_1_948_p-E_plantagineum 9946_c0_g1_i1_86_637_n-L_officinale CDO98047.1-C_canephora CDO98582.1-C_canephora CDO98583.1-C_canephora CDO98584.1-C_canephora CDO98586.1-C_canephora CDO98588.1-C_canephora CDO98589.1-C_canephora CDO99670.1-C_canephora CDO99671.1-C_canephora CDO99672.1-C_canephora CDO99673.1-C_canephora CDO99704.1-C_canephora CDP04752.1-C_canephora CDP04889.1-C_canephora CDP04893.1-C_canephora CDP04897.1-C_canephora CDP04898.1-C_canephora CDP04899.1-C_canephora CDP09634.1-C_canephora CDP09635.1-C_canephora CDP11356.1-C_canephora CDP11357.1-C_canephora CDP11362.1-C_canephora CDP11363.1-C_canephora CDP11364.1-C_canephora CDP11365.1-C_canephora CDP11734.1-C_canephora CDP12668.1-C_canephora CDP16211.1-C_canephora CDP16212.1-C_canephora CDP17675.1-C_canephora CDP17686.1-C_canephora CDP19430.1-C_canephora CDP19431.1-C_canephora CDP19432.1-C_canephora CDP20316.1-C_canephora CDP20318.1-C_canephora CDP20442.1-C_canephora CDP20443.1-C_canephora CDP20472.1-C_canephora CDP20473.1-C_canephora CDP20777.1-C_canephora CDP21002.1-C_canephora CDP21285.1-C_canephora CDP21673.1-C_canephora CDP21825.1-C_canephora CDP22123.1-C_canephora CDP22172.1-C_canephora NP_001319837.1-A_thaliana NP_001319904.1-A_thaliana NP_001320019.1-A_thaliana NP_001320020.1-A_thaliana NP_001320039.1-A_thaliana NP_001320040.1-A_thaliana NP_001320041.1-A_thaliana NP_001320042.1-A_thaliana NP_001320044.1-A_thaliana NP_001320045.1-A_thaliana NP_001320503.1-A_thaliana NP_001320504.1-A_thaliana NP_001320505.1-A_thaliana NP_001320506.1-A_thaliana NP_001320507.1-A_thaliana NP_001320508.1-A_thaliana NP_001320509.1-A_thaliana NP_001326539.1-A_thaliana NP_001326540.1-A_thaliana NP_001326541.1-A_thaliana NP_001326542.1-A_thaliana NP_001326543.1-A_thaliana NP_001326544.1-A_thaliana NP_001326545.1-A_thaliana NP_001327991.1-A_thaliana NP_001328060.1-A_thaliana NP_001328061.1-A_thaliana NP_001328177.1-A_thaliana NP_001328210.1-A_thaliana NP_001328465.1-A_thaliana NP_001328557.1-A_thaliana NP_001328630.1-A_thaliana NP_001328631.1-A_thaliana NP_001328834.1-A_thaliana NP_001328835.1-A_thaliana NP_001328836.1-A_thaliana NP_001328837.1-A_thaliana NP_001328838.1-A_thaliana NP_001328839.1-A_thaliana NP_001328840.1-A_thaliana NP_001329009.1-A_thaliana NP_001329016.1-A_thaliana NP_001329426.1-A_thaliana NP_001329523.1-A_thaliana NP_001329524.1-A_thaliana NP_001329525.1-A_thaliana NP_001329527.1-A_thaliana NP_001329528.1-A_thaliana NP_001329566.1-A_thaliana NP_001329572.1-A_thaliana NP_001329689.1-A_thaliana NP_001329690.1-A_thaliana NP_001329691.1-A_thaliana NP_001329810.1-A_thaliana NP_001329890.1-A_thaliana NP_176368.4-A_thaliana NP_176919.2-A_thaliana NP_188224.1-A_thaliana NP_190172.1-A_thaliana NP_192429.1-A_thaliana NP_192885.1-A_thaliana NP_192886.1-A_thaliana NP_193872.2-A_thaliana NP_194046.2-A_thaliana NP_194050.2-A_thaliana NP_194054.3-A_thaliana NP_194058.2-A_thaliana NP_194061.2-A_thaliana NP_194062.1-A_thaliana NP_195594.1-A_thaliana NP_197348.1-A_thaliana NP_567677.1-A_thaliana NP_567678.1-A_thaliana NP_567679.2-A_thaliana NP_567680.5-A_thaliana NP_680732.1-A_thaliana NP_849425.1-A_thaliana NP_849426.1-A_thaliana XP_004232751.1-S_lycopersicum XP_004236409.1-S_lycopersicum XP_004236550.1-S_lycopersicum XP_004253524.4-S_lycopersicum XP_006343408.1-S_tuberosum XP_006352934.1-S_tuberosum XP_006356901.1-S_tuberosum XP_006356902.1-S_tuberosum XP_006365883.1-S_tuberosum XP_006365884.1-S_tuberosum XP_006366417.1-S_tuberosum XP_006366861.1-S_tuberosum XP_006367837.1-S_tuberosum XP_006368142.1-S_tuberosum XP_010314054.2-S_lycopersicum XP_010316618.1-S_lycopersicum XP_010316619.1-S_lycopersicum XP_010316620.1-S_lycopersicum XP_010316621.1-S_lycopersicum XP_010323780.1-S_lycopersicum XP_010325596.1-S_lycopersicum XP_010665661.1-B_vulgaris XP_010665662.1-B_vulgaris XP_010665705.2-B_vulgaris XP_010665893.1-B_vulgaris XP_010666132.1-B_vulgaris XP_010666173.1-B_vulgaris XP_010668063.1-B_vulgaris XP_010678975.1-B_vulgaris XP_010682278.1-B_vulgaris XP_010682279.1-B_vulgaris XP_010682925.1-B_vulgaris XP_010686896.1-B_vulgaris XP_010686898.1-B_vulgaris XP_010686899.1-B_vulgaris XP_010686901.1-B_vulgaris XP_010686902.1-B_vulgaris XP_010686905.1-B_vulgaris XP_010686941.1-B_vulgaris XP_010686942.1-B_vulgaris XP_010686944.1-B_vulgaris XP_010686945.1-B_vulgaris XP_010686952.1-B_vulgaris XP_010686954.1-B_vulgaris XP_010686955.1-B_vulgaris XP_010686956.1-B_vulgaris XP_010686957.1-B_vulgaris XP_010686961.1-B_vulgaris XP_010686962.1-B_vulgaris XP_010686970.1-B_vulgaris XP_010686994.1-B_vulgaris XP_010689610.1-B_vulgaris XP_010690633.1-B_vulgaris XP_012830070.1-E_guttata XP_012830071.1-E_guttata XP_012830073.1-E_guttata XP_012830074.1-E_guttata XP_012830075.1-E_guttata XP_012841174.1-E_guttata XP_012841177.1-E_guttata XP_012841178.1-E_guttata XP_012841182.1-E_guttata XP_012841183.1-E_guttata XP_012841231.1-E_guttata XP_012841232.1-E_guttata XP_012841233.1-E_guttata XP_012841234.1-E_guttata XP_012841569.1-E_guttata XP_012841703.1-E_guttata XP_012843086.1-E_guttata XP_012843481.1-E_guttata XP_012844747.1-E_guttata XP_012848425.1-E_guttata XP_012848426.1-E_guttata XP_012848427.1-E_guttata XP_012848431.1-E_guttata XP_012850115.1-E_guttata XP_012850839.1-E_guttata XP_012850896.1-E_guttata XP_012853634.1-E_guttata XP_012853635.1-E_guttata XP_012853636.1-E_guttata XP_012853637.1-E_guttata XP_012853638.1-E_guttata XP_012854091.1-E_guttata XP_012854212.1-E_guttata XP_012855785.1-E_guttata XP_012857173.1-E_guttata XP_012857193.1-E_guttata XP_012857424.1-E_guttata XP_015160119.1-S_tuberosum XP_015160120.1-S_tuberosum XP_015162541.1-S_tuberosum XP_015163461.1-S_tuberosum XP_015164115.1-S_tuberosum XP_015164532.1-S_tuberosum XP_015169722.1-S_tuberosum XP_015169732.1-S_tuberosum XP_015170170.1-S_tuberosum XP_016540645.1-C_annuum XP_016541125.1-C_annuum XP_016544154.1-C_annuum XP_016551766.1-C_annuum XP_016551767.1-C_annuum XP_016554998.1-C_annuum XP_016554999.1-C_annuum XP_016555001.1-C_annuum XP_016558402.1-C_annuum XP_016560067.1-C_annuum XP_016560068.1-C_annuum XP_016560069.1-C_annuum XP_016560070.1-C_annuum XP_016560071.1-C_annuum XP_016560072.1-C_annuum XP_016560073.1-C_annuum XP_016560074.1-C_annuum XP_016562739.1-C_annuum XP_016563766.1-C_annuum XP_016570457.1-C_annuum XP_016570458.1-C_annuum XP_016570460.1-C_annuum XP_016570469.1-C_annuum XP_016570527.1-C_annuum XP_016571677.1-C_annuum XP_016571680.1-C_annuum XP_016579829.1-C_annuum XP_016580709.1-C_annuum XP_016580710.1-C_annuum XP_016580711.1-C_annuum XP_016580712.1-C_annuum XP_016580713.1-C_annuum XP_016580714.1-C_annuum XP_017215605.1-D_carota XP_017216876.1-D_carota XP_017217066.1-D_carota XP_017217291.1-D_carota XP_017218278.1-D_carota XP_017218279.1-D_carota XP_017219880.1-D_carota XP_017219881.1-D_carota XP_017221052.1-D_carota XP_017225514.1-D_carota XP_017226112.1-D_carota XP_017227655.1-D_carota XP_017228388.1-D_carota XP_017229184.1-D_carota XP_017229185.1-D_carota XP_017229222.1-D_carota XP_017229424.1-D_carota XP_017230894.1-D_carota XP_017230902.1-D_carota XP_017230913.1-D_carota XP_017231604.1-D_carota XP_017231605.1-D_carota XP_017231606.1-D_carota XP_017231607.1-D_carota XP_017233728.1-D_carota XP_017233729.1-D_carota XP_017233730.1-D_carota XP_017233742.1-D_carota XP_017233748.1-D_carota XP_017234640.1-D_carota XP_017234641.1-D_carota XP_017234642.1-D_carota XP_017234643.1-D_carota XP_017234644.1-D_carota XP_017234646.1-D_carota XP_017234647.1-D_carota XP_017235062.1-D_carota XP_017236928.1-D_carota XP_017236929.1-D_carota XP_017236930.1-D_carota XP_017239021.1-D_carota XP_017239022.1-D_carota XP_017239023.1-D_carota XP_017239024.1-D_carota XP_017239025.1-D_carota XP_017239199.1-D_carota XP_017241530.1-D_carota XP_017242782.1-D_carota XP_017243302.1-D_carota XP_017243303.1-D_carota XP_017243304.1-D_carota XP_017243306.1-D_carota XP_017243307.1-D_carota XP_017247326.1-D_carota XP_017247327.1-D_carota XP_017252448.1-D_carota XP_017252506.1-D_carota XP_017252775.1-D_carota XP_017254220.1-D_carota XP_017254221.1-D_carota XP_017254222.1-D_carota XP_017254335.1-D_carota XP_017254348.1-D_carota XP_017255486.1-D_carota XP_019067323.2-S_lycopersicum XP_019067605.1-S_lycopersicum XP_019067883.1-S_lycopersicum XP_019070391.1-S_lycopersicum XP_019102787.1-B_vulgaris XP_019102834.1-B_vulgaris XP_019105924.1-B_vulgaris XP_019106717.1-B_vulgaris XP_019106718.1-B_vulgaris XP_019106724.1-B_vulgaris XP_019106725.1-B_vulgaris XP_019106726.1-B_vulgaris XP_019106727.1-B_vulgaris XP_019106728.1-B_vulgaris XP_019106729.1-B_vulgaris XP_019106795.1-B_vulgaris XP_019106825.1-B_vulgaris XP_019107466.1-B_vulgaris XP_021719324.1-C_quinoa XP_021719437.1-C_quinoa XP_021719465.1-C_quinoa XP_021719467.1-C_quinoa XP_021719469.1-C_quinoa XP_021719470.1-C_quinoa XP_021719471.1-C_quinoa XP_021719472.1-C_quinoa XP_021719473.1-C_quinoa XP_021719478.1-C_quinoa XP_021719479.1-C_quinoa XP_021719485.1-C_quinoa XP_021719487.1-C_quinoa XP_021719582.1-C_quinoa XP_021719600.1-C_quinoa XP_021719601.1-C_quinoa XP_021719608.1-C_quinoa XP_021719613.1-C_quinoa XP_021719614.1-C_quinoa XP_021719621.1-C_quinoa XP_021719622.1-C_quinoa XP_021719623.1-C_quinoa XP_021719624.1-C_quinoa XP_021719625.1-C_quinoa XP_021719626.1-C_quinoa XP_021719627.1-C_quinoa XP_021719628.1-C_quinoa XP_021719629.1-C_quinoa XP_021719631.1-C_quinoa XP_021719633.1-C_quinoa XP_021719634.1-C_quinoa XP_021723129.1-C_quinoa XP_021723571.1-C_quinoa XP_021723577.1-C_quinoa XP_021723587.1-C_quinoa XP_021723594.1-C_quinoa XP_021723600.1-C_quinoa XP_021726181.1-C_quinoa XP_021726237.1-C_quinoa XP_021726238.1-C_quinoa XP_021726239.1-C_quinoa XP_021726241.1-C_quinoa XP_021726242.1-C_quinoa XP_021726243.1-C_quinoa XP_021726246.1-C_quinoa XP_021726247.1-C_quinoa XP_021726249.1-C_quinoa XP_021726270.1-C_quinoa XP_021726271.1-C_quinoa XP_021726272.1-C_quinoa XP_021729913.1-C_quinoa XP_021730926.1-C_quinoa XP_021740951.1-C_quinoa XP_021743949.1-C_quinoa XP_021743950.1-C_quinoa XP_021743951.1-C_quinoa XP_021745118.1-C_quinoa XP_021745151.1-C_quinoa XP_021745152.1-C_quinoa XP_021745156.1-C_quinoa XP_021746889.1-C_quinoa XP_021746894.1-C_quinoa XP_021746898.1-C_quinoa XP_021746900.1-C_quinoa XP_021746906.1-C_quinoa XP_021749302.1-C_quinoa XP_021755330.1-C_quinoa XP_021764216.1-C_quinoa XP_021766696.1-C_quinoa XP_021766712.1-C_quinoa XP_021766964.1-C_quinoa XP_021766965.1-C_quinoa XP_021766966.1-C_quinoa XP_021766967.1-C_quinoa XP_025885208.1-S_lycopersicum XP_025885209.1-S_lycopersicum XP_025885210.1-S_lycopersicum XP_025887849.1-S_lycopersicum XP_025887939.1-S_lycopersicum XP_025887942.1-S_lycopersicum XP_025888028.1-S_lycopersicum
OG0000009: 00057.g5619.t1_0-U_gibba 00075.g6587.t1_0-U_gibba 00075.g6604.t1_0-U_gibba 00135.g9384.t1_0-U_gibba 00136.g9422.t1_0-U_gibba 00136.g9423.t1_0-U_gibba 00141.g9548.t1_2-U_gibba 00154.g9978.t1_0-U_gibba 00226.g11971.t1_0-U_gibba 00236.g12240.t1_0-U_gibba 00236.g12241.t1_0-U_gibba 00310.g13849.t1_0-U_gibba 00317.g13980.t1_0-U_gibba 00318.g13999.t1_0-U_gibba 00318.g14000.t1_0-U_gibba 00335.g14248.t1_0-U_gibba 00385g00132.1-P_axillaris 00412.g15550.t1_0-U_gibba 00434.g15837.t1_0-U_gibba 00447.g16039.t1_0-U_gibba 00456.g16157.t1_0-U_gibba 00542.g17181.t1_0-U_gibba 00628.g17887.t1_0-U_gibba 00637.g17945.t1_0-U_gibba 00671.g18245.t1_0-U_gibba 00705.g18481.t1_0-U_gibba 00740.g18715.t1_0-U_gibba 00753.g18800.t1_0-U_gibba 00847.g19289.t1_0-U_gibba 00847.g19290.t1_0-U_gibba 00908.g19578.t1_0-U_gibba 00931.g19675.t1_0-U_gibba 01035.g20021.t1_0-U_gibba 01078.g22747.t1_0-U_gibba 01306.g23150.t1_0-U_gibba 01360.g20631.t1_0-U_gibba 01524.g23525.t1_0-U_gibba 01682.g23698.t1_0-U_gibba 021484-RA-A_hypochondriacus 02167.g24047.t1_0-U_gibba 02171.g20835.t1_0-U_gibba 02583.g24202.t1_0-U_gibba 09958.g24698.t1_0-U_gibba 10264_c0_g1_i1_2232_2555_n-A_euchroma 10264_c0_g1_i2_739_1062_n-A_euchroma 11157.g24799.t1_0-U_gibba 11720_c0_g1_i1_1_384_p-A_euchroma 12105_c0_g1_i2_544_1188_p-A_euchroma 13127_c2_g2_i1_2_385_p-A_euchroma 13581_c2_g1_i1_3_440_p-A_euchroma 13581_c2_g1_i2_3_428_p-A_euchroma 13661_c3_g4_i1_1120_1764_n-A_euchroma 13661_c3_g4_i2_1142_1786_n-A_euchroma 13661_c3_g4_i3_515_1159_n-A_euchroma 13789_c2_g1_i4_2_589_p-E_plantagineum 13789_c2_g1_i5_2_589_p-E_plantagineum 13983_c1_g1_i1_3_407_p-A_euchroma 13983_c1_g1_i2_3_596_p-A_euchroma 13983_c1_g1_i3_3_389_p-A_euchroma 13983_c1_g1_i4_3_314_p-A_euchroma 13990_c4_g1_i1_2_565_p-A_euchroma 13990_c4_g1_i2_2_748_p-A_euchroma 13990_c4_g2_i1_1_375_p-A_euchroma 13990_c4_g2_i2_1_372_p-A_euchroma 13990_c4_g2_i2_488_796_p-A_euchroma 13990_c4_g2_i5_1_393_p-A_euchroma 13990_c4_g2_i5_412_720_p-A_euchroma 13990_c5_g1_i10_3_377_p-A_euchroma 13990_c5_g1_i1_2_745_p-A_euchroma 13990_c5_g1_i2_2_745_p-A_euchroma 13990_c5_g1_i3_3_377_p-A_euchroma 13990_c5_g1_i6_1_699_p-A_euchroma 13990_c5_g1_i7_1_891_p-A_euchroma 13990_c5_g2_i1_1_612_p-A_euchroma 13990_c5_g3_i1_1_339_p-A_euchroma 13990_c5_g3_i3_3_341_p-A_euchroma 13990_c5_g5_i1_3_443_p-A_euchroma 14036_c4_g1_i1_438_818_n-A_euchroma 14036_c4_g1_i2_438_818_n-A_euchroma 14036_c4_g1_i3_438_818_n-A_euchroma 14426_c3_g1_i1_1_435_p-A_euchroma 14426_c3_g2_i2_2_517_p-A_euchroma 14426_c3_g2_i3_1_300_p-A_euchroma 14426_c3_g7_i1_1_453_p-A_euchroma 14426_c3_g7_i2_1_453_p-A_euchroma 14426_c4_g1_i1_62_454_n-A_euchroma 14426_c4_g1_i2_131_547_n-A_euchroma 14426_c4_g1_i4_111_503_n-A_euchroma 14426_c4_g1_i5_111_527_n-A_euchroma 14426_c4_g1_i6_93_509_n-A_euchroma 14426_c4_g1_i7_111_503_n-A_euchroma 14563_c4_g2_i1_1_444_p-A_euchroma 14563_c4_g2_i4_2_535_p-A_euchroma 14563_c4_g2_i6_2_376_p-A_euchroma 14563_c4_g3_i1_1_375_p-A_euchroma 14825_c4_g4_i1_1_414_n-A_euchroma 14825_c4_g4_i3_61_438_n-A_euchroma 14887.g25048.t1_0-U_gibba 15006.g25057.t1_0-U_gibba 15017_c3_g1_i10_345_857_p-A_euchroma 15017_c3_g1_i1_345_857_p-A_euchroma 15017_c3_g1_i4_3_1385_p-A_euchroma 15017_c3_g1_i5_345_1385_p-A_euchroma 15017_c3_g1_i6_345_1385_p-A_euchroma 15017_c3_g1_i7_345_1253_p-A_euchroma 15017_c3_g1_i8_2_979_p-A_euchroma 15017_c3_g1_i9_345_1253_p-A_euchroma 15300_c4_g1_i4_763_1113_p-A_euchroma 15300_c4_g1_i6_1004_1345_p-A_euchroma 15507_c3_g2_i1_2_409_p-A_euchroma 15507_c3_g2_i2_2_409_p-A_euchroma 15571_c1_g1_i2_1349_2530_n-A_euchroma 159491-A_chinensis 16045_c1_g1_i2_3_791_p-A_euchroma 16205_c4_g3_i1_2855_3553_p-A_euchroma 16205_c4_g3_i2_2320_3018_p-A_euchroma 16205_c4_g3_i3_3092_3790_p-A_euchroma 16455_c3_g2_i10_1_558_p-A_euchroma 16455_c3_g2_i11_1_426_p-A_euchroma 16455_c3_g2_i12_1_675_p-A_euchroma 16455_c3_g2_i1_2_397_p-A_euchroma 16455_c3_g2_i4_1_675_p-A_euchroma 16455_c3_g2_i5_1_636_p-A_euchroma 16455_c3_g2_i7_1_528_p-A_euchroma 16455_c3_g2_i8_1_438_p-A_euchroma 16455_c3_g2_i9_3_446_p-A_euchroma 16455_c6_g1_i1_1_315_p-A_euchroma 16485_c4_g5_i1_2_493_n-A_euchroma 16513_c2_g2_i2_2_418_p-A_euchroma 16513_c2_g2_i3_2_385_p-A_euchroma 16513_c2_g2_i8_2_460_p-A_euchroma 16513_c2_g5_i1_3_698_p-A_euchroma 16513_c2_g5_i2_3_698_p-A_euchroma 17251_c7_g1_i1_23_358_n-E_plantagineum 17305_c1_g1_i5_2_2596_n-E_plantagineum 17467_c4_g5_i1_518_844_n-A_euchroma 17467_c4_g5_i2_2467_2793_n-A_euchroma 17615_c3_g2_i1_119_754_n-A_euchroma 17615_c3_g3_i2_366_770_n-A_euchroma 17615_c3_g4_i5_1_321_n-A_euchroma 17615_c3_g6_i2_1_333_n-A_euchroma 17615_c3_g7_i1_3_392_n-A_euchroma 17615_c3_g9_i1_3_326_n-A_euchroma 17627_c1_g1_i1_1_396_n-A_euchroma 17780_c0_g1_i1_3_395_p-A_euchroma 17780_c1_g1_i1_1_465_p-A_euchroma 17780_c2_g3_i1_2_313_p-A_euchroma 17780_c2_g3_i2_2_313_p-A_euchroma 17780_c2_g3_i3_2_313_p-A_euchroma 17810_c1_g1_i2_3_452_n-A_euchroma 17810_c2_g2_i3_1_525_p-A_euchroma 17810_c2_g2_i4_1_729_p-A_euchroma 17810_c2_g2_i7_3_530_p-A_euchroma 17929_c1_g1_i4_2_319_n-A_euchroma 17929_c2_g1_i13_1_936_p-A_euchroma 17929_c2_g1_i15_1_342_p-A_euchroma 17929_c2_g1_i16_3_1136_p-A_euchroma 17929_c2_g1_i17_1_639_p-A_euchroma 17929_c2_g1_i18_1_576_p-A_euchroma 17929_c2_g1_i19_1_936_p-A_euchroma 17929_c2_g1_i20_1_396_p-A_euchroma 17929_c2_g1_i23_3_1166_p-A_euchroma 17929_c2_g1_i2_3_1166_p-A_euchroma 17929_c2_g1_i3_3_1136_p-A_euchroma 17929_c2_g1_i4_3_878_p-A_euchroma 17929_c2_g1_i5_1_693_p-A_euchroma 17929_c2_g1_i6_1_789_p-A_euchroma 17929_c2_g1_i7_3_593_p-A_euchroma 17929_c2_g1_i8_3_1079_p-A_euchroma 17929_c2_g2_i1_3_365_p-A_euchroma 17929_c4_g1_i1_3_320_p-A_euchroma 17972_c0_g1_i1_3_1244_p-A_euchroma 17972_c0_g1_i2_3_1307_p-A_euchroma 17972_c2_g2_i1_40_1989_n-A_euchroma 17972_c2_g2_i2_40_2910_n-A_euchroma 17972_c2_g2_i3_40_1158_n-A_euchroma 17972_c2_g2_i4_40_828_n-A_euchroma 17972_c2_g2_i5_40_828_n-A_euchroma 17972_c2_g2_i6_1_1203_n-A_euchroma 17972_c2_g3_i1_2_1228_n-A_euchroma 17972_c2_g6_i1_3_635_n-A_euchroma 17972_c2_g7_i1_2_346_n-A_euchroma 18035_c3_g2_i10_3_1049_p-A_euchroma 18035_c3_g2_i11_3_1160_p-A_euchroma 18035_c3_g2_i12_2_958_p-A_euchroma 18035_c3_g2_i14_1_381_p-A_euchroma 18035_c3_g2_i15_3_965_p-A_euchroma 18035_c3_g2_i16_3_695_p-A_euchroma 18035_c3_g2_i19_3_731_p-A_euchroma 18035_c3_g2_i20_3_1163_p-A_euchroma 18035_c3_g2_i21_2_649_p-A_euchroma 18035_c3_g2_i2_3_1163_p-A_euchroma 18035_c3_g2_i3_3_854_p-A_euchroma 18035_c3_g2_i6_1_624_p-A_euchroma 18035_c3_g2_i7_3_854_p-A_euchroma 18035_c3_g2_i8_3_1079_p-A_euchroma 18035_c3_g2_i9_2_844_p-A_euchroma 18070_c0_g1_i1_2_448_p-A_euchroma 18109_c0_g1_i1_2_346_p-A_euchroma 18109_c6_g1_i2_2_307_p-A_euchroma 18109_c6_g1_i3_2_346_p-A_euchroma 18109_c6_g2_i1_1_747_p-A_euchroma 18109_c6_g2_i6_3_335_p-A_euchroma 18159_c6_g2_i1_111_1826_n-A_euchroma 18159_c6_g2_i2_146_1861_n-A_euchroma 18159_c6_g2_i3_121_1803_n-A_euchroma 18159_c6_g2_i4_185_1648_n-A_euchroma 18165_c7_g2_i6_1_327_p-A_euchroma 18165_c7_g3_i1_1_777_p-A_euchroma 18165_c7_g3_i2_1_996_p-A_euchroma 18177_c3_g2_i1_1_645_p-A_euchroma 18177_c3_g2_i3_500_1351_p-A_euchroma 18177_c3_g2_i4_2_649_p-A_euchroma 18828.g25228.t1_0-U_gibba 2000263-L_madreporoides 2000874-L_madreporoides 2001566-P_arenarium 2001569-P_arenarium 2002124-P_arenarium 2002157-P_arenarium 2002611-H_racemosum 2002672-H_greggii 2002832-L_madreporoides 2003034-P_arenarium 2003117-H_mendocinum 2003662-P_arenarium 2004046-P_arenarium 2004148_-H_filiforme 2004149_-H_filiforme 2004150_-H_filiforme 2004207-L_madreporoides 2004213-L_madreporoides 2004441-P_arenarium 2004602-L_madreporoides 2004924-H_tenellum-juvenile_leaf 2005052-H_karwinsky 2005382_-H_filiforme 2005383_-H_filiforme 2005731-L_madreporoides 2005744-E_acuminata 2005770-H_karwinsky 2005981-P_arenarium 2005985-E_acuminata 2006315-P_arenarium 2006725-E_acuminata 2006794-L_madreporoides 2006816-L_madreporoides 2006833-L_madreporoides 2007299-P_arenarium 2007435_-H_filiforme 2007569-P_arenarium 2007619-P_arenarium 2007657-P_arenarium 2007712-L_madreporoides 2008026-H_sp. 2008089-E_acuminata 2008290_-H_filiforme 2008335-H_tenellum-juvenile_leaf 2008546-M_paniculata 2008559-P_arenarium 2008597-H_tenellum-juvenile_leaf 2009399-P_arenarium 2009416-L_madreporoides 2009677-E_acuminata 2009678-E_acuminata 2009771-P_arenarium 2010129-P_arenarium 2010145-P_arenarium 2010194-P_arenarium 2010203-L_madreporoides 2010552-L_madreporoides 2011017_-H_filiforme 2011121-L_madreporoides 2011122-L_madreporoides 2011143-P_arenarium 2011229-H_greggii 2011284-P_arenarium 2011445-P_arenarium 2011509-E_acuminata 2011653-P_arenarium 2012392-P_arenarium 2012418-P_arenarium 2012621_-H_texanum 2012745-P_arenarium 2012747-H_mendocinum 2012928-L_madreporoides 2012929-L_madreporoides 2013028-E_acuminata 2013406-H_karwinsky 2013511-P_arenarium 2013847-P_arenarium 2013855-P_arenarium 2014263_-H_filiforme 2014347-L_madreporoides 2014673-L_madreporoides 2014780-H_racemosum 2014800-P_arenarium 2014832-H_mendocinum 2015284-L_madreporoides 2015446-H_greggii 2015607-H_greggii 2015687-P_arenarium 2015837-H_karwinsky 2015838-H_karwinsky 2016158-E_acuminata 2016256_-H_filiforme 2016780-E_acuminata 2019955-H_sp. 2020797-H_tenellum-juvenile_leaf 2021171_-H_calcicola 2021370-H_sp. 2021782-H_sp. 2022402-H_tenellum-juvenile_leaf 2023362-H_karwinsky 2023691-H_convolvulaceum 2023691-H_convolvulaceum 2024579-H_karwinsky 2025636-H_racemosum 2026114_-H_calcicola 2026115_-H_calcicola 2026415-H_karwinsky 2027315-H_karwinsky 2027316-H_karwinsky 2027317-H_karwinsky 2028793-H_karwinsky 2028917-H_karwinsky 2030103-H_karwinsky 2030393_-H_texanum 2034267_-H_texanum 2036447_-H_texanum 2042816_-H_calcicola 2048713_-H_calcicola 2049631-H_mendocinum 2051320-H_mendocinum 2055427-H_mendocinum 2058106_-H_filiforme 2059600-P_arenarium 2060086-P_arenarium 2060214-L_madreporoides 2060533_-H_filiforme 2060785-L_madreporoides 2060870-L_madreporoides 2061326-P_arenarium 2061514-P_arenarium 2062013-L_madreporoides 2062221-P_arenarium 2062324-P_arenarium 2062360-L_madreporoides 2062417-P_arenarium 2062512-P_arenarium 2063061-P_arenarium 2063139-L_madreporoides 2063241-L_madreporoides 2063311-P_arenarium 2063464-P_arenarium 2063465-L_madreporoides 2063518-L_madreporoides 2063793-P_arenarium 2064069-H_greggii 2064139-L_madreporoides 2064931-P_arenarium 2064956-P_arenarium 2064967-P_arenarium 2065806-P_arenarium 2065816-P_arenarium 2065986-P_arenarium 2066485-P_arenarium 2066724-P_arenarium 2067208-P_arenarium 2067871-P_arenarium 2067889-L_madreporoides 2068247-L_madreporoides 2068307-L_madreporoides 2068337-P_arenarium 2068590-L_madreporoides 2068633-L_madreporoides 2068958-P_arenarium 2070148-L_madreporoides 2070505-P_arenarium 2071945-P_arenarium 2072010-P_arenarium 2078167-E_acuminata 2079181-H_sp. 2080853-E_acuminata 2081848-H_tenellum-juvenile_leaf 2081848-H_tenellum-juvenile_leaf 2081848-H_tenellum-juvenile_leaf 2081982-H_tenellum-juvenile_leaf 2082744-H_tenellum-juvenile_leaf 2082744-H_tenellum-juvenile_leaf 2083026-E_acuminata 2083183-H_sp. 2083606-H_tenellum-juvenile_leaf 2083830-H_tenellum-juvenile_leaf 2084018-E_acuminata 2085751-H_tenellum-juvenile_leaf 2086058-E_acuminata 2088864-H_tenellum-juvenile_leaf 2089767-H_tenellum-juvenile_leaf 2090430-H_tenellum-juvenile_leaf 2093601-H_tenellum-juvenile_leaf 2095400-H_convolvulaceum 2095477-H_tenellum-juvenile_leaf 2097521-H_convolvulaceum 2098451-H_racemosum 2101496-H_convolvulaceum 21034_c1_g4_i1_925_1596_n-L_officinale 21034_c1_g5_i2_1509_2180_p-L_officinale 21034_c1_g5_i3_1125_1796_p-L_officinale 21034_c1_g5_i4_1509_2180_p-L_officinale 2104273-H_karwinsky 2105029-H_racemosum 2105254-H_karwinsky 2105830-H_karwinsky 2106610-H_karwinsky 2108056-H_karwinsky 2110032-H_karwinsky 2141384_-H_texanum 2142816_-H_texanum 2142922_-H_texanum 2142940_-H_texanum 2148612_-H_texanum 2158010_-H_calcicola 2158010_-H_calcicola 21603_c1_g6_i2_2_619_p-L_officinale 21603_c1_g6_i2_956_1339_p-L_officinale 21603_c1_g8_i1_109_957_n-L_officinale 2162001_-H_calcicola 2162863_-H_calcicola 2162942_-H_calcicola 2162942_-H_calcicola 2163552_-H_calcicola 2164876_-H_calcicola 2166018_-H_calcicola 2167751_-H_calcicola 2167910_-H_calcicola 2168644_-H_calcicola 2169601_-H_calcicola 2169822_-H_calcicola 2170165_-H_calcicola 2171283_-H_calcicola 22747.g25351.t1_0-U_gibba 24962_c0_g1_i1_3_482_n-L_officinale 25432_c0_g1_i1_2_382_n-L_officinale 25784_c0_g1_i1_3_695_p-A_euchroma 2598_c0_g1_i1_2_508_p-A_euchroma 26384_c0_g1_i1_2_544_n-E_plantagineum 27911.g25486.t1_0-U_gibba 297001-A_chinensis 321641-A_chinensis 32263.g25567.t1_0-U_gibba 3393_c0_g1_i1_2_775_p-A_euchroma 3393_c0_g1_i2_3_1172_p-A_euchroma 38235_c0_g1_i1_2_412_p-A_euchroma 41633.g25723.t1_0-U_gibba 42425_c0_g1_i1_3_371_p-E_plantagineum 44413_c0_g1_i1_3_314_n-L_officinale 46101_c0_g1_i1_2_328_n-A_euchroma 55556_c0_g1_i1_1_345_p-A_euchroma 5613_c0_g1_i1_312_668_n-E_plantagineum 5715_c0_g1_i1_1141_1524_p-A_euchroma 5715_c0_g1_i1_1521_2147_p-A_euchroma 57764_c0_g1_i1_3_623_n-E_plantagineum 58058_c0_g1_i1_1_588_n-A_euchroma 58936_c0_g1_i1_1_495_n-E_plantagineum 59317_c0_g1_i1_1_417_p-A_euchroma 59907_c0_g1_i1_1_369_n-A_euchroma 6018_c0_g1_i1_183_650_p-L_officinale 6079_c0_g1_i1_3_503_p-E_plantagineum 60805_c0_g1_i1_3_335_p-A_euchroma 66228_c0_g1_i1_2_520_p-E_plantagineum 6905_c0_g1_i2_3_323_n-L_officinale 71070_c0_g1_i1_1_312_n-A_euchroma 74036_c0_g1_i1_3_602_p-A_euchroma 7678_c0_g1_i1_3_2213_p-E_plantagineum 9789_c0_g2_i1_3_437_p-A_euchroma NP_174960.1-A_thaliana XP_004228855.1-S_lycopersicum XP_004228976.1-S_lycopersicum XP_004234875.1-S_lycopersicum XP_004234918.1-S_lycopersicum XP_004235148.1-S_lycopersicum XP_004239530.1-S_lycopersicum XP_004239548.1-S_lycopersicum XP_004243103.1-S_lycopersicum XP_004247260.1-S_lycopersicum XP_004250664.1-S_lycopersicum XP_004250674.1-S_lycopersicum XP_004250797.1-S_lycopersicum XP_004250824.1-S_lycopersicum XP_010314392.1-S_lycopersicum XP_010315582.1-S_lycopersicum XP_010316672.1-S_lycopersicum XP_010318646.1-S_lycopersicum XP_010319622.1-S_lycopersicum XP_010319627.1-S_lycopersicum XP_010319630.1-S_lycopersicum XP_010319646.1-S_lycopersicum XP_010319988.1-S_lycopersicum XP_010322277.1-S_lycopersicum XP_010323541.1-S_lycopersicum XP_010326461.1-S_lycopersicum XP_010666073.1-B_vulgaris XP_010666315.1-B_vulgaris XP_010666675.1-B_vulgaris XP_010666685.1-B_vulgaris XP_010667762.1-B_vulgaris XP_010668428.1-B_vulgaris XP_010668474.1-B_vulgaris XP_010669157.1-B_vulgaris XP_010669206.1-B_vulgaris XP_010670289.1-B_vulgaris XP_010670395.1-B_vulgaris XP_010672576.1-B_vulgaris XP_010674579.1-B_vulgaris XP_010675137.2-B_vulgaris XP_010675340.1-B_vulgaris XP_010677026.1-B_vulgaris XP_010678238.1-B_vulgaris XP_010681528.1-B_vulgaris XP_010681838.1-B_vulgaris XP_010681869.1-B_vulgaris XP_010682066.1-B_vulgaris XP_010682569.1-B_vulgaris XP_010684432.1-B_vulgaris XP_010684468.1-B_vulgaris XP_010684575.1-B_vulgaris XP_010684897.1-B_vulgaris XP_010684904.1-B_vulgaris XP_010685073.1-B_vulgaris XP_010686126.1-B_vulgaris XP_010687153.1-B_vulgaris XP_010687194.1-B_vulgaris XP_010687372.1-B_vulgaris XP_010689514.1-B_vulgaris XP_010689806.1-B_vulgaris XP_010691901.1-B_vulgaris XP_010692571.1-B_vulgaris XP_010692735.1-B_vulgaris XP_010693133.1-B_vulgaris XP_010693273.1-B_vulgaris XP_010693419.1-B_vulgaris XP_010693878.1-B_vulgaris XP_010694611.1-B_vulgaris XP_010694727.1-B_vulgaris XP_010694889.1-B_vulgaris XP_010695109.1-B_vulgaris XP_010695337.1-B_vulgaris XP_012828228.1-E_guttata XP_012829653.1-E_guttata XP_012829796.1-E_guttata XP_012829985.1-E_guttata XP_012832673.1-E_guttata XP_012833417.1-E_guttata XP_012836150.1-E_guttata XP_012836311.1-E_guttata XP_012837665.1-E_guttata XP_012837809.1-E_guttata XP_012843408.1-E_guttata XP_012845856.1-E_guttata XP_012847898.1-E_guttata XP_012848285.1-E_guttata XP_012853857.1-E_guttata XP_012857029.1-E_guttata XP_015158258.1-S_tuberosum XP_015158277.1-S_tuberosum XP_015158870.1-S_tuberosum XP_015159065.1-S_tuberosum XP_015159078.1-S_tuberosum XP_015159115.1-S_tuberosum XP_015159122.1-S_tuberosum XP_015159124.1-S_tuberosum XP_015159591.1-S_tuberosum XP_015159593.1-S_tuberosum XP_015159649.1-S_tuberosum XP_015159696.1-S_tuberosum XP_015159715.1-S_tuberosum XP_015159729.1-S_tuberosum XP_015159809.1-S_tuberosum XP_015160230.1-S_tuberosum XP_015160231.1-S_tuberosum XP_015160318.1-S_tuberosum XP_015160334.1-S_tuberosum XP_015160342.1-S_tuberosum XP_015160407.1-S_tuberosum XP_015160865.1-S_tuberosum XP_015160873.1-S_tuberosum XP_015161025.1-S_tuberosum XP_015161076.1-S_tuberosum XP_015161077.1-S_tuberosum XP_015161078.1-S_tuberosum XP_015161120.1-S_tuberosum XP_015161139.1-S_tuberosum XP_015161172.1-S_tuberosum XP_015161184.1-S_tuberosum XP_015161340.1-S_tuberosum XP_015161346.1-S_tuberosum XP_015161370.1-S_tuberosum XP_015161377.1-S_tuberosum XP_015161561.1-S_tuberosum XP_015161570.1-S_tuberosum XP_015161579.1-S_tuberosum XP_015161586.1-S_tuberosum XP_015161588.1-S_tuberosum XP_015161807.1-S_tuberosum XP_015161830.1-S_tuberosum XP_015161846.1-S_tuberosum XP_015161872.1-S_tuberosum XP_015161980.1-S_tuberosum XP_015162113.1-S_tuberosum XP_015162301.1-S_tuberosum XP_015162316.1-S_tuberosum XP_015162430.1-S_tuberosum XP_015162831.1-S_tuberosum XP_015162835.1-S_tuberosum XP_015162958.1-S_tuberosum XP_015162964.1-S_tuberosum XP_015162965.1-S_tuberosum XP_015163238.1-S_tuberosum XP_015163250.1-S_tuberosum XP_015163312.1-S_tuberosum XP_015163438.1-S_tuberosum XP_015163817.1-S_tuberosum XP_015163890.1-S_tuberosum XP_015163896.1-S_tuberosum XP_015165286.1-S_tuberosum XP_015165372.1-S_tuberosum XP_015165373.1-S_tuberosum XP_015165400.1-S_tuberosum XP_015165475.1-S_tuberosum XP_015165551.1-S_tuberosum XP_015165782.1-S_tuberosum XP_015166018.1-S_tuberosum XP_015166233.1-S_tuberosum XP_015166991.1-S_tuberosum XP_015167078.1-S_tuberosum XP_015167109.1-S_tuberosum XP_015167110.1-S_tuberosum XP_015167280.1-S_tuberosum XP_015167327.1-S_tuberosum XP_015167684.1-S_tuberosum XP_015167786.1-S_tuberosum XP_015167991.1-S_tuberosum XP_015168051.1-S_tuberosum XP_015168355.1-S_tuberosum XP_015168358.1-S_tuberosum XP_015168627.1-S_tuberosum XP_015168629.1-S_tuberosum XP_015168903.1-S_tuberosum XP_015169221.1-S_tuberosum XP_015169226.1-S_tuberosum XP_015169240.1-S_tuberosum XP_015169261.1-S_tuberosum XP_015169420.1-S_tuberosum XP_015169533.1-S_tuberosum XP_015169789.1-S_tuberosum XP_015169925.1-S_tuberosum XP_015170095.1-S_tuberosum XP_015170111.1-S_tuberosum XP_015170118.1-S_tuberosum XP_015170387.1-S_tuberosum XP_015170477.1-S_tuberosum XP_015170638.1-S_tuberosum XP_015170697.1-S_tuberosum XP_015170717.1-S_tuberosum XP_015170786.1-S_tuberosum XP_016540725.1-C_annuum XP_016540766.1-C_annuum XP_016540798.1-C_annuum XP_016540849.1-C_annuum XP_016540876.1-C_annuum XP_016540885.1-C_annuum XP_016540926.1-C_annuum XP_016540931.1-C_annuum XP_016540981.1-C_annuum XP_016544231.1-C_annuum XP_016544292.1-C_annuum XP_016544979.1-C_annuum XP_016544980.1-C_annuum XP_016546267.1-C_annuum XP_016546290.1-C_annuum XP_016546316.1-C_annuum XP_016546324.1-C_annuum XP_016546418.1-C_annuum XP_016546446.1-C_annuum XP_016546492.1-C_annuum XP_016546571.1-C_annuum XP_016548601.1-C_annuum XP_016549182.1-C_annuum XP_016549188.1-C_annuum XP_016549244.1-C_annuum XP_016549287.1-C_annuum XP_016549318.1-C_annuum XP_016549319.1-C_annuum XP_016549349.1-C_annuum XP_016549462.1-C_annuum XP_016552696.1-C_annuum XP_016552697.1-C_annuum XP_016552698.1-C_annuum XP_016553031.1-C_annuum XP_016553067.1-C_annuum XP_016553251.1-C_annuum XP_016553787.1-C_annuum XP_016553817.1-C_annuum XP_016553933.1-C_annuum XP_016555015.1-C_annuum XP_016555016.1-C_annuum XP_016555403.1-C_annuum XP_016555467.1-C_annuum XP_016555839.1-C_annuum XP_016557398.1-C_annuum XP_016557442.1-C_annuum XP_016557573.1-C_annuum XP_016558057.1-C_annuum XP_016558109.1-C_annuum XP_016558144.1-C_annuum XP_016558185.1-C_annuum XP_016558297.1-C_annuum XP_016558338.1-C_annuum XP_016560044.1-C_annuum XP_016560898.1-C_annuum XP_016561917.1-C_annuum XP_016562075.1-C_annuum XP_016564045.1-C_annuum XP_016564226.1-C_annuum XP_016566741.1-C_annuum XP_016566768.1-C_annuum XP_016566996.1-C_annuum XP_016567047.1-C_annuum XP_016567091.1-C_annuum XP_016567099.1-C_annuum XP_016567113.1-C_annuum XP_016567134.1-C_annuum XP_016567142.1-C_annuum XP_016567238.1-C_annuum XP_016570752.1-C_annuum XP_016570888.1-C_annuum XP_016570949.1-C_annuum XP_016570971.1-C_annuum XP_016570980.1-C_annuum XP_016570994.1-C_annuum XP_016571028.1-C_annuum XP_016571042.1-C_annuum XP_016571054.1-C_annuum XP_016571060.1-C_annuum XP_016571089.1-C_annuum XP_016571114.1-C_annuum XP_016572553.1-C_annuum XP_016574020.1-C_annuum XP_016574154.1-C_annuum XP_016574175.1-C_annuum XP_016574176.1-C_annuum XP_016574193.1-C_annuum XP_016574214.1-C_annuum XP_016574222.1-C_annuum XP_016574243.1-C_annuum XP_016574256.1-C_annuum XP_016574322.1-C_annuum XP_016576307.1-C_annuum XP_016576322.1-C_annuum XP_016576558.1-C_annuum XP_016576612.1-C_annuum XP_016576627.1-C_annuum XP_016576654.1-C_annuum XP_016576669.1-C_annuum XP_016576722.1-C_annuum XP_016576774.1-C_annuum XP_016578796.1-C_annuum XP_016578798.1-C_annuum XP_016578866.1-C_annuum XP_016578869.1-C_annuum XP_016578906.1-C_annuum XP_016578915.1-C_annuum XP_016578979.1-C_annuum XP_016579080.1-C_annuum XP_016581668.1-C_annuum XP_016581706.1-C_annuum XP_016581745.1-C_annuum XP_017218446.1-D_carota XP_017224824.1-D_carota XP_017224825.1-D_carota XP_017224826.1-D_carota XP_017228062.1-D_carota XP_017228658.1-D_carota XP_017233137.1-D_carota XP_017235317.1-D_carota XP_017235318.1-D_carota XP_017235319.1-D_carota XP_017235320.1-D_carota XP_017235321.1-D_carota XP_017235323.1-D_carota XP_017235324.1-D_carota XP_017235325.1-D_carota XP_017239891.1-D_carota XP_017247044.1-D_carota XP_017247055.1-D_carota XP_017250689.1-D_carota XP_019066930.1-S_lycopersicum XP_019066969.1-S_lycopersicum XP_019067544.1-S_lycopersicum XP_019067689.1-S_lycopersicum XP_019067971.1-S_lycopersicum XP_019068171.1-S_lycopersicum XP_019068947.1-S_lycopersicum XP_019068956.1-S_lycopersicum XP_019069476.1-S_lycopersicum XP_019069486.1-S_lycopersicum XP_019069505.1-S_lycopersicum XP_019069815.1-S_lycopersicum XP_019069875.1-S_lycopersicum XP_019070674.1-S_lycopersicum XP_019070688.1-S_lycopersicum XP_019070690.1-S_lycopersicum XP_019071097.1-S_lycopersicum XP_019071459.1-S_lycopersicum XP_019071466.1-S_lycopersicum XP_019071471.1-S_lycopersicum XP_019071478.1-S_lycopersicum XP_019071480.1-S_lycopersicum XP_019102863.1-B_vulgaris XP_019103009.1-B_vulgaris XP_019103060.1-B_vulgaris XP_019103143.1-B_vulgaris XP_019103188.1-B_vulgaris XP_019103271.1-B_vulgaris XP_019103356.1-B_vulgaris XP_019103452.1-B_vulgaris XP_019103460.1-B_vulgaris XP_019103705.1-B_vulgaris XP_019103709.1-B_vulgaris XP_019103720.1-B_vulgaris XP_019104285.1-B_vulgaris XP_019104791.1-B_vulgaris XP_019104821.1-B_vulgaris XP_019104852.1-B_vulgaris XP_019104879.1-B_vulgaris XP_019105479.1-B_vulgaris XP_019105544.1-B_vulgaris XP_019106140.1-B_vulgaris XP_019106157.1-B_vulgaris XP_019106170.1-B_vulgaris XP_019106249.1-B_vulgaris XP_019106820.1-B_vulgaris XP_019106822.1-B_vulgaris XP_019106830.1-B_vulgaris XP_019106843.1-B_vulgaris XP_019107142.1-B_vulgaris XP_019107174.1-B_vulgaris XP_019107772.1-B_vulgaris XP_019107777.1-B_vulgaris XP_019107860.1-B_vulgaris XP_019107947.1-B_vulgaris XP_019107948.1-B_vulgaris XP_019107993.1-B_vulgaris XP_019108170.1-B_vulgaris XP_021716891.1-C_quinoa XP_021717021.1-C_quinoa XP_021717295.1-C_quinoa XP_021717438.1-C_quinoa XP_021717667.1-C_quinoa XP_021717680.1-C_quinoa XP_021717932.1-C_quinoa XP_021718620.1-C_quinoa XP_021718768.1-C_quinoa XP_021718771.1-C_quinoa XP_021718782.1-C_quinoa XP_021718806.1-C_quinoa XP_021718856.1-C_quinoa XP_021719086.1-C_quinoa XP_021719906.1-C_quinoa XP_021721324.1-C_quinoa XP_021721325.1-C_quinoa XP_021721326.1-C_quinoa XP_021721508.1-C_quinoa XP_021721534.1-C_quinoa XP_021722406.1-C_quinoa XP_021722419.1-C_quinoa XP_021722461.1-C_quinoa XP_021722702.1-C_quinoa XP_021722778.1-C_quinoa XP_021722838.1-C_quinoa XP_021723972.1-C_quinoa XP_021724763.1-C_quinoa XP_021724773.1-C_quinoa XP_021726158.1-C_quinoa XP_021727153.1-C_quinoa XP_021727163.1-C_quinoa XP_021727197.1-C_quinoa XP_021727199.1-C_quinoa XP_021727201.1-C_quinoa XP_021727251.1-C_quinoa XP_021727256.1-C_quinoa XP_021728751.1-C_quinoa XP_021729408.1-C_quinoa XP_021730517.1-C_quinoa XP_021730595.1-C_quinoa XP_021731256.1-C_quinoa XP_021731258.1-C_quinoa XP_021732686.1-C_quinoa XP_021732825.1-C_quinoa XP_021732937.1-C_quinoa XP_021733278.1-C_quinoa XP_021734164.1-C_quinoa XP_021735140.1-C_quinoa XP_021736152.1-C_quinoa XP_021736435.1-C_quinoa XP_021737228.1-C_quinoa XP_021737516.1-C_quinoa XP_021739706.1-C_quinoa XP_021740095.1-C_quinoa XP_021740113.1-C_quinoa XP_021740373.1-C_quinoa XP_021740413.1-C_quinoa XP_021741299.1-C_quinoa XP_021741637.1-C_quinoa XP_021743398.1-C_quinoa XP_021743405.1-C_quinoa XP_021743410.1-C_quinoa XP_021743414.1-C_quinoa XP_021743984.1-C_quinoa XP_021744406.1-C_quinoa XP_021744936.1-C_quinoa XP_021745542.1-C_quinoa XP_021746157.1-C_quinoa XP_021746202.1-C_quinoa XP_021746216.1-C_quinoa XP_021747125.1-C_quinoa XP_021747250.1-C_quinoa XP_021747869.1-C_quinoa XP_021748538.1-C_quinoa XP_021749471.1-C_quinoa XP_021749506.1-C_quinoa XP_021750492.1-C_quinoa XP_021751077.1-C_quinoa XP_021751343.1-C_quinoa XP_021751348.1-C_quinoa XP_021751363.1-C_quinoa XP_021751460.1-C_quinoa XP_021752467.1-C_quinoa XP_021752560.1-C_quinoa XP_021753777.1-C_quinoa XP_021754615.1-C_quinoa XP_021754917.1-C_quinoa XP_021755359.1-C_quinoa XP_021755402.1-C_quinoa XP_021755860.1-C_quinoa XP_021755969.1-C_quinoa XP_021756880.1-C_quinoa XP_021757123.1-C_quinoa XP_021757320.1-C_quinoa XP_021759106.1-C_quinoa XP_021759109.1-C_quinoa XP_021759126.1-C_quinoa XP_021759154.1-C_quinoa XP_021759443.1-C_quinoa XP_021759467.1-C_quinoa XP_021762065.1-C_quinoa XP_021762187.1-C_quinoa XP_021762191.1-C_quinoa XP_021762502.1-C_quinoa XP_021762509.1-C_quinoa XP_021762667.1-C_quinoa XP_021763964.1-C_quinoa XP_021763966.1-C_quinoa XP_021763969.1-C_quinoa XP_021763978.1-C_quinoa XP_021764048.1-C_quinoa XP_021764228.1-C_quinoa XP_021764704.1-C_quinoa XP_021764846.1-C_quinoa XP_021765447.1-C_quinoa XP_021765942.1-C_quinoa XP_021765943.1-C_quinoa XP_021767621.1-C_quinoa XP_021767680.1-C_quinoa XP_021767681.1-C_quinoa XP_021767684.1-C_quinoa XP_021767729.1-C_quinoa XP_021767767.1-C_quinoa XP_021768944.1-C_quinoa XP_021769518.1-C_quinoa XP_021770648.1-C_quinoa XP_021770658.1-C_quinoa XP_021770666.1-C_quinoa XP_021770717.1-C_quinoa XP_021770722.1-C_quinoa XP_021770729.1-C_quinoa XP_021771195.1-C_quinoa XP_021771796.1-C_quinoa XP_021773382.1-C_quinoa XP_021773566.1-C_quinoa XP_021773582.1-C_quinoa XP_021774128.1-C_quinoa XP_021775162.1-C_quinoa XP_021775630.1-C_quinoa XP_021775712.1-C_quinoa XP_021775776.1-C_quinoa XP_021776006.1-C_quinoa XP_021776059.1-C_quinoa XP_021776091.1-C_quinoa XP_025884700.1-S_lycopersicum XP_025884708.1-S_lycopersicum XP_025884861.1-S_lycopersicum XP_025885841.1-S_lycopersicum XP_025886936.1-S_lycopersicum XP_025888382.1-S_lycopersicum XP_025888387.1-S_lycopersicum XP_025888390.1-S_lycopersicum XP_025888820.1-S_lycopersicum XP_025888842.1-S_lycopersicum
[truncated: 32,055,432 more chars]
